# Supplementary material for: Multiple repeat regions within mouse DUX recruit chromatin regulators to facilitate an embryonic gene expression program
Source: bioRxiv. 2023 Jun 8:2023.03.29.534786. Originally published 2023 Apr 1. Preprint. [Version 2] doi: 10.1101/2023.03.29.534786 (PMC10081216; doi:10.1101/2023.03.29.534786)
Supplement: Supplement 1 [file media-1.xlsx]

## Sheet: SAINTexpress output C3 bait
Bait	Prey	PreyGene	Spec	SpecSum	AvgSpec	NumReplicates	ctrlCounts	AvgP	MaxP	TopoAvgP	TopoMaxP	SaintScore	logOddsScore	FoldChange	BFDR	boosted_by
BirA_C3	sp|Q6PDQ2|CHD4_MOUSE	Chd4	7|12	19	9.5	2	0|1|1	1	1	1	1	1	6.6	14.25	0
BirA_C3	sp|Q6P4T2|U520_MOUSE	Snrnp200	50|72	122	61	2	0|1|0	1	1	1	1	1	201.99	183	0
BirA_C3	sp|Q9JLQ0|CD2AP_MOUSE	Cd2ap	100|310	410	205	2	2|25|1	1	1	1	1	1	5.78	21.96	0
BirA_C3	sp|P11260|LORF1_MOUSE		27|75	102	51	2	3|8|1	1	1	1	1	1	5.86	12.75	0
BirA_C3	sp|O08810|U5S1_MOUSE	Eftud2	22|73	95	47.5	2	1|7|6	1	1	1	1	1	5.45	10.18	0
BirA_C3	sp|Q8C9B9|DIDO1_MOUSE	Dido1	12|22	34	17	2	0|0|1	1	1	1	1	1	31.75	51	0
BirA_C3	sp|Q60974|NCOR1_MOUSE	Ncor1	31|172	203	101.5	2	0|1|0	1	1	1	1	1	110.73	304.5	0
BirA_C3	sp|Q9DB00|GON4L_MOUSE	Gon4l	7|14	21	10.5	2	0|0|1	1	1	1	1	1	14.8	31.5	0
BirA_C3	sp|P02340|P53_MOUSE	Tp53	15|138	153	76.5	2	0|1|0	1	1	1	1	1	42.96	229.5	0
BirA_C3	sp|Q9ERU9|RBP2_MOUSE	Ranbp2	36|34	70	35	2	0|1|1	1	1	1	1	1	45.18	52.5	0
BirA_C3	tr|Q3U0X6|Q3U0X6_MOUSE	Zfp217	36|101	137	68.5	2	0|10|1	1	1	1	1	1	4.88	18.68	0
BirA_C3	sp|P52432|RPAC1_MOUSE	Polr1c	41|117	158	79	2	1|11|1	1	1	1	1	1	5.28	18.23	0
BirA_C3	tr|A0A1C7CYU6|A0A1C7CYU6_MOUSE	Zscan4-ps2	5|4	9	4.5	2	0|0|0	1	1	1	1	1	7.21	45	0
BirA_C3	tr|Q99LF8|Q99LF8_MOUSE	Pabpc4	5|36	41	20.5	2	1|0|0	1	1	1	1	1	8.86	61.5	0
BirA_C3	sp|Q9CWZ7|SNAG_MOUSE	Napg	3|3	6	3	2	0|0|0	1	1	1	1	1	5.47	30	0
BirA_C3	sp|P40201|CHD1_MOUSE	Chd1	5|12	17	8.5	2	0|0|0	1	1	1	1	1	8.89	85	0
BirA_C3	tr|A0PJJ1|A0PJJ1_MOUSE	Phf3	11|17	28	14	2	0|2|1	1	1	1	1	1	10.28	14	0
BirA_C3	sp|Q99JI4|PSMD6_MOUSE	Psmd6	5|10	15	7.5	2	1|0|0	1	1	1	1	1	8.86	22.5	0
BirA_C3	sp|Q01853|TERA_MOUSE	Vcp	295	295	295	1	1|28|1	1	1	1	1	1	11.52	29.5	0
BirA_C3	sp|Q6PDQ2|CHD4_MOUSE	Chd4	12	12	12	1	0|1|1	1	1	1	1	1	13.67	18	0
BirA_C3	sp|Q99PV0|PRP8_MOUSE	Prpf8	4	4	4	1	0|0|0	1	1	1	1	1	7.21	40	0
BirA_C3	sp|Q6P4T2|U520_MOUSE	Snrnp200	122	122	122	1	0|1|0	1	1	1	1	1	600.03	366	0
BirA_C3	sp|Q9JLQ0|CD2AP_MOUSE	Cd2ap	320	320	320	1	2|25|1	1	1	1	1	1	14.05	34.29	0
BirA_C3	sp|P27546|MAP4_MOUSE	Map4	80	80	80	1	1|16|3	1	1	1	1	1	7.29	12	0
BirA_C3	sp|P11260|LORF1_MOUSE		44	44	44	1	3|8|1	1	1	1	1	1	10.71	11	0
BirA_C3	sp|Q6ZQ08|CNOT1_MOUSE	Cnot1	6	6	6	1	0|0|0	1	1	1	1	1	10.53	60	0
BirA_C3	sp|A2AGT5|CKAP5_MOUSE	Ckap5	12	12	12	1	0|0|0	1	1	1	1	1	19.88	120	0
BirA_C3	sp|Q587J6|LITD1_MOUSE	L1td1	15	15	15	1	1|4|1	1	1	1	1	1	8.36	7.5	0
BirA_C3	sp|P02340|P53_MOUSE	Tp53	46	46	46	1	0|1|0	1	1	1	1	1	182.07	138	0
BirA_C3	sp|P14685|PSMD3_MOUSE	Psmd3	194	194	194	1	1|22|3	1	1	1	1	1	11.14	22.38	0
BirA_C3	sp|P97496|SMRC1_MOUSE	Smarcc1	4	4	4	1	0|1|0	1	1	1	1	1	6.16	12	0
BirA_C3	sp|Q8VCE2|GPN1_MOUSE	Gpn1	13	13	13	1	3|5|1	1	1	1	1	1	5.35	4.33	0
BirA_C3	tr|Q3U0X6|Q3U0X6_MOUSE	Zfp217	108	108	108	1	0|10|1	1	1	1	1	1	12.19	29.45	0
BirA_C3	sp|P23116|EIF3A_MOUSE	Eif3a	14	14	14	1	0|2|1	1	1	1	1	1	14.37	14	0
BirA_C3	sp|Q8CHY6|P66A_MOUSE	Gatad2a	17	17	17	1	0|1|1	1	1	1	1	1	20.83	25.5	0
BirA_C3	sp|Q62018|CTR9_MOUSE	Ctr9	11	11	11	1	0|1|0	1	1	1	1	1	28.17	33	0
BirA_C3	sp|P70398|USP9X_MOUSE	Usp9x	3	3	3	1	0|0|0	1	1	1	1	1	5.47	30	0
BirA_C3	sp|P52432|RPAC1_MOUSE	Polr1c	67	67	67	1	1|11|1	1	1	1	1	1	8.22	15.46	0
BirA_C3	sp|Q60759|GCDH_MOUSE	Gcdh	16	16	16	1	0|0|0	1	1	1	1	1	25.89	160	0
BirA_C3	sp|Q8R3N1|NOP14_MOUSE	Nop14	14	14	14	1	0|1|0	1	1	1	1	1	39.16	42	0
BirA_C3	sp|Q07832|PLK1_MOUSE	Plk1	4	4	4	1	0|1|0	1	1	1	1	1	6.16	12	0
BirA_C3	tr|Q99LF8|Q99LF8_MOUSE	Pabpc4	22	22	22	1	1|0|0	1	1	1	1	1	71.22	66	0
BirA_C3	sp|Q9DAW9|CNN3_MOUSE	Cnn3	20	20	20	1	1|5|1	1	1	1	1	1	7.18	8.57	0
BirA_C3	sp|Q6NXI6|RPRD2_MOUSE	Rprd2	3	3	3	1	0|0|0	1	1	1	1	1	5.47	30	0
BirA_C3	sp|P46061|RAGP1_MOUSE	Rangap1	11	11	11	1	0|1|0	1	1	1	1	1	28.17	33	0
BirA_C3	sp|P56959|FUS_MOUSE	Fus	3	3	3	1	0|0|0	1	1	1	1	1	5.47	30	0
BirA_C3	sp|Q5XJE5|LEO1_MOUSE	Leo1	37	37	37	1	0|3|1	1	1	1	1	1	23.82	27.75	0
BirA_C3	sp|O09000|NCOA3_MOUSE	Ncoa3	7	7	7	1	0|0|0	1	1	1	1	1	12.13	70	0
BirA_C3	sp|P80317|TCPZ_MOUSE	Cct6a	15	15	15	1	0|0|0	1	1	1	1	1	24.4	150	0
BirA_C3	sp|Q9CPN8|IF2B3_MOUSE	Igf2bp3	8	8	8	1	0|1|0	1	1	1	1	1	17.98	24	0
BirA_C3	sp|Q91YR7|PRP6_MOUSE	Prpf6	3	3	3	1	0|0|0	1	1	1	1	1	5.47	30	0
BirA_C3	sp|Q9WVJ2|PSD13_MOUSE	Psmd13	7	7	7	1	0|1|1	1	1	1	1	1	6.6	10.5	0
BirA_C3	sp|Q9D554|SF3A3_MOUSE	Sf3a3	6	6	6	1	0|0|0	1	1	1	1	1	10.53	60	0
BirA_C3	sp|Q91VX2|UBAP2_MOUSE	Ubap2	4	4	4	1	0|0|1	1	1	1	1	1	6.16	12	0
BirA_C3	sp|Q91YQ5|RPN1_MOUSE	Rpn1	14	14	14	1	0|0|0	1	1	1	1	1	22.9	140	0
BirA_C3	sp|Q9Z2N8|ACL6A_MOUSE	Actl6a	8	8	8	1	0|0|1	1	1	1	1	1	17.98	24	0
BirA_C3	sp|Q8QZY1|EIF3L_MOUSE	Eif3l	4	4	4	1	0|0|0	1	1	1	1	1	7.21	40	0
BirA_C3	sp|Q0VBD2|MCM10_MOUSE	Mcm10	5	5	5	1	0|1|0	1	1	1	1	1	8.86	15	0
BirA_C3	sp|Q80TM9|NISCH_MOUSE	Nisch	4	4	4	1	1|0|0	1	1	1	1	1	6.16	12	0
BirA_C3	sp|O70194|EIF3D_MOUSE	Eif3d	3	3	3	1	0|0|0	1	1	1	1	1	5.47	30	0
BirA_C3	sp|Q9EPU0|RENT1_MOUSE	Upf1	4	4	4	1	1|0|0	1	1	1	1	1	6.16	12	0
BirA_C3	sp|P63330|PP2AA_MOUSE	Ppp2ca	7	7	7	1	0|1|0	1	1	1	1	1	14.8	21	0
BirA_C3	sp|Q9Z1R2|BAG6_MOUSE	Bag6	3	3	3	1	0|0|0	1	1	1	1	1	5.47	30	0
BirA_C3	sp|Q6PGL7|WASC2_MOUSE	Washc2	3	3	3	1	0|0|0	1	1	1	1	1	5.47	30	0
BirA_C3	sp|Q7TPM1|PRC2B_MOUSE	Prrc2b	5	5	5	1	0|0|0	1	1	1	1	1	8.89	50	0
BirA_C3	sp|Q9D903|EBP2_MOUSE	Ebna1bp2	3	3	3	1	0|0|0	1	1	1	1	1	5.47	30	0
BirA_C3	sp|Q9JI13|SAS10_MOUSE	Utp3	15	15	15	1	0|3|1	1	1	1	1	1	8.48	11.25	0
BirA_C3	sp|Q8BRT1|CLAP2_MOUSE	Clasp2	5	5	5	1	0|0|0	1	1	1	1	1	8.89	50	0
BirA_C3	sp|Q4VBE8|WDR18_MOUSE	Wdr18	4	4	4	1	0|0|0	1	1	1	1	1	7.21	40	0
BirA_C3	sp|Q3URS2|ZSC4F_MOUSE	Zscan4f	3	3	3	1	0|0|0	1	1	1	1	1	5.47	30	0
BirA_C3	sp|P08113|ENPL_MOUSE	Hsp90b1	10	10	10	1	0|0|2	1	1	1	1	1	6.08	15	0
BirA_C3	sp|Q9D8B3|CHM4B_MOUSE	Chmp4b	5	5	5	1	1|0|0	1	1	1	1	1	8.86	15	0
BirA_C3	sp|Q8CCS6|PABP2_MOUSE	Pabpn1	7	7	7	1	1|0|0	1	1	1	1	1	14.8	21	0
BirA_C3	sp|Q99JI4|PSMD6_MOUSE	Psmd6	4	4	4	1	1|0|0	1	1	1	1	1	6.16	12	0
BirA_C3	sp|Q9D2C2|SAAL1_MOUSE	Saal1	4	4	4	1	0|0|0	1	1	1	1	1	7.21	40	0
BirA_C3	tr|B2RRE8|B2RRE8_MOUSE	Cd2ap	3	3	3	1	0|0|0	1	1	1	1	1	5.47	30	0
BirA_C3	sp|Q922J9|FACR1_MOUSE	Far1	5	5	5	1	0|0|0	1	1	1	1	1	8.89	50	0
BirA_C3	sp|Q91XW8|FKBP6_MOUSE	Fkbp6	4	4	4	1	0|0|1	1	1	1	1	1	6.16	12	0
BirA_C3	sp|Q91VX2|UBAP2_MOUSE	Ubap2	3|9	12	6	2	0|0|1	0.99	1	0.99	1	0.99	3.67	18	0
BirA_C3	sp|Q4JK59|TET2_MOUSE	Tet2	8	8	8	1	1|2|1	0.99	0.99	0.99	0.99	0.99	5.06	6	0
BirA_C3	sp|O08810|U5S1_MOUSE	Eftud2	21	21	21	1	1|7|6	0.99	0.99	0.99	0.99	0.99	4.97	4.5	0
BirA_C3	sp|P46471|PRS7_MOUSE	Psmc2	330	330	330	1	1|113|11	0.99	0.99	0.99	0.99	0.99	5.26	7.92	0
BirA_C3	sp|Q9Z0U1|ZO2_MOUSE	Tjp2	252	252	252	1	1|120|12	0.99	0.99	0.99	0.99	0.99	4.27	5.68	0
BirA_C3	sp|E9Q5G3|KIF23_MOUSE	Kif23	11	11	11	1	0|3|0	0.99	0.99	0.99	0.99	0.99	4.34	11	0
BirA_C3	sp|Q6DFW4|NOP58_MOUSE	Nop58	6	6	6	1	0|1|1	0.99	0.99	0.99	0.99	0.99	5.22	9	0
BirA_C3	sp|O35593|PSDE_MOUSE	Psmd14	6	6	6	1	0|1|1	0.99	0.99	0.99	0.99	0.99	5.22	9	0
BirA_C3	sp|Q6P5F9|XPO1_MOUSE	Xpo1	6	6	6	1	0|1|1	0.99	0.99	0.99	0.99	0.99	5.22	9	0
BirA_C3	sp|Q09XV5|CHD8_MOUSE	Chd8	57|38	95	47.5	2	0|16|3	0.98	0.99	0.98	0.99	0.98	3.55	7.5	0
BirA_C3	sp|Q8BJS8|MTBP_MOUSE	Mtbp	3|3	6	3	2	0|1|0	0.98	0.98	0.98	0.98	0.98	3.67	9	0
BirA_C3	sp|O88685|PRS6A_MOUSE	Psmc3	27	27	27	1	1|11|5	0.98	0.98	0.98	0.98	0.98	3.7	4.76	0
BirA_C3	sp|Q3TXS7|PSMD1_MOUSE	Psmd1	9	9	9	1	0|3|1	0.98	0.98	0.98	0.98	0.98	4.17	6.75	0
BirA_C3	sp|Q69ZK6|JHD2C_MOUSE	Jmjd1c	3	3	3	1	0|1|0	0.98	0.98	0.98	0.98	0.98	3.67	9	0
BirA_C3	sp|P62192|PRS4_MOUSE	Psmc1	13	13	13	1	1|5|1	0.98	0.98	0.98	0.98	0.98	3.88	5.57	0
BirA_C3	sp|Q3URQ0|TEX10_MOUSE	Tex10	3	3	3	1	0|1|0	0.98	0.98	0.98	0.98	0.98	3.67	9	0
BirA_C3	sp|Q99J95|CDK9_MOUSE	Cdk9	35	35	35	1	0|12|0	0.98	0.98	0.98	0.98	0.98	4.12	8.75	0
BirA_C3	sp|Q9D8N0|EF1G_MOUSE	Eef1g	28	28	28	1	1|10|8	0.98	0.98	0.98	0.98	0.98	4.09	4.42	0
BirA_C3	sp|P97477|AURKA_MOUSE	Aurka	3	3	3	1	0|1|0	0.98	0.98	0.98	0.98	0.98	3.67	9	0
BirA_C3	sp|Q9ERF3|WDR61_MOUSE	Wdr61	3	3	3	1	0|1|0	0.98	0.98	0.98	0.98	0.98	3.67	9	0
BirA_C3	sp|Q9DBR3|ARMC8_MOUSE	Armc8	3	3	3	1	0|1|0	0.98	0.98	0.98	0.98	0.98	3.67	9	0
BirA_C3	sp|P42669|PURA_MOUSE	Pura	5	5	5	1	1|0|1	0.98	0.98	0.98	0.98	0.98	3.86	7.5	0
BirA_C3	sp|P27546|MAP4_MOUSE	Map4	30|123	153	76.5	2	1|16|3	0.97	1	0.97	1	0.97	2.68	11.47	0.01
BirA_C3	tr|A0A1B0GRH6|A0A1B0GRH6_MOUSE	Zscan4-ps3	2|2	4	2	2	0|0|0	0.97	0.97	0.97	0.97	0.97	3.62	20	0
BirA_C3	sp|Q99NB9|SF3B1_MOUSE	Sf3b1	12	12	12	1	1|5|1	0.97	0.97	0.97	0.97	0.97	3.4	5.14	0.01
BirA_C3	sp|A7KBS4|ZSC4D_MOUSE	Zscan4d	2	2	2	1	0|0|0	0.97	0.97	0.97	0.97	0.97	3.62	20	0
BirA_C3	sp|Q9CZ44|NSF1C_MOUSE	Nsfl1c	20	20	20	1	1|8|1	0.97	0.97	0.97	0.97	0.97	3.47	6	0.01
BirA_C3	sp|Q8BG32|PSD11_MOUSE	Psmd11	21	21	21	1	1|9|4	0.97	0.97	0.97	0.97	0.97	3.4	4.5	0.01
BirA_C3	sp|P08775|RPB1_MOUSE	Polr2a	2	2	2	1	0|0|0	0.97	0.97	0.97	0.97	0.97	3.62	20	0
BirA_C3	sp|Q99P72|RTN4_MOUSE	Rtn4	2	2	2	1	0|0|0	0.97	0.97	0.97	0.97	0.97	3.62	20	0
BirA_C3	sp|Q6NZJ6|IF4G1_MOUSE	Eif4g1	2	2	2	1	0|0|0	0.97	0.97	0.97	0.97	0.97	3.62	20	0
BirA_C3	sp|Q8BP47|SYNC_MOUSE	Nars	11	11	11	1	1|4|0	0.97	0.97	0.97	0.97	0.97	3.54	6.6	0.01
BirA_C3	sp|Q7M764|U17PE_MOUSE	Usp17le	2	2	2	1	0|0|0	0.97	0.97	0.97	0.97	0.97	3.62	20	0
BirA_C3	sp|Q8JZX4|SPF45_MOUSE	Rbm17	26	26	26	1	1|10|0	0.97	0.97	0.97	0.97	0.97	3.64	7.09	0
BirA_C3	sp|Q99KP6|PRP19_MOUSE	Prpf19	24	24	24	1	0|10|1	0.97	0.97	0.97	0.97	0.97	3.37	6.55	0.01
BirA_C3	sp|Q8R1B4|EIF3C_MOUSE	Eif3c	2	2	2	1	0|0|0	0.97	0.97	0.97	0.97	0.97	3.62	20	0
BirA_C3	sp|Q9Z204|HNRPC_MOUSE	Hnrnpc	2	2	2	1	0|0|0	0.97	0.97	0.97	0.97	0.97	3.62	20	0
BirA_C3	sp|Q8CDG3|VCIP1_MOUSE	Vcpip1	2	2	2	1	0|0|0	0.97	0.97	0.97	0.97	0.97	3.62	20	0
BirA_C3	sp|Q99M28|RNPS1_MOUSE	Rnps1	2	2	2	1	0|0|0	0.97	0.97	0.97	0.97	0.97	3.62	20	0
BirA_C3	sp|Q9QZQ1|AFAD_MOUSE	Afdn	2	2	2	1	0|0|0	0.97	0.97	0.97	0.97	0.97	3.62	20	0
BirA_C3	sp|Q8K2Y0|RN219_MOUSE	Rnf219	2	2	2	1	0|0|0	0.97	0.97	0.97	0.97	0.97	3.62	20	0
BirA_C3	tr|Q8BRF6|Q8BRF6_MOUSE	Nup153	2	2	2	1	0|0|0	0.97	0.97	0.97	0.97	0.97	3.62	20	0
BirA_C3	sp|P05064|ALDOA_MOUSE	Aldoa	2	2	2	1	0|0|0	0.97	0.97	0.97	0.97	0.97	3.62	20	0
BirA_C3	sp|Q01853|TERA_MOUSE	Vcp	43|225	268	134	2	1|28|1	0.96	1	0.96	1	0.96	2.4	13.4	0.01
BirA_C3	sp|Q7TPV4|MBB1A_MOUSE	Mybbp1a	33	33	33	1	1|15|2	0.96	0.96	0.96	0.96	0.96	3.27	5.5	0.01
BirA_C3	sp|P29341|PABP1_MOUSE	Pabpc1	19	19	19	1	1|8|1	0.96	0.96	0.96	0.96	0.96	3.26	5.7	0.01
BirA_C3	sp|P97379|G3BP2_MOUSE	G3bp2	16	16	16	1	1|7|1	0.96	0.96	0.96	0.96	0.96	3.06	5.33	0.01
BirA_C3	sp|Q8JZM7|CDC73_MOUSE	Cdc73	8	8	8	1	0|3|0	0.96	0.96	0.96	0.96	0.96	3.08	8	0.01
BirA_C3	sp|Q8VE97|SRSF4_MOUSE	Srsf4	12	12	12	1	1|5|0	0.95	0.95	0.95	0.95	0.95	2.99	6	0.01
BirA_C3	sp|Q8CH18|CCAR1_MOUSE	Ccar1	57	57	57	1	1|34|3	0.94	0.94	0.94	0.94	0.94	2.78	4.5	0.01
BirA_C3	sp|Q91VC3|IF4A3_MOUSE	Eif4a3	5	5	5	1	0|2|0	0.94	0.94	0.94	0.94	0.94	2.67	7.5	0.01
BirA_C3	sp|Q925I1|ATAD3_MOUSE	Atad3	7	7	7	1	3|1|0	0.94	0.94	0.94	0.94	0.94	2.73	5.25	0.01
BirA_C3	sp|P70372|ELAV1_MOUSE	Elavl1	6|10	16	8	2	1|3|1	0.93	1	0.93	1	0.93	1.8	4.8	0.01
BirA_C3	sp|P62334|PRS10_MOUSE	Psmc6	10	10	10	1	1|4|4	0.93	0.93	0.93	0.93	0.93	2.55	3.33	0.01
BirA_C3	tr|A0PJJ1|A0PJJ1_MOUSE	Phf3	5	5	5	1	0|2|1	0.93	0.93	0.93	0.93	0.93	2.55	5	0.01
BirA_C3	sp|P97855|G3BP1_MOUSE	G3bp1	25	25	25	1	1|15|1	0.92	0.92	0.92	0.92	0.92	2.4	4.41	0.01
BirA_C3	sp|Q69ZK6|JHD2C_MOUSE	Jmjd1c	2|8	10	5	2	0|1|0	0.91	1	0.91	1	0.91	1.47	15	0.01
BirA_C3	sp|O35134|RPA1_MOUSE	Polr1a	2|4	6	3	2	0|1|0	0.91	1	0.91	1	0.91	1.47	9	0.01
BirA_C3	sp|Q9ERF3|WDR61_MOUSE	Wdr61	2|12	14	7	2	0|1|0	0.91	1	0.91	1	0.91	1.47	21	0.01
BirA_C3	sp|Q0VBD2|MCM10_MOUSE	Mcm10	2|8	10	5	2	0|1|0	0.91	1	0.91	1	0.91	1.47	15	0.01
BirA_C3	sp|Q99JX7|NXF1_MOUSE	Nxf1	6	6	6	1	0|3|0	0.9	0.9	0.9	0.9	0.9	2.16	6	0.02
BirA_C3	sp|Q9DCH4|EIF3F_MOUSE	Eif3f	11	11	11	1	1|6|0	0.9	0.9	0.9	0.9	0.9	2.2	4.71	0.02
BirA_C3	sp|Q8JZQ9|EIF3B_MOUSE	Eif3b	2|3	5	2.5	2	0|0|1	0.89	0.98	0.89	0.98	0.89	1.47	7.5	0.02
BirA_C3	sp|Q8K4B0|MTA1_MOUSE	Mta1	71	71	71	1	1|49|1	0.89	0.89	0.89	0.89	0.89	2.06	4.18	0.02
BirA_C3	tr|E9Q3G8|E9Q3G8_MOUSE	Nup153	11	11	11	1	0|7|0	0.89	0.89	0.89	0.89	0.89	2.11	4.71	0.02
BirA_C3	sp|Q9DBR1|XRN2_MOUSE	Xrn2	6	6	6	1	0|3|1	0.88	0.88	0.88	0.88	0.88	2.01	4.5	0.02
BirA_C3	sp|Q8K3F7|TDH_MOUSE	Tdh	58	58	58	1	1|33|9	0.87	0.87	0.87	0.87	0.87	1.87	4.05	0.02
BirA_C3	tr|E9QN31|E9QN31_MOUSE	Nop2	4	4	4	1	0|2|0	0.87	0.87	0.87	0.87	0.87	1.92	6	0.02
BirA_C3	sp|O70133|DHX9_MOUSE	Dhx9	6	6	6	1	1|3|1	0.86	0.86	0.86	0.86	0.86	1.8	3.6	0.02
BirA_C3	sp|Q9R1C7|PR40A_MOUSE	Prpf40a	12	12	12	1	0|8|1	0.85	0.85	0.85	0.85	0.85	1.72	4	0.02
BirA_C3	sp|P47757|CAPZB_MOUSE	Capzb	18	18	18	1	2|1|11	0.85	0.85	0.85	0.85	0.85	1.71	3.86	0.02
BirA_C3	sp|P48754|BRCA1_MOUSE	Brca1	2|2	4	2	2	1|0|0	0.81	0.81	0.81	0.81	0.81	1.47	6	0.02
BirA_C3	sp|Q8C9B9|DIDO1_MOUSE	Dido1	2	2	2	1	0|0|1	0.81	0.81	0.81	0.81	0.81	1.47	6	0.02
BirA_C3	sp|O35134|RPA1_MOUSE	Polr1a	2	2	2	1	0|1|0	0.81	0.81	0.81	0.81	0.81	1.47	6	0.02
BirA_C3	sp|P48754|BRCA1_MOUSE	Brca1	2	2	2	1	1|0|0	0.81	0.81	0.81	0.81	0.81	1.47	6	0.02
BirA_C3	sp|O88569|ROA2_MOUSE	Hnrnpa2b1	2	2	2	1	0|1|0	0.81	0.81	0.81	0.81	0.81	1.47	6	0.02
BirA_C3	sp|O35129|PHB2_MOUSE	Phb2	2	2	2	1	0|0|1	0.81	0.81	0.81	0.81	0.81	1.47	6	0.02
BirA_C3	sp|Q99PP7|TRI33_MOUSE	Trim33	2	2	2	1	0|1|0	0.81	0.81	0.81	0.81	0.81	1.47	6	0.02
BirA_C3	sp|Q8CG47|SMC4_MOUSE	Smc4	2	2	2	1	0|1|0	0.81	0.81	0.81	0.81	0.81	1.47	6	0.02
BirA_C3	sp|P57776|EF1D_MOUSE	Eef1d	4	4	4	1	0|2|1	0.81	0.81	0.81	0.81	0.81	1.43	4	0.04
BirA_C3	sp|Q91YE7|RBM5_MOUSE	Rbm5	2	2	2	1	0|1|0	0.81	0.81	0.81	0.81	0.81	1.47	6	0.02
BirA_C3	sp|Q8K4L0|DDX54_MOUSE	Ddx54	2	2	2	1	0|1|0	0.81	0.81	0.81	0.81	0.81	1.47	6	0.02
BirA_C3	sp|Q61990|PCBP2_MOUSE	Pcbp2	2	2	2	1	0|0|1	0.81	0.81	0.81	0.81	0.81	1.47	6	0.02
BirA_C3	sp|Q4VC33|MAEA_MOUSE	Maea	2	2	2	1	0|1|0	0.81	0.81	0.81	0.81	0.81	1.47	6	0.02
BirA_C3	sp|Q4JK59|TET2_MOUSE	Tet2	4|10	14	7	2	1|2|1	0.8	1	0.8	1	0.8	0.41	5.25	0.04
BirA_C3	sp|Q9DAW9|CNN3_MOUSE	Cnn3	7|19	26	13	2	1|5|1	0.8	1	0.8	1	0.8	0.38	5.57	0.04
BirA_C3	sp|P17225|PTBP1_MOUSE	Ptbp1	11	11	11	1	0|9|0	0.8	0.8	0.8	0.8	0.8	1.39	3.67	0.04
BirA_C3	tr|Q3UJB0|Q3UJB0_MOUSE	Sf3b2	17	17	17	1	1|11|2	0.79	0.79	0.79	0.79	0.79	1.33	3.64	0.04
BirA_C3	sp|Q91ZW3|SMCA5_MOUSE	Smarca5	3	3	3	1	0|1|1	0.78	0.78	0.78	0.78	0.78	1.25	4.5	0.04
BirA_C3	tr|O54849|O54849_MOUSE		5	5	5	1	1|3|0	0.78	0.78	0.78	0.78	0.78	1.24	3.75	0.04
BirA_C3	sp|Q8K305|NSL1_MOUSE	Nsl1	3	3	3	1	0|1|1	0.78	0.78	0.78	0.78	0.78	1.25	4.5	0.04
BirA_C3	sp|Q3TKT4|SMCA4_MOUSE	Smarca4	3	3	3	1	1|1|0	0.78	0.78	0.78	0.78	0.78	1.25	4.5	0.04
BirA_C3	sp|P68040|RACK1_MOUSE	Rack1	3	3	3	1	1|0|1	0.78	0.78	0.78	0.78	0.78	1.25	4.5	0.04
BirA_C3	sp|Q9CZ44|NSF1C_MOUSE	Nsfl1c	10|27	37	18.5	2	1|8|1	0.77	0.99	0.77	0.99	0.77	0.19	5.55	0.05
BirA_C3	sp|Q99LH1|NOG2_MOUSE	Gnl2	5	5	5	1	0|4|0	0.77	0.77	0.77	0.77	0.77	1.19	3.75	0.05
BirA_C3	sp|Q921M3|SF3B3_MOUSE	Sf3b3	8	8	8	1	1|5|1	0.76	0.76	0.76	0.76	0.76	1.16	3.43	0.05
BirA_C3	sp|Q6PGC1|DHX29_MOUSE	Dhx29	3	3	3	1	0|2|0	0.76	0.76	0.76	0.76	0.76	1.13	4.5	0.05
BirA_C3	sp|Q62193|RFA2_MOUSE	Rpa2	3	3	3	1	0|2|0	0.76	0.76	0.76	0.76	0.76	1.13	4.5	0.05
BirA_C3	sp|P17427|AP2A2_MOUSE	Ap2a2	19	19	19	1	0|15|1	0.75	0.75	0.75	0.75	0.75	1.12	3.56	0.05
BirA_C3	sp|Q8VDM4|PSMD2_MOUSE	Psmd2	25	25	25	1	0|20|1	0.73	0.73	0.73	0.73	0.73	1	3.57	0.05
BirA_C3	sp|Q6PR54|RIF1_MOUSE	Rif1	6|8	14	7	2	0|5|1	0.71	0.83	0.71	0.83	0.71	0.39	3.5	0.05
BirA_C3	sp|Q8R326|PSPC1_MOUSE	Pspc1	11	11	11	1	2|7|1	0.71	0.71	0.71	0.71	0.71	0.91	3.3	0.05
BirA_C3	sp|P80316|TCPE_MOUSE	Cct5	10	10	10	1	1|7|1	0.7	0.7	0.7	0.7	0.7	0.86	3.33	0.06
BirA_C3	sp|P61965|WDR5_MOUSE	Wdr5	4|14	18	9	2	1|0|4	0.68	0.99	0.68	0.99	0.68	-0.53	5.4	0.06
BirA_C3	sp|Q8CI11|GNL3_MOUSE	Gnl3	44	44	44	1	1|33|2	0.67	0.67	0.67	0.67	0.67	0.7	3.67	0.06
BirA_C3	sp|Q3TXS7|PSMD1_MOUSE	Psmd1	3|12	15	7.5	2	0|3|1	0.66	1	0.66	1	0.66	-0.76	5.62	0.06
BirA_C3	tr|O54849|O54849_MOUSE		3|11	14	7	2	1|3|0	0.66	1	0.66	1	0.66	-0.76	5.25	0.06
BirA_C3	sp|P47754|CAZA2_MOUSE	Capza2	5	5	5	1	1|2|2	0.65	0.65	0.65	0.65	0.65	0.6	3	0.06
BirA_C3	sp|P70372|ELAV1_MOUSE	Elavl1	5	5	5	1	1|3|1	0.65	0.65	0.65	0.65	0.65	0.6	3	0.06
BirA_C3	sp|P62996|TRA2B_MOUSE	Tra2b	2|12	14	7	2	0|2|1	0.63	1	0.63	1	0.63	-1.09	7	0.07
BirA_C3	sp|Q8VIJ6|SFPQ_MOUSE	Sfpq	20	20	20	1	1|16|1	0.62	0.62	0.62	0.62	0.62	0.5	3.33	0.07
BirA_C3	sp|P63037|DNJA1_MOUSE	Dnaja1	65	65	65	1	1|41|10	0.61	0.61	0.61	0.61	0.61	0.46	3.75	0.07
BirA_C3	sp|Q91WJ8|FUBP1_MOUSE	Fubp1	3	3	3	1	0|3|0	0.61	0.61	0.61	0.61	0.61	0.46	3	0.07
BirA_C3	sp|P11983|TCPA_MOUSE	Tcp1	7	7	7	1	1|5|1	0.6	0.6	0.6	0.6	0.6	0.38	3	0.07
BirA_C3	sp|P39447|ZO1_MOUSE	Tjp1	7	7	7	1	1|5|1	0.6	0.6	0.6	0.6	0.6	0.38	3	0.07
BirA_C3	sp|Q9CQJ4|RING2_MOUSE	Rnf2	7	7	7	1	1|5|1	0.6	0.6	0.6	0.6	0.6	0.38	3	0.07
BirA_C3	sp|P47753|CAZA1_MOUSE	Capza1	7	7	7	1	1|1|5	0.6	0.6	0.6	0.6	0.6	0.38	3	0.07
BirA_C3	sp|Q8VE97|SRSF4_MOUSE	Srsf4	4|16	20	10	2	1|5|0	0.59	0.99	0.59	0.99	0.59	-1.4	5	0.08
BirA_C3	sp|P49312|ROA1_MOUSE	Hnrnpa1	16	16	16	1	1|11|3	0.59	0.59	0.59	0.59	0.59	0.35	3.2	0.09
BirA_C3	sp|P61965|WDR5_MOUSE	Wdr5	5	5	5	1	1|0|4	0.59	0.59	0.59	0.59	0.59	0.37	3	0.08
BirA_C3	sp|Q8CIG8|ANM5_MOUSE	Prmt5	7	7	7	1	1|6|0	0.59	0.59	0.59	0.59	0.59	0.38	3	0.08
BirA_C3	tr|Q9QWX8|Q9QWX8_MOUSE		5	5	5	1	1|4|0	0.59	0.59	0.59	0.59	0.59	0.37	3	0.08
BirA_C3	sp|Q6A068|CDC5L_MOUSE	Cdc5l	9	9	9	1	0|8|1	0.58	0.58	0.58	0.58	0.58	0.31	3	0.09
BirA_C3	sp|Q5XJE5|LEO1_MOUSE	Leo1	2|85	87	43.5	2	0|3|1	0.56	1	0.56	1	0.56	-2.05	32.62	0.09
BirA_C3	sp|P54775|PRS6B_MOUSE	Psmc4	2	2	2	1	0|2|0	0.56	0.56	0.56	0.56	0.56	0.26	3	0.09
BirA_C3	sp|O54833|CSK22_MOUSE	Csnk2a2	2	2	2	1	0|2|0	0.56	0.56	0.56	0.56	0.56	0.26	3	0.09
BirA_C3	sp|P62996|TRA2B_MOUSE	Tra2b	3	3	3	1	0|2|1	0.56	0.56	0.56	0.56	0.56	0.23	3	0.09
BirA_C3	sp|Q8C0C7|SYFA_MOUSE	Farsa	3	3	3	1	2|0|1	0.56	0.56	0.56	0.56	0.56	0.23	3	0.09
BirA_C3	sp|P47753|CAZA1_MOUSE	Capza1	5|10	15	7.5	2	1|1|5	0.55	0.92	0.55	0.92	0.55	-1.51	3.21	0.1
BirA_C3	sp|Q9DBR1|XRN2_MOUSE	Xrn2	2|10	12	6	2	0|3|1	0.55	0.99	0.55	0.99	0.55	-2.05	4.5	0.1
BirA_C3	sp|Q8BVY0|RL1D1_MOUSE	Rsl1d1	11	11	11	1	0|10|1	0.55	0.55	0.55	0.55	0.55	0.19	3	0.1
BirA_C3	sp|Q3U1J4|DDB1_MOUSE	Ddb1	11|17	28	14	2	0|12|1	0.54	0.85	0.54	0.85	0.54	-1.2	3.23	0.11
BirA_C3	sp|Q8VCE2|GPN1_MOUSE	Gpn1	6|20	26	13	2	3|5|1	0.54	1	0.54	1	0.54	-2.5	4.33	0.11
BirA_C3	sp|Q8R326|PSPC1_MOUSE	Pspc1	7|24	31	15.5	2	2|7|1	0.54	1	0.54	1	0.54	-2.3	4.65	0.11
BirA_C3	sp|Q9DCH4|EIF3F_MOUSE	Eif3f	4|33	37	18.5	2	1|6|0	0.54	1	0.54	1	0.54	-2.33	7.93	0.1
BirA_C3	sp|Q99NB9|SF3B1_MOUSE	Sf3b1	4|21	25	12.5	2	1|5|1	0.53	1	0.53	1	0.53	-2.67	5.36	0.11
BirA_C3	sp|Q587J6|LITD1_MOUSE	L1td1	3|30	33	16.5	2	1|4|1	0.52	1	0.52	1	0.52	-3.07	8.25	0.12
BirA_C3	sp|Q8BP47|SYNC_MOUSE	Nars	2|18	20	10	2	1|4|0	0.52	1	0.52	1	0.52	-3.02	6	0.11
BirA_C3	sp|Q9R1C7|PR40A_MOUSE	Prpf40a	6|16	22	11	2	0|8|1	0.52	0.93	0.52	0.93	0.52	-2.04	3.67	0.11
BirA_C3	sp|P57722|PCBP3_MOUSE	Pcbp3	2|6	8	4	2	1|2|1	0.52	0.94	0.52	0.94	0.52	-2.26	3	0.12
BirA_C3	sp|Q91VR5|DDX1_MOUSE	Ddx1	28|108	136	68	2	1|31|0	0.51	0.99	0.51	0.99	0.51	-4	6.38	0.12
BirA_C3	sp|Q9D819|IPYR_MOUSE	Ppa1	2	2	2	1	0|1|1	0.51	0.51	0.51	0.51	0.51	0.04	3	0.12
BirA_C3	sp|Q99PV0|PRP8_MOUSE	Prpf8	1|4	5	2.5	2	0|0|0	0.5	1	0.5	1	0.5	1.59	25	0.21
BirA_C3	sp|P29341|PABP1_MOUSE	Pabpc1	4|25	29	14.5	2	1|8|1	0.5	0.99	0.5	0.99	0.5	-5.68	4.35	0.25
BirA_C3	sp|Q80VJ6|ZSC4C_MOUSE	Zscan4c	1|4	5	2.5	2	0|0|0	0.5	1	0.5	1	0.5	1.59	25	0.21
BirA_C3	sp|A7KBS4|ZSC4D_MOUSE	Zscan4d	1|4	5	2.5	2	0|0|0	0.5	1	0.5	1	0.5	1.59	25	0.21
BirA_C3	sp|Q921M3|SF3B3_MOUSE	Sf3b3	3|13	16	8	2	1|5|1	0.5	0.98	0.5	0.98	0.5	-4	3.43	0.23
BirA_C3	sp|P46471|PRS7_MOUSE	Psmc2	69|291	360	180	2	1|113|11	0.5	0.99	0.5	0.99	0.5	-51.74	4.32	0.25
BirA_C3	sp|Q9Z0U1|ZO2_MOUSE	Tjp2	156|440	596	298	2	1|120|12	0.5	1	0.5	1	0.5	-5.71	6.72	0.13
BirA_C3	sp|Q9CSN1|SNW1_MOUSE	Snw1	1|5	6	3	2	0|1|0	0.5	1	0.5	1	0.5	-0.32	9	0.2
BirA_C3	sp|Q91ZW3|SMCA5_MOUSE	Smarca5	1|8	9	4.5	2	0|1|1	0.5	1	0.5	1	0.5	-1.35	6.75	0.21
BirA_C3	sp|Q8K3F7|TDH_MOUSE	Tdh	28|103	131	65.5	2	1|33|9	0.5	0.99	0.5	0.99	0.5	-13.12	4.57	0.24
BirA_C3	sp|Q6ZQ08|CNOT1_MOUSE	Cnot1	1|17	18	9	2	0|0|0	0.5	1	0.5	1	0.5	1.59	90	0.15
BirA_C3	sp|P70670|NACAM_MOUSE	Naca	3|8	11	5.5	2	2|3|1	0.5	0.96	0.5	0.96	0.5	-3.17	2.75	0.22
BirA_C3	sp|Q80W00|PP1RA_MOUSE	Ppp1r10	28|194	222	111	2	1|71|8	0.5	0.99	0.5	0.99	0.5	-51.93	4.16	0.25
BirA_C3	sp|A2AGT5|CKAP5_MOUSE	Ckap5	1|11	12	6	2	0|0|0	0.5	1	0.5	1	0.5	1.59	60	0.16
BirA_C3	sp|Q61584|FXR1_MOUSE	Fxr1	1|21	22	11	2	4|7|1	0.5	1	0.5	1	0.5	-13.73	2.75	0.23
BirA_C3	sp|E9Q5G3|KIF23_MOUSE	Kif23	1|19	20	10	2	0|3|0	0.5	1	0.5	1	0.5	-2.1	10	0.21
BirA_C3	sp|P62915|TF2B_MOUSE	Gtf2b	7|52	59	29.5	2	1|16|2	0.5	0.99	0.5	0.99	0.5	-11.5	4.66	0.25
BirA_C3	sp|Q8BG32|PSD11_MOUSE	Psmd11	7|26	33	16.5	2	1|9|4	0.5	0.99	0.5	0.99	0.5	-6.41	3.54	0.25
BirA_C3	sp|O88569|ROA2_MOUSE	Hnrnpa2b1	1|5	6	3	2	0|1|0	0.5	1	0.5	1	0.5	-0.32	9	0.2
BirA_C3	sp|Q6NZJ6|IF4G1_MOUSE	Eif4g1	1|4	5	2.5	2	0|0|0	0.5	1	0.5	1	0.5	1.59	25	0.21
BirA_C3	sp|Q3UKJ7|SMU1_MOUSE	Smu1	0|5	5	2.5	2	0|1|0	0.5	1	0.5	1	0.5	-1.72	7.5	0.2
BirA_C3	sp|Q9Z2D8|MBD3_MOUSE	Mbd3	6|28	34	17	2	1|7|4	0.5	1	0.5	1	0.5	-5.67	4.25	0.12
BirA_C3	sp|Q7M764|U17PE_MOUSE	Usp17le	1|8	9	4.5	2	0|0|0	0.5	1	0.5	1	0.5	1.59	45	0.17
BirA_C3	sp|P62334|PRS10_MOUSE	Psmc6	2|15	17	8.5	2	1|4|4	0.5	1	0.5	1	0.5	-8.13	2.83	0.2
BirA_C3	sp|Q6PDM2|SRSF1_MOUSE	Srsf1	0|39	39	19.5	2	1|12|5	0.5	1	0.5	1	0.5	-24.91	3.25	0.24
BirA_C3	sp|Q6DFW4|NOP58_MOUSE	Nop58	1|177	178	89	2	0|1|1	0.5	1	0.5	1	0.5	-1.35	133.5	0.13
BirA_C3	sp|P23116|EIF3A_MOUSE	Eif3a	1|7	8	4	2	0|2|1	0.5	0.99	0.5	0.99	0.5	-2.55	4	0.24
BirA_C3	sp|Q8CHY6|P66A_MOUSE	Gatad2a	1|29	30	15	2	0|1|1	0.5	1	0.5	1	0.5	-1.35	22.5	0.13
BirA_C3	sp|Q3URQ0|TEX10_MOUSE	Tex10	0|4	4	2	2	0|1|0	0.5	1	0.5	1	0.5	-1.72	6	0.22
BirA_C3	sp|Q9D0F6|RFC5_MOUSE	Rfc5	1|4	5	2.5	2	1|0|0	0.5	1	0.5	1	0.5	-0.32	7.5	0.22
BirA_C3	sp|Q5NBX1|COBL_MOUSE	Cobl	0|30	30	15	2	1|3|1	0.5	1	0.5	1	0.5	-6.86	9	0.14
BirA_C3	sp|Q8JZX4|SPF45_MOUSE	Rbm17	5|32	37	18.5	2	1|10|0	0.5	0.99	0.5	0.99	0.5	-5.17	5.05	0.24
BirA_C3	sp|Q60759|GCDH_MOUSE	Gcdh	1|17	18	9	2	0|0|0	0.5	1	0.5	1	0.5	1.59	90	0.15
BirA_C3	sp|Q8R3N1|NOP14_MOUSE	Nop14	1|15	16	8	2	0|1|0	0.5	1	0.5	1	0.5	-0.32	24	0.13
BirA_C3	sp|P97760|RPB3_MOUSE	Polr2c	1|3	4	2	2	0|0|0	0.5	1	0.5	1	0.5	1.59	20	0.23
BirA_C3	sp|Q99J95|CDK9_MOUSE	Cdk9	1|64	65	32.5	2	0|12|0	0.5	1	0.5	1	0.5	-12.89	8.12	0.22
BirA_C3	sp|Q07832|PLK1_MOUSE	Plk1	1|5	6	3	2	0|1|0	0.5	1	0.5	1	0.5	-0.32	9	0.2
BirA_C3	sp|Q8R1B4|EIF3C_MOUSE	Eif3c	1|6	7	3.5	2	0|0|0	0.5	1	0.5	1	0.5	1.59	35	0.18
BirA_C3	sp|P56960|EXOSX_MOUSE	Exosc10	0|4	4	2	2	0|0|0	0.5	1	0.5	1	0.5	-0.92	20	0.21
BirA_C3	sp|Q8BZH4|POGZ_MOUSE	Pogz	1|22	23	11.5	2	0|0|2	0.5	1	0.5	1	0.5	-1.04	17.25	0.17
BirA_C3	sp|O35593|PSDE_MOUSE	Psmd14	1|9	10	5	2	0|1|1	0.5	1	0.5	1	0.5	-1.35	7.5	0.19
BirA_C3	sp|Q6NXI6|RPRD2_MOUSE	Rprd2	1|3	4	2	2	0|0|0	0.5	1	0.5	1	0.5	1.59	20	0.23
BirA_C3	sp|P46061|RAGP1_MOUSE	Rangap1	1|11	12	6	2	0|1|0	0.5	1	0.5	1	0.5	-0.32	18	0.14
BirA_C3	sp|P56959|FUS_MOUSE	Fus	1|4	5	2.5	2	0|0|0	0.5	1	0.5	1	0.5	1.59	25	0.21
BirA_C3	sp|O09000|NCOA3_MOUSE	Ncoa3	1|9	10	5	2	0|0|0	0.5	1	0.5	1	0.5	1.59	50	0.16
BirA_C3	sp|P80317|TCPZ_MOUSE	Cct6a	1|11	12	6	2	0|0|0	0.5	1	0.5	1	0.5	1.59	60	0.16
BirA_C3	sp|Q9CPN8|IF2B3_MOUSE	Igf2bp3	1|11	12	6	2	0|1|0	0.5	1	0.5	1	0.5	-0.32	18	0.14
BirA_C3	sp|Q9Z204|HNRPC_MOUSE	Hnrnpc	1|6	7	3.5	2	0|0|0	0.5	1	0.5	1	0.5	1.59	35	0.18
BirA_C3	sp|Q9WVJ2|PSD13_MOUSE	Psmd13	0|7	7	3.5	2	0|1|1	0.5	1	0.5	1	0.5	-2.96	5.25	0.22
BirA_C3	sp|Q61699|HS105_MOUSE	Hsph1	1|17	18	9	2	0|0|1	0.5	1	0.5	1	0.5	-0.32	27	0.13
BirA_C3	sp|Q9D554|SF3A3_MOUSE	Sf3a3	1|5	6	3	2	0|0|0	0.5	1	0.5	1	0.5	1.59	30	0.19
BirA_C3	sp|Q8K310|MATR3_MOUSE	Matr3	0|9	9	4.5	2	0|0|0	0.5	1	0.5	1	0.5	-0.92	45	0.16
BirA_C3	sp|P52480|KPYM_MOUSE	Pkm	9|0	9	4.5	2	1|1|0	0.5	1	0.5	1	0.5	-2.96	6.75	0.19
BirA_C3	sp|Q8CGF7|TCRG1_MOUSE	Tcerg1	1|12	13	6.5	2	0|0|0	0.5	1	0.5	1	0.5	1.59	65	0.15
BirA_C3	sp|Q9D706|RPAP3_MOUSE	Rpap3	0|83	83	41.5	2	0|1|0	0.5	1	0.5	1	0.5	-1.72	124.5	0.13
BirA_C3	sp|P57776|EF1D_MOUSE	Eef1d	1|7	8	4	2	0|2|1	0.5	0.99	0.5	0.99	0.5	-2.55	4	0.24
BirA_C3	sp|Q9Z2N8|ACL6A_MOUSE	Actl6a	1|9	10	5	2	0|0|1	0.5	1	0.5	1	0.5	-0.32	15	0.15
BirA_C3	sp|Q923E4|SIR1_MOUSE	Sirt1	1|3	4	2	2	0|0|0	0.5	1	0.5	1	0.5	1.59	20	0.23
BirA_C3	sp|G5E8G2|U17PD_MOUSE	Usp17ld	0|3	3	1.5	2	0|0|0	0.5	1	0.5	1	0.5	-0.92	15	0.23
BirA_C3	sp|Q6P1F6|2ABA_MOUSE	Ppp2r2a	1|4	5	2.5	2	0|0|0	0.5	1	0.5	1	0.5	1.59	25	0.21
BirA_C3	tr|Q5RIN0|Q5RIN0_MOUSE	Ncor1	1|3	4	2	2	0|0|0	0.5	1	0.5	1	0.5	1.59	20	0.23
BirA_C3	sp|Q8QZY1|EIF3L_MOUSE	Eif3l	1|3	4	2	2	0|0|0	0.5	1	0.5	1	0.5	1.59	20	0.23
BirA_C3	sp|Q922Q8|LRC59_MOUSE	Lrrc59	0|12	12	6	2	0|2|1	0.5	1	0.5	1	0.5	-3.95	6	0.18
BirA_C3	sp|Q924K8|MTA3_MOUSE	Mta3	0|172	172	86	2	1|15|4	0.5	1	0.5	1	0.5	-27.74	12.9	0.16
BirA_C3	sp|Q80TM9|NISCH_MOUSE	Nisch	0|12	12	6	2	1|0|0	0.5	1	0.5	1	0.5	-1.72	18	0.14
BirA_C3	sp|Q9R0Q4|MO4L2_MOUSE	Morf4l2	0|6	6	3	2	0|0|0	0.5	1	0.5	1	0.5	-0.92	30	0.18
BirA_C3	sp|O70194|EIF3D_MOUSE	Eif3d	1|3	4	2	2	0|0|0	0.5	1	0.5	1	0.5	1.59	20	0.23
BirA_C3	sp|Q810V0|MPP10_MOUSE	Mphosph10	0|5	5	2.5	2	0|0|0	0.5	1	0.5	1	0.5	-0.92	25	0.19
BirA_C3	sp|Q80WJ7|LYRIC_MOUSE	Mtdh	0|5	5	2.5	2	0|0|0	0.5	1	0.5	1	0.5	-0.92	25	0.19
BirA_C3	sp|Q9EPU0|RENT1_MOUSE	Upf1	0|8	8	4	2	1|0|0	0.5	1	0.5	1	0.5	-1.72	12	0.16
BirA_C3	sp|P62259|1433E_MOUSE	Ywhae	0|27	27	13.5	2	0|0|1	0.5	1	0.5	1	0.5	-1.72	40.5	0.13
BirA_C3	sp|O70251|EF1B_MOUSE	Eef1b	1|25	26	13	2	1|6|4	0.5	1	0.5	1	0.5	-12.59	3.55	0.18
BirA_C3	sp|Q6NZA9|TAF9B_MOUSE	Taf9b	1|11	12	6	2	0|2|2	0.5	1	0.5	1	0.5	-3.82	4.5	0.17
BirA_C3	sp|P63330|PP2AA_MOUSE	Ppp2ca	1|9	10	5	2	0|1|0	0.5	1	0.5	1	0.5	-0.32	15	0.15
BirA_C3	sp|Q925E7|2ABD_MOUSE	Ppp2r2d	1|8	9	4.5	2	0|2|0	0.5	0.99	0.5	0.99	0.5	-1.04	6.75	0.25
BirA_C3	sp|Q80WS3|FBLL1_MOUSE	Fbll1	1|3	4	2	2	0|0|0	0.5	1	0.5	1	0.5	1.59	20	0.23
BirA_C3	sp|Q9Z1R2|BAG6_MOUSE	Bag6	1|4	5	2.5	2	0|0|0	0.5	1	0.5	1	0.5	1.59	25	0.21
BirA_C3	sp|Q8K4L0|DDX54_MOUSE	Ddx54	0|4	4	2	2	0|1|0	0.5	1	0.5	1	0.5	-1.72	6	0.22
BirA_C3	sp|Q7TPM1|PRC2B_MOUSE	Prrc2b	1|12	13	6.5	2	0|0|0	0.5	1	0.5	1	0.5	1.59	65	0.15
BirA_C3	sp|Q9D903|EBP2_MOUSE	Ebna1bp2	1|5	6	3	2	0|0|0	0.5	1	0.5	1	0.5	1.59	30	0.19
BirA_C3	tr|E9QN31|E9QN31_MOUSE	Nop2	1|8	9	4.5	2	0|2|0	0.5	0.99	0.5	0.99	0.5	-1.04	6.75	0.25
BirA_C3	sp|Q6P5F9|XPO1_MOUSE	Xpo1	0|7	7	3.5	2	0|1|1	0.5	1	0.5	1	0.5	-2.96	5.25	0.22
BirA_C3	sp|Q99M28|RNPS1_MOUSE	Rnps1	1|7	8	4	2	0|0|0	0.5	1	0.5	1	0.5	1.59	40	0.17
BirA_C3	sp|Q8BU11|TOX4_MOUSE	Tox4	1|3	4	2	2	0|0|0	0.5	1	0.5	1	0.5	1.59	20	0.23
BirA_C3	sp|P17426|AP2A1_MOUSE	Ap2a1	0|3	3	1.5	2	0|0|0	0.5	1	0.5	1	0.5	-0.92	15	0.23
BirA_C3	sp|Q922D4|PP6R3_MOUSE	Ppp6r3	1|5	6	3	2	0|0|0	0.5	1	0.5	1	0.5	1.59	30	0.19
BirA_C3	sp|Q62203|SF3A2_MOUSE	Sf3a2	0|18	18	9	2	0|0|0	0.5	1	0.5	1	0.5	-0.92	90	0.14
BirA_C3	sp|Q63850|NUP62_MOUSE	Nup62	0|4	4	2	2	0|0|0	0.5	1	0.5	1	0.5	-0.92	20	0.21
BirA_C3	sp|Q8BRT1|CLAP2_MOUSE	Clasp2	1|3	4	2	2	0|0|0	0.5	1	0.5	1	0.5	1.59	20	0.23
BirA_C3	sp|Q5NC05|TTF2_MOUSE	Ttf2	1|10	11	5.5	2	0|0|0	0.5	1	0.5	1	0.5	1.59	55	0.16
BirA_C3	sp|Q9JIX8|ACINU_MOUSE	Acin1	0|12	12	6	2	0|0|0	0.5	1	0.5	1	0.5	-0.92	60	0.15
BirA_C3	sp|Q9Z1D1|EIF3G_MOUSE	Eif3g	0|9	9	4.5	2	0|0|1	0.5	1	0.5	1	0.5	-1.72	13.5	0.15
BirA_C3	sp|Q61216|MRE11_MOUSE	Mre11	0|6	6	3	2	0|0|0	0.5	1	0.5	1	0.5	-0.92	30	0.18
BirA_C3	sp|Q8BFQ4|WDR82_MOUSE	Wdr82	3|14	17	8.5	2	1|5|2	0.5	1	0.5	1	0.5	-5.37	3.19	0.13
BirA_C3	sp|Q3URS2|ZSC4F_MOUSE	Zscan4f	1|5	6	3	2	0|0|0	0.5	1	0.5	1	0.5	1.59	30	0.19
BirA_C3	sp|P42669|PURA_MOUSE	Pura	1|7	8	4	2	1|0|1	0.5	1	0.5	1	0.5	-1.35	6	0.22
BirA_C3	sp|P08113|ENPL_MOUSE	Hsp90b1	1|14	15	7.5	2	0|0|2	0.5	1	0.5	1	0.5	-1.04	11.25	0.2
BirA_C3	sp|P23881|TCEA3_MOUSE	Tcea3	0|12	12	6	2	1|3|1	0.5	1	0.5	1	0.5	-6.86	3.6	0.2
BirA_C3	sp|Q61990|PCBP2_MOUSE	Pcbp2	1|7	8	4	2	0|0|1	0.5	1	0.5	1	0.5	-0.32	12	0.17
BirA_C3	sp|Q62189|SNRPA_MOUSE	Snrpa	1|8	9	4.5	2	0|2|2	0.5	1	0.5	1	0.5	-3.82	3.38	0.22
BirA_C3	sp|O35226|PSMD4_MOUSE	Psmd4	1|3	4	2	2	0|0|0	0.5	1	0.5	1	0.5	1.59	20	0.23
BirA_C3	sp|Q8CCS6|PABP2_MOUSE	Pabpn1	1|4	5	2.5	2	1|0|0	0.5	1	0.5	1	0.5	-0.32	7.5	0.22
BirA_C3	tr|Q9QWX8|Q9QWX8_MOUSE		2|10	12	6	2	1|4|0	0.5	0.96	0.5	0.96	0.5	-3.02	3.6	0.12
BirA_C3	sp|O08582|GTPB1_MOUSE	Gtpbp1	1|7	8	4	2	0|0|0	0.5	1	0.5	1	0.5	1.59	40	0.17
BirA_C3	sp|Q08093|CNN2_MOUSE	Cnn2	0|12	12	6	2	1|3|0	0.5	1	0.5	1	0.5	-5.31	4.5	0.22
BirA_C3	tr|K3W4P2|K3W4P2_MOUSE	Ints1	1|4	5	2.5	2	1|0|0	0.5	1	0.5	1	0.5	-0.32	7.5	0.22
BirA_C3	sp|Q9WU00|NRF1_MOUSE	Nrf1	1|5	6	3	2	0|0|0	0.5	1	0.5	1	0.5	1.59	30	0.19
BirA_C3	sp|Q9D1J3|SARNP_MOUSE	Sarnp	0|3	3	1.5	2	0|0|0	0.5	1	0.5	1	0.5	-0.92	15	0.23
BirA_C3	sp|O35218|CPSF2_MOUSE	Cpsf2	1|3	4	2	2	0|0|0	0.5	1	0.5	1	0.5	1.59	20	0.23
BirA_C3	tr|B2RRE8|B2RRE8_MOUSE	Cd2ap	1|3	4	2	2	0|0|0	0.5	1	0.5	1	0.5	1.59	20	0.23
BirA_C3	sp|Q60749|KHDR1_MOUSE	Khdrbs1	1|7	8	4	2	0|0|0	0.5	1	0.5	1	0.5	1.59	40	0.17
BirA_C3	sp|Q922J9|FACR1_MOUSE	Far1	1|7	8	4	2	0|0|0	0.5	1	0.5	1	0.5	1.59	40	0.17
BirA_C3	sp|Q9WVM1|RGAP1_MOUSE	Racgap1	0|4	4	2	2	0|0|0	0.5	1	0.5	1	0.5	-0.92	20	0.21
BirA_C3	sp|E9Q8D0|DJC21_MOUSE	Dnajc21	1|9	10	5	2	0|0|0	0.5	1	0.5	1	0.5	1.59	50	0.16
BirA_C3	sp|Q9D7S9|CHMP5_MOUSE	Chmp5	1|5	6	3	2	0|0|0	0.5	1	0.5	1	0.5	1.59	30	0.19
BirA_C3	tr|Q3UJB0|Q3UJB0_MOUSE	Sf3b2	4|33	37	18.5	2	1|11|2	0.49	0.99	0.49	0.99	0.49	-10.41	3.96	0.25
BirA_C3	tr|A0A1B0GRE8|A0A1B0GRE8_MOUSE	Zscan4e	1|2	3	1.5	2	0|0|0	0.49	0.97	0.49	0.97	0.49	1.59	15	0.27
BirA_C3	sp|Q9R190|MTA2_MOUSE	Mta2	1|3	4	2	2	0|1|0	0.49	0.98	0.49	0.98	0.49	-0.32	6	0.26
BirA_C3	sp|Q8CDN6|TXNL1_MOUSE	Txnl1	4|7	11	5.5	2	1|4|1	0.49	0.83	0.49	0.83	0.49	-1.74	2.75	0.26
BirA_C3	sp|O70133|DHX9_MOUSE	Dhx9	1|8	9	4.5	2	1|3|1	0.49	0.98	0.49	0.98	0.49	-4.95	2.7	0.25
BirA_C3	sp|P47754|CAZA2_MOUSE	Capza2	3|6	9	4.5	2	1|2|2	0.49	0.86	0.49	0.86	0.49	-2.01	2.7	0.26
BirA_C3	sp|Q8BG05|ROA3_MOUSE	Hnrnpa3	6|31	37	18.5	2	1|11|5	0.49	0.99	0.49	0.99	0.49	-11.08	3.26	0.25
BirA_C3	sp|P17427|AP2A2_MOUSE	Ap2a2	2|36	38	19	2	0|15|1	0.49	0.97	0.49	0.97	0.49	-16.1	3.56	0.29
BirA_C3	sp|Q8CH02|SUGP1_MOUSE	Sugp1	2|56	58	29	2	1|27|0	0.49	0.97	0.49	0.97	0.49	-32.36	3.11	0.29
BirA_C3	sp|Q80TP3|UBR5_MOUSE	Ubr5	1|2	3	1.5	2	0|0|0	0.49	0.97	0.49	0.97	0.49	1.59	15	0.27
BirA_C3	sp|P08775|RPB1_MOUSE	Polr2a	1|2	3	1.5	2	0|0|0	0.49	0.97	0.49	0.97	0.49	1.59	15	0.27
BirA_C3	sp|P97496|SMRC1_MOUSE	Smarcc1	1|3	4	2	2	0|1|0	0.49	0.98	0.49	0.98	0.49	-0.32	6	0.26
BirA_C3	sp|Q62018|CTR9_MOUSE	Ctr9	3|1	4	2	2	0|1|0	0.49	0.98	0.49	0.98	0.49	-0.32	6	0.26
BirA_C3	tr|A0A1C7CYV3|A0A1C7CYV3_MOUSE	Zscan4-ps1	1|2	3	1.5	2	0|0|0	0.49	0.97	0.49	0.97	0.49	1.59	15	0.27
BirA_C3	sp|Q99LE6|ABCF2_MOUSE	Abcf2	1|46	47	23.5	2	1|18|2	0.49	0.98	0.49	0.98	0.49	-25.52	3.36	0.26
BirA_C3	sp|Q8BMS1|ECHA_MOUSE	Hadha	1|103	104	52	2	0|48|0	0.49	0.98	0.49	0.98	0.49	-64.13	3.25	0.25
BirA_C3	sp|P46935|NEDD4_MOUSE	Nedd4	1|3	4	2	2	0|1|0	0.49	0.98	0.49	0.98	0.49	-0.32	6	0.26
BirA_C3	sp|P70700|RPA2_MOUSE	Polr1b	1|2	3	1.5	2	0|0|0	0.49	0.97	0.49	0.97	0.49	1.59	15	0.27
BirA_C3	sp|Q00547|HMMR_MOUSE	Hmmr	1|3	4	2	2	0|1|0	0.49	0.98	0.49	0.98	0.49	-0.32	6	0.26
BirA_C3	sp|O35129|PHB2_MOUSE	Phb2	1|3	4	2	2	0|0|1	0.49	0.98	0.49	0.98	0.49	-0.32	6	0.26
BirA_C3	sp|Q99PP7|TRI33_MOUSE	Trim33	1|3	4	2	2	0|1|0	0.49	0.98	0.49	0.98	0.49	-0.32	6	0.26
BirA_C3	sp|Q8CDG3|VCIP1_MOUSE	Vcpip1	1|2	3	1.5	2	0|0|0	0.49	0.97	0.49	0.97	0.49	1.59	15	0.27
BirA_C3	sp|A3KFM7|CHD6_MOUSE	Chd6	1|2	3	1.5	2	0|0|0	0.49	0.97	0.49	0.97	0.49	1.59	15	0.27
BirA_C3	sp|Q9D0D4|DIM1_MOUSE	Dimt1	0|3	3	1.5	2	0|0|1	0.49	0.98	0.49	0.98	0.49	-1.72	4.5	0.26
BirA_C3	sp|Q8BG30|NELFA_MOUSE	Nelfa	1|2	3	1.5	2	0|0|0	0.49	0.97	0.49	0.97	0.49	1.59	15	0.27
BirA_C3	sp|Q8K305|NSL1_MOUSE	Nsl1	0|5	5	2.5	2	0|1|1	0.49	0.98	0.49	0.98	0.49	-2.96	3.75	0.26
BirA_C3	sp|C0HKD8|MFA1A_MOUSE	Mfap1a	0|3	3	1.5	2	0|1|0	0.49	0.98	0.49	0.98	0.49	-1.72	4.5	0.26
BirA_C3	sp|Q91YE7|RBM5_MOUSE	Rbm5	1|3	4	2	2	0|1|0	0.49	0.98	0.49	0.98	0.49	-0.32	6	0.26
BirA_C3	sp|Q6NVF9|CPSF6_MOUSE	Cpsf6	0|2	2	1	2	0|0|0	0.49	0.97	0.49	0.97	0.49	-0.92	10	0.27
BirA_C3	sp|Q62193|RFA2_MOUSE	Rpa2	1|7	8	4	2	0|2|0	0.49	0.98	0.49	0.98	0.49	-1.04	6	0.25
BirA_C3	sp|Q91WJ8|FUBP1_MOUSE	Fubp1	1|9	10	5	2	0|3|0	0.49	0.97	0.49	0.97	0.49	-2.1	5	0.29
BirA_C3	sp|Q9QZH3|PPIE_MOUSE	Ppie	0|2	2	1	2	0|0|0	0.49	0.97	0.49	0.97	0.49	-0.92	10	0.27
BirA_C3	tr|V9H0W7|V9H0W7_MOUSE	pro-pol-dUTPase	0|2	2	1	2	0|0|0	0.49	0.97	0.49	0.97	0.49	-0.92	10	0.27
BirA_C3	sp|Q9DBR3|ARMC8_MOUSE	Armc8	0|3	3	1.5	2	0|1|0	0.49	0.98	0.49	0.98	0.49	-1.72	4.5	0.26
BirA_C3	sp|Q9Z1Q9|SYVC_MOUSE	Vars	1|2	3	1.5	2	0|0|0	0.49	0.97	0.49	0.97	0.49	1.59	15	0.27
BirA_C3	sp|Q8C5N3|CWC22_MOUSE	Cwc22	1|3	4	2	2	0|1|0	0.49	0.98	0.49	0.98	0.49	-0.32	6	0.26
BirA_C3	sp|Q60960|IMA5_MOUSE	Kpna1	2|9	11	5.5	2	1|4|0	0.49	0.93	0.49	0.93	0.49	-3.02	3.3	0.26
BirA_C3	sp|Q6PGL7|WASC2_MOUSE	Washc2	1|2	3	1.5	2	0|0|0	0.49	0.97	0.49	0.97	0.49	1.59	15	0.27
BirA_C3	sp|Q4FK66|PR38A_MOUSE	Prpf38a	1|20	21	10.5	2	0|7|0	0.49	0.98	0.49	0.98	0.49	-6.61	4.5	0.26
BirA_C3	sp|A2AHC3|CAMP1_MOUSE	Camsap1	1|3	4	2	2	0|1|0	0.49	0.98	0.49	0.98	0.49	-0.32	6	0.26
BirA_C3	sp|Q9D824|FIP1_MOUSE	Fip1l1	0|2	2	1	2	0|0|0	0.49	0.97	0.49	0.97	0.49	-0.92	10	0.27
BirA_C3	sp|P27612|PLAP_MOUSE	Plaa	0|2	2	1	2	0|0|0	0.49	0.97	0.49	0.97	0.49	-0.92	10	0.27
BirA_C3	sp|Q61026|NCOA2_MOUSE	Ncoa2	1|2	3	1.5	2	0|0|0	0.49	0.97	0.49	0.97	0.49	1.59	15	0.27
BirA_C3	tr|Q3UR75|Q3UR75_MOUSE	Qser1	2|0	2	1	2	0|0|0	0.49	0.97	0.49	0.97	0.49	-0.92	10	0.27
BirA_C3	tr|E9Q3G0|E9Q3G0_MOUSE	Zscan4b	1|2	3	1.5	2	0|0|0	0.49	0.97	0.49	0.97	0.49	1.59	15	0.27
BirA_C3	sp|Q9ESV0|DDX24_MOUSE	Ddx24	1|2	3	1.5	2	0|0|0	0.49	0.97	0.49	0.97	0.49	1.59	15	0.27
BirA_C3	sp|Q6DID3|SCAF8_MOUSE	Scaf8	0|3	3	1.5	2	0|1|0	0.49	0.98	0.49	0.98	0.49	-1.72	4.5	0.26
BirA_C3	sp|Q61024|ASNS_MOUSE	Asns	1|3	4	2	2	1|0|0	0.49	0.98	0.49	0.98	0.49	-0.32	6	0.26
BirA_C3	sp|Q8K4R9|DLGP5_MOUSE	Dlgap5	1|2	3	1.5	2	0|0|0	0.49	0.97	0.49	0.97	0.49	1.59	15	0.27
BirA_C3	tr|Q80V88|Q80V88_MOUSE	Pcf11	1|2	3	1.5	2	0|0|0	0.49	0.97	0.49	0.97	0.49	1.59	15	0.27
BirA_C3	sp|Q9D051|ODPB_MOUSE	Pdhb	0|3	3	1.5	2	0|0|1	0.49	0.98	0.49	0.98	0.49	-1.72	4.5	0.26
BirA_C3	sp|Q6P9L6|KIF15_MOUSE	Kif15	1|2	3	1.5	2	0|0|0	0.49	0.97	0.49	0.97	0.49	1.59	15	0.27
BirA_C3	sp|Q9D0R4|DDX56_MOUSE	Ddx56	0|2	2	1	2	0|0|0	0.49	0.97	0.49	0.97	0.49	-0.92	10	0.27
BirA_C3	sp|Q7TPV4|MBB1A_MOUSE	Mybbp1a	8|33	41	20.5	2	1|15|2	0.48	0.96	0.48	0.96	0.48	-9.03	3.42	0.29
BirA_C3	sp|Q8VDM4|PSMD2_MOUSE	Psmd2	7|42	49	24.5	2	0|20|1	0.48	0.97	0.48	0.97	0.48	-13.65	3.5	0.29
BirA_C3	sp|P27659|RL3_MOUSE	Rpl3	7|28	35	17.5	2	1|13|2	0.48	0.96	0.48	0.96	0.48	-8.19	3.28	0.29
BirA_C3	sp|Q8VIJ6|SFPQ_MOUSE	Sfpq	5|33	38	19	2	1|16|1	0.48	0.96	0.48	0.96	0.48	-13.2	3.17	0.29
BirA_C3	sp|Q8K2T8|PAF1_MOUSE	Paf1	1|44	45	22.5	2	0|23|1	0.48	0.96	0.48	0.96	0.48	-29.58	2.81	0.29
BirA_C3	sp|Q91WE2|F192A_MOUSE	Fam192a	14	14	14	1	1|12|1	0.48	0.48	0.48	0.48	0.48	-0.09	3	0.29
BirA_C3	sp|P80314|TCPB_MOUSE	Cct2	5|28	33	16.5	2	1|14|2	0.47	0.95	0.47	0.95	0.47	-12.3	2.91	0.29
BirA_C3	sp|O08784|TCOF_MOUSE	Tcof1	1|7	8	4	2	0|3|1	0.47	0.94	0.47	0.94	0.47	-3.62	3	0.29
BirA_C3	tr|B2RQG2|B2RQG2_MOUSE	Phf3	1|7	8	4	2	0|3|0	0.47	0.93	0.47	0.93	0.47	-2.1	4	0.3
BirA_C3	sp|Q8K4B0|MTA1_MOUSE	Mta1	3|75	78	39	2	1|49|1	0.47	0.93	0.47	0.93	0.47	-61.88	2.29	0.29
BirA_C3	sp|Q9DCD2|SYF1_MOUSE	Xab2	1|7	8	4	2	0|3|0	0.47	0.93	0.47	0.93	0.47	-2.1	4	0.3
BirA_C3	sp|Q9QXX4|CMC2_MOUSE	Slc25a13	7|16	23	11.5	2	1|9|1	0.47	0.9	0.47	0.9	0.47	-3.04	3.14	0.29
BirA_C3	sp|Q8BK63|KC1A_MOUSE	Csnk1a1	1|11	12	6	2	1|5|1	0.47	0.95	0.47	0.95	0.47	-7.12	2.57	0.29
BirA_C3	sp|O54833|CSK22_MOUSE	Csnk2a2	1|5	6	3	2	0|2|0	0.47	0.94	0.47	0.94	0.47	-1.04	4.5	0.29
BirA_C3	sp|Q7TQK0|CCNT2_MOUSE	Ccnt2	1|11	12	6	2	0|5|2	0.47	0.93	0.47	0.93	0.47	-7.05	2.57	0.3
BirA_C3	sp|Q9JI13|SAS10_MOUSE	Utp3	0|7	7	3.5	2	0|3|1	0.47	0.94	0.47	0.94	0.47	-5.31	2.62	0.29
BirA_C3	sp|P97855|G3BP1_MOUSE	G3bp1	6|25	31	15.5	2	1|15|1	0.46	0.92	0.46	0.92	0.46	-10.59	2.74	0.3
BirA_C3	sp|P97379|G3BP2_MOUSE	G3bp2	4|13	17	8.5	2	1|7|1	0.46	0.9	0.46	0.9	0.46	-4.62	2.83	0.3
BirA_C3	sp|Q5SFM8|RBM27_MOUSE	Rbm27	10|59	69	34.5	2	1|38|2	0.46	0.92	0.46	0.92	0.46	-32.92	2.52	0.3
BirA_C3	sp|Q80U70|SUZ12_MOUSE	Suz12	0|17	17	8.5	2	1|10|0	0.46	0.91	0.46	0.91	0.46	-14.62	2.32	0.3
BirA_C3	sp|P63037|DNJA1_MOUSE	Dnaja1	27|75	102	51	2	1|41|10	0.46	0.93	0.46	0.93	0.46	-22.67	2.94	0.3
BirA_C3	sp|Q3TKT4|SMCA4_MOUSE	Smarca4	0|4	4	2	2	1|1|0	0.46	0.93	0.46	0.93	0.46	-2.96	3	0.3
BirA_C3	sp|Q8CIG8|ANM5_MOUSE	Prmt5	0|12	12	6	2	1|6|0	0.46	0.92	0.46	0.92	0.46	-9.08	2.57	0.3
BirA_C3	sp|O88685|PRS6A_MOUSE	Psmc3	6|22	28	14	2	1|11|5	0.45	0.9	0.45	0.9	0.45	-11.08	2.47	0.3
BirA_C3	sp|Q7TNC4|LC7L2_MOUSE	Luc7l2	1|12	13	6.5	2	0|7|1	0.45	0.89	0.45	0.89	0.45	-8.16	2.44	0.3
BirA_C3	sp|Q6ZPY7|KDM3B_MOUSE	Kdm3b	3|7	10	5	2	1|4|1	0.44	0.83	0.44	0.83	0.44	-3.07	2.5	0.3
BirA_C3	sp|Q9Z315|SNUT1_MOUSE	Sart1	1|22	23	11.5	2	0|15|1	0.44	0.88	0.44	0.88	0.44	-18.49	2.16	0.3
BirA_C3	sp|Q8VH51|RBM39_MOUSE	Rbm39	4|23	27	13.5	2	1|14|2	0.44	0.88	0.44	0.88	0.44	-13.86	2.38	0.3
BirA_C3	sp|Q9D8N0|EF1G_MOUSE	Eef1g	11|23	34	17	2	1|10|8	0.44	0.89	0.44	0.89	0.44	-7.05	2.68	0.3
BirA_C3	sp|Q922K7|NOP2_MOUSE	Nop2	1|4	5	2.5	2	0|2|0	0.44	0.87	0.44	0.87	0.44	-1.04	3.75	0.31
BirA_C3	sp|Q3U0V1|FUBP2_MOUSE	Khsrp	0|4	4	2	2	0|2|0	0.44	0.87	0.44	0.87	0.44	-3.08	3	0.31
BirA_C3	sp|Q99MN1|SYK_MOUSE	Kars	1|8	9	4.5	2	0|4|2	0.44	0.88	0.44	0.88	0.44	-5.8	2.25	0.3
BirA_C3	sp|Q9CQJ4|RING2_MOUSE	Rnf2	1|9	10	5	2	1|5|1	0.43	0.86	0.43	0.86	0.43	-7.12	2.14	0.31
BirA_C3	sp|P14733|LMNB1_MOUSE	Lmnb1	0|10	10	5	2	0|6|1	0.43	0.87	0.43	0.87	0.43	-9.08	2.14	0.31
BirA_C3	sp|Q8BG05|ROA3_MOUSE	Hnrnpa3	17	17	17	1	1|11|5	0.43	0.43	0.43	0.43	0.43	-0.28	3	0.31
BirA_C3	sp|Q920B9|SP16H_MOUSE	Supt16h	7|34	41	20.5	2	1|23|2	0.42	0.84	0.42	0.84	0.42	-19.68	2.37	0.31
BirA_C3	sp|Q8K4Z5|SF3A1_MOUSE	Sf3a1	5|14	19	9.5	2	1|9|1	0.42	0.83	0.42	0.83	0.42	-5.36	2.59	0.31
BirA_C3	sp|Q9Z1M8|RED_MOUSE	Ik	1|5	6	3	2	0|3|0	0.42	0.84	0.42	0.84	0.42	-2.1	3	0.31
BirA_C3	sp|P25444|RS2_MOUSE	Rps2	1|13	14	7	2	1|7|3	0.42	0.85	0.42	0.85	0.42	-12.43	1.91	0.31
BirA_C3	sp|Q8VHR5|P66B_MOUSE	Gatad2b	1|7	8	4	2	0|4|1	0.42	0.85	0.42	0.85	0.42	-4.76	2.4	0.31
BirA_C3	sp|P62983|RS27A_MOUSE	Rps27a	3|9	12	6	2	1|5|2	0.42	0.84	0.42	0.84	0.42	-5.37	2.25	0.31
BirA_C3	sp|Q9JK91|MLH1_MOUSE	Mlh1	0|5	5	2.5	2	0|3|0	0.42	0.84	0.42	0.84	0.42	-3.51	2.5	0.31
BirA_C3	sp|P70388|RAD50_MOUSE	Rad50	10	10	10	1	0|11|0	0.42	0.42	0.42	0.42	0.42	-0.32	2.73	0.31
BirA_C3	sp|Q03265|ATPA_MOUSE	Atp5a1	1|7	8	4	2	1|4|1	0.41	0.83	0.41	0.83	0.41	-5.95	2	0.31
BirA_C3	sp|P63154|CRNL1_MOUSE	Crnkl1	2|24	26	13	2	1|17|1	0.41	0.82	0.41	0.82	0.41	-20.15	2.05	0.32
BirA_C3	sp|Q6ZQ58|LARP1_MOUSE	Larp1	1|2	3	1.5	2	0|1|0	0.41	0.81	0.41	0.81	0.41	-0.32	4.5	0.32
BirA_C3	sp|Q9D8W5|PSD12_MOUSE	Psmd12	0|2	2	1	2	0|1|0	0.41	0.81	0.41	0.81	0.41	-1.72	3	0.32
BirA_C3	sp|Q99ME9|NOG1_MOUSE	Gtpbp4	0|2	2	1	2	0|1|0	0.41	0.81	0.41	0.81	0.41	-1.72	3	0.32
BirA_C3	sp|O35326|SRSF5_MOUSE	Srsf5	2|10	12	6	2	1|6|1	0.41	0.83	0.41	0.83	0.41	-6.67	2.25	0.31
BirA_C3	sp|Q8BM75|ARI5B_MOUSE	Arid5b	1|2	3	1.5	2	0|1|0	0.41	0.81	0.41	0.81	0.41	-0.32	4.5	0.32
BirA_C3	sp|Q62311|TAF6_MOUSE	Taf6	0|2	2	1	2	0|1|0	0.41	0.81	0.41	0.81	0.41	-1.72	3	0.32
BirA_C3	sp|P97477|AURKA_MOUSE	Aurka	1|2	3	1.5	2	0|1|0	0.41	0.81	0.41	0.81	0.41	-0.32	4.5	0.32
BirA_C3	sp|Q60598|SRC8_MOUSE	Cttn	0|2	2	1	2	0|1|0	0.41	0.81	0.41	0.81	0.41	-1.72	3	0.32
BirA_C3	sp|P50516|VATA_MOUSE	Atp6v1a	0|2	2	1	2	0|1|0	0.41	0.81	0.41	0.81	0.41	-1.72	3	0.32
BirA_C3	sp|Q6ZPZ3|ZC3H4_MOUSE	Zc3h4	0|2	2	1	2	0|1|0	0.41	0.81	0.41	0.81	0.41	-1.72	3	0.32
BirA_C3	sp|Q9ESC8|AFF4_MOUSE	Aff4	0|2	2	1	2	0|1|0	0.41	0.81	0.41	0.81	0.41	-1.72	3	0.32
BirA_C3	sp|Q9D8B3|CHM4B_MOUSE	Chmp4b	1|2	3	1.5	2	1|0|0	0.41	0.81	0.41	0.81	0.41	-0.32	4.5	0.32
BirA_C3	sp|Q3U2E2|ZMYM5_MOUSE	Zmym5	2|1	3	1.5	2	0|1|0	0.41	0.81	0.41	0.81	0.41	-0.32	4.5	0.32
BirA_C3	sp|Q61584|FXR1_MOUSE	Fxr1	11	11	11	1	4|7|1	0.41	0.41	0.41	0.41	0.41	-0.37	2.75	0.32
BirA_C3	sp|Q9Z2D8|MBD3_MOUSE	Mbd3	11	11	11	1	1|7|4	0.41	0.41	0.41	0.41	0.41	-0.37	2.75	0.32
BirA_C3	sp|P62983|RS27A_MOUSE	Rps27a	7	7	7	1	1|5|2	0.41	0.41	0.41	0.41	0.41	-0.34	2.62	0.31
BirA_C3	sp|Q6A068|CDC5L_MOUSE	Cdc5l	1|11	12	6	2	0|8|1	0.4	0.79	0.4	0.79	0.4	-9.13	2	0.33
BirA_C3	sp|Q8R080|GTSE1_MOUSE	Gtse1	1|17	18	9	2	1|11|2	0.4	0.79	0.4	0.79	0.4	-16.12	1.93	0.33
BirA_C3	sp|P62137|PP1A_MOUSE	Ppp1ca	2|6	8	4	2	0|4|1	0.4	0.75	0.4	0.75	0.4	-3.02	2.4	0.33
BirA_C3	sp|Q9CX86|ROA0_MOUSE	Hnrnpa0	0|4	4	2	2	0|2|1	0.4	0.81	0.4	0.81	0.4	-3.95	2	0.33
BirA_C3	sp|Q923D5|WBP11_MOUSE	Wbp11	1|25	26	13	2	0|20|0	0.4	0.81	0.4	0.81	0.4	-24.01	1.95	0.32
BirA_C3	sp|P47962|RL5_MOUSE	Rpl5	1|4	5	2.5	2	0|2|1	0.4	0.81	0.4	0.81	0.4	-2.55	2.5	0.33
BirA_C3	sp|P62196|PRS8_MOUSE	Psmc5	5	5	5	1	0|5|1	0.4	0.4	0.4	0.4	0.4	-0.41	2.5	0.33
BirA_C3	sp|Q9D6Z1|NOP56_MOUSE	Nop56	50	50	50	1	1|35|7	0.4	0.4	0.4	0.4	0.4	-0.39	3.49	0.33
BirA_C3	sp|Q60865|CAPR1_MOUSE	Caprin1	5|13	18	9	2	1|8|2	0.39	0.79	0.39	0.79	0.39	-5.57	2.45	0.33
BirA_C3	sp|Q9Z1X4|ILF3_MOUSE	Ilf3	8	8	8	1	0|7|2	0.39	0.39	0.39	0.39	0.39	-0.46	2.67	0.33
BirA_C3	sp|Q9JKB3|YBOX3_MOUSE	Ybx3	8	8	8	1	1|6|2	0.39	0.39	0.39	0.39	0.39	-0.45	2.67	0.33
BirA_C3	sp|P11983|TCPA_MOUSE	Tcp1	2|8	10	5	2	1|5|1	0.38	0.76	0.38	0.76	0.38	-5.54	2.14	0.33
BirA_C3	sp|Q80TE0|RPAP1_MOUSE	Rpap1	1|3	4	2	2	0|2|0	0.38	0.76	0.38	0.76	0.38	-1.04	3	0.33
BirA_C3	sp|Q6PGC1|DHX29_MOUSE	Dhx29	1|3	4	2	2	0|2|0	0.38	0.76	0.38	0.76	0.38	-1.04	3	0.33
BirA_C3	sp|Q9R1C0|TAF7_MOUSE	Taf7	1|3	4	2	2	0|2|0	0.38	0.76	0.38	0.76	0.38	-1.04	3	0.33
BirA_C3	sp|Q9WVL5|MORC1_MOUSE	Morc1	1|3	4	2	2	0|2|0	0.38	0.76	0.38	0.76	0.38	-1.04	3	0.33
BirA_C3	sp|Q9JKB3|YBOX3_MOUSE	Ybx3	1|10	11	5.5	2	1|6|2	0.38	0.76	0.38	0.76	0.38	-9.63	1.83	0.33
BirA_C3	sp|Q99PM3|TF2AA_MOUSE	Gtf2a1	1|8	9	4.5	2	1|5|1	0.38	0.76	0.38	0.76	0.38	-7.12	1.93	0.33
BirA_C3	sp|Q91VC3|IF4A3_MOUSE	Eif4a3	1|3	4	2	2	0|2|0	0.38	0.76	0.38	0.76	0.38	-1.04	3	0.33
BirA_C3	sp|Q8BG02|2ABG_MOUSE	Ppp2r2c	1|3	4	2	2	0|2|0	0.38	0.76	0.38	0.76	0.38	-1.04	3	0.33
BirA_C3	tr|B9EKS2|B9EKS2_MOUSE	Kdm3b	7	7	7	1	1|6|1	0.38	0.38	0.38	0.38	0.38	-0.47	2.62	0.33
BirA_C3	sp|P62196|PRS8_MOUSE	Psmc5	1|7	8	4	2	0|5|1	0.37	0.74	0.37	0.74	0.37	-5.52	2	0.34
BirA_C3	sp|Q6NZF1|ZC11A_MOUSE	Zc3h11a	2|15	17	8.5	2	1|10|2	0.37	0.73	0.37	0.73	0.37	-12.54	1.96	0.34
BirA_C3	sp|Q6ZPY7|KDM3B_MOUSE	Kdm3b	5	5	5	1	1|4|1	0.37	0.37	0.37	0.37	0.37	-0.54	2.5	0.34
BirA_C3	sp|P62137|PP1A_MOUSE	Ppp1ca	4	4	4	1	0|4|1	0.37	0.37	0.37	0.37	0.37	-0.53	2.4	0.34
BirA_C3	sp|Q8VHR5|P66B_MOUSE	Gatad2b	4	4	4	1	0|4|1	0.37	0.37	0.37	0.37	0.37	-0.53	2.4	0.34
BirA_C3	sp|Q60960|IMA5_MOUSE	Kpna1	4	4	4	1	1|4|0	0.37	0.37	0.37	0.37	0.37	-0.53	2.4	0.34
BirA_C3	sp|P68372|TBB4B_MOUSE	Tubb4b	5	5	5	1	1|4|1	0.37	0.37	0.37	0.37	0.37	-0.54	2.5	0.34
BirA_C3	sp|Q61191|HCFC1_MOUSE	Hcfc1	2|11	13	6.5	2	1|7|2	0.36	0.71	0.36	0.71	0.36	-9	1.95	0.34
BirA_C3	sp|Q6ZQ88|KDM1A_MOUSE	Kdm1a	9|46	55	27.5	2	1|28|8	0.36	0.72	0.36	0.72	0.36	-29.95	2.23	0.34
BirA_C3	sp|Q91V92|ACLY_MOUSE	Acly	3|6	9	4.5	2	0|6|0	0.36	0.63	0.36	0.63	0.36	-2.31	2.25	0.34
BirA_C3	sp|Q60865|CAPR1_MOUSE	Caprin1	10	10	10	1	1|8|2	0.36	0.36	0.36	0.36	0.36	-0.56	2.73	0.34
BirA_C3	sp|Q9Z1M8|RED_MOUSE	Ik	2	2	2	1	0|3|0	0.36	0.36	0.36	0.36	0.36	-0.58	2	0.34
BirA_C3	sp|Q9DCD2|SYF1_MOUSE	Xab2	2	2	2	1	0|3|0	0.36	0.36	0.36	0.36	0.36	-0.58	2	0.34
BirA_C3	sp|Q8C2E7|WASC5_MOUSE	Washc5	7|31	38	19	2	0|26|0	0.35	0.7	0.35	0.7	0.35	-19.49	2.19	0.35
BirA_C3	sp|Q9Z1X4|ILF3_MOUSE	Ilf3	1|10	11	5.5	2	0|7|2	0.35	0.7	0.35	0.7	0.35	-9.32	1.83	0.35
BirA_C3	sp|Q9CXG3|PPIL4_MOUSE	Ppil4	1|10	11	5.5	2	1|8|0	0.35	0.7	0.35	0.7	0.35	-9.13	1.83	0.35
BirA_C3	sp|P23881|TCEA3_MOUSE	Tcea3	4	4	4	1	1|3|1	0.34	0.34	0.34	0.34	0.34	-0.67	2.4	0.35
BirA_C3	sp|P17156|HSP72_MOUSE	Hspa2	2|13	15	7.5	2	1|10|1	0.32	0.65	0.32	0.65	0.32	-11.07	1.88	0.35
BirA_C3	sp|Q61550|RAD21_MOUSE	Rad21	0|5	5	2.5	2	1|3|1	0.32	0.65	0.32	0.65	0.32	-6.86	1.5	0.35
BirA_C3	sp|O08784|TCOF_MOUSE	Tcof1	3	3	3	1	0|3|1	0.32	0.32	0.32	0.32	0.32	-0.76	2.25	0.35
BirA_C3	sp|Q08093|CNN2_MOUSE	Cnn2	3	3	3	1	1|3|0	0.32	0.32	0.32	0.32	0.32	-0.76	2.25	0.35
BirA_C3	sp|P63017|HSP7C_MOUSE	Hspa8	2|14	16	8	2	1|10|2	0.31	0.63	0.31	0.63	0.31	-12.54	1.85	0.35
BirA_C3	sp|Q5PRE5|PRSR1_MOUSE	Proser1	0|3	3	1.5	2	0|3|0	0.31	0.61	0.31	0.61	0.31	-3.51	1.5	0.35
BirA_C3	sp|Q6P4S8|INT1_MOUSE	Ints1	2|7	9	4.5	2	1|5|1	0.3	0.6	0.3	0.6	0.3	-5.54	1.93	0.35
BirA_C3	sp|Q62318|TIF1B_MOUSE	Trim28	3|9	12	6	2	1|6|2	0.3	0.6	0.3	0.6	0.3	-6.38	2	0.35
BirA_C3	sp|Q8VI33|TAF9_MOUSE	Taf9	0|4	4	2	2	1|2|1	0.3	0.6	0.3	0.6	0.3	-5.44	1.5	0.35
BirA_C3	sp|P60335|PCBP1_MOUSE	Pcbp1	2|7	9	4.5	2	1|5|1	0.3	0.6	0.3	0.6	0.3	-5.54	1.93	0.35
BirA_C3	sp|O88874|CCNK_MOUSE	Ccnk	1|7	8	4	2	0|6|1	0.3	0.59	0.3	0.59	0.3	-6.82	1.71	0.35
BirA_C3	sp|P80318|TCPG_MOUSE	Cct3	1|8	9	4.5	2	1|6|1	0.29	0.58	0.29	0.58	0.29	-8.38	1.69	0.36
BirA_C3	sp|Q63943|MEF2D_MOUSE	Mef2d	0|4	4	2	2	1|3|0	0.29	0.58	0.29	0.58	0.29	-5.31	1.5	0.36
BirA_C3	sp|Q9WUK4|RFC2_MOUSE	Rfc2	1|4	5	2.5	2	0|3|1	0.29	0.58	0.29	0.58	0.29	-3.62	1.88	0.36
BirA_C3	sp|P27659|RL3_MOUSE	Rpl3	15	15	15	1	1|13|2	0.29	0.29	0.29	0.29	0.29	-0.87	2.81	0.36
BirA_C3	sp|Q8BMS1|ECHA_MOUSE	Hadha	55	55	55	1	0|48|0	0.29	0.29	0.29	0.29	0.29	-0.9	3.44	0.36
BirA_C3	sp|P70288|HDAC2_MOUSE	Hdac2	3	3	3	1	1|2|1	0.29	0.29	0.29	0.29	0.29	-0.88	2.25	0.36
BirA_C3	sp|Q62189|SNRPA_MOUSE	Snrpa	3	3	3	1	0|2|2	0.29	0.29	0.29	0.29	0.29	-0.91	2.25	0.36
BirA_C3	sp|P42932|TCPQ_MOUSE	Cct8	1|9	10	5	2	1|7|1	0.28	0.56	0.28	0.56	0.28	-9.36	1.67	0.36
BirA_C3	sp|Q9EQ61|PESC_MOUSE	Pes1	0|2	2	1	2	0|2|0	0.28	0.56	0.28	0.56	0.28	-3.08	1.5	0.36
BirA_C3	sp|P80316|TCPE_MOUSE	Cct5	1|9	10	5	2	1|7|1	0.28	0.56	0.28	0.56	0.28	-9.36	1.67	0.36
BirA_C3	sp|Q99LI5|ZN281_MOUSE	Znf281	0|3	3	1.5	2	0|2|1	0.28	0.56	0.28	0.56	0.28	-3.95	1.5	0.36
BirA_C3	sp|P54775|PRS6B_MOUSE	Psmc4	1|2	3	1.5	2	0|2|0	0.28	0.56	0.28	0.56	0.28	-1.04	2.25	0.36
BirA_C3	sp|P53762|ARNT_MOUSE	Arnt	1|2	3	1.5	2	0|2|0	0.28	0.56	0.28	0.56	0.28	-1.04	2.25	0.36
BirA_C3	sp|Q8C2Q3|RBM14_MOUSE	Rbm14	0|2	2	1	2	0|2|0	0.28	0.56	0.28	0.56	0.28	-3.08	1.5	0.36
BirA_C3	sp|Q99L45|IF2B_MOUSE	Eif2s2	2|10	12	6	2	1|8|1	0.27	0.55	0.27	0.55	0.27	-8.78	1.8	0.37
BirA_C3	sp|Q8BVY0|RL1D1_MOUSE	Rsl1d1	1|11	12	6	2	0|10|1	0.27	0.55	0.27	0.55	0.27	-11.92	1.64	0.37
BirA_C3	sp|P97931|UNG_MOUSE	Ung	1|11	12	6	2	2|9|0	0.27	0.53	0.27	0.53	0.27	-12.06	1.64	0.37
BirA_C3	sp|P97351|RS3A_MOUSE	Rps3a	1|8	9	4.5	2	1|5|3	0.25	0.5	0.25	0.5	0.25	-9.91	1.5	0.37
BirA_C3	sp|Q9CX86|ROA0_MOUSE	Hnrnpa0	2	2	2	1	0|2|1	0.25	0.25	0.25	0.25	0.25	-1.09	2	0.37
BirA_C3	sp|Q80ZW0|STK35_MOUSE	Stk35	2	2	2	1	2|1|0	0.25	0.25	0.25	0.25	0.25	-1.09	2	0.37
BirA_C3	sp|P47962|RL5_MOUSE	Rpl5	2	2	2	1	0|2|1	0.25	0.25	0.25	0.25	0.25	-1.09	2	0.37
BirA_C3	sp|O55143|AT2A2_MOUSE	Atp2a2	2	2	2	1	0|2|1	0.25	0.25	0.25	0.25	0.25	-1.09	2	0.37
BirA_C3	sp|Q8CGY8|OGT1_MOUSE	Ogt	11|59	70	35	2	1|38|10	0.24	0.48	0.24	0.48	0.24	-41.38	2.14	0.37
BirA_C3	sp|Q64213|SF01_MOUSE	Sf1	1|6	7	3.5	2	0|7|0	0.23	0.46	0.23	0.46	0.23	-6.61	1.5	0.37
BirA_C3	sp|Q7TMX5|SHQ1_MOUSE	Shq1	1|5	6	3	2	0|6|0	0.23	0.45	0.23	0.45	0.23	-5.26	1.5	0.37
BirA_C3	sp|Q9DBG3|AP2B1_MOUSE	Ap2b1	1|16	17	8.5	2	0|15|1	0.22	0.45	0.22	0.45	0.22	-18.49	1.59	0.37
BirA_C3	sp|Q3V1V3|ESF1_MOUSE	Esf1	2|3	5	2.5	2	0|3|1	0.22	0.32	0.22	0.32	0.22	-2.05	1.88	0.37
BirA_C3	sp|Q80X50|UBP2L_MOUSE	Ubap2l	7|23	30	15	2	1|20|1	0.21	0.41	0.21	0.41	0.21	-14.91	2.05	0.37
BirA_C3	sp|Q64028|PHC1_MOUSE	Phc1	1|6	7	3.5	2	0|6|1	0.21	0.41	0.21	0.41	0.21	-6.82	1.5	0.38
BirA_C3	sp|P39447|ZO1_MOUSE	Tjp1	3|6	9	4.5	2	1|5|1	0.2	0.38	0.2	0.38	0.2	-4	1.93	0.38
BirA_C3	sp|P14685|PSMD3_MOUSE	Psmd3	4|28	32	16	2	1|22|3	0.2	0.41	0.2	0.41	0.2	-25.17	1.85	0.38
BirA_C3	sp|Q9DBG5|PLIN3_MOUSE	Plin3	0|5	5	2.5	2	1|5|0	0.2	0.4	0.2	0.4	0.2	-7.62	1.25	0.38
BirA_C3	sp|Q9DBG3|AP2B1_MOUSE	Ap2b1	14	14	14	1	0|15|1	0.2	0.2	0.2	0.2	0.2	-1.37	2.62	0.38
BirA_C3	sp|Q8R080|GTSE1_MOUSE	Gtse1	12	12	12	1	1|11|2	0.2	0.2	0.2	0.2	0.2	-1.41	2.57	0.38
BirA_C3	sp|P61979|HNRPK_MOUSE	Hnrnpk	1|9	10	5	2	1|8|1	0.19	0.38	0.19	0.38	0.19	-10.71	1.5	0.38
BirA_C3	sp|Q60973|RBBP7_MOUSE	Rbbp7	1|6	7	3.5	2	1|5|1	0.19	0.38	0.19	0.38	0.19	-7.12	1.5	0.38
BirA_C3	sp|Q501J6|DDX17_MOUSE	Ddx17	15	15	15	1	0|16|1	0.19	0.19	0.19	0.19	0.19	-1.45	2.65	0.38
BirA_C3	tr|Q3UMT8|Q3UMT8_MOUSE	Hnrnpr	5|25	30	15	2	1|18|5	0.18	0.35	0.18	0.35	0.18	-20.76	1.88	0.38
BirA_C3	sp|Q99JX7|NXF1_MOUSE	Nxf1	1|2	3	1.5	2	0|3|0	0.18	0.36	0.18	0.36	0.18	-2.1	1.5	0.38
BirA_C3	sp|O09106|HDAC1_MOUSE	Hdac1	5	5	5	1	1|5|1	0.18	0.18	0.18	0.18	0.18	-1.51	2.14	0.38
BirA_C3	sp|Q76MZ3|2AAA_MOUSE	Ppp2r1a	1|4	5	2.5	2	2|3|0	0.17	0.34	0.17	0.34	0.17	-4.92	1.5	0.39
BirA_C3	sp|Q9DB77|QCR2_MOUSE	Uqcrc2	1|4	5	2.5	2	1|3|1	0.17	0.34	0.17	0.34	0.17	-4.95	1.5	0.39
BirA_C3	sp|P52293|IMA1_MOUSE	Kpna2	2	2	2	1	0|4|0	0.17	0.17	0.17	0.17	0.17	-1.58	1.5	0.39
BirA_C3	sp|P11440|CDK1_MOUSE	Cdk1	0|3	3	1.5	2	0|3|1	0.16	0.32	0.16	0.32	0.16	-5.31	1.12	0.39
BirA_C3	sp|P47757|CAPZB_MOUSE	Capzb	3|13	16	8	2	2|1|11	0.16	0.32	0.16	0.32	0.16	-12	1.71	0.39
BirA_C3	sp|O70551|SRPK1_MOUSE	Srpk1	16	16	16	1	0|14|4	0.16	0.16	0.16	0.16	0.16	-1.68	2.67	0.39
BirA_C3	sp|Q99020|ROAA_MOUSE	Hnrnpab	2|14	16	8	2	1|12|2	0.15	0.31	0.15	0.31	0.15	-14.97	1.6	0.39
BirA_C3	sp|P70288|HDAC2_MOUSE	Hdac2	1|3	4	2	2	1|2|1	0.15	0.29	0.15	0.29	0.15	-3.75	1.5	0.39
BirA_C3	sp|Q9Z2X1|HNRPF_MOUSE	Hnrnpf	24	24	24	1	1|20|4	0.15	0.15	0.15	0.15	0.15	-1.73	2.88	0.39
BirA_C3	sp|P70670|NACAM_MOUSE	Naca	4	4	4	1	2|3|1	0.14	0.14	0.14	0.14	0.14	-1.79	2	0.39
BirA_C3	sp|Q8CI11|GNL3_MOUSE	Gnl3	8|39	47	23.5	2	1|33|2	0.13	0.26	0.13	0.26	0.13	-30.12	1.96	0.4
BirA_C3	sp|Q80ZW0|STK35_MOUSE	Stk35	2|0	2	1	2	2|1|0	0.13	0.25	0.13	0.25	0.13	-3.95	1	0.4
BirA_C3	sp|O55143|AT2A2_MOUSE	Atp2a2	0|2	2	1	2	0|2|1	0.13	0.25	0.13	0.25	0.13	-3.95	1	0.4
BirA_C3	sp|Q9D0N7|CAF1B_MOUSE	Chaf1b	1|5	6	3	2	0|7|0	0.13	0.26	0.13	0.26	0.13	-6.61	1.29	0.39
BirA_C3	sp|Q08297|RAD51_MOUSE	Rad51	0|5	5	2.5	2	0|7|0	0.13	0.26	0.13	0.26	0.13	-8.86	1.07	0.39
BirA_C3	sp|Q8C092|TAF5_MOUSE	Taf5	0|6	6	3	2	0|7|1	0.12	0.24	0.12	0.24	0.12	-10.54	1.12	0.4
BirA_C3	sp|Q5NBX1|COBL_MOUSE	Cobl	3	3	3	1	1|3|1	0.12	0.12	0.12	0.12	0.12	-2.01	1.8	0.4
BirA_C3	sp|Q9DB77|QCR2_MOUSE	Uqcrc2	3	3	3	1	1|3|1	0.12	0.12	0.12	0.12	0.12	-2.01	1.8	0.4
BirA_C3	sp|Q60668|HNRPD_MOUSE	Hnrnpd	1|7	8	4	2	1|7|1	0.11	0.22	0.11	0.21	0.11	-9.36	1.33	0.4
BirA_C3	sp|P17879|HS71B_MOUSE	Hspa1b	1|7	8	4	2	1|7|1	0.11	0.22	0.11	0.21	0.11	-9.36	1.33	0.4
BirA_C3	sp|Q8K2T8|PAF1_MOUSE	Paf1	22	22	22	1	0|23|1	0.11	0.11	0.11	0.11	0.11	-2.05	2.75	0.4
BirA_C3	sp|Q9WUK4|RFC2_MOUSE	Rfc2	2	2	2	1	0|3|1	0.11	0.11	0.11	0.11	0.11	-2.05	1.5	0.4
BirA_C3	sp|P62908|RS3_MOUSE	Rps3	2|11	13	6.5	2	1|8|4	0.1	0.21	0.1	0.21	0.1	-12.87	1.5	0.41
BirA_C3	sp|P16858|G3P_MOUSE	Gapdh	3|6	9	4.5	2	1|4|3	0.1	0.2	0.1	0.2	0.1	-5.51	1.69	0.41
BirA_C3	sp|G5E870|TRIPC_MOUSE	Trip12	4|10	14	7	2	1|8|3	0.1	0.2	0.1	0.2	0.1	-8.28	1.75	0.41
BirA_C3	sp|P62192|PRS4_MOUSE	Psmc1	3|5	8	4	2	1|5|1	0.1	0.18	0.1	0.18	0.1	-4	1.71	0.41
BirA_C3	sp|O88491|NSD1_MOUSE	Nsd1	1|8	9	4.5	2	0|6|4	0.1	0.2	0.1	0.2	0.1	-10.97	1.35	0.41
BirA_C3	sp|P43277|H13_MOUSE	Hist1h1d	1|6	7	3.5	2	1|4|3	0.1	0.2	0.1	0.2	0.1	-8.71	1.31	0.41
BirA_C3	sp|Q9CYI4|LUC7L_MOUSE	Luc7l	2|9	11	5.5	2	1|8|2	0.1	0.21	0.1	0.21	0.1	-10.23	1.5	0.41
BirA_C3	sp|Q91WE2|F192A_MOUSE	Fam192a	0|12	12	6	2	1|12|1	0.1	0.21	0.1	0.21	0.1	-18.94	1.29	0.41
BirA_C3	sp|Q05D44|IF2P_MOUSE	Eif5b	5	5	5	1	0|7|1	0.1	0.1	0.1	0.1	0.1	-2.15	1.88	0.4
BirA_C3	sp|P49312|ROA1_MOUSE	Hnrnpa1	4|13	17	8.5	2	1|11|3	0.09	0.18	0.09	0.18	0.09	-11.52	1.7	0.41
BirA_C3	sp|P62754|RS6_MOUSE	Rps6	1|15	16	8	2	1|10|6	0.09	0.18	0.09	0.18	0.09	-20.58	1.41	0.42
BirA_C3	sp|Q8C796|RCOR2_MOUSE	Rcor2	0|2	2	1	2	0|4|0	0.09	0.17	0.09	0.17	0.09	-4.98	0.75	0.42
BirA_C3	sp|A2BE28|LAS1L_MOUSE	Las1l	0|2	2	1	2	0|4|0	0.09	0.17	0.09	0.17	0.09	-4.98	0.75	0.42
BirA_C3	sp|Q99LH1|NOG2_MOUSE	Gnl2	1|2	3	1.5	2	0|4|0	0.09	0.17	0.09	0.17	0.09	-3.29	1.12	0.42
BirA_C3	sp|P63038|CH60_MOUSE	Hspd1	7	7	7	1	2|7|1	0.09	0.09	0.09	0.09	0.09	-2.3	2.1	0.41
BirA_C3	sp|P25444|RS2_MOUSE	Rps2	8	8	8	1	1|7|3	0.09	0.09	0.09	0.09	0.09	-2.3	2.18	0.41
BirA_C3	sp|P62915|TF2B_MOUSE	Gtf2b	16	16	16	1	1|16|2	0.09	0.09	0.09	0.09	0.09	-2.37	2.53	0.42
BirA_C3	sp|Q64028|PHC1_MOUSE	Phc1	4	4	4	1	0|6|1	0.09	0.09	0.09	0.09	0.09	-2.33	1.71	0.42
BirA_C3	sp|O88874|CCNK_MOUSE	Ccnk	4	4	4	1	0|6|1	0.09	0.09	0.09	0.09	0.09	-2.33	1.71	0.42
BirA_C3	sp|P57722|PCBP3_MOUSE	Pcbp3	2	2	2	1	1|2|1	0.09	0.09	0.09	0.09	0.09	-2.26	1.5	0.41
BirA_C3	sp|Q6NV83|SR140_MOUSE	U2surp	8|44	52	26	2	1|37|3	0.08	0.16	0.08	0.16	0.08	-36.55	1.9	0.42
BirA_C3	sp|Q9DBE9|SPB1_MOUSE	Ftsj3	18|0	18	9	2	1|19|0	0.08	0.16	0.08	0.16	0.08	-27.38	1.35	0.43
BirA_C3	sp|Q61249|IGBP1_MOUSE	Igbp1	0|3	3	1.5	2	1|4|0	0.08	0.16	0.08	0.16	0.08	-6.67	0.9	0.42
BirA_C3	sp|Q9Z2Q2|KNOP1_MOUSE	Knop1	0|3	3	1.5	2	0|4|1	0.08	0.16	0.08	0.16	0.08	-6.67	0.9	0.42
BirA_C3	sp|Q9EQU5|SET_MOUSE	Set	5	5	5	1	1|6|1	0.08	0.08	0.08	0.08	0.08	-2.41	1.88	0.42
BirA_C3	sp|Q99LE6|ABCF2_MOUSE	Abcf2	18	18	18	1	1|18|2	0.08	0.08	0.08	0.08	0.08	-2.5	2.57	0.43
BirA_C3	sp|Q6KAQ7|ZZZ3_MOUSE	Zzz3	2	2	2	1	2|0|2	0.08	0.08	0.08	0.08	0.08	-2.38	1.5	0.42
BirA_C3	sp|Q9CW03|SMC3_MOUSE	Smc3	2|4	6	3	2	1|4|1	0.07	0.15	0.07	0.15	0.07	-4.52	1.5	0.43
BirA_C3	sp|P84104|SRSF3_MOUSE	Srsf3	1|4	5	2.5	2	1|3|2	0.07	0.14	0.07	0.14	0.07	-6.05	1.25	0.43
BirA_C3	sp|Q6P4S8|INT1_MOUSE	Ints1	4	4	4	1	1|5|1	0.07	0.07	0.07	0.07	0.07	-2.67	1.71	0.43
BirA_C3	sp|Q60973|RBBP7_MOUSE	Rbbp7	4	4	4	1	1|5|1	0.07	0.07	0.07	0.07	0.07	-2.67	1.71	0.43
BirA_C3	sp|P07901|HS90A_MOUSE	Hsp90aa1	37	37	37	1	1|30|6	0.07	0.07	0.07	0.07	0.07	-2.54	3	0.43
BirA_C3	sp|P43247|MSH2_MOUSE	Msh2	1|8	9	4.5	2	1|9|1	0.06	0.11	0.06	0.11	0.06	-12.08	1.23	0.43
BirA_C3	sp|Q9CZU3|SK2L2_MOUSE	Skiv2l2	1|2	3	1.5	2	0|3|1	0.06	0.11	0.06	0.11	0.06	-3.62	1.12	0.43
BirA_C3	sp|Q04692|SMRCD_MOUSE	Smarcad1	2|10	12	6	2	1|11|1	0.06	0.11	0.06	0.11	0.06	-12.39	1.38	0.43
BirA_C3	sp|Q9JIK5|DDX21_MOUSE	Ddx21	3|13	16	8	2	1|12|3	0.05	0.09	0.05	0.09	0.05	-14.45	1.5	0.44
BirA_C3	sp|O35658|C1QBP_MOUSE	C1qbp	1|8	9	4.5	2	1|6|4	0.05	0.09	0.05	0.09	0.05	-12.59	1.23	0.44
BirA_C3	sp|Q6ZWX6|IF2A_MOUSE	Eif2s1	2|8	10	5	2	1|7|3	0.05	0.09	0.05	0.09	0.05	-10.41	1.36	0.44
BirA_C3	sp|Q3UEB3|PUF60_MOUSE	Puf60	1|8	9	4.5	2	1|8|2	0.05	0.1	0.05	0.1	0.05	-12.25	1.23	0.44
BirA_C3	sp|Q05D44|IF2P_MOUSE	Eif5b	1|5	6	3	2	0|7|1	0.05	0.1	0.05	0.1	0.05	-8.16	1.12	0.43
BirA_C3	sp|P52479|UBP10_MOUSE	Usp10	4|11	15	7.5	2	2|11|1	0.05	0.1	0.05	0.1	0.05	-10.41	1.61	0.44
BirA_C3	sp|Q61656|DDX5_MOUSE	Ddx5	8	8	8	1	1|10|1	0.05	0.05	0.05	0.05	0.05	-2.96	2	0.44
BirA_C3	sp|Q6NZF1|ZC11A_MOUSE	Zc3h11a	9	9	9	1	1|10|2	0.05	0.05	0.05	0.05	0.05	-3.04	2.08	0.44
BirA_C3	sp|Q99K48|NONO_MOUSE	Nono	2	2	2	1	1|4|0	0.05	0.05	0.05	0.05	0.05	-3.02	1.2	0.44
BirA_C3	sp|Q9QXX4|CMC2_MOUSE	Slc25a13	7	7	7	1	1|9|1	0.05	0.05	0.05	0.05	0.05	-3.04	1.91	0.44
BirA_C3	sp|Q9D0I9|SYRC_MOUSE	Rars	2	2	2	1	0|4|1	0.05	0.05	0.05	0.05	0.05	-3.02	1.2	0.44
BirA_C3	sp|Q99MN1|SYK_MOUSE	Kars	3	3	3	1	0|4|2	0.05	0.05	0.05	0.05	0.05	-2.91	1.5	0.44
BirA_C3	sp|Q9EQU5|SET_MOUSE	Set	1|5	6	3	2	1|6|1	0.04	0.08	0.04	0.08	0.04	-8.38	1.12	0.45
BirA_C3	tr|Q8R5L1|Q8R5L1_MOUSE	C1qbp	0|6	6	3	2	1|5|3	0.04	0.08	0.04	0.08	0.04	-12.42	1	0.45
BirA_C3	sp|G5E870|TRIPC_MOUSE	Trip12	8	8	8	1	1|8|3	0.04	0.04	0.04	0.04	0.04	-3.23	2	0.45
BirA_C3	sp|Q8CDN6|TXNL1_MOUSE	Txnl1	3	3	3	1	1|4|1	0.04	0.04	0.04	0.04	0.04	-3.07	1.5	0.44
BirA_C3	sp|P61979|HNRPK_MOUSE	Hnrnpk	6	6	6	1	1|8|1	0.04	0.04	0.04	0.04	0.04	-3.16	1.8	0.45
BirA_C3	sp|Q3U9G9|LBR_MOUSE	Lbr	3	3	3	1	1|4|1	0.04	0.04	0.04	0.04	0.04	-3.07	1.5	0.44
BirA_C3	sp|Q9ERD7|TBB3_MOUSE	Tubb3	1|4	5	2.5	2	1|5|1	0.03	0.07	0.03	0.07	0.03	-7.12	1.07	0.45
BirA_C3	sp|Q9CWF2|TBB2B_MOUSE	Tubb2b	1|4	5	2.5	2	1|5|1	0.03	0.07	0.03	0.07	0.03	-7.12	1.07	0.45
BirA_C3	sp|Q9CXY6|ILF2_MOUSE	Ilf2	1|9	10	5	2	1|11|1	0.03	0.05	0.03	0.05	0.03	-14.58	1.15	0.46
BirA_C3	sp|Q9Z2X1|HNRPF_MOUSE	Hnrnpf	5|22	27	13.5	2	1|20|4	0.03	0.05	0.03	0.05	0.03	-21.96	1.62	0.46
BirA_C3	sp|Q5SWD9|TSR1_MOUSE	Tsr1	1|3	4	2	2	0|5|1	0.03	0.07	0.03	0.07	0.03	-5.52	1	0.45
BirA_C3	sp|Q03147|CDK7_MOUSE	Cdk7	1|21	22	11	2	0|23|1	0.03	0.07	0.03	0.07	0.03	-29.58	1.38	0.45
BirA_C3	sp|Q9CYZ2|TPD54_MOUSE	Tpd52l2	1|5	6	3	2	1|4|3	0.03	0.06	0.03	0.06	0.03	-8.71	1.12	0.46
BirA_C3	sp|P34022|RANG_MOUSE	Ranbp1	0|4	4	2	2	1|5|1	0.03	0.07	0.03	0.07	0.03	-9.37	0.86	0.45
BirA_C3	sp|P10126|EF1A1_MOUSE	Eef1a1	5	5	5	1	1|7|1	0.03	0.03	0.03	0.03	0.03	-3.35	1.67	0.45
BirA_C3	sp|P80318|TCPG_MOUSE	Cct3	4	4	4	1	1|6|1	0.03	0.03	0.03	0.03	0.03	-3.61	1.5	0.46
BirA_C3	sp|P42932|TCPQ_MOUSE	Cct8	5	5	5	1	1|7|1	0.03	0.03	0.03	0.03	0.03	-3.35	1.67	0.45
BirA_C3	sp|Q7TQH0|ATX2L_MOUSE	Atxn2l	5	5	5	1	2|6|1	0.03	0.03	0.03	0.03	0.03	-3.6	1.67	0.46
BirA_C3	sp|Q60668|HNRPD_MOUSE	Hnrnpd	5	5	5	1	1|7|1	0.03	0.03	0.03	0.03	0.03	-3.35	1.67	0.45
BirA_C3	sp|O35326|SRSF5_MOUSE	Srsf5	4	4	4	1	1|6|1	0.03	0.03	0.03	0.03	0.03	-3.61	1.5	0.46
BirA_C3	sp|Q4FK66|PR38A_MOUSE	Prpf38a	3	3	3	1	0|7|0	0.03	0.03	0.03	0.03	0.03	-3.39	1.29	0.45
BirA_C3	sp|Q8K298|ANLN_MOUSE	Anln	2|5	7	3.5	2	1|7|1	0.02	0.03	0.02	0.03	0.02	-7.54	1.17	0.47
BirA_C3	sp|P60122|RUVB1_MOUSE	Ruvbl1	4|16	20	10	2	2|17|1	0.02	0.04	0.02	0.04	0.02	-17.49	1.5	0.47
BirA_C3	sp|Q61656|DDX5_MOUSE	Ddx5	1|8	9	4.5	2	1|10|1	0.02	0.05	0.02	0.05	0.02	-13.18	1.12	0.46
BirA_C3	sp|O88477|IF2B1_MOUSE	Igf2bp1	1|5	6	3	2	1|7|1	0.02	0.03	0.02	0.03	0.02	-9.36	1	0.47
BirA_C3	sp|Q8BX22|SALL4_MOUSE	Sall4	1|3	4	2	2	1|4|1	0.02	0.04	0.02	0.04	0.02	-5.95	1	0.46
BirA_C3	sp|P63038|CH60_MOUSE	Hspd1	2|6	8	4	2	2|7|1	0.02	0.03	0.02	0.03	0.02	-9	1.2	0.47
BirA_C3	sp|Q61029|LAP2B_MOUSE	Tmpo	1|12	13	6.5	2	3|12|1	0.02	0.04	0.02	0.04	0.02	-18.84	1.22	0.47
BirA_C3	sp|P99024|TBB5_MOUSE	Tubb5	2|6	8	4	2	1|7|2	0.02	0.03	0.02	0.03	0.02	-9	1.2	0.47
BirA_C3	sp|P16460|ASSY_MOUSE	Ass1	1|10	11	5.5	2	0|11|3	0.02	0.05	0.02	0.05	0.02	-16.1	1.18	0.46
BirA_C3	sp|O70551|SRPK1_MOUSE	Srpk1	1|14	15	7.5	2	0|14|4	0.02	0.04	0.02	0.04	0.02	-21.45	1.25	0.47
BirA_C3	sp|Q08288|LYAR_MOUSE	Lyar	1|19	20	10	2	0|21|2	0.02	0.04	0.02	0.04	0.02	-28.35	1.3	0.47
BirA_C3	sp|Q8K363|DDX18_MOUSE	Ddx18	2|20	22	11	2	0|23|1	0.02	0.04	0.02	0.04	0.02	-26.78	1.38	0.47
BirA_C3	sp|Q9Z179|SHCBP_MOUSE	Shcbp1	0|3	3	1.5	2	0|7|0	0.02	0.03	0.02	0.03	0.02	-8.86	0.64	0.48
BirA_C3	tr|B9EKS2|B9EKS2_MOUSE	Kdm3b	4|3	7	3.5	2	1|6|1	0.02	0.03	0.02	0.03	0.02	-5.02	1.31	0.48
BirA_C3	sp|P68372|TBB4B_MOUSE	Tubb4b	1|3	4	2	2	1|4|1	0.02	0.04	0.02	0.04	0.02	-5.95	1	0.46
BirA_C3	sp|Q6P5D8|SMHD1_MOUSE	Smchd1	3	3	3	1	1|5|1	0.02	0.02	0.02	0.02	0.02	-4	1.29	0.47
BirA_C3	sp|Q6NV83|SR140_MOUSE	U2surp	39	39	39	1	1|37|3	0.02	0.02	0.02	0.02	0.02	-3.93	2.85	0.47
BirA_C3	sp|Q9CWF2|TBB2B_MOUSE	Tubb2b	3	3	3	1	1|5|1	0.02	0.02	0.02	0.02	0.02	-4	1.29	0.47
BirA_C3	sp|P16858|G3P_MOUSE	Gapdh	4	4	4	1	1|4|3	0.02	0.02	0.02	0.02	0.02	-4.08	1.5	0.48
BirA_C3	sp|Q04692|SMRCD_MOUSE	Smarcad1	8	8	8	1	1|11|1	0.02	0.02	0.02	0.02	0.02	-3.87	1.85	0.47
BirA_C3	sp|P80315|TCPD_MOUSE	Cct4	8	8	8	1	1|11|1	0.02	0.02	0.02	0.02	0.02	-3.87	1.85	0.47
BirA_C3	sp|P97931|UNG_MOUSE	Ung	6	6	6	1	2|9|0	0.02	0.02	0.02	0.02	0.02	-4.1	1.64	0.48
BirA_C3	sp|Q6P5D8|SMHD1_MOUSE	Smchd1	1|3	4	2	2	1|5|1	0.01	0.02	0.01	0.02	0.01	-7.12	0.86	0.49
BirA_C3	sp|P11499|HS90B_MOUSE	Hsp90ab1	2|11	13	6.5	2	1|13|2	0.01	0.02	0.01	0.02	0.01	-16.33	1.22	0.49
BirA_C3	sp|A2APB8|TPX2_MOUSE	Tpx2	11|36	47	23.5	2	1|36|1	0.01	0.03	0.01	0.03	0.01	-27.63	1.86	0.48
BirA_C3	sp|Q8VEK3|HNRPU_MOUSE	Hnrnpu	4|13	17	8.5	2	1|13|4	0.01	0.02	0.01	0.02	0.01	-15.14	1.42	0.49
BirA_C3	sp|Q6ZPJ3|UBE2O_MOUSE	Ube2o	8|20	28	14	2	1|17|6	0.01	0.03	0.01	0.03	0.01	-16.11	1.75	0.48
BirA_C3	sp|Q60520|SIN3A_MOUSE	Sin3a	21|87	108	54	2	1|70|7	0.01	0.02	0.01	0.02	0.01	-60.11	2.08	0.49
BirA_C3	sp|P47911|RL6_MOUSE	Rpl6	1|3	4	2	2	1|4|2	0.01	0.01	0.01	0.01	0.01	-7.39	0.86	0.5
BirA_C3	sp|O09106|HDAC1_MOUSE	Hdac1	1|3	4	2	2	1|5|1	0.01	0.02	0.01	0.02	0.01	-7.12	0.86	0.49
BirA_C3	sp|Q9D6Z1|NOP56_MOUSE	Nop56	15|42	57	28.5	2	1|35|7	0.01	0.02	0.01	0.02	0.01	-27.75	1.99	0.49
BirA_C3	sp|Q9D902|T2EB_MOUSE	Gtf2e2	2|5	7	3.5	2	1|7|2	0.01	0.01	0.01	0.01	0.01	-9	1.05	0.51
BirA_C3	sp|O35737|HNRH1_MOUSE	Hnrnph1	5|18	23	11.5	2	1|18|4	0.01	0.02	0.01	0.02	0.01	-19.55	1.5	0.5
BirA_C3	sp|Q9WV54|ASAH1_MOUSE	Asah1	1|4	5	2.5	2	1|0|8	0.01	0.01	0.01	0.01	0.01	-9.13	0.83	0.5
BirA_C3	sp|Q9QWT9|KIFC1_MOUSE	Kifc1	1|5	6	3	2	1|7|2	0.01	0.01	0.01	0.01	0.01	-10.92	0.9	0.51
BirA_C3	sp|Q7TSZ8|NACC1_MOUSE	Nacc1	1|24	25	12.5	2	3|23|3	0.01	0.01	0.01	0.01	0.01	-37.09	1.29	0.5
BirA_C3	sp|Q69ZX6|MOR2A_MOUSE	Morc2a	6|0	6	3	2	1|9|1	0.01	0.02	0.01	0.02	0.01	-14.78	0.82	0.5
BirA_C3	sp|Q8BP67|RL24_MOUSE	Rpl24	1|6	7	3.5	2	2|3|5	0.01	0.03	0.01	0.03	0.01	-11.34	1.05	0.48
BirA_C3	sp|Q3UFB2|BCD1_MOUSE	Znhit6	1|15	16	8	2	0|20|0	0.01	0.02	0.01	0.02	0.01	-24.01	1.2	0.48
BirA_C3	sp|P69566|RANB9_MOUSE	Ranbp9	1|9	10	5	2	0|14|0	0.01	0.03	0.01	0.03	0.01	-15.76	1.07	0.48
BirA_C3	sp|P43274|H14_MOUSE	Hist1h1e	2|8	10	5	2	1|8|4	0.01	0.01	0.01	0.01	0.01	-12.87	1.15	0.5
BirA_C3	sp|Q62318|TIF1B_MOUSE	Trim28	4	4	4	1	1|6|2	0.01	0.01	0.01	0.01	0.01	-4.91	1.33	0.5
BirA_C3	sp|P63017|HSP7C_MOUSE	Hspa8	7	7	7	1	1|10|2	0.01	0.01	0.01	0.01	0.01	-5.1	1.62	0.5
BirA_C3	sp|Q61191|HCFC1_MOUSE	Hcfc1	5	5	5	1	1|7|2	0.01	0.01	0.01	0.01	0.01	-4.57	1.5	0.49
BirA_C3	sp|P11499|HS90B_MOUSE	Hsp90ab1	10	10	10	1	1|13|2	0.01	0.01	0.01	0.01	0.01	-4.78	1.88	0.5
BirA_C3	sp|Q920B9|SP16H_MOUSE	Supt16h	20	20	20	1	1|23|2	0.01	0.01	0.01	0.01	0.01	-4.92	2.31	0.5
BirA_C3	sp|P97351|RS3A_MOUSE	Rps3a	4	4	4	1	1|5|3	0.01	0.01	0.01	0.01	0.01	-5.2	1.33	0.5
BirA_C3	sp|Q99L45|IF2B_MOUSE	Eif2s2	5	5	5	1	1|8|1	0.01	0.01	0.01	0.01	0.01	-4.33	1.5	0.48
BirA_C3	sp|P80314|TCPB_MOUSE	Cct2	11	11	11	1	1|14|2	0.01	0.01	0.01	0.01	0.01	-4.73	1.94	0.49
BirA_C3	sp|Q9DBE9|SPB1_MOUSE	Ftsj3	14	14	14	1	1|19|0	0.01	0.01	0.01	0.01	0.01	-4.54	2.1	0.49
BirA_C3	sp|Q3UEB3|PUF60_MOUSE	Puf60	6	6	6	1	1|8|2	0.01	0.01	0.01	0.01	0.01	-4.32	1.64	0.48
BirA_C3	sp|Q9D902|T2EB_MOUSE	Gtf2e2	5	5	5	1	1|7|2	0.01	0.01	0.01	0.01	0.01	-4.57	1.5	0.49
BirA_C3	sp|Q9CXG3|PPIL4_MOUSE	Ppil4	4	4	4	1	1|8|0	0.01	0.01	0.01	0.01	0.01	-4.37	1.33	0.48
BirA_C3	sp|Q9QYJ0|DNJA2_MOUSE	Dnaja2	6	6	6	1	0|12|0	0.01	0.01	0.01	0.01	0.01	-4.82	1.5	0.5
BirA_C3	sp|Q7TNC4|LC7L2_MOUSE	Luc7l2	3	3	3	1	0|7|1	0.01	0.01	0.01	0.01	0.01	-4.73	1.12	0.49
BirA_C3	sp|Q8BY71|HAT1_MOUSE	Hat1	10	10	10	1	1|13|2	0.01	0.01	0.01	0.01	0.01	-4.78	1.88	0.5
BirA_C3	sp|Q8C092|TAF5_MOUSE	Taf5	3	3	3	1	0|7|1	0.01	0.01	0.01	0.01	0.01	-4.73	1.12	0.49
BirA_C3	sp|P17879|HS71B_MOUSE	Hspa1b	4	4	4	1	1|7|1	0.01	0.01	0.01	0.01	0.01	-4.62	1.33	0.49
BirA_C3	sp|O70251|EF1B_MOUSE	Eef1b	6	6	6	1	1|6|4	0.01	0.01	0.01	0.01	0.01	-4.66	1.64	0.49
BirA_C3	sp|Q8VDD5|MYH9_MOUSE	Myh9	13|0	13	6.5	2	1380|820|1160	0	0	0	0	0	#NAME?	0.01	0.59
BirA_C3	sp|Q5SWU9|ACACA_MOUSE	Acaca	1|1	2	1	2	1|2|3	0	0	0	0	0	-6.05	0.5	0.59
BirA_C3	sp|Q61879|MYH10_MOUSE	Myh10	1|0	1	0.5	2	110|80|115	0	0	0	0	0	-454.2	0	0.59
BirA_C3	sp|Q05920|PYC_MOUSE	Pc	1|3	4	2	2	4|17|11	0	0	0	0	0	-42.04	0.19	0.59
BirA_C3	sp|Q99MR8|MCCA_MOUSE	Mccc1	1|2	3	1.5	2	2|8|3	0	0	0	0	0	-15.14	0.35	0.59
BirA_C3	sp|Q91ZA3|PCCA_MOUSE	Pcca	1|3	4	2	2	3|19|8	0	0	0	0	0	-38.82	0.2	0.59
BirA_C3	sp|P09405|NUCL_MOUSE	Ncl	2|12	14	7	2	1|17|3	0	0	0	0	0	-22.95	1	0.54
BirA_C3	sp|Q99MD9|NASP_MOUSE	Nasp	1|6	7	3.5	2	1|10|1	0	0.01	0	0.01	0	-13.18	0.88	0.52
BirA_C3	sp|Q3ULD5|MCCB_MOUSE	Mccc2	2|1	3	1.5	2	17|26|10	0	0	0	0	0	-72.81	0.08	0.59
BirA_C3	sp|P54276|MSH6_MOUSE	Msh6	1|6	7	3.5	2	1|10|1	0	0.01	0	0.01	0	-13.18	0.88	0.52
BirA_C3	sp|E9Q4Z2|ACACB_MOUSE	Acacb	1|1	2	1	2	1|2|2	0	0	0	0	0	-4.95	0.6	0.59
BirA_C3	sp|E9Q634|MYO1E_MOUSE	Myo1e	0|0	0	0	2	1|4|12	0	0	0	0	0	-23.51	0	0.59
BirA_C3	sp|Q61937|NPM_MOUSE	Npm1	2|7	9	4.5	2	1|10|2	0	0.01	0	0.01	0	-12.54	1.04	0.52
BirA_C3	sp|P56480|ATPB_MOUSE	Atp5b	1|12	13	6.5	2	2|13|3	0	0.01	0	0.01	0	-21.62	1.08	0.52
BirA_C3	sp|Q9WTM5|RUVB2_MOUSE	Ruvbl2	3|10	13	6.5	2	1|20|1	0	0	0	0	0	-21.87	0.89	0.56
BirA_C3	sp|P60710|ACTB_MOUSE	Actb	1|1	2	1	2	17|25|20	0	0	0	0	0	-86.59	0.05	0.59
BirA_C3	sp|P20029|GRP78_MOUSE	Hspa5	3|16	19	9.5	2	1|21|3	0	0	0	0	0	-25.98	1.14	0.54
BirA_C3	sp|Q689Z5|SBNO1_MOUSE	Sbno1	2|10	12	6	2	1|15|1	0	0	0	0	0	-17.58	1.06	0.53
BirA_C3	sp|P11103|PARP1_MOUSE	Parp1	5|17	22	11	2	1|35|6	0	0	0	0	0	-44.26	0.79	0.58
BirA_C3	sp|P46735|MYO1B_MOUSE	Myo1b	0|0	0	0	2	1|1|2	0	0	0	0	0	-5.44	0	0.59
BirA_C3	sp|P59328|WDHD1_MOUSE	Wdhd1	3|7	10	5	2	1|14|3	0	0	0	0	0	-16.86	0.83	0.56
BirA_C3	sp|P38647|GRP75_MOUSE	Hspa9	1|16	17	8.5	2	1|21|3	0	0	0	0	0	-31.25	1.02	0.54
BirA_C3	sp|Q65Z40|WAPL_MOUSE	Wapl	1|4	5	2.5	2	1|7|1	0	0.01	0	0.01	0	-9.36	0.83	0.51
BirA_C3	sp|P68369|TBA1A_MOUSE	Tuba1a	1|1	2	1	2	1|5|1	0	0	0	0	0	-7.12	0.43	0.59
BirA_C3	sp|Q7TMK9|HNRPQ_MOUSE	Syncrip	9|42	51	25.5	2	1|61|8	0	0	0	0	0	-72.91	1.09	0.59
BirA_C3	sp|P52431|DPOD1_MOUSE	Pold1	2|2	4	2	2	2|19|4	0	0	0	0	0	-28.58	0.24	0.59
BirA_C3	sp|Q60838|DVL2_MOUSE	Dvl2	1|2	3	1.5	2	4|19|4	0	0	0	0	0	-34.37	0.17	0.59
BirA_C3	sp|P17182|ENOA_MOUSE	Eno1	2|7	9	4.5	2	1|13|3	0	0	0	0	0	-17.8	0.79	0.56
BirA_C3	sp|Q9ESZ8|GTF2I_MOUSE	Gtf2i	1|4	5	2.5	2	1|9|1	0	0	0	0	0	-12.08	0.68	0.54
BirA_C3	sp|P25206|MCM3_MOUSE	Mcm3	4|15	19	9.5	2	1|25|2	0	0	0	0	0	-27.66	1.02	0.56
BirA_C3	sp|P14869|RLA0_MOUSE	Rplp0	2|4	6	3	2	1|7|2	0	0	0	0	0	-9	0.9	0.53
BirA_C3	sp|O08638|MYH11_MOUSE	Myh11	1|0	1	0.5	2	111|92|131	0	0	0	0	0	-497.67	0	0.59
BirA_C3	sp|Q61881|MCM7_MOUSE	Mcm7	1|14	15	7.5	2	1|39|1	0	0	0	0	0	-54.09	0.55	0.59
BirA_C3	sp|P33174|KIF4_MOUSE	Kif4	1|3	4	2	2	1|7|1	0	0	0	0	0	-9.36	0.67	0.59
BirA_C3	sp|P97310|MCM2_MOUSE	Mcm2	4|3	7	3.5	2	1|11|1	0	0	0	0	0	-10.6	0.81	0.59
BirA_C3	sp|P49717|MCM4_MOUSE	Mcm4	10|47	57	28.5	2	1|56|1	0	0	0	0	0	-54.54	1.47	0.56
BirA_C3	tr|A1JVI9|A1JVI9_MOUSE	Dux4	2|8	10	5	2	1|17|3	0	0	0	0	0	-22.95	0.71	0.57
BirA_C3	sp|Q99MN9|PCCB_MOUSE	Pccb	5|1	6	3	2	25|62|22	0	0	0	0	0	-155.04	0.08	0.59
BirA_C3	sp|Q61074|PPM1G_MOUSE	Ppm1g	1|6	7	3.5	2	1|21|2	0	0	0	0	0	-29.72	0.44	0.59
BirA_C3	sp|F7BJB9|MORC3_MOUSE	Morc3	2|23	25	12.5	2	1|25|4	0	0	0	0	0	-35.33	1.25	0.53
BirA_C3	sp|Q9D0E1|HNRPM_MOUSE	Hnrnpm	1|20	21	10.5	2	1|22|6	0	0	0	0	0	-37.14	1.09	0.54
BirA_C3	sp|Q60848|HELLS_MOUSE	Hells	6|22	28	14	2	1|34|2	0	0	0	0	0	-35.26	1.14	0.57
BirA_C3	sp|Q9WTI7|MYO1C_MOUSE	Myo1c	0|0	0	0	2	1|5|8	0	0	0	0	0	-19.47	0	0.59
BirA_C3	sp|P97434|MPRIP_MOUSE	Mprip	0|0	0	0	2	1|1|1	0	0	0	0	0	-3.95	0	0.59
BirA_C3	sp|Q60737|CSK21_MOUSE	Csnk2a1	1|2	3	1.5	2	1|6|1	0	0	0	0	0	-8.38	0.56	0.59
BirA_C3	sp|Q61316|HSP74_MOUSE	Hspa4	26|109	135	67.5	2	1|69|28	0	0	0	0	0	-76.8	2.07	0.53
BirA_C3	sp|Q569Z5|DDX46_MOUSE	Ddx46	1|74	75	37.5	2	7|106|11	0	0	0	0	0	-176.49	0.91	0.59
BirA_C3	sp|P62960|YBOX1_MOUSE	Ybx1	2|7	9	4.5	2	1|12|2	0	0	0	0	0	-14.97	0.9	0.54
BirA_C3	sp|P10126|EF1A1_MOUSE	Eef1a1	1|4	5	2.5	2	1|7|1	0	0.01	0	0.01	0	-9.36	0.83	0.51
BirA_C3	sp|Q9D8E6|RL4_MOUSE	Rpl4	1|3	4	2	2	1|6|1	0	0.01	0	0.01	0	-8.38	0.75	0.52
BirA_C3	sp|Q9EQ28|DPOD3_MOUSE	Pold3	1|2	3	1.5	2	1|6|1	0	0	0	0	0	-8.38	0.56	0.59
BirA_C3	sp|Q810A7|DDX42_MOUSE	Ddx42	4|12	16	8	2	2|15|1	0	0.01	0	0.01	0	-14.92	1.33	0.51
BirA_C3	sp|P35601|RFC1_MOUSE	Rfc1	2|6	8	4	2	1|15|3	0	0	0	0	0	-20.35	0.63	0.59
BirA_C3	sp|Q6A4J8|UBP7_MOUSE	Usp7	1|4	5	2.5	2	1|9|1	0	0	0	0	0	-12.08	0.68	0.54
BirA_C3	sp|Q5XG71|UTP20_MOUSE	Utp20	1|1	2	1	2	0|0|0	0	0	0	0	0	1.59	10	0.59
BirA_C3	sp|Q61062|DVL3_MOUSE	Dvl3	1|3	4	2	2	9|40|10	0	0	0	0	0	-80.92	0.1	0.59
BirA_C3	sp|P13864|DNMT1_MOUSE	Dnmt1	1|4	5	2.5	2	2|22|3	0	0	0	0	0	-34.1	0.28	0.59
BirA_C3	sp|Q9EPL8|IPO7_MOUSE	Ipo7	5|6	11	5.5	2	1|14|3	0	0	0	0	0	-13.41	0.92	0.59
BirA_C3	sp|Q8CFI7|RPB2_MOUSE	Polr2b	12|25	37	18.5	2	1|34|1	0	0	0	0	0	-23.76	1.54	0.55
BirA_C3	sp|Q01320|TOP2A_MOUSE	Top2a	1|21	22	11	2	0|66|16	0	0	0	0	0	-114.4	0.4	0.59
BirA_C3	sp|Q9CU62|SMC1A_MOUSE	Smc1a	1|3	4	2	2	1|16|0	0	0	0	0	0	-19.94	0.35	0.59
BirA_C3	sp|Q9JLI8|SART3_MOUSE	Sart3	1|3	4	2	2	1|6|1	0	0.01	0	0.01	0	-8.38	0.75	0.52
BirA_C3	sp|Q3V0C5|UBP48_MOUSE	Usp48	1|2	3	1.5	2	3|23|2	0	0	0	0	0	-35.56	0.16	0.59
BirA_C3	sp|A2A432|CUL4B_MOUSE	Cul4b	11|33	44	22	2	1|35|4	0	0	0	0	0	-30.11	1.65	0.54
BirA_C3	sp|Q6ZQ38|CAND1_MOUSE	Cand1	8|15	23	11.5	2	1|25|1	0	0	0	0	0	-19.16	1.28	0.56
BirA_C3	sp|Q6A026|PDS5A_MOUSE	Pds5a	7|12	19	9.5	2	1|35|1	0	0	0	0	0	-33.22	0.77	0.59
BirA_C3	sp|O35286|DHX15_MOUSE	Dhx15	50|208	258	129	2	1|211|13	0	0	0	0	0	-194.04	1.72	0.59
BirA_C3	sp|Q05CL8|LARP7_MOUSE	Larp7	1|48	49	24.5	2	1|125|9	0	0	0	0	0	-192.68	0.54	0.59
BirA_C3	sp|P14148|RL7_MOUSE	Rpl7	0|1	1	0.5	2	1|13|13	0	0	0	0	0	-38.19	0.06	0.59
BirA_C3	sp|Q9DBR7|MYPT1_MOUSE	Ppp1r12a	1|1	2	1	2	4|13|12	0	0	0	0	0	-37.91	0.1	0.59
BirA_C3	sp|Q6P542|ABCF1_MOUSE	Abcf1	1|3	4	2	2	0|11|1	0	0	0	0	0	-13.02	0.5	0.59
BirA_C3	sp|P16381|DDX3L_MOUSE	D1Pas1	1|8	9	4.5	2	1|12|1	0	0.01	0	0.01	0	-15.99	0.96	0.51
BirA_C3	sp|Q924C5|ALPK3_MOUSE	Alpk3	1|7	8	4	2	7|10|7	0	0	0	0	0	-31	0.5	0.59
BirA_C3	sp|P37913|DNLI1_MOUSE	Lig1	1|2	3	1.5	2	2|7|1	0	0	0	0	0	-10.92	0.45	0.59
BirA_C3	sp|P49718|MCM5_MOUSE	Mcm5	13|92	105	52.5	2	1|135|3	0	0	0	0	0	-158.16	1.13	0.59
BirA_C3	sp|Q922U1|PRPF3_MOUSE	Prpf3	1|20	21	10.5	2	0|26|1	0	0	0	0	0	-33.84	1.17	0.53
BirA_C3	sp|P62702|RS4X_MOUSE	Rps4x	0|1	1	0.5	2	1|25|5	0	0	0	0	0	-43.61	0.05	0.59
BirA_C3	sp|P70168|IMB1_MOUSE	Kpnb1	5|47	52	26	2	1|49|3	0	0	0	0	0	-59.26	1.47	0.54
BirA_C3	sp|Q6PCM1|KDM3A_MOUSE	Kdm3a	3|13	16	8	2	1|20|1	0	0	0	0	0	-21.87	1.09	0.54
BirA_C3	sp|P97311|MCM6_MOUSE	Mcm6	4|17	21	10.5	2	1|55|1	0	0	0	0	0	-67.46	0.55	0.59
BirA_C3	sp|Q8CGZ0|CHERP_MOUSE	Cherp	9|40	49	24.5	2	1|60|0	0	0	0	0	0	-60.59	1.2	0.58
BirA_C3	sp|Q8VEE4|RFA1_MOUSE	Rpa1	4|136	140	70	2	1|114|2	0	0.01	0	0.01	0	-153.86	1.79	0.52
BirA_C3	sp|Q64331|MYO6_MOUSE	Myo6	0|0	0	0	2	1|2|14	0	0	0	0	0	-23.28	0	0.59
BirA_C3	sp|P16546|SPTN1_MOUSE	Sptan1	0|0	0	0	2	1|0|16	0	0	0	0	0	-23.08	0	0.59
BirA_C3	sp|Q923A2|SPDLY_MOUSE	Spdl1	0|1	1	0.5	2	0|1|0	0	0	0	0	0	-1.72	1.5	0.59
BirA_C3	sp|F8VQB6|MYO10_MOUSE	Myo10	0|0	0	0	2	1|8|27	0	0	0	0	0	-51.03	0	0.59
BirA_C3	sp|O88271|CFDP1_MOUSE	Cfdp1	1|8	9	4.5	2	2|16|1	0	0	0	0	0	-22.81	0.71	0.56
BirA_C3	sp|P12970|RL7A_MOUSE	Rpl7a	1|25	26	13	2	5|45|27	0	0	0	0	0	-107.52	0.51	0.59
BirA_C3	sp|Q9Z1N7|ARI3B_MOUSE	Arid3b	1|4	5	2.5	2	1|12|2	0	0	0	0	0	-17.3	0.5	0.59
BirA_C3	sp|Q78ZA7|NP1L4_MOUSE	Nap1l4	3|8	11	5.5	2	1|15|1	0	0	0	0	0	-15.53	0.97	0.55
BirA_C3	sp|Q99J62|RFC4_MOUSE	Rfc4	3|3	6	3	2	1|8|2	0	0	0	0	0	-8.6	0.82	0.59
BirA_C3	sp|Q8K327|CHAP1_MOUSE	Champ1	0|2	2	1	2	19|30|19	0	0	0	0	0	-99.8	0.04	0.59
BirA_C3	sp|P58771|TPM1_MOUSE	Tpm1	0|0	0	0	2	1|1|5	0	0	0	0	0	-9.37	0	0.59
BirA_C3	sp|Q8BK67|RCC2_MOUSE	Rcc2	1|2	3	1.5	2	10|106|5	0	0	0	0	0	-172	0.04	0.59
BirA_C3	sp|P48972|MYBB_MOUSE	Mybl2	1|3	4	2	2	0|9|1	0	0	0	0	0	-10.52	0.6	0.59
BirA_C3	sp|P27641|XRCC5_MOUSE	Xrcc5	1|11	12	6	2	0|150|1	0	0	0	0	0	-216.36	0.12	0.59
BirA_C3	sp|Q9EP71|RAI14_MOUSE	Rai14	0|0	0	0	2	1|1|1	0	0	0	0	0	-3.95	0	0.59
BirA_C3	sp|P23475|XRCC6_MOUSE	Xrcc6	0|11	11	5.5	2	0|106|1	0	0	0	0	0	-156.05	0.15	0.59
BirA_C3	tr|Q8K205|Q8K205_MOUSE	Pop1	1|8	9	4.5	2	0|23|1	0	0	0	0	0	-29.58	0.56	0.59
BirA_C3	sp|O09130|NF2IP_MOUSE	Nfatc2ip	1|11	12	6	2	8|20|4	0	0	0	0	0	-41.8	0.56	0.58
BirA_C3	sp|O35654|DPOD2_MOUSE	Pold2	4|5	9	4.5	2	1|50|6	0	0	0	0	0	-67.61	0.24	0.59
BirA_C3	sp|Q99K48|NONO_MOUSE	Nono	1|1	2	1	2	1|4|0	0	0	0	0	0	-4.76	0.6	0.59
BirA_C3	sp|P26369|U2AF2_MOUSE	U2af2	5|29	34	17	2	1|58|1	0	0	0	0	0	-68.9	0.85	0.59
BirA_C3	sp|Q8CCF0|PRP31_MOUSE	Prpf31	2|9	11	5.5	2	4|27|1	0	0	0	0	0	-38.2	0.52	0.59
BirA_C3	sp|Q08943|SSRP1_MOUSE	Ssrp1	1|41	42	21	2	0|111|1	0	0	0	0	0	-158.47	0.56	0.59
BirA_C3	sp|Q7TQH0|ATX2L_MOUSE	Atxn2l	1|4	5	2.5	2	2|6|1	0	0.01	0	0.01	0	-9.63	0.83	0.52
BirA_C3	sp|P28656|NP1L1_MOUSE	Nap1l1	3|3	6	3	2	1|15|3	0	0	0	0	0	-18.18	0.47	0.59
BirA_C3	sp|P80315|TCPD_MOUSE	Cct4	3|1	4	2	2	1|11|1	0	0	0	0	0	-14.58	0.46	0.59
BirA_C3	sp|Q99P72|RTN4_MOUSE	Rtn4	1|1	2	1	2	0|0|0	0	0	0	0	0	1.59	10	0.59
BirA_C3	sp|Q91W50|CSDE1_MOUSE	Csde1	1|11	12	6	2	2|100|6	0	0	0	0	0	-152.63	0.17	0.59
BirA_C3	sp|Q61464|ZN638_MOUSE	Znf638	1|1	2	1	2	0|0|0	0	0	0	0	0	1.59	10	0.59
BirA_C3	sp|Q6P2K6|P4R3A_MOUSE	Ppp4r3a	0|0	0	0	2	1|4|0	0	0	0	0	0	-6.67	0	0.59
BirA_C3	sp|Q9D0D5|T2EA_MOUSE	Gtf2e1	1|1	2	1	2	1|6|1	0	0	0	0	0	-8.38	0.38	0.59
BirA_C3	sp|Q9CY58|PAIRB_MOUSE	Serbp1	1|4	5	2.5	2	1|7|1	0	0.01	0	0.01	0	-9.36	0.83	0.51
BirA_C3	sp|P33610|PRI2_MOUSE	Prim2	1|1	2	1	2	6|26|1	0	0	0	0	0	-42.74	0.09	0.59
BirA_C3	tr|Q921K2|Q921K2_MOUSE	Parp1	2|7	9	4.5	2	1|15|2	0	0	0	0	0	-18.86	0.75	0.56
BirA_C3	sp|Q501J6|DDX17_MOUSE	Ddx17	1|7	8	4	2	0|16|1	0	0	0	0	0	-19.94	0.71	0.55
BirA_C3	sp|Q571G4|LIN54_MOUSE	Lin54	1|7	8	4	2	1|19|2	0	0	0	0	0	-26.97	0.55	0.59
BirA_C3	sp|Q8CH18|CCAR1_MOUSE	Ccar1	19|22	41	20.5	2	1|34|3	0	0	0	0	0	-16.96	1.62	0.57
BirA_C3	sp|P33609|DPOLA_MOUSE	Pola1	1|6	7	3.5	2	1|17|2	0	0	0	0	0	-24.25	0.53	0.59
BirA_C3	sp|P52293|IMA1_MOUSE	Kpna2	1|0	1	0.5	2	0|4|0	0	0	0	0	0	-4.98	0.38	0.59
BirA_C3	sp|Q99104|MYO5A_MOUSE	Myo5a	0|0	0	0	2	2|1|3	0	0	0	0	0	-8.14	0	0.59
BirA_C3	sp|P32067|LA_MOUSE	Ssb	1|11	12	6	2	0|25|1	0	0	0	0	0	-32.51	0.69	0.57
BirA_C3	tr|B7ZN52|B7ZN52_MOUSE	Lmo7	0|1	1	0.5	2	4|2|7	0	0	0	0	0	-18.24	0.12	0.59
BirA_C3	tr|Q8C7C3|Q8C7C3_MOUSE	Tpm3	0|0	0	0	2	1|1|10	0	0	0	0	0	-15.97	0	0.59
BirA_C3	sp|Q9R1X4|TIM_MOUSE	Timeless	0|0	0	0	2	0|3|0	0	0	0	0	0	-3.51	0	0.59
BirA_C3	sp|Q9JJ28|FLII_MOUSE	Flii	0|0	0	0	2	9|1|8	0	0	0	0	0	-25.15	0	0.59
BirA_C3	sp|P70398|USP9X_MOUSE	Usp9x	1|1	2	1	2	0|0|0	0	0	0	0	0	1.59	10	0.59
BirA_C3	sp|Q8VDJ3|VIGLN_MOUSE	Hdlbp	0|1	1	0.5	2	0|0|0	0	0	0	0	0	-0.92	5	0.59
BirA_C3	sp|Q8K4L3|SVIL_MOUSE	Svil	0|0	0	0	2	5|0|1	0	0	0	0	0	-7.62	0	0.59
BirA_C3	tr|D3Z0M9|D3Z0M9_MOUSE	Ddx23	4|50	54	27	2	1|55|5	0	0	0	0	0	-73.25	1.33	0.57
BirA_C3	sp|Q9QYJ3|DNJB1_MOUSE	Dnajb1	1|18	19	9.5	2	6|30|3	0	0	0	0	0	-51.47	0.73	0.58
BirA_C3	sp|P17918|PCNA_MOUSE	Pcna	8|19	27	13.5	2	1|17|10	0	0	0	0	0	-20.96	1.45	0.55
BirA_C3	sp|P14206|RSSA_MOUSE	Rpsa	1|3	4	2	2	1|20|6	0	0	0	0	0	-34.24	0.22	0.59
BirA_C3	sp|Q8C735|LIN9_MOUSE	Lin9	1|2	3	1.5	2	1|6|1	0	0	0	0	0	-8.38	0.56	0.59
BirA_C3	sp|Q922P9|GLYR1_MOUSE	Glyr1	1|4	5	2.5	2	1|13|2	0	0	0	0	0	-18.72	0.47	0.59
BirA_C3	sp|P20664|PRI1_MOUSE	Prim1	1|5	6	3	2	1|20|3	0	0	0	0	0	-29.8	0.38	0.59
BirA_C3	sp|Q5SU73|COIL_MOUSE	Coil	0|1	1	0.5	2	0|3|1	0	0	0	0	0	-5.31	0.38	0.59
BirA_C3	sp|Q9D168|INT12_MOUSE	Ints12	0|0	0	0	2	8|26|1	0	0	0	0	0	-49.64	0	0.59
BirA_C3	sp|Q8VHK9|DHX36_MOUSE	Dhx36	1|7	8	4	2	0|15|1	0	0	0	0	0	-18.49	0.75	0.55
BirA_C3	sp|P21107|TPM3_MOUSE	Tpm3	0|0	0	0	2	1|1|3	0	0	0	0	0	-6.86	0	0.59
BirA_C3	sp|P07901|HS90A_MOUSE	Hsp90aa1	12|22	34	17	2	1|30|6	0	0	0	0	0	-25.18	1.38	0.57
BirA_C3	sp|Q1PSW8|LIN41_MOUSE	Trim71	1|54	55	27.5	2	1|54|1	0	0	0	0	0	-75.93	1.47	0.53
BirA_C3	sp|Q61539|ERR2_MOUSE	Esrrb	0|2	2	1	2	1|7|2	0	0	0	0	0	-13.53	0.3	0.59
BirA_C3	sp|Q9ERG0|LIMA1_MOUSE	Lima1	0|0	0	0	2	9|1|12	0	0	0	0	0	-30.93	0	0.59
BirA_C3	sp|P32233|DRG1_MOUSE	Drg1	2|11	13	6.5	2	1|20|0	0	0	0	0	0	-22.69	0.93	0.55
BirA_C3	sp|Q9DAW6|PRP4_MOUSE	Prpf4	6|3	9	4.5	2	1|29|5	0	0	0	0	0	-39.68	0.39	0.59
BirA_C3	sp|Q3TUF7|YETS2_MOUSE	Yeats2	1|1	2	1	2	0|1|0	0	0	0	0	0	-0.32	3	0.59
BirA_C3	sp|P33611|DPOA2_MOUSE	Pola2	1|10	11	5.5	2	0|20|0	0	0	0	0	0	-24.01	0.82	0.55
BirA_C3	sp|Q8BG81|PDIP3_MOUSE	Poldip3	1|8	9	4.5	2	1|21|0	0	0	0	0	0	-26.81	0.61	0.57
BirA_C3	sp|Q8JZM7|CDC73_MOUSE	Cdc73	1|0	1	0.5	2	0|3|0	0	0	0	0	0	-3.51	0.5	0.59
BirA_C3	sp|P97929|BRCA2_MOUSE	Brca2	1|1	2	1	2	0|0|1	0	0	0	0	0	-0.32	3	0.59
BirA_C3	sp|Q8VCD5|MED17_MOUSE	Med17	0|1	1	0.5	2	0|1|0	0	0	0	0	0	-1.72	1.5	0.59
BirA_C3	sp|Q9Z103|ADNP_MOUSE	Adnp	2|6	8	4	2	0|34|1	0	0	0	0	0	-42.21	0.34	0.59
BirA_C3	sp|Q99KP6|PRP19_MOUSE	Prpf19	3|0	3	1.5	2	0|10|1	0	0	0	0	0	-14.62	0.41	0.59
BirA_C3	sp|P47963|RL13_MOUSE	Rpl13	0|0	0	0	2	1|33|3	0	0	0	0	0	-52.28	0	0.59
BirA_C3	sp|Q9DBY8|NVL_MOUSE	Nvl	0|3	3	1.5	2	0|8|1	0	0	0	0	0	-11.64	0.5	0.59
BirA_C3	sp|P57784|RU2A_MOUSE	Snrpa1	0|0	0	0	2	0|28|1	0	0	0	0	0	-40.45	0	0.59
BirA_C3	sp|Q8R2K4|TAF6L_MOUSE	Taf6l	1|1	2	1	2	0|16|0	0	0	0	0	0	-18.4	0.19	0.59
BirA_C3	sp|B2RY56|RBM25_MOUSE	Rbm25	0|1	1	0.5	2	0|0|0	0	0	0	0	0	-0.92	5	0.59
BirA_C3	sp|Q922S8|KIF2C_MOUSE	Kif2c	0|1	1	0.5	2	0|4|0	0	0	0	0	0	-4.98	0.38	0.59
BirA_C3	sp|Q64127|TIF1A_MOUSE	Trim24	0|0	0	0	2	1|8|0	0	0	0	0	0	-11.64	0	0.59
BirA_C3	sp|Q640M1|UT14A_MOUSE	Utp14a	0|0	0	0	2	0|1|0	0	0	0	0	0	-1.72	0	0.59
BirA_C3	sp|P39061|COIA1_MOUSE	Col18a1	0|0	0	0	2	0|0|1	0	0	0	0	0	-1.72	0	0.59
BirA_C3	sp|P43276|H15_MOUSE	Hist1h1b	1|8	9	4.5	2	2|14|6	0	0	0	0	0	-27.47	0.61	0.57
BirA_C3	sp|P58252|EF2_MOUSE	Eef2	5|4	9	4.5	2	1|15|1	0	0	0	0	0	-13.75	0.79	0.59
BirA_C3	sp|Q9D6F9|TBB4A_MOUSE	Tubb4a	1|5	6	3	2	1|11|2	0	0	0	0	0	-16.12	0.64	0.55
BirA_C3	sp|Q3U9G9|LBR_MOUSE	Lbr	1|2	3	1.5	2	1|4|1	0	0	0	0	0	-5.95	0.75	0.59
BirA_C3	sp|P61290|PSME3_MOUSE	Psme3	1|2	3	1.5	2	1|6|2	0	0	0	0	0	-9.63	0.5	0.59
BirA_C3	sp|P62918|RL8_MOUSE	Rpl8	1|30	31	15.5	2	8|16|35	0	0	0	0	0	-81.16	0.79	0.59
BirA_C3	sp|Q8QZY9|SF3B4_MOUSE	Sf3b4	11|13	24	12	2	1|96|1	0	0	0	0	0	-106.29	0.37	0.59
BirA_C3	sp|Q6NSQ7|LTV1_MOUSE	Ltv1	7|10	17	8.5	2	0|125|1	0	0	0	0	0	-156.87	0.2	0.59
BirA_C3	sp|Q5SF07|IF2B2_MOUSE	Igf2bp2	5|10	15	7.5	2	1|25|2	0	0	0	0	0	-25.62	0.8	0.58
BirA_C3	sp|Q9QYJ0|DNJA2_MOUSE	Dnaja2	1|1	2	1	2	0|12|0	0	0	0	0	0	-12.89	0.25	0.59
BirA_C3	sp|Q9CWK3|CD2B2_MOUSE	Cd2bp2	3|14	17	8.5	2	24|82|1	0	0	0	0	0	-143.28	0.24	0.59
BirA_C3	sp|Q61033|LAP2A_MOUSE	Tmpo	0|1	1	0.5	2	0|1|0	0	0	0	0	0	-1.72	1.5	0.59
BirA_C3	sp|Q3THE2|ML12B_MOUSE	Myl12b	0|0	0	0	2	1|4|1	0	0	0	0	0	-8.05	0	0.59
BirA_C3	sp|Q66JQ7|KNL1_MOUSE	Knl1	2|7	9	4.5	2	0|21|1	0	0	0	0	0	-24.1	0.61	0.59
BirA_C3	tr|Q6IQX8|Q6IQX8_MOUSE	Zfp219	1|1	2	1	2	0|16|0	0	0	0	0	0	-18.4	0.19	0.59
BirA_C3	sp|Q80WE4|KI20B_MOUSE	Kif20b	0|26	26	13	2	1|32|1	0	0	0	0	0	-47.78	1.15	0.54
BirA_C3	sp|Q99KG3|RBM10_MOUSE	Rbm10	0|1	1	0.5	2	0|1|0	0	0	0	0	0	-1.72	1.5	0.59
BirA_C3	sp|Q91YR7|PRP6_MOUSE	Prpf6	1|1	2	1	2	0|0|0	0	0	0	0	0	1.59	10	0.59
BirA_C3	sp|Q9ERA6|TFP11_MOUSE	Tfip11	0|1	1	0.5	2	0|1|0	0	0	0	0	0	-1.72	1.5	0.59
BirA_C3	sp|P58774|TPM2_MOUSE	Tpm2	0|0	0	0	2	1|1|16	0	0	0	0	0	-24.46	0	0.59
BirA_C3	sp|Q99PU8|DHX30_MOUSE	Dhx30	0|0	0	0	2	0|2|1	0	0	0	0	0	-3.95	0	0.59
BirA_C3	sp|P51660|DHB4_MOUSE	Hsd17b4	0|1	1	0.5	2	0|4|1	0	0	0	0	0	-6.67	0.3	0.59
BirA_C3	sp|Q8CG47|SMC4_MOUSE	Smc4	1|1	2	1	2	0|1|0	0	0	0	0	0	-0.32	3	0.59
BirA_C3	sp|Q8CG48|SMC2_MOUSE	Smc2	1|0	1	0.5	2	0|5|1	0	0	0	0	0	-7.62	0.25	0.59
BirA_C3	sp|B2RQC6|PYR1_MOUSE	Cad	1|1	2	1	2	0|0|0	0	0	0	0	0	1.59	10	0.59
BirA_C3	sp|Q2KN98|CYTSA_MOUSE	Specc1l	0|0	0	0	2	1|0|1	0	0	0	0	0	-2.96	0	0.59
BirA_C3	sp|Q61510|TRI25_MOUSE	Trim25	0|1	1	0.5	2	0|1|0	0	0	0	0	0	-1.72	1.5	0.59
BirA_C3	tr|E9Q3G8|E9Q3G8_MOUSE	Nup153	1|0	1	0.5	2	0|7|0	0	0	0	0	0	-8.86	0.21	0.59
BirA_C3	sp|Q62261|SPTB2_MOUSE	Sptbn1	0|0	0	0	2	1|0|8	0	0	0	0	0	-11.64	0	0.59
BirA_C3	sp|Q99JF8|PSIP1_MOUSE	Psip1	0|0	0	0	2	0|15|0	0	0	0	0	0	-19.96	0	0.59
BirA_C3	tr|E9Q616|E9Q616_MOUSE	Ahnak	0|1	1	0.5	2	0|0|1	0	0	0	0	0	-1.72	1.5	0.59
BirA_C3	sp|Q8R081|HNRPL_MOUSE	Hnrnpl	0|1	1	0.5	2	0|0|0	0	0	0	0	0	-0.92	5	0.59
BirA_C3	sp|Q922D8|C1TC_MOUSE	Mthfd1	0|0	0	0	2	0|37|1	0	0	0	0	0	-53.65	0	0.59
BirA_C3	sp|Q569Z6|TR150_MOUSE	Thrap3	0|1	1	0.5	2	0|0|0	0	0	0	0	0	-0.92	5	0.59
BirA_C3	sp|Q60605|MYL6_MOUSE	Myl6	0|0	0	0	2	1|0|0	0	0	0	0	0	-1.72	0	0.59
BirA_C3	sp|P61222|ABCE1_MOUSE	Abce1	0|0	0	0	2	0|1|0	0	0	0	0	0	-1.72	0	0.59
BirA_C3	sp|Q3U319|BRE1B_MOUSE	Rnf40	0|1	1	0.5	2	0|1|0	0	0	0	0	0	-1.72	1.5	0.59
BirA_C3	sp|Q6IRU2|TPM4_MOUSE	Tpm4	0|0	0	0	2	0|0|1	0	0	0	0	0	-1.72	0	0.59
BirA_C3	sp|Q99NH0|ANR17_MOUSE	Ankrd17	0|0	0	0	2	0|2|1	0	0	0	0	0	-3.95	0	0.59
BirA_C3	sp|Q9CZV5|ST65G_MOUSE	Supt7l	0|0	0	0	2	0|1|0	0	0	0	0	0	-1.72	0	0.59
BirA_C3	sp|Q91YQ5|RPN1_MOUSE	Rpn1	1|0	1	0.5	2	0|0|0	0	0	0	0	0	-0.92	5	0.59
BirA_C3	tr|Q3TJB1|Q3TJB1_MOUSE	Zmym1	3|11	14	7	2	1|23|7	0	0	0	0	0	-34.3	0.68	0.58
BirA_C3	sp|Q9ESX5|DKC1_MOUSE	Dkc1	1|0	1	0.5	2	1|4|1	0	0	0	0	0	-8.05	0.25	0.59
BirA_C3	sp|Q91VR2|ATPG_MOUSE	Atp5c1	1|9	10	5	2	1|8|6	0	0.01	0	0.01	0	-17.82	1	0.52
BirA_C3	sp|Q04750|TOP1_MOUSE	Top1	3|12	15	7.5	2	1|15|2	0	0.01	0	0.01	0	-16.75	1.25	0.51
BirA_C3	sp|O08583|THOC4_MOUSE	Alyref	0|7	7	3.5	2	1|6|7	0	0	0	0	0	-19.55	0.75	0.54
BirA_C3	sp|Q8BY71|HAT1_MOUSE	Hat1	2|10	12	6	2	1|13|2	0	0.01	0	0.01	0	-16.33	1.12	0.51
BirA_C3	sp|Q91WN1|DNJC9_MOUSE	Dnajc9	1|7	8	4	2	2|20|6	0	0	0	0	0	-35.79	0.43	0.59
BirA_C3	sp|Q9D819|IPYR_MOUSE	Ppa1	1|1	2	1	2	0|1|1	0	0	0	0	0	-1.35	1.5	0.59
BirA_C3	sp|Q60972|RBBP4_MOUSE	Rbbp4	0|0	0	0	2	7|12|1	0	0	0	0	0	-28.02	0	0.59
BirA_C3	sp|P70388|RAD50_MOUSE	Rad50	2|1	3	1.5	2	0|11|0	0	0	0	0	0	-11.79	0.41	0.59
BirA_C3	sp|Q9CWX9|DDX47_MOUSE	Ddx47	1|11	12	6	2	0|21|0	0	0	0	0	0	-25.28	0.86	0.55
BirA_C3	sp|P97452|BOP1_MOUSE	Bop1	0|1	1	0.5	2	0|1|0	0	0	0	0	0	-1.72	1.5	0.59
BirA_C3	sp|Q9CWY8|RNH2A_MOUSE	Rnaseh2a	0|16	16	8	2	0|24|10	0	0	0	0	0	-48.18	0.71	0.58
BirA_C3	sp|O88907|PIAS1_MOUSE	Pias1	0|0	0	0	2	2|16|1	0	0	0	0	0	-26.06	0	0.59
BirA_C3	sp|P17225|PTBP1_MOUSE	Ptbp1	1|3	4	2	2	0|9|0	0	0	0	0	0	-8.96	0.67	0.59
BirA_C3	sp|Q9WUM4|COR1C_MOUSE	Coro1c	0|0	0	0	2	2|1|2	0	0	0	0	0	-6.86	0	0.59
BirA_C3	sp|Q3UM18|LSG1_MOUSE	Lsg1	0|1	1	0.5	2	0|11|1	0	0	0	0	0	-15.81	0.12	0.59
BirA_C3	sp|P51141|DVL1_MOUSE	Dvl1	0|0	0	0	2	2|29|1	0	0	0	0	0	-44.94	0	0.59
BirA_C3	sp|Q3TKY6|CWC27_MOUSE	Cwc27	1|8	9	4.5	2	2|11|1	0	0.01	0	0.01	0	-16.12	0.96	0.52
BirA_C3	sp|Q9Z1Z2|STRAP_MOUSE	Strap	0|1	1	0.5	2	0|2|0	0	0	0	0	0	-3.08	0.75	0.59
BirA_C3	sp|Q810D6|GRWD1_MOUSE	Grwd1	0|0	0	0	2	0|1|0	0	0	0	0	0	-1.72	0	0.59
BirA_C3	sp|P62141|PP1B_MOUSE	Ppp1cb	2|10	12	6	2	1|19|0	0	0	0	0	0	-21.47	0.9	0.55
BirA_C3	sp|Q6P5B0|RRP12_MOUSE	Rrp12	0|0	0	0	2	0|1|0	0	0	0	0	0	-1.72	0	0.59
BirA_C3	sp|Q9CZX8|RS19_MOUSE	Rps19	0|0	0	0	2	0|2|1	0	0	0	0	0	-3.95	0	0.59
BirA_C3	sp|Q8BIW1|PRUN1_MOUSE	Prune1	0|0	0	0	2	3|20|1	0	0	0	0	0	-33.28	0	0.59
BirA_C3	sp|Q9JHJ0|TMOD3_MOUSE	Tmod3	0|0	0	0	2	1|3|3	0	0	0	0	0	-9.64	0	0.59
BirA_C3	sp|Q5DTW7|K1551_MOUSE	Kiaa1551	0|1	1	0.5	2	0|4|1	0	0	0	0	0	-6.67	0.3	0.59
BirA_C3	sp|Q9CSU0|RPR1B_MOUSE	Rprd1b	1|1	2	1	2	0|0|0	0	0	0	0	0	1.59	10	0.59
BirA_C3	sp|Q8R0L9|TADA3_MOUSE	Tada3	1|11	12	6	2	0|20|0	0	0	0	0	0	-24.01	0.9	0.54
BirA_C3	sp|Q64701|RBL1_MOUSE	Rbl1	1|3	4	2	2	1|35|0	0	0	0	0	0	-46.75	0.17	0.59
BirA_C3	sp|Q6NZN0|RBM26_MOUSE	Rbm26	0|1	1	0.5	2	0|1|0	0	0	0	0	0	-1.72	1.5	0.59
BirA_C3	sp|P23804|MDM2_MOUSE	Mdm2	0|1	1	0.5	2	0|0|0	0	0	0	0	0	-0.92	5	0.59
BirA_C3	sp|Q8CGC7|SYEP_MOUSE	Eprs	0|1	1	0.5	2	0|0|39	0	0	0	0	0	-55.02	0.04	0.59
BirA_C3	sp|Q9WV02|RBMX_MOUSE	Rbmx	0|1	1	0.5	2	0|0|0	0	0	0	0	0	-0.92	5	0.59
BirA_C3	sp|Q60710|SAMH1_MOUSE	Samhd1	0|1	1	0.5	2	0|3|0	0	0	0	0	0	-3.51	0.5	0.59
BirA_C3	sp|Q9D0I9|SYRC_MOUSE	Rars	0|1	1	0.5	2	0|4|1	0	0	0	0	0	-6.67	0.3	0.59
BirA_C3	sp|Q8BWW4|LARP4_MOUSE	Larp4	2|0	2	1	2	0|2|7	0	0	0	0	0	-11.83	0.33	0.59
BirA_C3	sp|Q9Z0N2|IF2H_MOUSE	Eif2s3y	0|1	1	0.5	2	0|2|0	0	0	0	0	0	-3.08	0.75	0.59
BirA_C3	sp|Q5SVQ0|KAT7_MOUSE	Kat7	0|0	0	0	2	0|1|0	0	0	0	0	0	-1.72	0	0.59
BirA_C3	tr|V9GX76|V9GX76_MOUSE	Myo6	0|0	0	0	2	0|1|3	0	0	0	0	0	-5.31	0	0.59
BirA_C3	sp|Q5F2E7|NUFP2_MOUSE	Nufip2	0|1	1	0.5	2	1|1|0	0	0	0	0	0	-2.96	0.75	0.59
BirA_C3	sp|O70311|NMT2_MOUSE	Nmt2	1|1	2	1	2	0|2|0	0	0	0	0	0	-1.04	1.5	0.59
BirA_C3	sp|O88544|CSN4_MOUSE	Cops4	0|1	1	0.5	2	0|2|0	0	0	0	0	0	-3.08	0.75	0.59
BirA_C3	sp|Q3THK3|T2FA_MOUSE	Gtf2f1	0|1	1	0.5	2	0|2|0	0	0	0	0	0	-3.08	0.75	0.59
BirA_C3	sp|Q61183|PAPOA_MOUSE	Papola	0|0	0	0	2	0|1|0	0	0	0	0	0	-1.72	0	0.59
BirA_C3	sp|Q91XU0|WRIP1_MOUSE	Wrnip1	0|1	1	0.5	2	0|7|0	0	0	0	0	0	-8.86	0.21	0.59
BirA_C3	sp|P24788|CD11B_MOUSE	Cdk11b	0|0	0	0	2	0|5|1	0	0	0	0	0	-7.62	0	0.59
BirA_C3	sp|Q9CQG2|MET16_MOUSE	Mettl16	0|0	0	0	2	0|1|0	0	0	0	0	0	-1.72	0	0.59
BirA_C3	sp|Q922F4|TBB6_MOUSE	Tubb6	0|1	1	0.5	2	0|0|0	0	0	0	0	0	-0.92	5	0.59
BirA_C3	sp|P48962|ADT1_MOUSE	Slc25a4	0|0	0	0	2	0|3|1	0	0	0	0	0	-5.31	0	0.59
BirA_C3	sp|Q9QYC0|ADDA_MOUSE	Add1	0|0	0	0	2	0|1|1	0	0	0	0	0	-2.96	0	0.59
BirA_C3	tr|Q9DAE2|Q9DAE2_MOUSE	Rbmxl2	0|1	1	0.5	2	0|1|0	0	0	0	0	0	-1.72	1.5	0.59
BirA_C3	sp|Q8VCD7|KDM4C_MOUSE	Kdm4c	0|0	0	0	2	0|10|1	0	0	0	0	0	-14.62	0	0.59
BirA_C3	sp|P09242|PPBT_MOUSE	Alpl	0|0	0	0	2	0|12|1	0	0	0	0	0	-17.31	0	0.59
BirA_C3	sp|P97386|DNLI3_MOUSE	Lig3	0|0	0	0	2	0|3|0	0	0	0	0	0	-3.51	0	0.59
BirA_C3	sp|Q91YK2|RRP1B_MOUSE	Rrp1b	0|0	0	0	2	0|9|1	0	0	0	0	0	-13.13	0	0.59
BirA_C3	sp|Q8BJW6|EIF2A_MOUSE	Eif2a	0|0	0	0	2	0|1|0	0	0	0	0	0	-1.72	0	0.59
BirA_C3	sp|Q61321|SIX4_MOUSE	Six4	0|0	0	0	2	0|1|0	0	0	0	0	0	-1.72	0	0.59
BirA_C3	sp|P80313|TCPH_MOUSE	Cct7	1|0	1	0.5	2	0|2|0	0	0	0	0	0	-3.08	0.75	0.59
BirA_C3	sp|Q0P678|ZCH18_MOUSE	Zc3h18	0|1	1	0.5	2	0|0|0	0	0	0	0	0	-0.92	5	0.59
BirA_C3	sp|Q9CPS7|PNO1_MOUSE	Pno1	0|1	1	0.5	2	0|0|0	0	0	0	0	0	-0.92	5	0.59
BirA_C3	sp|Q8BTM8|FLNA_MOUSE	Flna	1|0	1	0.5	2	0|0|0	0	0	0	0	0	-0.92	5	0.59
BirA_C3	sp|Q3UMC0|SPAT5_MOUSE	Spata5	0|0	0	0	2	0|1|0	0	0	0	0	0	-1.72	0	0.59
BirA_C3	sp|Q3UPF5|ZCCHV_MOUSE	Zc3hav1	1|0	1	0.5	2	0|0|0	0	0	0	0	0	-0.92	5	0.59
BirA_C3	sp|Q921N6|DDX27_MOUSE	Ddx27	0|1	1	0.5	2	0|0|0	0	0	0	0	0	-0.92	5	0.59
BirA_C3	sp|P25976|UBF1_MOUSE	Ubtf	0|1	1	0.5	2	0|0|0	0	0	0	0	0	-0.92	5	0.59
BirA_C3	sp|P60229|EIF3E_MOUSE	Eif3e	0|0	0	0	2	0|0|0	0	0	0	0	0	-0.92	0	0.59
BirA_C3	sp|P62737|ACTA_MOUSE	Acta2	1|3	4	2	2	24|51|26	0	0	0	0	0	-143.52	0.06	0.59
BirA_C3	tr|G5E8R2|G5E8R2_MOUSE	Tpm1	0|0	0	0	2	1|1|5	0	0	0	0	0	-9.37	0	0.59
BirA_C3	sp|Q8BFR5|EFTU_MOUSE	Tufm	1|1	2	1	2	1|10|2	0	0	0	0	0	-14.73	0.23	0.59
BirA_C3	sp|Q62093|SRSF2_MOUSE	Srsf2	11|35	46	23	2	1|30|9	0	0	0	0	0	-30.34	1.72	0.53
BirA_C3	sp|Q8BH50|CR025_MOUSE		0|2	2	1	2	1|12|1	0	0	0	0	0	-18.94	0.21	0.59
BirA_C3	sp|P43275|H11_MOUSE	Hist1h1a	2|14	16	8	2	1|15|11	0	0	0	0	0	-31.64	0.89	0.57
BirA_C3	sp|Q8CGP1|H2B1K_MOUSE	Hist1h2bk	1|12	13	6.5	2	4|12|7	0	0	0	0	0	-29.35	0.85	0.56
BirA_C3	sp|P62852|RS25_MOUSE	Rps25	1|4	5	2.5	2	1|9|8	0	0	0	0	0	-21.95	0.42	0.59
BirA_C3	sp|O88329|MYO1A_MOUSE	Myo1a	0|0	0	0	2	1|1|2	0	0	0	0	0	-5.44	0	0.59
BirA_C3	sp|Q3TWW8|SRSF6_MOUSE	Srsf6	0|1	1	0.5	2	1|4|2	0	0	0	0	0	-9.64	0.21	0.59
BirA_C3	sp|Q922L6|NELFD_MOUSE	Nelfcd	1|4	5	2.5	2	3|7|0	0	0	0	0	0	-10.84	0.75	0.53
BirA_C3	sp|Q9QWV9|CCNT1_MOUSE	Ccnt1	1|15	16	8	2	0|28|2	0	0	0	0	0	-38.17	0.8	0.57
BirA_C3	sp|Q5XG69|F169A_MOUSE	Fam169a	1|0	1	0.5	2	1|13|1	0	0	0	0	0	-20.18	0.1	0.59
BirA_C3	sp|Q7TNE3|SPAG7_MOUSE	Spag7	0|11	11	5.5	2	1|18|10	0	0	0	0	0	-41.06	0.57	0.58
BirA_C3	sp|C0HKE3|H2A1D_MOUSE	Hist1h2ad	0|3	3	1.5	2	0|21|2	0	0	0	0	0	-31.79	0.2	0.59
BirA_C3	sp|Q9D0P7|PSRC1_MOUSE	Psrc1	0|3	3	1.5	2	1|6|4	0	0	0	0	0	-15.29	0.41	0.59
BirA_C3	sp|Q91WK0|LRRF2_MOUSE	Lrrfip2	0|0	0	0	2	2|1|2	0	0	0	0	0	-6.86	0	0.59
BirA_C3	tr|Q6ZQ32|Q6ZQ32_MOUSE	Lmo7	0|0	0	0	2	1|2|4	0	0	0	0	0	-9.64	0	0.59
BirA_C3	sp|P51859|HDGF_MOUSE	Hdgf	0|0	0	0	2	1|3|0	0	0	0	0	0	-5.31	0	0.59
BirA_C3	sp|Q80VD1|FA98B_MOUSE	Fam98b	0|1	1	0.5	2	0|3|0	0	0	0	0	0	-3.51	0.5	0.59
BirA_C3	sp|P68040|RACK1_MOUSE	Rack1	1|0	1	0.5	2	1|0|1	0	0	0	0	0	-2.96	0.75	0.59
BirA_C3	sp|P61161|ARP2_MOUSE	Actr2	0|0	0	0	2	1|2|1	0	0	0	0	0	-5.44	0	0.59
BirA_C3	sp|Q9QWF0|CAF1A_MOUSE	Chaf1a	0|0	0	0	2	1|12|1	0	0	0	0	0	-18.94	0	0.59
BirA_C3	tr|J3QP73|J3QP73_MOUSE	Gm20765	1|1	2	1	2	0|0|0	0	0	0	0	0	1.59	10	0.59
BirA_C3	sp|P62242|RS8_MOUSE	Rps8	0|0	0	0	2	1|40|2	0	0	0	0	0	-61.06	0	0.59
BirA_C3	sp|P51949|MAT1_MOUSE	Mnat1	1|0	1	0.5	2	0|6|1	0	0	0	0	0	-9.08	0.21	0.59
BirA_C3	sp|P47955|RLA1_MOUSE	Rplp1	0|1	1	0.5	2	0|21|7	0	0	0	0	0	-39.3	0.05	0.59
BirA_C3	sp|Q99LF4|RTCB_MOUSE	Rtcb	0|0	0	0	2	1|9|0	0	0	0	0	0	-13.13	0	0.59
BirA_C3	tr|Q8BVY4|Q8BVY4_MOUSE	Supt3	2|0	2	1	2	1|7|0	0	0	0	0	0	-10.54	0.38	0.59
BirA_C3	sp|Q99J36|THUM1_MOUSE	Thumpd1	0|1	1	0.5	2	1|4|0	0	0	0	0	0	-6.67	0.3	0.59
BirA_C3	sp|P62900|RL31_MOUSE	Rpl31	0|1	1	0.5	2	0|1|2	0	0	0	0	0	-3.95	0.5	0.59
BirA_C3	sp|Q9QZQ1|AFAD_MOUSE	Afdn	1|0	1	0.5	2	0|0|0	0	0	0	0	0	-0.92	5	0.59
BirA_C3	sp|P70290|EM55_MOUSE	Mpp1	1|0	1	0.5	2	2|7|0	0	0	0	0	0	-11.83	0.17	0.59
BirA_C3	sp|Q69ZR9|TASOR_MOUSE	Fam208a	0|0	0	0	2	1|0|1	0	0	0	0	0	-2.96	0	0.59
BirA_C3	sp|Q8C0P0|GWL_MOUSE	Mastl	0|1	1	0.5	2	0|9|1	0	0	0	0	0	-13.13	0.15	0.59
BirA_C3	sp|Q8CHP5|PYM1_MOUSE	Pym1	0|0	0	0	2	0|0|1	0	0	0	0	0	-1.72	0	0.59
BirA_C3	sp|Q91YE6|IPO9_MOUSE	Ipo9	0|0	0	0	2	0|3|1	0	0	0	0	0	-5.31	0	0.59
BirA_C3	sp|Q8C263|SKA3_MOUSE	Ska3	0|0	0	0	2	1|14|0	0	0	0	0	0	-20.06	0	0.59
BirA_C3	sp|Q8BP27|SFR1_MOUSE	Sfr1	0|1	1	0.5	2	0|0|0	0	0	0	0	0	-0.92	5	0.59
BirA_C3	sp|P0DP27|CALM2_MOUSE	Calm2	0|0	0	0	2	0|0|1	0	0	0	0	0	-1.72	0	0.59
BirA_C3	sp|Q9DBG6|RPN2_MOUSE	Rpn2	1|0	1	0.5	2	0|9|0	0	0	0	0	0	-11.46	0.17	0.59
BirA_C3	sp|Q8BGS1|E41L5_MOUSE	Epb41l5	1|0	1	0.5	2	0|8|0	0	0	0	0	0	-10.37	0.19	0.59
BirA_C3	sp|Q8K2Y0|RN219_MOUSE	Rnf219	0|1	1	0.5	2	0|0|0	0	0	0	0	0	-0.92	5	0.59
BirA_C3	sp|Q9D880|TIM50_MOUSE	Timm50	0|1	1	0.5	2	0|0|1	0	0	0	0	0	-1.72	1.5	0.59
BirA_C3	sp|Q8CIE6|COPA_MOUSE	Copa	0|1	1	0.5	2	0|0|0	0	0	0	0	0	-0.92	5	0.59
BirA_C3	sp|Q78JW9|UBFD1_MOUSE	Ubfd1	0|1	1	0.5	2	0|0|0	0	0	0	0	0	-0.92	5	0.59
BirA_C3	sp|Q8BMK4|CKAP4_MOUSE	Ckap4	0|0	0	0	2	0|3|1	0	0	0	0	0	-5.31	0	0.59
BirA_C3	sp|Q9Z1F9|SAE2_MOUSE	Uba2	0|0	0	0	2	0|1|0	0	0	0	0	0	-1.72	0	0.59
BirA_C3	sp|Q3URK3|TET1_MOUSE	Tet1	0|0	0	0	2	1|0|3	0	0	0	0	0	-5.31	0	0.59
BirA_C3	sp|P09803|CADH1_MOUSE	Cdh1	0|0	0	0	2	0|0|1	0	0	0	0	0	-1.72	0	0.59
BirA_C3	sp|Q4VBE8|WDR18_MOUSE	Wdr18	0|1	1	0.5	2	0|0|0	0	0	0	0	0	-0.92	5	0.59
BirA_C3	sp|Q91WQ5|TAF5L_MOUSE	Taf5l	0|0	0	0	2	0|2|0	0	0	0	0	0	-3.08	0	0.59
BirA_C3	tr|E9Q8X5|E9Q8X5_MOUSE	Zbtb10	0|0	0	0	2	0|1|0	0	0	0	0	0	-1.72	0	0.59
BirA_C3	tr|Q6ZPV6|Q6ZPV6_MOUSE	Zbtb21	0|0	0	0	2	0|3|0	0	0	0	0	0	-3.51	0	0.59
BirA_C3	sp|P42227|STAT3_MOUSE	Stat3	0|0	0	0	2	0|1|0	0	0	0	0	0	-1.72	0	0.59
BirA_C3	sp|Q924C1|XPO5_MOUSE	Xpo5	1|1	2	1	2	0|0|0	0	0	0	0	0	1.59	10	0.59
BirA_C3	sp|A2AKX3|SETX_MOUSE	Setx	1|0	1	0.5	2	0|0|0	0	0	0	0	0	-0.92	5	0.59
BirA_C3	sp|Q9D3E6|STAG1_MOUSE	Stag1	0|0	0	0	2	0|1|0	0	0	0	0	0	-1.72	0	0.59
BirA_C3	sp|Q9DBY0|FOXP4_MOUSE	Foxp4	0|0	0	0	2	0|1|0	0	0	0	0	0	-1.72	0	0.59
BirA_C3	sp|Q9JIH2|NUP50_MOUSE	Nup50	0|0	0	0	2	0|4|0	0	0	0	0	0	-4.98	0	0.59
BirA_C3	tr|A0A140LI34|A0A140LI34_MOUSE	Zfp654	0|1	1	0.5	2	0|0|0	0	0	0	0	0	-0.92	5	0.59
BirA_C3	tr|B1AVB1|B1AVB1_MOUSE	Scml2	1|0	1	0.5	2	0|0|0	0	0	0	0	0	-0.92	5	0.59
BirA_C3	sp|Q9DB40|MED27_MOUSE	Med27	0|1	1	0.5	2	0|0|0	0	0	0	0	0	-0.92	5	0.59
BirA_C3	sp|Q925I1|ATAD3_MOUSE	Atad3	0|0	0	0	2	3|1|0	0	0	0	0	0	-5.31	0	0.59
BirA_C3	sp|P54823|DDX6_MOUSE	Ddx6	0|0	0	0	2	1|0|0	0	0	0	0	0	-1.72	0	0.59
BirA_C3	sp|Q9CU65|ZMYM2_MOUSE	Zmym2	1|0	1	0.5	2	0|0|0	0	0	0	0	0	-0.92	5	0.59
BirA_C3	sp|P62806|H4_MOUSE	Hist1h4a	0|0	0	0	2	1|0|0	0	0	0	0	0	-1.72	0	0.59
BirA_C3	sp|P28740|KIF2A_MOUSE	Kif2a	0|0	0	0	2	0|1|0	0	0	0	0	0	-1.72	0	0.59
BirA_C3	sp|Q00422|GABPA_MOUSE	Gabpa	0|0	0	0	2	1|6|0	0	0	0	0	0	-9.08	0	0.59
BirA_C3	sp|Q99K43|PRC1_MOUSE	Prc1	0|0	0	0	2	0|1|0	0	0	0	0	0	-1.72	0	0.59
BirA_C3	sp|Q68FD5|CLH1_MOUSE	Cltc	0|0	0	0	2	0|2|1	0	0	0	0	0	-3.95	0	0.59
BirA_C3	sp|Q921F2|TADBP_MOUSE	Tardbp	0|1	1	0.5	2	0|0|0	0	0	0	0	0	-0.92	5	0.59
BirA_C3	sp|Q9D071|MMS19_MOUSE	Mms19	0|0	0	0	2	0|1|0	0	0	0	0	0	-1.72	0	0.59
BirA_C3	tr|Q8BRF6|Q8BRF6_MOUSE	Nup153	0|1	1	0.5	2	0|0|0	0	0	0	0	0	-0.92	5	0.59
BirA_C3	sp|Q5DTM8|BRE1A_MOUSE	Rnf20	1|1	2	1	2	0|0|0	0	0	0	0	0	1.59	10	0.59
BirA_C3	sp|P17751|TPIS_MOUSE	Tpi1	0|0	0	0	2	1|0|0	0	0	0	0	0	-1.72	0	0.59
BirA_C3	sp|Q8BS90|BORA_MOUSE	Bora	0|1	1	0.5	2	0|0|0	0	0	0	0	0	-0.92	5	0.59
BirA_C3	sp|Q3TIV5|ZC3HF_MOUSE	Zc3h15	0|0	0	0	2	0|0|0	0	0	0	0	0	-0.92	0	0.59
BirA_C3	sp|Q91ZR2|SNX18_MOUSE	Snx18	0|0	0	0	2	0|1|0	0	0	0	0	0	-1.72	0	0.59
BirA_C3	sp|P50247|SAHH_MOUSE	Ahcy	0|0	0	0	2	0|1|0	0	0	0	0	0	-1.72	0	0.59
BirA_C3	sp|Q9JJ11|TACC3_MOUSE	Tacc3	0|1	1	0.5	2	0|0|0	0	0	0	0	0	-0.92	5	0.59
BirA_C3	sp|Q8VDG3|PARN_MOUSE	Parn	0|1	1	0.5	2	0|0|0	0	0	0	0	0	-0.92	5	0.59
BirA_C3	sp|Q8C5Q4|GRSF1_MOUSE	Grsf1	0|0	0	0	2	0|1|0	0	0	0	0	0	-1.72	0	0.59
BirA_C3	sp|Q62351|TFR1_MOUSE	Tfrc	0|0	0	0	2	0|1|0	0	0	0	0	0	-1.72	0	0.59
BirA_C3	sp|Q64368|DAZL_MOUSE	Dazl	0|0	0	0	2	0|0|0	0	0	0	0	0	-0.92	0	0.59
BirA_C3	sp|Q6PFR5|TRA2A_MOUSE	Tra2a	0|1	1	0.5	2	0|0|0	0	0	0	0	0	-0.92	5	0.59
BirA_C3	sp|Q7TSC1|PRC2A_MOUSE	Prrc2a	1|0	1	0.5	2	0|0|0	0	0	0	0	0	-0.92	5	0.59
BirA_C3	sp|Q8VBT9|ASPC1_MOUSE	Aspscr1	0|1	1	0.5	2	0|0|0	0	0	0	0	0	-0.92	5	0.59
BirA_C3	sp|Q9WV03|FA50A_MOUSE	Fam50a	0|0	0	0	2	1|0|0	0	0	0	0	0	-1.72	0	0.59
BirA_C3	sp|Q9Z1J1|TF7L1_MOUSE	Tcf7l1	0|0	0	0	2	0|1|0	0	0	0	0	0	-1.72	0	0.59
BirA_C3	sp|Q923W1|TGS1_MOUSE	Tgs1	0|1	1	0.5	2	0|0|0	0	0	0	0	0	-0.92	5	0.59
BirA_C3	sp|Q52KI8|SRRM1_MOUSE	Srrm1	0|1	1	0.5	2	0|0|0	0	0	0	0	0	-0.92	5	0.59
BirA_C3	sp|Q6PB97|FXL19_MOUSE	Fbxl19	0|0	0	0	2	0|1|0	0	0	0	0	0	-1.72	0	0.59
BirA_C3	sp|Q9JJT9|PHAX_MOUSE	Phax	0|0	0	0	2	0|1|0	0	0	0	0	0	-1.72	0	0.59
BirA_C3	sp|Q3TCH7|CUL4A_MOUSE	Cul4a	0|1	1	0.5	2	0|0|0	0	0	0	0	0	-0.92	5	0.59
BirA_C3	sp|Q8BSN5|PHF23_MOUSE	Phf23	0|0	0	0	2	0|0|0	0	0	0	0	0	-0.92	0	0.59
BirA_C3	sp|Q8BZR9|NCBP3_MOUSE	Ncbp3	0|0	0	0	2	0|1|0	0	0	0	0	0	-1.72	0	0.59
BirA_C3	sp|Q7TSH3|ZN516_MOUSE	Znf516	0|0	0	0	2	0|1|0	0	0	0	0	0	-1.72	0	0.59
BirA_C3	sp|Q91YT7|YTHD2_MOUSE	Ythdf2	1|1	2	1	2	0|0|0	0	0	0	0	0	1.59	10	0.59
BirA_C3	sp|O08901|BUB1_MOUSE	Bub1	1|0	1	0.5	2	0|0|0	0	0	0	0	0	-0.92	5	0.59
BirA_C3	sp|O35075|DSCR3_MOUSE	Dscr3	0|1	1	0.5	2	0|0|0	0	0	0	0	0	-0.92	5	0.59
BirA_C3	sp|Q61081|CDC37_MOUSE	Cdc37	0|1	1	0.5	2	0|0|0	0	0	0	0	0	-0.92	5	0.59
BirA_C3	sp|Q61068|U17PA_MOUSE	Usp17la	0|0	0	0	2	0|0|0	0	0	0	0	0	-0.92	0	0.59
BirA_C3	sp|Q91YU8|SSF1_MOUSE	Ppan	0|0	0	0	2	0|0|0	0	0	0	0	0	-0.92	0	0.59
BirA_C3	sp|O88532|ZFR_MOUSE	Zfr	0|0	0	0	2	0|0|1	0	0	0	0	0	-1.72	0	0.59
BirA_C3	sp|Q6PG16|HJURP_MOUSE	Hjurp	0|0	0	0	2	0|1|0	0	0	0	0	0	-1.72	0	0.59
BirA_C3	sp|Q8BMJ2|SYLC_MOUSE	Lars	0|0	0	0	2	0|0|1	0	0	0	0	0	-1.72	0	0.59
BirA_C3	tr|Q5FWB6|Q5FWB6_MOUSE	Rplp0	10|12	22	11	2	1|52|3	0	0	0	0	0	-52.01	0.59	0.59
BirA_C3	sp|P68373|TBA1C_MOUSE	Tuba1c	1|1	2	1	2	1|15|24	0	0	0	0	0	-53.21	0.07	0.59
BirA_C3	sp|P62869|ELOB_MOUSE	Elob	1|1	2	1	2	1|0|1	0	0	0	0	0	-1.35	1.5	0.59
BirA_C3	tr|B2RQA7|B2RQA7_MOUSE	Ncapg	1|4	5	2.5	2	1|5|3	0	0.01	0	0.01	0	-9.91	0.83	0.52
BirA_C3	sp|O70456|1433S_MOUSE	Sfn	0|1	1	0.5	2	1|1|1	0	0	0	0	0	-3.95	0.5	0.59
BirA_C3	sp|Q62167|DDX3X_MOUSE	Ddx3x	0|1	1	0.5	2	0|2|0	0	0	0	0	0	-3.08	0.75	0.59
BirA_C3	tr|Q792Z1|Q792Z1_MOUSE	Try10	10|0	10	5	2	8|1|12	0	0	0	0	0	-29.41	0.71	0.56
BirA_C3	sp|Q7TNP2|2AAB_MOUSE	Ppp2r1b	1|0	1	0.5	2	3|15|0	0	0	0	0	0	-24.55	0.08	0.59
BirA_C3	sp|Q62095|DDX3Y_MOUSE	Ddx3y	1|8	9	4.5	2	0|13|1	0	0.01	0	0.01	0	-15.87	0.96	0.51
BirA_C3	tr|A0A1D9BZF0|A0A1D9BZF0_MOUSE		5|0	5	2.5	2	1|0|14	0	0	0	0	0	-20.06	0.5	0.59
BirA_C3	sp|Q8C0C7|SYFA_MOUSE	Farsa	1|0	1	0.5	2	2|0|1	0	0	0	0	0	-3.95	0.5	0.59
BirA_C3	sp|P68368|TBA4A_MOUSE	Tuba4a	0|0	0	0	2	1|2|1	0	0	0	0	0	-5.44	0	0.59
BirA_C3	sp|Q9Z130|HNRDL_MOUSE	Hnrnpdl	1|13	14	7	2	1|24|2	0	0	0	0	0	-33.96	0.78	0.57
BirA_C3	sp|Q8K088|ZBTB6_MOUSE	Zbtb6	0|0	0	0	2	1|0|0	0	0	0	0	0	-1.72	0	0.59
BirA_C3	sp|Q8BXQ3|LRTM1_MOUSE	Lrtm1	0|0	0	0	2	0|1|0	0	0	0	0	0	-1.72	0	0.59
BirA_C3	sp|Q71FD7|FBLI1_MOUSE	Fblim1	1|0	1	0.5	2	0|17|0	0	0	0	0	0	-22.99	0.09	0.59
BirA_C3	sp|Q06180|PTN2_MOUSE	Ptpn2	1|2	3	1.5	2	1|9|1	0	0	0	0	0	-12.08	0.41	0.59
BirA_C3	tr|Q58E70|Q58E70_MOUSE	Tpm3	0|0	0	0	2	1|2|20	0	0	0	0	0	-31.86	0	0.59
BirA_C3	tr|G3UZ48|G3UZ48_MOUSE	Syncrip	0|1	1	0.5	2	0|2|0	0	0	0	0	0	-3.08	0.75	0.59
BirA_C3	tr|Q6NZL1|Q6NZL1_MOUSE	Dhx37	1|1	2	1	2	0|1|0	0	0	0	0	0	-0.32	3	0.59
BirA_C3	sp|P63325|RS10_MOUSE	Rps10	1|0	1	0.5	2	0|5|2	0	0	0	0	0	-9.3	0.21	0.59
BirA_C3	sp|Q8BK64|AHSA1_MOUSE	Ahsa1	0|0	0	0	2	0|3|0	0	0	0	0	0	-3.51	0	0.59
BirA_C3	tr|Q8R126|Q8R126_MOUSE	Nop53	0|1	1	0.5	2	0|3|0	0	0	0	0	0	-3.51	0.5	0.59
BirA_C3	sp|Q9D1L0|CHCH2_MOUSE	Chchd2	0|0	0	0	2	0|1|1	0	0	0	0	0	-2.96	0	0.59
BirA_C3	sp|Q8BW10|NOB1_MOUSE	Nob1	0|0	0	0	2	0|1|0	0	0	0	0	0	-1.72	0	0.59
BirA_C3	sp|P56546|CTBP2_MOUSE	Ctbp2	0|1	1	0.5	2	0|0|3	0	0	0	0	0	-3.51	0.5	0.59
BirA_C3	sp|Q8CI43|MYL6B_MOUSE	Myl6b	0|0	0	0	2	1|1|1	0	0	0	0	0	-3.95	0	0.59
BirA_C3	tr|Q9D9G7|Q9D9G7_MOUSE	1700074P13Rik	0|0	0	0	2	1|0|1	0	0	0	0	0	-2.96	0	0.59
BirA_C3	sp|P68254|1433T_MOUSE	Ywhaq	0|0	0	0	2	0|10|1	0	0	0	0	0	-14.62	0	0.59
BirA_C3	sp|Q9QXK2|RAD18_MOUSE	Rad18	0|1	1	0.5	2	0|1|0	0	0	0	0	0	-1.72	1.5	0.59
BirA_C3	tr|Q91VT0|Q91VT0_MOUSE	Pold1	0|0	0	0	2	1|0|1	0	0	0	0	0	-2.96	0	0.59
BirA_C3	sp|Q8BJL1|FBX30_MOUSE	Fbxo30	0|0	0	0	2	0|1|1	0	0	0	0	0	-2.96	0	0.59
BirA_C3	sp|Q6PDX6|RN220_MOUSE	Rnf220	0|0	0	0	2	1|12|1	0	0	0	0	0	-18.94	0	0.59
BirA_C3	tr|Q91YW2|Q91YW2_MOUSE	Tjp1	1|1	2	1	2	0|0|0	0	0	0	0	0	1.59	10	0.59
BirA_C3	sp|Q9CPP0|NPM3_MOUSE	Npm3	0|0	0	0	2	0|1|0	0	0	0	0	0	-1.72	0	0.59
BirA_C3	sp|Q9EP97|SENP3_MOUSE	Senp3	0|0	0	0	2	1|6|4	0	0	0	0	0	-15.29	0	0.59
BirA_C3	sp|A2A6Q5|CDC27_MOUSE	Cdc27	0|1	1	0.5	2	0|1|0	0	0	0	0	0	-1.72	1.5	0.59
BirA_C3	sp|Q6IE82|JADE3_MOUSE	Jade3	1|0	1	0.5	2	0|4|0	0	0	0	0	0	-4.98	0.38	0.59
BirA_C3	sp|Q6KAQ7|ZZZ3_MOUSE	Zzz3	1|0	1	0.5	2	2|0|2	0	0	0	0	0	-5.51	0.38	0.59
BirA_C3	sp|Q8BMZ5|SEN34_MOUSE	Tsen34	1|1	2	1	2	0|1|0	0	0	0	0	0	-0.32	3	0.59
BirA_C3	sp|Q9D2C2|SAAL1_MOUSE	Saal1	1|0	1	0.5	2	0|0|0	0	0	0	0	0	-0.92	5	0.59
BirA_C3	sp|Q8BK58|HBAP1_MOUSE	Hspbap1	0|1	1	0.5	2	0|1|0	0	0	0	0	0	-1.72	1.5	0.59
BirA_C3	sp|Q99MJ9|DDX50_MOUSE	Ddx50	0|0	0	0	2	0|1|0	0	0	0	0	0	-1.72	0	0.59
BirA_C3	sp|Q9CYC5|DSN1_MOUSE	Dsn1	0|0	0	0	2	0|1|0	0	0	0	0	0	-1.72	0	0.59
BirA_C3	sp|Q8BX09|RBBP5_MOUSE	Rbbp5	0|0	0	0	2	0|0|0	0	0	0	0	0	-0.92	0	0.59
BirA_C3	sp|P35922|FMR1_MOUSE	Fmr1	0|1	1	0.5	2	0|0|0	0	0	0	0	0	-0.92	5	0.59
BirA_C3	sp|Q8WTY4|CPIN1_MOUSE	Ciapin1	0|0	0	0	2	0|1|0	0	0	0	0	0	-1.72	0	0.59
BirA_C3	sp|Q8C570|RAE1L_MOUSE	Rae1	0|1	1	0.5	2	0|0|0	0	0	0	0	0	-0.92	5	0.59
BirA_C3	sp|Q68FL6|SYMC_MOUSE	Mars	0|0	0	0	2	0|5|1	0	0	0	0	0	-7.62	0	0.59
BirA_C3	sp|P61982|1433G_MOUSE	Ywhag	0|0	0	0	2	1|4|4	0	0	0	0	0	-12.45	0	0.59
BirA_C3	tr|Q3U2G2|Q3U2G2_MOUSE	Hspa4	0|1	1	0.5	2	0|2|0	0	0	0	0	0	-3.08	0.75	0.59
BirA_C3	sp|Q9Z2Z9|GFPT2_MOUSE	Gfpt2	0|0	0	0	2	0|1|0	0	0	0	0	0	-1.72	0	0.59
BirA_C3	sp|Q61545|EWS_MOUSE	Ewsr1	0|1	1	0.5	2	0|2|0	0	0	0	0	0	-3.08	0.75	0.59
BirA_C3	sp|Q9R1P0|PSA4_MOUSE	Psma4	0|0	0	0	2	0|1|1	0	0	0	0	0	-2.96	0	0.59
BirA_C3	sp|Q8CGC4|LS14B_MOUSE	Lsm14b	0|0	0	0	2	1|3|1	0	0	0	0	0	-6.86	0	0.59
BirA_C3	sp|Q8VEM8|MPCP_MOUSE	Slc25a3	0|0	0	0	2	0|1|1	0	0	0	0	0	-2.96	0	0.59
BirA_C3	sp|Q9WTU0|PHF2_MOUSE	Phf2	0|1	1	0.5	2	0|1|0	0	0	0	0	0	-1.72	1.5	0.59
BirA_C3	sp|Q5UAK0|MIER1_MOUSE	Mier1	0|1	1	0.5	2	0|1|0	0	0	0	0	0	-1.72	1.5	0.59
BirA_C3	sp|Q4VC33|MAEA_MOUSE	Maea	0|0	0	0	2	0|1|0	0	0	0	0	0	-1.72	0	0.59
BirA_C3	sp|Q08122|TLE3_MOUSE	Tle3	0|1	1	0.5	2	0|1|0	0	0	0	0	0	-1.72	1.5	0.59
BirA_C3	sp|Q925B0|PAWR_MOUSE	Pawr	0|0	0	0	2	1|2|1	0	0	0	0	0	-5.44	0	0.59
BirA_C3	sp|Q6PGG6|GNL3L_MOUSE	Gnl3l	0|0	0	0	2	0|1|0	0	0	0	0	0	-1.72	0	0.59
BirA_C3	tr|E9PVU0|E9PVU0_MOUSE	Myo6	0|0	0	0	2	0|0|1	0	0	0	0	0	-1.72	0	0.59
BirA_C3	sp|Q60862|ORC2_MOUSE	Orc2	0|1	1	0.5	2	0|0|0	0	0	0	0	0	-0.92	5	0.59
BirA_C3	sp|Q8R0K9|E2F4_MOUSE	E2f4	0|0	0	0	2	0|1|0	0	0	0	0	0	-1.72	0	0.59
BirA_C3	sp|P51881|ADT2_MOUSE	Slc25a5	0|0	0	0	2	0|1|0	0	0	0	0	0	-1.72	0	0.59
BirA_C3	sp|Q91X20|ASH2L_MOUSE	Ash2l	0|1	1	0.5	2	0|0|0	0	0	0	0	0	-0.92	5	0.59
BirA_C3	sp|O89090|SP1_MOUSE	Sp1	0|1	1	0.5	2	0|1|0	0	0	0	0	0	-1.72	1.5	0.59
BirA_C3	tr|Q8CHH1|Q8CHH1_MOUSE	mKIAA0304	0|0	0	0	2	0|1|0	0	0	0	0	0	-1.72	0	0.59
BirA_C3	sp|Q0VGB7|PP4R2_MOUSE	Ppp4r2	0|1	1	0.5	2	0|1|0	0	0	0	0	0	-1.72	1.5	0.59
BirA_C3	sp|P19426|NELFE_MOUSE	Nelfe	0|1	1	0.5	2	0|1|0	0	0	0	0	0	-1.72	1.5	0.59
BirA_C3	sp|Q08639|TFDP1_MOUSE	Tfdp1	0|0	0	0	2	0|1|0	0	0	0	0	0	-1.72	0	0.59
BirA_C3	sp|Q9CX34|SGT1_MOUSE	Sugt1	0|0	0	0	2	0|1|0	0	0	0	0	0	-1.72	0	0.59
BirA_C3	sp|Q62419|SH3G1_MOUSE	Sh3gl1	0|1	1	0.5	2	0|0|0	0	0	0	0	0	-0.92	5	0.59
BirA_C3	sp|Q8BHJ9|SLU7_MOUSE	Slu7	0|1	1	0.5	2	0|0|0	0	0	0	0	0	-0.92	5	0.59
BirA_C3	sp|Q9R020|ZRAB2_MOUSE	Zranb2	0|0	0	0	2	0|1|0	0	0	0	0	0	-1.72	0	0.59
BirA_C3	tr|A0A1L1SS34|A0A1L1SS34_MOUSE	Anln	0|0	0	0	2	0|2|0	0	0	0	0	0	-3.08	0	0.59
BirA_C3	sp|P35980|RL18_MOUSE	Rpl18	0|0	0	0	2	0|0|1	0	0	0	0	0	-1.72	0	0.59
BirA_C3	sp|Q66JW3|TOX_MOUSE	Tox	0|0	0	0	2	0|0|0	0	0	0	0	0	-0.92	0	0.59
BirA_C3	sp|P46460|NSF_MOUSE	Nsf	0|1	1	0.5	2	0|0|0	0	0	0	0	0	-0.92	5	0.59
BirA_C3	sp|P14576|SRP54_MOUSE	Srp54	0|0	0	0	2	0|1|0	0	0	0	0	0	-1.72	0	0.59
BirA_C3	tr|J3QNW0|J3QNW0_MOUSE	Dnmt1	0|0	0	0	2	0|3|1	0	0	0	0	0	-5.31	0	0.59
BirA_C3	sp|Q61188|EZH2_MOUSE	Ezh2	0|0	0	0	2	0|1|0	0	0	0	0	0	-1.72	0	0.59
BirA_C3	sp|Q80UU2|RPP38_MOUSE	Rpp38	0|1	1	0.5	2	0|1|0	0	0	0	0	0	-1.72	1.5	0.59
BirA_C3	sp|E9PVA8|GCN1_MOUSE	Gcn1	1|0	1	0.5	2	0|0|0	0	0	0	0	0	-0.92	5	0.59
BirA_C3	sp|Q99JY9|ARP3_MOUSE	Actr3	0|0	0	0	2	0|0|1	0	0	0	0	0	-1.72	0	0.59
BirA_C3	sp|O35643|AP1B1_MOUSE	Ap1b1	0|0	0	0	2	0|1|0	0	0	0	0	0	-1.72	0	0.59
BirA_C3	sp|O55047|TLK2_MOUSE	Tlk2	0|0	0	0	2	0|1|0	0	0	0	0	0	-1.72	0	0.59
BirA_C3	sp|Q8BYK6|YTHD3_MOUSE	Ythdf3	0|1	1	0.5	2	0|0|0	0	0	0	0	0	-0.92	5	0.59
BirA_C3	sp|Q8R010|AIMP2_MOUSE	Aimp2	0|0	0	0	2	0|0|1	0	0	0	0	0	-1.72	0	0.59
BirA_C3	sp|E9Q5F9|SETD2_MOUSE	Setd2	1|0	1	0.5	2	0|0|0	0	0	0	0	0	-0.92	5	0.59
BirA_C3	sp|Q3THS6|METK2_MOUSE	Mat2a	0|0	0	0	2	0|3|1	0	0	0	0	0	-5.31	0	0.59
BirA_C3	tr|A0JLN1|A0JLN1_MOUSE	Srp72	0|0	0	0	2	0|1|0	0	0	0	0	0	-1.72	0	0.59
BirA_C3	sp|Q9DBD5|PELP1_MOUSE	Pelp1	0|0	0	0	2	0|1|0	0	0	0	0	0	-1.72	0	0.59
BirA_C3	sp|Q8BGA5|KRR1_MOUSE	Krr1	0|0	0	0	2	1|9|0	0	0	0	0	0	-13.13	0	0.59
BirA_C3	sp|P05064|ALDOA_MOUSE	Aldoa	1|0	1	0.5	2	0|0|0	0	0	0	0	0	-0.92	5	0.59
BirA_C3	sp|Q8CFN5|MEF2C_MOUSE	Mef2c	0|0	0	0	2	0|0|0	0	0	0	0	0	-0.92	0	0.59
BirA_C3	sp|Q91XW8|FKBP6_MOUSE	Fkbp6	0|0	0	0	2	0|0|1	0	0	0	0	0	-1.72	0	0.59
BirA_C3	sp|Q3U1G5|I20L2_MOUSE	Isg20l2	1|0	1	0.5	2	0|0|2	0	0	0	0	0	-3.08	0.75	0.59
BirA_C3	tr|B2RXC6|B2RXC6_MOUSE	Polr3a	0|0	0	0	2	0|0|0	0	0	0	0	0	-0.92	0	0.59
BirA_C3	sp|P62751|RL23A_MOUSE	Rpl23a	0|0	0	0	2	0|0|1	0	0	0	0	0	-1.72	0	0.59
BirA_C3	sp|P63276|RS17_MOUSE	Rps17	0|0	0	0	2	0|1|0	0	0	0	0	0	-1.72	0	0.59
BirA_C3	sp|Q6P7W0|SENP6_MOUSE	Senp6	1|0	1	0.5	2	0|5|0	0	0	0	0	0	-6.46	0.3	0.59
BirA_C3	sp|Q9JJA4|WDR12_MOUSE	Wdr12	0|0	0	0	2	0|1|0	0	0	0	0	0	-1.72	0	0.59
BirA_C3	sp|Q9QZN1|FXL17_MOUSE	Fbxl17	1|0	1	0.5	2	6|0|0	0	0	0	0	0	-7.35	0.25	0.59
BirA_C3	sp|O35685|NUDC_MOUSE	Nudc	0|1	1	0.5	2	0|0|0	0	0	0	0	0	-0.92	5	0.59
BirA_C3	sp|Q8BHK9|ERC6L_MOUSE	Ercc6l	0|1	1	0.5	2	0|0|0	0	0	0	0	0	-0.92	5	0.59
BirA_C3	sp|Q8QZR7|PDK1L_MOUSE	Pdik1l	1|0	1	0.5	2	1|0|0	0	0	0	0	0	-1.72	1.5	0.59
BirA_C3	sp|Q9R207|NBN_MOUSE	Nbn	0|0	0	0	2	0|1|0	0	0	0	0	0	-1.72	0	0.59
BirA_C3	sp|Q60864|STIP1_MOUSE	Stip1	0|1	1	0.5	2	0|0|0	0	0	0	0	0	-0.92	5	0.59
BirA_C3	sp|Q922R5|P4R3B_MOUSE	Ppp4r3b	0|0	0	0	2	0|1|0	0	0	0	0	0	-1.72	0	0.59
BirA_C3	sp|Q91VU8|PTOV1_MOUSE	Ptov1	0|1	1	0.5	2	0|0|0	0	0	0	0	0	-0.92	5	0.59
BirA_C3	sp|Q7TT18|MCAF1_MOUSE	Atf7ip	1|0	1	0.5	2	0|0|0	0	0	0	0	0	-0.92	5	0.59
BirA_C3	sp|Q7TT79|MCPH1_MOUSE	Mcph1	0|0	0	0	2	0|0|1	0	0	0	0	0	-1.72	0	0.59
BirA_C3	sp|P35564|CALX_MOUSE	Canx	0|1	1	0.5	2	0|1|0	0	0	0	0	0	-1.72	1.5	0.59
BirA_C3	tr|E9PYH6|E9PYH6_MOUSE	Setd1a	1|0	1	0.5	2	0|0|0	0	0	0	0	0	-0.92	5	0.59
BirA_C3	sp|Q5U4D9|THOC6_MOUSE	Thoc6	0|1	1	0.5	2	0|0|0	0	0	0	0	0	-0.92	5	0.59
BirA_C3	sp|Q9D2E2|TOE1_MOUSE	Toe1	0|0	0	0	2	0|1|0	0	0	0	0	0	-1.72	0	0.59
BirA_C3	sp|Q6ZWV7|RL35_MOUSE	Rpl35	0|0	0	0	2	0|0|1	0	0	0	0	0	-1.72	0	0.59
BirA_C3	sp|Q9JHD2|KAT2A_MOUSE	Kat2a	0|0	0	0	2	0|0|0	0	0	0	0	0	-0.92	0	0.59
BirA_C3	sp|Q9Z0X1|AIFM1_MOUSE	Aifm1	0|0	0	0	2	0|0|0	0	0	0	0	0	-0.92	0	0.59
BirA_C3	sp|E9Q5C9|NOLC1_MOUSE	Nolc1	0|0	0	0	2	0|0|1	0	0	0	0	0	-1.72	0	0.59
BirA_C3	sp|Q641P0|ARP3B_MOUSE	Actr3b	0|0	0	0	2	0|1|0	0	0	0	0	0	-1.72	0	0.59
BirA_C3	sp|Q8CEC0|NUP88_MOUSE	Nup88	0|0	0	0	2	0|0|0	0	0	0	0	0	-0.92	0	0.59
BirA_C3	sp|G5E8Z2|TAF4B_MOUSE	Taf4b	0|0	0	0	2	0|0|0	0	0	0	0	0	-0.92	0	0.59
BirA_C3	sp|Q99LI7|CSTF3_MOUSE	Cstf3	0|1	1	0.5	2	0|0|0	0	0	0	0	0	-0.92	5	0.59
BirA_C3	sp|P45591|COF2_MOUSE	Cfl2	0|0	0	0	2	1|0|0	0	0	0	0	0	-1.72	0	0.59
BirA_C3	sp|P84099|RL19_MOUSE	Rpl19	0|0	0	0	2	0|1|0	0	0	0	0	0	-1.72	0	0.59
BirA_C3	tr|Q8C788|Q8C788_MOUSE	Snx18	0|0	0	0	2	0|0|1	0	0	0	0	0	-1.72	0	0.59
BirA_C3	sp|P70698|PYRG1_MOUSE	Ctps1	0|0	0	0	2	0|1|0	0	0	0	0	0	-1.72	0	0.59
BirA_C3	tr|A0A0N5E9G7|A0A0N5E9G7_MOUSE	Rfc1	0|0	0	0	2	0|1|0	0	0	0	0	0	-1.72	0	0.59
BirA_C3	tr|Q91WW6|Q91WW6_MOUSE	Taf4	0|0	0	0	2	0|0|1	0	0	0	0	0	-1.72	0	0.59
BirA_C3	sp|A2AWL7|MGAP_MOUSE	Mga	0|0	0	0	2	0|0|0	0	0	0	0	0	-0.92	0	0.59
BirA_C3	sp|P70333|HNRH2_MOUSE	Hnrnph2	0|1	1	0.5	2	0|0|0	0	0	0	0	0	-0.92	5	0.59
BirA_C3	sp|Q8BUR3|FOXJ3_MOUSE	Foxj3	0|0	0	0	2	0|1|0	0	0	0	0	0	-1.72	0	0.59
BirA_C3	sp|Q8VDN2|AT1A1_MOUSE	Atp1a1	0|0	0	0	2	0|1|0	0	0	0	0	0	-1.72	0	0.59
BirA_C3	sp|Q8CJG0|AGO2_MOUSE	Ago2	0|0	0	0	2	0|1|0	0	0	0	0	0	-1.72	0	0.59
BirA_C3	sp|Q5SUF2|LC7L3_MOUSE	Luc7l3	0|1	1	0.5	2	0|0|0	0	0	0	0	0	-0.92	5	0.59
BirA_C3	sp|Q8BQ33|TICRR_MOUSE	Ticrr	0|0	0	0	2	0|0|0	0	0	0	0	0	-0.92	0	0.59
BirA_C3	sp|P47810|WEE1_MOUSE	Wee1	0|0	0	0	2	0|1|0	0	0	0	0	0	-1.72	0	0.59
BirA_C3	sp|Q9DBM1|GPTC1_MOUSE	Gpatch1	0|0	0	0	2	0|1|0	0	0	0	0	0	-1.72	0	0.59
BirA_C3	sp|Q02248|CTNB1_MOUSE	Ctnnb1	0|0	0	0	2	0|1|0	0	0	0	0	0	-1.72	0	0.59
BirA_C3	sp|P59016|VP33B_MOUSE	Vps33b	0|0	0	0	2	0|0|0	0	0	0	0	0	-0.92	0	0.59
BirA_C3	sp|O70230|ZN143_MOUSE	Znf143	0|0	0	0	2	0|1|0	0	0	0	0	0	-1.72	0	0.59
BirA_C3	sp|Q9DC69|NDUA9_MOUSE	Ndufa9	0|1	1	0.5	2	0|0|0	0	0	0	0	0	-0.92	5	0.59
BirA_C3	sp|O70279|DGC14_MOUSE	Dgcr14	0|0	0	0	2	0|1|0	0	0	0	0	0	-1.72	0	0.59
BirA_C3	sp|O35638|STAG2_MOUSE	Stag2	0|0	0	0	2	0|1|0	0	0	0	0	0	-1.72	0	0.59
BirA_C3	sp|O35345|IMA7_MOUSE	Kpna6	0|0	0	0	2	0|0|0	0	0	0	0	0	-0.92	0	0.59
BirA_C3	sp|Q8CCI5|RYBP_MOUSE	Rybp	1|0	1	0.5	2	0|0|0	0	0	0	0	0	-0.92	5	0.59
BirA_C3	sp|Q9CXF4|TBC15_MOUSE	Tbc1d15	1|0	1	0.5	2	0|0|0	0	0	0	0	0	-0.92	5	0.59
BirA_C3	sp|Q8BHJ5|TBL1R_MOUSE	Tbl1xr1	0|0	0	0	2	0|1|0	0	0	0	0	0	-1.72	0	0.59
BirA_C3	sp|Q9DBA9|TF2H1_MOUSE	Gtf2h1	0|0	0	0	2	0|1|0	0	0	0	0	0	-1.72	0	0.59
BirA_C3	sp|Q91VN1|ZNF24_MOUSE	Znf24	0|0	0	0	2	0|1|0	0	0	0	0	0	-1.72	0	0.59
BirA_C3	sp|Q6NZR2|MSD2_MOUSE	Msantd2	0|0	0	0	2	0|1|0	0	0	0	0	0	-1.72	0	0.59
BirA_C3	sp|O55135|IF6_MOUSE	Eif6	0|0	0	0	2	0|1|0	0	0	0	0	0	-1.72	0	0.59
BirA_C3	tr|Q91Z50|Q91Z50_MOUSE	Fen1	0|0	0	0	2	0|1|0	0	0	0	0	0	-1.72	0	0.59
BirA_C3	sp|Q3TLD5|RMP_MOUSE	Uri1	0|1	1	0.5	2	0|0|0	0	0	0	0	0	-0.92	5	0.59
BirA_C3	sp|Q6EJB6|UT14B_MOUSE	Utp14b	0|0	0	0	2	0|1|0	0	0	0	0	0	-1.72	0	0.59
BirA_C3	sp|Q69ZQ2|ISY1_MOUSE	Isy1	0|0	0	0	2	0|0|0	0	0	0	0	0	-0.92	0	0.59
BirA_C3	sp|Q05512|MARK2_MOUSE	Mark2	0|1	1	0.5	2	0|0|0	0	0	0	0	0	-0.92	5	0.59
BirA_C3	sp|Q9R0U0|SRS10_MOUSE	Srsf10	0|0	0	0	2	0|1|0	0	0	0	0	0	-1.72	0	0.59
BirA_C3	sp|Q8BYH8|CHD9_MOUSE	Chd9	0|1	1	0.5	2	0|0|0	0	0	0	0	0	-0.92	5	0.59
BirA_C3	sp|Q9CQA5|MED4_MOUSE	Med4	0|0	0	0	2	0|0|1	0	0	0	0	0	-1.72	0	0.59
BirA_C3	sp|Q8K2Z4|CND1_MOUSE	Ncapd2	0|0	0	0	2	0|0|1	0	0	0	0	0	-1.72	0	0.59
BirA_C3	sp|P53395|ODB2_MOUSE	Dbt	0|1	1	0.5	2	0|0|0	0	0	0	0	0	-0.92	5	0.59
BirA_C3	sp|O35344|IMA4_MOUSE	Kpna3	0|0	0	0	2	0|1|0	0	0	0	0	0	-1.72	0	0.59
BirA_C3	sp|O35343|IMA3_MOUSE	Kpna4	0|1	1	0.5	2	0|0|0	0	0	0	0	0	-0.92	5	0.59
BirA_C3	sp|Q9ERK4|XPO2_MOUSE	Cse1l	0|0	0	0	2	0|0|1	0	0	0	0	0	-1.72	0	0.59
BirA_C3	sp|Q8CFQ3|AQR_MOUSE	Aqr	0|0	0	0	2	0|1|0	0	0	0	0	0	-1.72	0	0.59
BirA_C3	tr|D4N6R6|D4N6R6_MUSMC	Hbbt1	0|0	0	0	2	0|0|1	0	0	0	0	0	-1.72	0	0.59
BirA_C3	sp|Q4FJU9|TMM40_MOUSE	Tmem40	0|0	0	0	2	0|0|0	0	0	0	0	0	-0.92	0	0.59
BirA_C3	sp|O55029|COPB2_MOUSE	Copb2	0|1	1	0.5	2	0|0|0	0	0	0	0	0	-0.92	5	0.59
BirA_C3	sp|Q6PCM2|INT6_MOUSE	Ints6	0|1	1	0.5	2	0|0|0	0	0	0	0	0	-0.92	5	0.59
BirA_C3	sp|Q9Z108|STAU1_MOUSE	Stau1	0|0	0	0	2	0|0|0	0	0	0	0	0	-0.92	0	0.59
BirA_C3	sp|Q99JX4|EIF3M_MOUSE	Eif3m	0|0	0	0	2	0|0|0	0	0	0	0	0	-0.92	0	0.59
BirA_C3	tr|Q8BSH3|Q8BSH3_MOUSE	Tpm1	0|0	0	0	2	0|0|1	0	0	0	0	0	-1.72	0	0.59
BirA_C3	sp|G3X9G7|ZN809_MOUSE	Zfp809	0|0	0	0	2	0|0|0	0	0	0	0	0	-0.92	0	0.59
BirA_C3	sp|Q8BMC4|NOP9_MOUSE	Nop9	0|0	0	0	2	0|1|0	0	0	0	0	0	-1.72	0	0.59
BirA_C3	sp|Q3V300|KIF22_MOUSE	Kif22	0|0	0	0	2	0|1|0	0	0	0	0	0	-1.72	0	0.59
BirA_C3	sp|P31230|AIMP1_MOUSE	Aimp1	0|1	1	0.5	2	0|0|0	0	0	0	0	0	-0.92	5	0.59
BirA_C3	sp|Q9WV32|ARC1B_MOUSE	Arpc1b	0|0	0	0	2	0|0|1	0	0	0	0	0	-1.72	0	0.59
BirA_C3	sp|P29037|TBP_MOUSE	Tbp	0|1	1	0.5	2	0|0|0	0	0	0	0	0	-0.92	5	0.59
BirA_C3	sp|A2AQ19|RTF1_MOUSE	Rtf1	0|0	0	0	2	0|1|0	0	0	0	0	0	-1.72	0	0.59
BirA_C3	sp|Q61687|ATRX_MOUSE	Atrx	0|0	0	0	2	0|0|1	0	0	0	0	0	-1.72	0	0.59
BirA_C3	sp|Q03141|MARK3_MOUSE	Mark3	0|0	0	0	2	0|1|0	0	0	0	0	0	-1.72	0	0.59
BirA_C3	sp|Q9D6T0|NOSIP_MOUSE	Nosip	0|0	0	0	2	0|1|0	0	0	0	0	0	-1.72	0	0.59
BirA_C3	sp|Q9JHU9|INO1_MOUSE	Isyna1	0|0	0	0	2	0|0|0	0	0	0	0	0	-0.92	0	0.59
BirA_C3	sp|Q3UYV9|NCBP1_MOUSE	Ncbp1	0|0	0	0	2	0|0|0	0	0	0	0	0	-0.92	0	0.59
BirA_C3	sp|Q8BK72|RT27_MOUSE	Mrps27	0|0	0	0	2	0|1|0	0	0	0	0	0	-1.72	0	0.59
BirA_C3	sp|P99027|RLA2_MOUSE	Rplp2	0|0	0	0	2	0|0|1	0	0	0	0	0	-1.72	0	0.59
BirA_C3	sp|Q99PL5|RRBP1_MOUSE	Rrbp1	0|0	0	0	2	0|0|0	0	0	0	0	0	-0.92	0	0.59
BirA_C3	sp|Q60996|2A5G_MOUSE	Ppp2r5c	0|0	0	0	2	0|1|0	0	0	0	0	0	-1.72	0	0.59
BirA_C3	sp|Q61595|KTN1_MOUSE	Ktn1	0|0	0	0	2	0|0|0	0	0	0	0	0	-0.92	0	0.59
BirA_C3	sp|Q00196|PO2F2_MOUSE	Pou2f2	0|0	0	0	2	0|1|0	0	0	0	0	0	-1.72	0	0.59
BirA_C3	sp|Q8K3W0|BABA2_MOUSE	Babam2	0|0	0	0	2	0|0|0	0	0	0	0	0	-0.92	0	0.59
BirA_C3	tr|A0T1J8|A0T1J8_MOUSE	Lmo7	0|0	0	0	2	0|0|1	0	0	0	0	0	-1.72	0	0.59
BirA_C3	sp|Q8VCK3|TBG2_MOUSE	Tubg2	0|0	0	0	2	0|0|1	0	0	0	0	0	-1.72	0	0.59
BirA_C3	sp|P61202|CSN2_MOUSE	Cops2	0|0	0	0	2	0|1|0	0	0	0	0	0	-1.72	0	0.59
BirA_C3	sp|Q02614|S30BP_MOUSE	Sap30bp	0|1	1	0.5	2	0|0|0	0	0	0	0	0	-0.92	5	0.59
BirA_C3	sp|Q924H2|MED15_MOUSE	Med15	1|0	1	0.5	2	0|0|0	0	0	0	0	0	-0.92	5	0.59
BirA_C3	sp|P59326|YTHD1_MOUSE	Ythdf1	0|1	1	0.5	2	0|0|0	0	0	0	0	0	-0.92	5	0.59
BirA_C3	sp|Q61103|REQU_MOUSE	Dpf2	0|1	1	0.5	2	0|0|0	0	0	0	0	0	-0.92	5	0.59
BirA_C3	sp|Q8C1D8|IWS1_MOUSE	Iws1	0|0	0	0	2	1|0|0	0	0	0	0	0	-1.72	0	0.59
BirA_C3	sp|P35761|TTK_MOUSE	Ttk	0|0	0	0	2	0|1|0	0	0	0	0	0	-1.72	0	0.59
BirA_C3	sp|Q9DBN5|LONP2_MOUSE	Lonp2	0|0	0	0	2	0|1|0	0	0	0	0	0	-1.72	0	0.59
BirA_C3	sp|Q9JIY5|HTRA2_MOUSE	Htra2	0|0	0	0	2	0|0|0	0	0	0	0	0	-0.92	0	0.59
BirA_C3	sp|Q99MR6|SRRT_MOUSE	Srrt	1|0	1	0.5	2	0|0|0	0	0	0	0	0	-0.92	5	0.59
BirA_C3	sp|P46718|PDCD2_MOUSE	Pdcd2	0|1	1	0.5	2	0|0|0	0	0	0	0	0	-0.92	5	0.59
BirA_C3	sp|Q7TT37|ELP1_MOUSE	Ikbkap	0|0	0	0	2	0|1|0	0	0	0	0	0	-1.72	0	0.59
BirA_C3	sp|Q5XJY5|COPD_MOUSE	Arcn1	0|1	1	0.5	2	0|0|0	0	0	0	0	0	-0.92	5	0.59
BirA_C3	sp|Q6ZQ03|FNBP4_MOUSE	Fnbp4	0|1	1	0.5	2	0|0|0	0	0	0	0	0	-0.92	5	0.59
BirA_C3	sp|P67778|PHB_MOUSE	Phb	0|0	0	0	2	0|0|1	0	0	0	0	0	-1.72	0	0.59
BirA_C3	sp|Q99L47|F10A1_MOUSE	St13	1|0	1	0.5	2	0|0|0	0	0	0	0	0	-0.92	5	0.59
BirA_C3	sp|Q8K224|NAT10_MOUSE	Nat10	0|0	0	0	2	0|1|0	0	0	0	0	0	-1.72	0	0.59
BirA_C3	KAC4_RABIT		0|0	0	0	2	1|0|0	0	0	0	0	0	-1.72	0	0.59
BirA_C3	sp|Q99ME2|WDR6_MOUSE	Wdr6	0|1	1	0.5	2	0|0|0	0	0	0	0	0	-0.92	5	0.59
BirA_C3	sp|Q6P9P6|KIF11_MOUSE	Kif11	1|0	1	0.5	2	0|0|0	0	0	0	0	0	-0.92	5	0.59
BirA_C3	sp|P50580|PA2G4_MOUSE	Pa2g4	0|0	0	0	2	0|1|0	0	0	0	0	0	-1.72	0	0.59
BirA_C3	sp|Q8R3P6|INT14_MOUSE	Ints14	0|0	0	0	2	0|1|0	0	0	0	0	0	-1.72	0	0.59
BirA_C3	sp|O88967|YMEL1_MOUSE	Yme1l1	0|0	0	0	2	0|0|0	0	0	0	0	0	-0.92	0	0.59
BirA_C3	sp|Q62431|ARI3A_MOUSE	Arid3a	0|0	0	0	2	0|1|0	0	0	0	0	0	-1.72	0	0.59
BirA_C3	sp|Q9DA08|SGF29_MOUSE	Sgf29	0|0	0	0	2	0|1|0	0	0	0	0	0	-1.72	0	0.59
BirA_C3	sp|Q9EQM6|DGCR8_MOUSE	Dgcr8	1|0	1	0.5	2	0|0|0	0	0	0	0	0	-0.92	5	0.59
BirA_C3	sp|Q8K1X1|WDR11_MOUSE	Wdr11	0|0	0	0	2	0|0|0	0	0	0	0	0	-0.92	0	0.59
BirA_C3	sp|Q8R3C6|RBM19_MOUSE	Rbm19	0|0	0	0	2	0|0|1	0	0	0	0	0	-1.72	0	0.59
BirA_C3	sp|A2AQ25|SKT_MOUSE	Skt	0|1	1	0.5	2	0|0|0	0	0	0	0	0	-0.92	5	0.59
BirA_C3	sp|P70279|SURF6_MOUSE	Surf6	0|1	1	0.5	2	0|0|0	0	0	0	0	0	-0.92	5	0.59
BirA_C3	sp|Q5SUR0|PUR4_MOUSE	Pfas	0|0	0	0	2	0|1|0	0	0	0	0	0	-1.72	0	0.59
BirA_C3	sp|Q9JKF7|RM39_MOUSE	Mrpl39	0|1	1	0.5	2	0|0|0	0	0	0	0	0	-0.92	5	0.59
BirA_C3	sp|O55131|SEPT7_MOUSE	44446	0|1	1	0.5	2	0|0|0	0	0	0	0	0	-0.92	5	0.59
BirA_C3	sp|Q9D8C3|ALG13_MOUSE	Alg13	0|0	0	0	2	0|1|0	0	0	0	0	0	-1.72	0	0.59
BirA_C3	tr|C6EQK5|C6EQK5_MOUSE		1|0	1	0.5	2	0|0|0	0	0	0	0	0	-0.92	5	0.59
BirA_C3	sp|Q6PFD9|NUP98_MOUSE	Nup98	0|0	0	0	2	0|0|0	0	0	0	0	0	-0.92	0	0.59
BirA_C3	sp|Q69ZA1|CDK13_MOUSE	Cdk13	1|0	1	0.5	2	0|0|0	0	0	0	0	0	-0.92	5	0.59
BirA_C3	sp|P35486|ODPA_MOUSE	Pdha1	0|0	0	0	2	0|0|1	0	0	0	0	0	-1.72	0	0.59
BirA_C3	tr|J3QMM8|J3QMM8_MOUSE	Gm16429	0|1	1	0.5	2	0|0|0	0	0	0	0	0	-0.92	5	0.59
BirA_C3	sp|Q9WVA3|BUB3_MOUSE	Bub3	0|0	0	0	2	0|0|0	0	0	0	0	0	-0.92	0	0.59
BirA_C3	sp|Q3UA06|PCH2_MOUSE	Trip13	0|0	0	0	2	0|0|0	0	0	0	0	0	-0.92	0	0.59
BirA_C3	sp|Q9JIB4|TF2H2_MOUSE	Gtf2h2	0|1	1	0.5	2	0|0|0	0	0	0	0	0	-0.92	5	0.59
BirA_C3	sp|Q6A0A2|LAR4B_MOUSE	Larp4b	0|1	1	0.5	2	0|0|0	0	0	0	0	0	-0.92	5	0.59
BirA_C3	tr|E9Q614|E9Q614_MOUSE	Chd3	0|0	0	0	2	0|0|1	0	0	0	0	0	-1.72	0	0.59
BirA_C3	tr|A0A1G5SJ89|A0A1G5SJ89_MOUSE	OTTMUSWSBG00059300	0|0	0	0	2	0|0|1	0	0	0	0	0	-1.72	0	0.59
BirA_C3	sp|Q9D2H6|SP2_MOUSE	Sp2	0|0	0	0	2	0|1|0	0	0	0	0	0	-1.72	0	0.59
BirA_C3	sp|Q9CYH6|RRS1_MOUSE	Rrs1	0|0	0	0	2	0|0|0	0	0	0	0	0	-0.92	0	0.59
BirA_C3	sp|Q8BZ47|ZN609_MOUSE	Znf609	0|1	1	0.5	2	0|0|0	0	0	0	0	0	-0.92	5	0.59
BirA_C3	sp|Q9QYL7|ABT1_MOUSE	Abt1	1|0	1	0.5	2	0|0|0	0	0	0	0	0	-0.92	5	0.59
BirA_C3	sp|Q7TNV0|DEK_MOUSE	Dek	0|0	0	0	2	0|1|0	0	0	0	0	0	-1.72	0	0.59
BirA_C3	tr|Q4FZF9|Q4FZF9_MOUSE	OTTMUSG00000010136	0|1	1	0.5	2	0|0|0	0	0	0	0	0	-0.92	5	0.59
BirA_C3	tr|Q80X98|Q80X98_MOUSE	Dhx38	0|0	0	0	2	0|1|0	0	0	0	0	0	-1.72	0	0.59
BirA_C3	sp|O55112|AFF2_MOUSE	Aff2	1|0	1	0.5	2	0|0|0	0	0	0	0	0	-0.92	5	0.59
BirA_C3	tr|E9PWG6|E9PWG6_MOUSE	Ncapg	0|0	0	0	2	1|0|0	0	0	0	0	0	-1.72	0	0.59
BirA_C3	sp|Q9CPU0|LGUL_MOUSE	Glo1	0|0	0	0	2	0|1|0	0	0	0	0	0	-1.72	0	0.59
BirA_C3	sp|Q8CIP4|MARK4_MOUSE	Mark4	0|0	0	0	2	0|1|0	0	0	0	0	0	-1.72	0	0.59
BirA_C3	tr|Q99NF7|Q99NF7_MOUSE	Ppm1b	0|0	0	0	2	1|0|0	0	0	0	0	0	-1.72	0	0.59
BirA_C3	sp|Q61846|MELK_MOUSE	Melk	1|0	1	0.5	2	0|0|0	0	0	0	0	0	-0.92	5	0.59
BirA_C3	sp|Q8K3E5|AHI1_MOUSE	Ahi1	0|0	0	0	2	0|1|0	0	0	0	0	0	-1.72	0	0.59
BirA_C3	sp|Q62441|TLE4_MOUSE	Tle4	0|0	0	0	2	0|1|0	0	0	0	0	0	-1.72	0	0.59
BirA_C3	sp|P16125|LDHB_MOUSE	Ldhb	1|0	1	0.5	2	0|0|0	0	0	0	0	0	-0.92	5	0.59
BirA_C3	sp|P10711|TCEA1_MOUSE	Tcea1	0|0	0	0	2	1|0|0	0	0	0	0	0	-1.72	0	0.59
BirA_C3	sp|Q8VDD5|MYH9_MOUSE	Myh9	1	1	1	1	1380|820|1160	0	0	0	0	0	#NAME?	0	0.59
BirA_C3	sp|Q5SWU9|ACACA_MOUSE	Acaca	1	1	1	1	1|2|3	0	0	0	0	0	-6.05	0.5	0.59
BirA_C3	sp|Q61879|MYH10_MOUSE	Myh10	0	0	0	1	110|80|115	0	0	0	0	0	-454.2	0	0.59
BirA_C3	sp|Q05920|PYC_MOUSE	Pc	1	1	1	1	4|17|11	0	0	0	0	0	-42.04	0.09	0.59
BirA_C3	sp|Q99MR8|MCCA_MOUSE	Mccc1	1	1	1	1	2|8|3	0	0	0	0	0	-15.14	0.23	0.59
BirA_C3	sp|Q91ZA3|PCCA_MOUSE	Pcca	2	2	2	1	3|19|8	0	0	0	0	0	-35.8	0.2	0.59
BirA_C3	sp|P09405|NUCL_MOUSE	Ncl	9	9	9	1	1|17|3	0	0	0	0	0	-11.06	1.29	0.56
BirA_C3	sp|P43247|MSH2_MOUSE	Msh2	3	3	3	1	1|9|1	0	0	0	0	0	-8.42	0.82	0.59
BirA_C3	sp|Q99MD9|NASP_MOUSE	Nasp	4	4	4	1	1|10|1	0	0	0	0	0	-7.92	1	0.59
BirA_C3	sp|Q3ULD5|MCCB_MOUSE	Mccc2	2	2	2	1	17|26|10	0	0	0	0	0	-69.22	0.11	0.59
BirA_C3	sp|Q09XV5|CHD8_MOUSE	Chd8	1	1	1	1	0|16|3	0	0	0	0	0	-22.8	0.16	0.59
BirA_C3	sp|P54276|MSH6_MOUSE	Msh6	3	3	3	1	1|10|1	0	0	0	0	0	-9.36	0.75	0.59
BirA_C3	sp|E9Q4Z2|ACACB_MOUSE	Acacb	1	1	1	1	1|2|2	0	0	0	0	0	-4.95	0.6	0.59
BirA_C3	sp|E9Q634|MYO1E_MOUSE	Myo1e	0	0	0	1	1|4|12	0	0	0	0	0	-23.51	0	0.59
BirA_C3	sp|Q61937|NPM_MOUSE	Npm1	4	4	4	1	1|10|2	0	0	0	0	0	-9.24	0.92	0.59
BirA_C3	sp|P56480|ATPB_MOUSE	Atp5b	2	2	2	1	2|13|3	0	0	0	0	0	-19.11	0.33	0.59
BirA_C3	sp|Q9WTM5|RUVB2_MOUSE	Ruvbl2	6	6	6	1	1|20|1	0	0	0	0	0	-16.4	0.82	0.59
BirA_C3	sp|P60710|ACTB_MOUSE	Actb	1	1	1	1	17|25|20	0	0	0	0	0	-86.59	0.05	0.59
BirA_C3	sp|P20029|GRP78_MOUSE	Hspa5	10	10	10	1	1|21|3	0	0	0	0	0	-14.11	1.2	0.57
BirA_C3	sp|Q689Z5|SBNO1_MOUSE	Sbno1	5	5	5	1	1|15|1	0	0	0	0	0	-12.19	0.88	0.59
BirA_C3	sp|P11103|PARP1_MOUSE	Parp1	8	8	8	1	1|35|6	0	0	0	0	0	-37.89	0.57	0.59
BirA_C3	sp|P46735|MYO1B_MOUSE	Myo1b	0	0	0	1	1|1|2	0	0	0	0	0	-5.44	0	0.59
BirA_C3	sp|Q8K298|ANLN_MOUSE	Anln	3	3	3	1	1|7|1	0	0	0	0	0	-6.11	1	0.59
BirA_C3	sp|Q8CGY8|OGT1_MOUSE	Ogt	27	27	27	1	1|38|10	0	0	0	0	0	-19.7	1.65	0.58
BirA_C3	sp|Q03265|ATPA_MOUSE	Atp5a1	2	2	2	1	1|4|1	0	0	0	0	0	-4.52	1	0.59
BirA_C3	sp|P59328|WDHD1_MOUSE	Wdhd1	6	6	6	1	1|14|3	0	0	0	0	0	-11.97	1	0.59
BirA_C3	sp|P38647|GRP75_MOUSE	Hspa9	6	6	6	1	1|21|3	0	0	0	0	0	-20.13	0.72	0.59
BirA_C3	sp|Q65Z40|WAPL_MOUSE	Wapl	2	2	2	1	1|7|1	0	0	0	0	0	-7.54	0.67	0.59
BirA_C3	sp|P62908|RS3_MOUSE	Rps3	7	7	7	1	1|8|4	0	0	0	0	0	-5.41	1.62	0.51
BirA_C3	sp|P68369|TBA1A_MOUSE	Tuba1a	1	1	1	1	1|5|1	0	0	0	0	0	-7.12	0.43	0.59
BirA_C3	sp|Q7TMK9|HNRPQ_MOUSE	Syncrip	25	25	25	1	1|61|8	0	0	0	0	0	-44.64	1.07	0.59
BirA_C3	sp|P52431|DPOD1_MOUSE	Pold1	1	1	1	1	2|19|4	0	0	0	0	0	-31.42	0.12	0.59
BirA_C3	sp|Q9ERD7|TBB3_MOUSE	Tubb3	2	2	2	1	1|5|1	0	0	0	0	0	-5.54	0.86	0.59
BirA_C3	sp|Q60838|DVL2_MOUSE	Dvl2	1	1	1	1	4|19|4	0	0	0	0	0	-34.37	0.11	0.59
BirA_C3	sp|Q80VJ6|ZSC4C_MOUSE	Zscan4c	1	1	1	1	0|0|0	0	0	0	0	0	1.59	10	0.59
BirA_C3	sp|P17182|ENOA_MOUSE	Eno1	7	7	7	1	1|13|3	0	0	0	0	0	-9.39	1.24	0.55
BirA_C3	sp|Q9ESZ8|GTF2I_MOUSE	Gtf2i	3	3	3	1	1|9|1	0	0	0	0	0	-8.42	0.82	0.59
BirA_C3	sp|P60122|RUVB1_MOUSE	Ruvbl1	5	5	5	1	2|17|1	0	0	0	0	0	-15.77	0.75	0.59
BirA_C3	sp|P25206|MCM3_MOUSE	Mcm3	10	10	10	1	1|25|2	0	0	0	0	0	-17.45	1.07	0.58
BirA_C3	sp|P14869|RLA0_MOUSE	Rplp0	2	2	2	1	1|7|2	0	0	0	0	0	-9	0.6	0.59
BirA_C3	sp|O08638|MYH11_MOUSE	Myh11	0	0	0	1	111|92|131	0	0	0	0	0	-497.67	0	0.59
BirA_C3	sp|A2APB8|TPX2_MOUSE	Tpx2	14	14	14	1	1|36|1	0	0	0	0	0	-23.16	1.11	0.58
BirA_C3	sp|Q61881|MCM7_MOUSE	Mcm7	8	8	8	1	1|39|1	0	0	0	0	0	-36.47	0.59	0.59
BirA_C3	sp|Q8VEK3|HNRPU_MOUSE	Hnrnpu	6	6	6	1	1|13|4	0	0	0	0	0	-12.08	1	0.59
BirA_C3	sp|P33174|KIF4_MOUSE	Kif4	2	2	2	1	1|7|1	0	0	0	0	0	-7.54	0.67	0.59
BirA_C3	sp|P97310|MCM2_MOUSE	Mcm2	1	1	1	1	1|11|1	0	0	0	0	0	-14.58	0.23	0.59
BirA_C3	sp|P49717|MCM4_MOUSE	Mcm4	15	15	15	1	1|56|1	0	0	0	0	0	-45.37	0.78	0.59
BirA_C3	sp|Q9Z315|SNUT1_MOUSE	Sart1	5	5	5	1	0|15|1	0	0	0	0	0	-10.89	0.94	0.59
BirA_C3	tr|A1JVI9|A1JVI9_MOUSE	Dux4	8	8	8	1	1|17|3	0	0	0	0	0	-12.42	1.14	0.57
BirA_C3	sp|Q99MN9|PCCB_MOUSE	Pccb	4	4	4	1	25|62|22	0	0	0	0	0	-143.22	0.11	0.59
BirA_C3	sp|Q61074|PPM1G_MOUSE	Ppm1g	2	2	2	1	1|21|2	0	0	0	0	0	-26.92	0.25	0.59
BirA_C3	sp|F7BJB9|MORC3_MOUSE	Morc3	14	14	14	1	1|25|4	0	0	0	0	0	-14.49	1.4	0.57
BirA_C3	sp|Q9D0E1|HNRPM_MOUSE	Hnrnpm	12	12	12	1	1|22|6	0	0	0	0	0	-16.06	1.24	0.58
BirA_C3	sp|Q60848|HELLS_MOUSE	Hells	11	11	11	1	1|34|2	0	0	0	0	0	-26.46	0.89	0.59
BirA_C3	sp|Q9WTI7|MYO1C_MOUSE	Myo1c	0	0	0	1	1|5|8	0	0	0	0	0	-19.47	0	0.59
BirA_C3	sp|Q80TE0|RPAP1_MOUSE	Rpap1	1	1	1	1	0|2|0	0	0	0	0	0	-1.04	1.5	0.59
BirA_C3	sp|P97434|MPRIP_MOUSE	Mprip	0	0	0	1	1|1|1	0	0	0	0	0	-3.95	0	0.59
BirA_C3	sp|Q8C2E7|WASC5_MOUSE	Washc5	1	1	1	1	0|26|0	0	0	0	0	0	-32.46	0.12	0.59
BirA_C3	sp|O88477|IF2B1_MOUSE	Igf2bp1	3	3	3	1	1|7|1	0	0	0	0	0	-6.11	1	0.59
BirA_C3	sp|Q6ZPJ3|UBE2O_MOUSE	Ube2o	17	17	17	1	1|17|6	0	0	0	0	0	-5.82	2.12	0.52
BirA_C3	sp|Q60737|CSK21_MOUSE	Csnk2a1	1	1	1	1	1|6|1	0	0	0	0	0	-8.38	0.38	0.59
BirA_C3	sp|Q61316|HSP74_MOUSE	Hspa4	64	64	64	1	1|69|28	0	0	0	0	0	-31.45	1.96	0.59
BirA_C3	sp|Q569Z5|DDX46_MOUSE	Ddx46	25	25	25	1	7|106|11	0	0	0	0	0	-111.16	0.6	0.59
BirA_C3	sp|P62960|YBOX1_MOUSE	Ybx1	7	7	7	1	1|12|2	0	0	0	0	0	-7.13	1.4	0.53
BirA_C3	sp|Q9D8E6|RL4_MOUSE	Rpl4	2	2	2	1	1|6|1	0	0	0	0	0	-6.67	0.75	0.59
BirA_C3	sp|Q9EQ28|DPOD3_MOUSE	Pold3	2	2	2	1	1|6|1	0	0	0	0	0	-6.67	0.75	0.59
BirA_C3	sp|Q810A7|DDX42_MOUSE	Ddx42	3	3	3	1	2|15|1	0	0	0	0	0	-16.75	0.5	0.59
BirA_C3	tr|A0A1B0GRE8|A0A1B0GRE8_MOUSE	Zscan4e	1	1	1	1	0|0|0	0	0	0	0	0	1.59	10	0.59
BirA_C3	sp|P35601|RFC1_MOUSE	Rfc1	5	5	5	1	1|15|3	0	0	0	0	0	-14.63	0.79	0.59
BirA_C3	sp|Q6A4J8|UBP7_MOUSE	Usp7	2	2	2	1	1|9|1	0	0	0	0	0	-10.05	0.55	0.59
BirA_C3	sp|Q3U1J4|DDB1_MOUSE	Ddb1	5	5	5	1	0|12|1	0	0	0	0	0	-7.38	1.15	0.54
BirA_C3	sp|Q9CSN1|SNW1_MOUSE	Snw1	1	1	1	1	0|1|0	0	0	0	0	0	-0.32	3	0.59
BirA_C3	sp|Q60974|NCOR1_MOUSE	Ncor1	0	0	0	1	0|1|0	0	0	0	0	0	-1.72	0	0.59
BirA_C3	sp|Q5XG71|UTP20_MOUSE	Utp20	1	1	1	1	0|0|0	0	0	0	0	0	1.59	10	0.59
BirA_C3	sp|Q61062|DVL3_MOUSE	Dvl3	1	1	1	1	9|40|10	0	0	0	0	0	-80.92	0.05	0.59
BirA_C3	sp|Q8BX22|SALL4_MOUSE	Sall4	1	1	1	1	1|4|1	0	0	0	0	0	-5.95	0.5	0.59
BirA_C3	sp|P13864|DNMT1_MOUSE	Dnmt1	5	5	5	1	2|22|3	0	0	0	0	0	-24.44	0.56	0.59
BirA_C3	sp|Q60520|SIN3A_MOUSE	Sin3a	78	78	78	1	1|70|7	0	0	0	0	0	-7.41	3	0.54
BirA_C3	sp|Q9EPL8|IPO7_MOUSE	Ipo7	1	1	1	1	1|14|3	0	0	0	0	0	-21.48	0.17	0.59
BirA_C3	sp|Q8CFI7|RPB2_MOUSE	Polr2b	14	14	14	1	1|34|1	0	0	0	0	0	-20.89	1.17	0.58
BirA_C3	sp|Q01320|TOP2A_MOUSE	Top2a	36	36	36	1	0|66|16	0	0	0	0	0	-43.77	1.32	0.59
BirA_C3	sp|Q9CU62|SMC1A_MOUSE	Smc1a	3	3	3	1	1|16|0	0	0	0	0	0	-15.43	0.53	0.59
BirA_C3	sp|P47911|RL6_MOUSE	Rpl6	2	2	2	1	1|4|2	0	0	0	0	0	-5.81	0.86	0.59
BirA_C3	sp|Q9JIK5|DDX21_MOUSE	Ddx21	6	6	6	1	1|12|3	0	0	0	0	0	-9.7	1.12	0.55
BirA_C3	sp|Q9CXY6|ILF2_MOUSE	Ilf2	5	5	5	1	1|11|1	0	0	0	0	0	-7.53	1.15	0.54
BirA_C3	sp|Q9JLI8|SART3_MOUSE	Sart3	1	1	1	1	1|6|1	0	0	0	0	0	-8.38	0.38	0.59
BirA_C3	sp|Q8K4Z5|SF3A1_MOUSE	Sf3a1	4	4	4	1	1|9|1	0	0	0	0	0	-6.78	1.09	0.53
BirA_C3	sp|Q3V0C5|UBP48_MOUSE	Usp48	1	1	1	1	3|23|2	0	0	0	0	0	-35.56	0.11	0.59
BirA_C3	sp|A2A432|CUL4B_MOUSE	Cul4b	14	14	14	1	1|35|4	0	0	0	0	0	-25.6	1.05	0.58
BirA_C3	sp|Q6ZQ38|CAND1_MOUSE	Cand1	3	3	3	1	1|25|1	0	0	0	0	0	-28.47	0.33	0.59
BirA_C3	sp|Q6A026|PDS5A_MOUSE	Pds5a	9	9	9	1	1|35|1	0	0	0	0	0	-29.61	0.73	0.59
BirA_C3	sp|O35286|DHX15_MOUSE	Dhx15	91	91	91	1	1|211|13	0	0	0	0	0	-131.69	1.21	0.59
BirA_C3	sp|Q05CL8|LARP7_MOUSE	Larp7	30	30	30	1	1|125|9	0	0	0	0	0	-115.8	0.67	0.59
BirA_C3	sp|P14148|RL7_MOUSE	Rpl7	0	0	0	1	1|13|13	0	0	0	0	0	-38.19	0	0.59
BirA_C3	sp|Q9R190|MTA2_MOUSE	Mta2	1	1	1	1	0|1|0	0	0	0	0	0	-0.32	3	0.59
BirA_C3	sp|Q9DBR7|MYPT1_MOUSE	Ppp1r12a	1	1	1	1	4|13|12	0	0	0	0	0	-37.91	0.1	0.59
BirA_C3	sp|Q6P542|ABCF1_MOUSE	Abcf1	3	3	3	1	0|11|1	0	0	0	0	0	-9.2	0.75	0.59
BirA_C3	sp|O35658|C1QBP_MOUSE	C1qbp	3	3	3	1	1|6|4	0	0	0	0	0	-8.94	0.82	0.59
BirA_C3	sp|Q99020|ROAA_MOUSE	Hnrnpab	7	7	7	1	1|12|2	0	0	0	0	0	-7.13	1.4	0.53
BirA_C3	sp|P16381|DDX3L_MOUSE	D1Pas1	5	5	5	1	1|12|1	0	0	0	0	0	-8.66	1.07	0.55
BirA_C3	sp|Q924C5|ALPK3_MOUSE	Alpk3	3	3	3	1	7|10|7	0	0	0	0	0	-25.81	0.38	0.59
BirA_C3	sp|P37913|DNLI1_MOUSE	Lig1	1	1	1	1	2|7|1	0	0	0	0	0	-10.92	0.3	0.59
BirA_C3	sp|P49718|MCM5_MOUSE	Mcm5	48	48	48	1	1|135|3	0	0	0	0	0	-91.83	1.04	0.59
BirA_C3	sp|Q922U1|PRPF3_MOUSE	Prpf3	9	9	9	1	0|26|1	0	0	0	0	0	-17.65	1	0.59
BirA_C3	sp|P62702|RS4X_MOUSE	Rps4x	0	0	0	1	1|25|5	0	0	0	0	0	-43.61	0	0.59
BirA_C3	sp|Q80W00|PP1RA_MOUSE	Ppp1r10	84	84	84	1	1|71|8	0	0	0	0	0	-5.94	3.15	0.52
BirA_C3	sp|P70168|IMB1_MOUSE	Kpnb1	22	22	22	1	1|49|3	0	0	0	0	0	-29.35	1.25	0.59
BirA_C3	sp|Q6PCM1|KDM3A_MOUSE	Kdm3a	8	8	8	1	1|20|1	0	0	0	0	0	-13.38	1.09	0.57
BirA_C3	sp|P97311|MCM6_MOUSE	Mcm6	20	20	20	1	1|55|1	0	0	0	0	0	-36.55	1.05	0.59
BirA_C3	sp|Q8CGZ0|CHERP_MOUSE	Cherp	34	34	34	1	1|60|0	0	0	0	0	0	-24.05	1.67	0.58
BirA_C3	sp|Q8VEE4|RFA1_MOUSE	Rpa1	93	93	93	1	1|114|2	0	0	0	0	0	-25.24	2.38	0.58
BirA_C3	sp|Q3V1V3|ESF1_MOUSE	Esf1	1	1	1	1	0|3|1	0	0	0	0	0	-3.62	0.75	0.59
BirA_C3	sp|Q9DB00|GON4L_MOUSE	Gon4l	0	0	0	1	0|0|1	0	0	0	0	0	-1.72	0	0.59
BirA_C3	sp|Q64331|MYO6_MOUSE	Myo6	0	0	0	1	1|2|14	0	0	0	0	0	-23.28	0	0.59
BirA_C3	sp|P16546|SPTN1_MOUSE	Sptan1	0	0	0	1	1|0|16	0	0	0	0	0	-23.08	0	0.59
BirA_C3	sp|Q923A2|SPDLY_MOUSE	Spdl1	0	0	0	1	0|1|0	0	0	0	0	0	-1.72	0	0.59
BirA_C3	sp|F8VQB6|MYO10_MOUSE	Myo10	0	0	0	1	1|8|27	0	0	0	0	0	-51.03	0	0.59
BirA_C3	sp|O88271|CFDP1_MOUSE	Cfdp1	3	3	3	1	2|16|1	0	0	0	0	0	-18.08	0.47	0.59
BirA_C3	sp|P12970|RL7A_MOUSE	Rpl7a	2	2	2	1	5|45|27	0	0	0	0	0	-103.56	0.08	0.59
BirA_C3	sp|Q9Z1N7|ARI3B_MOUSE	Arid3b	1	1	1	1	1|12|2	0	0	0	0	0	-17.3	0.2	0.59
BirA_C3	sp|Q78ZA7|NP1L4_MOUSE	Nap1l4	6	6	6	1	1|15|1	0	0	0	0	0	-10.59	1.06	0.56
BirA_C3	sp|Q9CZU3|SK2L2_MOUSE	Skiv2l2	1	1	1	1	0|3|1	0	0	0	0	0	-3.62	0.75	0.59
BirA_C3	sp|Q6ZWX6|IF2A_MOUSE	Eif2s1	3	3	3	1	1|7|3	0	0	0	0	0	-8.78	0.82	0.59
BirA_C3	sp|Q64213|SF01_MOUSE	Sf1	2	2	2	1	0|7|0	0	0	0	0	0	-5.04	0.86	0.59
BirA_C3	sp|Q99J62|RFC4_MOUSE	Rfc4	5	5	5	1	1|8|2	0	0	0	0	0	-5.57	1.36	0.51
BirA_C3	sp|Q9CW03|SMC3_MOUSE	Smc3	2	2	2	1	1|4|1	0	0	0	0	0	-4.52	1	0.59
BirA_C3	sp|Q8K327|CHAP1_MOUSE	Champ1	1	1	1	1	19|30|19	0	0	0	0	0	-95.28	0.04	0.59
BirA_C3	sp|Q6ZQ88|KDM1A_MOUSE	Kdm1a	17	17	17	1	1|28|8	0	0	0	0	0	-18.48	1.38	0.58
BirA_C3	sp|Q8CH02|SUGP1_MOUSE	Sugp1	21	21	21	1	1|27|0	0	0	0	0	0	-5.68	2.25	0.52
BirA_C3	sp|Q9EQ61|PESC_MOUSE	Pes1	1	1	1	1	0|2|0	0	0	0	0	0	-1.04	1.5	0.59
BirA_C3	sp|P58771|TPM1_MOUSE	Tpm1	0	0	0	1	1|1|5	0	0	0	0	0	-9.37	0	0.59
BirA_C3	sp|O88491|NSD1_MOUSE	Nsd1	2	2	2	1	0|6|4	0	0	0	0	0	-9.04	0.6	0.59
BirA_C3	sp|Q8BK67|RCC2_MOUSE	Rcc2	0	0	0	1	10|106|5	0	0	0	0	0	-177.1	0	0.59
BirA_C3	tr|B2RQG2|B2RQG2_MOUSE	Phf3	1	1	1	1	0|3|0	0	0	0	0	0	-2.1	1	0.59
BirA_C3	sp|P48972|MYBB_MOUSE	Mybl2	1	1	1	1	0|9|1	0	0	0	0	0	-10.52	0.3	0.59
BirA_C3	sp|Q9ERU9|RBP2_MOUSE	Ranbp2	0	0	0	1	0|1|1	0	0	0	0	0	-2.96	0	0.59
BirA_C3	sp|P27641|XRCC5_MOUSE	Xrcc5	1	1	1	1	0|150|1	0	0	0	0	0	-216.36	0.02	0.59
BirA_C3	sp|Q80TP3|UBR5_MOUSE	Ubr5	0	0	0	1	0|0|0	0	0	0	0	0	-0.92	0	0.59
BirA_C3	sp|Q9EP71|RAI14_MOUSE	Rai14	0	0	0	1	1|1|1	0	0	0	0	0	-3.95	0	0.59
BirA_C3	sp|P23475|XRCC6_MOUSE	Xrcc6	0	0	0	1	0|106|1	0	0	0	0	0	-156.05	0	0.59
BirA_C3	tr|Q8K205|Q8K205_MOUSE	Pop1	1	1	1	1	0|23|1	0	0	0	0	0	-29.58	0.12	0.59
BirA_C3	sp|P43277|H13_MOUSE	Hist1h1d	2	2	2	1	1|4|3	0	0	0	0	0	-7	0.75	0.59
BirA_C3	sp|Q61029|LAP2B_MOUSE	Tmpo	4	4	4	1	3|12|1	0	0	0	0	0	-12.74	0.75	0.59
BirA_C3	sp|O09130|NF2IP_MOUSE	Nfatc2ip	6	6	6	1	8|20|4	0	0	0	0	0	-29.47	0.56	0.59
BirA_C3	tr|A0A1B0GRH6|A0A1B0GRH6_MOUSE	Zscan4-ps3	1	1	1	1	0|0|0	0	0	0	0	0	1.59	10	0.59
BirA_C3	sp|O35654|DPOD2_MOUSE	Pold2	6	6	6	1	1|50|6	0	0	0	0	0	-62.29	0.32	0.59
BirA_C3	sp|Q5SWD9|TSR1_MOUSE	Tsr1	1	1	1	1	0|5|1	0	0	0	0	0	-5.52	0.5	0.59
BirA_C3	sp|P26369|U2AF2_MOUSE	U2af2	28	28	28	1	1|58|1	0	0	0	0	0	-29.52	1.4	0.59
BirA_C3	sp|Q8CCF0|PRP31_MOUSE	Prpf31	17	17	17	1	4|27|1	0	0	0	0	0	-13.14	1.59	0.57
BirA_C3	sp|Q08943|SSRP1_MOUSE	Ssrp1	17	17	17	1	0|111|1	0	0	0	0	0	-111.43	0.46	0.59
BirA_C3	sp|Q5SFM8|RBM27_MOUSE	Rbm27	29	29	29	1	1|38|2	0	0	0	0	0	-10.34	2.12	0.56
BirA_C3	sp|Q76MZ3|2AAA_MOUSE	Ppp2r1a	1	1	1	1	2|3|0	0	0	0	0	0	-4.92	0.6	0.59
BirA_C3	sp|P28656|NP1L1_MOUSE	Nap1l1	3	3	3	1	1|15|3	0	0	0	0	0	-18.18	0.47	0.59
BirA_C3	sp|P63154|CRNL1_MOUSE	Crnkl1	8	8	8	1	1|17|1	0	0	0	0	0	-10.01	1.26	0.56
BirA_C3	sp|Q91W50|CSDE1_MOUSE	Csde1	5	5	5	1	2|100|6	0	0	0	0	0	-137.46	0.14	0.59
BirA_C3	sp|Q91VR5|DDX1_MOUSE	Ddx1	17	17	17	1	1|31|0	0	0	0	0	0	-12.93	1.59	0.57
BirA_C3	sp|Q61464|ZN638_MOUSE	Znf638	0	0	0	1	0|0|0	0	0	0	0	0	-0.92	0	0.59
BirA_C3	sp|Q3UKJ7|SMU1_MOUSE	Smu1	1	1	1	1	0|1|0	0	0	0	0	0	-0.32	3	0.59
BirA_C3	sp|Q6P2K6|P4R3A_MOUSE	Ppp4r3a	0	0	0	1	1|4|0	0	0	0	0	0	-6.67	0	0.59
BirA_C3	sp|P99024|TBB5_MOUSE	Tubb5	3	3	3	1	1|7|2	0	0	0	0	0	-7.46	0.9	0.59
BirA_C3	sp|Q9D0D5|T2EA_MOUSE	Gtf2e1	1	1	1	1	1|6|1	0	0	0	0	0	-8.38	0.38	0.59
BirA_C3	sp|P62754|RS6_MOUSE	Rps6	4	4	4	1	1|10|6	0	0	0	0	0	-14.3	0.71	0.59
BirA_C3	sp|Q80X50|UBP2L_MOUSE	Ubap2l	12	12	12	1	1|20|1	0	0	0	0	0	-8.37	1.64	0.55
BirA_C3	sp|Q9CY58|PAIRB_MOUSE	Serbp1	1	1	1	1	1|7|1	0	0	0	0	0	-9.36	0.33	0.59
BirA_C3	sp|P52479|UBP10_MOUSE	Usp10	7	7	7	1	2|11|1	0	0	0	0	0	-6.1	1.5	0.52
BirA_C3	sp|P33610|PRI2_MOUSE	Prim2	2	2	2	1	6|26|1	0	0	0	0	0	-39.63	0.18	0.59
BirA_C3	sp|Q6PDM2|SRSF1_MOUSE	Srsf1	6	6	6	1	1|12|5	0	0	0	0	0	-12.2	1	0.59
BirA_C3	tr|Q921K2|Q921K2_MOUSE	Parp1	3	3	3	1	1|15|2	0	0	0	0	0	-16.75	0.5	0.59
BirA_C3	sp|Q571G4|LIN54_MOUSE	Lin54	1	1	1	1	1|19|2	0	0	0	0	0	-26.97	0.14	0.59
BirA_C3	sp|Q8BJS8|MTBP_MOUSE	Mtbp	1	1	1	1	0|1|0	0	0	0	0	0	-0.32	3	0.59
BirA_C3	sp|P33609|DPOLA_MOUSE	Pola1	1	1	1	1	1|17|2	0	0	0	0	0	-24.25	0.15	0.59
BirA_C3	sp|Q99104|MYO5A_MOUSE	Myo5a	0	0	0	1	2|1|3	0	0	0	0	0	-8.14	0	0.59
BirA_C3	sp|P32067|LA_MOUSE	Ssb	8	8	8	1	0|25|1	0	0	0	0	0	-18.03	0.92	0.59
BirA_C3	tr|B7ZN52|B7ZN52_MOUSE	Lmo7	0	0	0	1	4|2|7	0	0	0	0	0	-18.24	0	0.59
BirA_C3	tr|Q8C7C3|Q8C7C3_MOUSE	Tpm3	0	0	0	1	1|1|10	0	0	0	0	0	-15.97	0	0.59
BirA_C3	sp|Q9R1X4|TIM_MOUSE	Timeless	1	1	1	1	0|3|0	0	0	0	0	0	-2.1	1	0.59
BirA_C3	sp|Q9JJ28|FLII_MOUSE	Flii	0	0	0	1	9|1|8	0	0	0	0	0	-25.15	0	0.59
BirA_C3	sp|Q6ZQ58|LARP1_MOUSE	Larp1	1	1	1	1	0|1|0	0	0	0	0	0	-0.32	3	0.59
BirA_C3	sp|Q6PR54|RIF1_MOUSE	Rif1	0	0	0	1	0|5|1	0	0	0	0	0	-7.62	0	0.59
BirA_C3	sp|Q9D0F6|RFC5_MOUSE	Rfc5	1	1	1	1	1|0|0	0	0	0	0	0	-0.32	3	0.59
BirA_C3	sp|Q9D8W5|PSD12_MOUSE	Psmd12	1	1	1	1	0|1|0	0	0	0	0	0	-0.32	3	0.59
BirA_C3	sp|Q99ME9|NOG1_MOUSE	Gtpbp4	0	0	0	1	0|1|0	0	0	0	0	0	-1.72	0	0.59
BirA_C3	sp|Q8VDJ3|VIGLN_MOUSE	Hdlbp	1	1	1	1	0|0|0	0	0	0	0	0	1.59	10	0.59
BirA_C3	sp|Q8K4L3|SVIL_MOUSE	Svil	0	0	0	1	5|0|1	0	0	0	0	0	-7.62	0	0.59
BirA_C3	sp|P17156|HSP72_MOUSE	Hspa2	5	5	5	1	1|10|1	0	0	0	0	0	-6.43	1.25	0.53
BirA_C3	sp|O35737|HNRH1_MOUSE	Hnrnph1	15	15	15	1	1|18|4	0	0	0	0	0	-6.58	1.96	0.53
BirA_C3	tr|D3Z0M9|D3Z0M9_MOUSE	Ddx23	27	27	27	1	1|55|5	0	0	0	0	0	-31.88	1.33	0.59
BirA_C3	sp|Q9QYJ3|DNJB1_MOUSE	Dnajb1	8	8	8	1	6|30|3	0	0	0	0	0	-34.19	0.62	0.59
BirA_C3	sp|P17918|PCNA_MOUSE	Pcna	14	14	14	1	1|17|10	0	0	0	0	0	-12.79	1.5	0.57
BirA_C3	tr|A0A1C7CYV3|A0A1C7CYV3_MOUSE	Zscan4-ps1	1	1	1	1	0|0|0	0	0	0	0	0	1.59	10	0.59
BirA_C3	sp|P14206|RSSA_MOUSE	Rpsa	9	9	9	1	1|20|6	0	0	0	0	0	-18.05	1	0.59
BirA_C3	sp|Q8C735|LIN9_MOUSE	Lin9	2	2	2	1	1|6|1	0	0	0	0	0	-6.67	0.75	0.59
BirA_C3	sp|Q922P9|GLYR1_MOUSE	Glyr1	4	4	4	1	1|13|2	0	0	0	0	0	-12.61	0.75	0.59
BirA_C3	sp|P20664|PRI1_MOUSE	Prim1	3	3	3	1	1|20|3	0	0	0	0	0	-24.6	0.38	0.59
BirA_C3	sp|Q5SU73|COIL_MOUSE	Coil	0	0	0	1	0|3|1	0	0	0	0	0	-5.31	0	0.59
BirA_C3	tr|A0A1C7CYU6|A0A1C7CYU6_MOUSE	Zscan4-ps2	1	1	1	1	0|0|0	0	0	0	0	0	1.59	10	0.59
BirA_C3	sp|Q9D168|INT12_MOUSE	Ints12	11	11	11	1	8|26|1	0	0	0	0	0	-24.47	0.94	0.59
BirA_C3	sp|Q8VHK9|DHX36_MOUSE	Dhx36	2	2	2	1	0|15|1	0	0	0	0	0	-16.1	0.38	0.59
BirA_C3	sp|Q9R1C0|TAF7_MOUSE	Taf7	1	1	1	1	0|2|0	0	0	0	0	0	-1.04	1.5	0.59
BirA_C3	sp|P21107|TPM3_MOUSE	Tpm3	0	0	0	1	1|1|3	0	0	0	0	0	-6.86	0	0.59
BirA_C3	sp|Q03147|CDK7_MOUSE	Cdk7	4	4	4	1	0|23|1	0	0	0	0	0	-22.27	0.5	0.59
BirA_C3	sp|Q9WV54|ASAH1_MOUSE	Asah1	0	0	0	1	1|0|8	0	0	0	0	0	-11.64	0	0.59
BirA_C3	sp|P46935|NEDD4_MOUSE	Nedd4	1	1	1	1	0|1|0	0	0	0	0	0	-0.32	3	0.59
BirA_C3	sp|Q99LI5|ZN281_MOUSE	Znf281	1	1	1	1	0|2|1	0	0	0	0	0	-2.55	1	0.59
BirA_C3	sp|Q1PSW8|LIN41_MOUSE	Trim71	30	30	30	1	1|54|1	0	0	0	0	0	-23.23	1.61	0.58
BirA_C3	sp|Q61539|ERR2_MOUSE	Esrrb	0	0	0	1	1|7|2	0	0	0	0	0	-13.53	0	0.59
BirA_C3	sp|Q9ERG0|LIMA1_MOUSE	Lima1	0	0	0	1	9|1|12	0	0	0	0	0	-30.93	0	0.59
BirA_C3	sp|P32233|DRG1_MOUSE	Drg1	4	4	4	1	1|20|0	0	0	0	0	0	-18.44	0.57	0.59
BirA_C3	sp|Q9DAW6|PRP4_MOUSE	Prpf4	18	18	18	1	1|29|5	0	0	0	0	0	-15.11	1.54	0.58
BirA_C3	sp|P97760|RPB3_MOUSE	Polr2c	1	1	1	1	0|0|0	0	0	0	0	0	1.59	10	0.59
BirA_C3	sp|Q3TUF7|YETS2_MOUSE	Yeats2	1	1	1	1	0|1|0	0	0	0	0	0	-0.32	3	0.59
BirA_C3	sp|Q9QWT9|KIFC1_MOUSE	Kifc1	1	1	1	1	1|7|2	0	0	0	0	0	-10.92	0.3	0.59
BirA_C3	sp|Q91V92|ACLY_MOUSE	Acly	1	1	1	1	0|6|0	0	0	0	0	0	-5.26	0.5	0.59
BirA_C3	sp|P33611|DPOA2_MOUSE	Pola2	1	1	1	1	0|20|0	0	0	0	0	0	-24.01	0.15	0.59
BirA_C3	sp|Q8C796|RCOR2_MOUSE	Rcor2	1	1	1	1	0|4|0	0	0	0	0	0	-3.29	0.75	0.59
BirA_C3	sp|Q8BG81|PDIP3_MOUSE	Poldip3	6	6	6	1	1|21|0	0	0	0	0	0	-16.32	0.82	0.59
BirA_C3	sp|P97929|BRCA2_MOUSE	Brca2	0	0	0	1	0|0|1	0	0	0	0	0	-1.72	0	0.59
BirA_C3	sp|Q8VCD5|MED17_MOUSE	Med17	0	0	0	1	0|1|0	0	0	0	0	0	-1.72	0	0.59
BirA_C3	sp|A2BE28|LAS1L_MOUSE	Las1l	1	1	1	1	0|4|0	0	0	0	0	0	-3.29	0.75	0.59
BirA_C3	sp|P70700|RPA2_MOUSE	Polr1b	1	1	1	1	0|0|0	0	0	0	0	0	1.59	10	0.59
BirA_C3	sp|Q9Z103|ADNP_MOUSE	Adnp	4	4	4	1	0|34|1	0	0	0	0	0	-36.96	0.34	0.59
BirA_C3	sp|Q80U70|SUZ12_MOUSE	Suz12	3	3	3	1	1|10|0	0	0	0	0	0	-8.27	0.82	0.59
BirA_C3	sp|P47963|RL13_MOUSE	Rpl13	0	0	0	1	1|33|3	0	0	0	0	0	-52.28	0	0.59
BirA_C3	sp|Q9DBY8|NVL_MOUSE	Nvl	3	3	3	1	0|8|1	0	0	0	0	0	-5.88	1	0.59
BirA_C3	sp|P57784|RU2A_MOUSE	Snrpa1	0	0	0	1	0|28|1	0	0	0	0	0	-40.45	0	0.59
BirA_C3	sp|P56960|EXOSX_MOUSE	Exosc10	1	1	1	1	0|0|0	0	0	0	0	0	1.59	10	0.59
BirA_C3	sp|Q8R2K4|TAF6L_MOUSE	Taf6l	1	1	1	1	0|16|0	0	0	0	0	0	-18.4	0.19	0.59
BirA_C3	sp|B2RY56|RBM25_MOUSE	Rbm25	0	0	0	1	0|0|0	0	0	0	0	0	-0.92	0	0.59
BirA_C3	sp|Q8BZH4|POGZ_MOUSE	Pogz	0	0	0	1	0|0|2	0	0	0	0	0	-3.08	0	0.59
BirA_C3	sp|Q922S8|KIF2C_MOUSE	Kif2c	1	1	1	1	0|4|0	0	0	0	0	0	-3.29	0.75	0.59
BirA_C3	sp|Q64127|TIF1A_MOUSE	Trim24	0	0	0	1	1|8|0	0	0	0	0	0	-11.64	0	0.59
BirA_C3	sp|Q640M1|UT14A_MOUSE	Utp14a	0	0	0	1	0|1|0	0	0	0	0	0	-1.72	0	0.59
BirA_C3	sp|P39061|COIA1_MOUSE	Col18a1	0	0	0	1	0|0|1	0	0	0	0	0	-1.72	0	0.59
BirA_C3	sp|Q8VH51|RBM39_MOUSE	Rbm39	6	6	6	1	1|14|2	0	0	0	0	0	-10.71	1.06	0.56
BirA_C3	sp|P43276|H15_MOUSE	Hist1h1b	2	2	2	1	2|14|6	0	0	0	0	0	-24.76	0.27	0.59
BirA_C3	sp|P58252|EF2_MOUSE	Eef2	4	4	4	1	1|15|1	0	0	0	0	0	-13.75	0.71	0.59
BirA_C3	sp|Q9D6F9|TBB4A_MOUSE	Tubb4a	1	1	1	1	1|11|2	0	0	0	0	0	-16.12	0.21	0.59
BirA_C3	sp|P16460|ASSY_MOUSE	Ass1	4	4	4	1	0|11|3	0	0	0	0	0	-10.38	0.86	0.59
BirA_C3	sp|P61290|PSME3_MOUSE	Psme3	1	1	1	1	1|6|2	0	0	0	0	0	-9.63	0.33	0.59
BirA_C3	tr|Q3UMT8|Q3UMT8_MOUSE	Hnrnpr	8	8	8	1	1|18|5	0	0	0	0	0	-16.02	1	0.59
BirA_C3	sp|P62918|RL8_MOUSE	Rpl8	12	12	12	1	8|16|35	0	0	0	0	0	-52.78	0.61	0.59
BirA_C3	sp|Q8QZY9|SF3B4_MOUSE	Sf3b4	32	32	32	1	1|96|1	0	0	0	0	0	-67.05	0.98	0.59
BirA_C3	sp|Q6NSQ7|LTV1_MOUSE	Ltv1	3	3	3	1	0|125|1	0	0	0	0	0	-170.72	0.07	0.59
BirA_C3	sp|Q7TSZ8|NACC1_MOUSE	Nacc1	17	17	17	1	3|23|3	0	0	0	0	0	-10.29	1.76	0.56
BirA_C3	sp|Q5SF07|IF2B2_MOUSE	Igf2bp2	0	0	0	1	1|25|2	0	0	0	0	0	-39.06	0	0.59
BirA_C3	sp|Q9CWK3|CD2B2_MOUSE	Cd2bp2	9	9	9	1	24|82|1	0	0	0	0	0	-124.38	0.25	0.59
BirA_C3	sp|Q63943|MEF2D_MOUSE	Mef2d	1	1	1	1	1|3|0	0	0	0	0	0	-3.62	0.75	0.59
BirA_C3	sp|Q61033|LAP2A_MOUSE	Tmpo	1	1	1	1	0|1|0	0	0	0	0	0	-0.32	3	0.59
BirA_C3	sp|Q00547|HMMR_MOUSE	Hmmr	0	0	0	1	0|1|0	0	0	0	0	0	-1.72	0	0.59
BirA_C3	sp|Q922K7|NOP2_MOUSE	Nop2	1	1	1	1	0|2|0	0	0	0	0	0	-1.04	1.5	0.59
BirA_C3	sp|Q3THE2|ML12B_MOUSE	Myl12b	0	0	0	1	1|4|1	0	0	0	0	0	-8.05	0	0.59
BirA_C3	sp|Q8BM75|ARI5B_MOUSE	Arid5b	1	1	1	1	0|1|0	0	0	0	0	0	-0.32	3	0.59
BirA_C3	sp|Q8JZQ9|EIF3B_MOUSE	Eif3b	1	1	1	1	0|0|1	0	0	0	0	0	-0.32	3	0.59
BirA_C3	sp|Q66JQ7|KNL1_MOUSE	Knl1	1	1	1	1	0|21|1	0	0	0	0	0	-26.81	0.14	0.59
BirA_C3	tr|Q6IQX8|Q6IQX8_MOUSE	Zfp219	6	6	6	1	0|16|0	0	0	0	0	0	-9.24	1.12	0.55
BirA_C3	sp|Q80WE4|KI20B_MOUSE	Kif20b	0	0	0	1	1|32|1	0	0	0	0	0	-47.78	0	0.59
BirA_C3	sp|Q99KG3|RBM10_MOUSE	Rbm10	1	1	1	1	0|1|0	0	0	0	0	0	-0.32	3	0.59
BirA_C3	sp|Q9ERA6|TFP11_MOUSE	Tfip11	0	0	0	1	0|1|0	0	0	0	0	0	-1.72	0	0.59
BirA_C3	sp|Q69ZX6|MOR2A_MOUSE	Morc2a	0	0	0	1	1|9|1	0	0	0	0	0	-14.78	0	0.59
BirA_C3	sp|P58774|TPM2_MOUSE	Tpm2	0	0	0	1	1|1|16	0	0	0	0	0	-24.46	0	0.59
BirA_C3	sp|Q61699|HS105_MOUSE	Hsph1	0	0	0	1	0|0|1	0	0	0	0	0	-1.72	0	0.59
BirA_C3	sp|A3KFM7|CHD6_MOUSE	Chd6	0	0	0	1	0|0|0	0	0	0	0	0	-0.92	0	0.59
BirA_C3	sp|Q8K310|MATR3_MOUSE	Matr3	1	1	1	1	0|0|0	0	0	0	0	0	1.59	10	0.59
BirA_C3	sp|Q9CWZ7|SNAG_MOUSE	Napg	1	1	1	1	0|0|0	0	0	0	0	0	1.59	10	0.59
BirA_C3	sp|Q99PU8|DHX30_MOUSE	Dhx30	0	0	0	1	0|2|1	0	0	0	0	0	-3.95	0	0.59
BirA_C3	sp|P51660|DHB4_MOUSE	Hsd17b4	1	1	1	1	0|4|1	0	0	0	0	0	-4.76	0.6	0.59
BirA_C3	sp|Q8CG48|SMC2_MOUSE	Smc2	2	2	2	1	0|5|1	0	0	0	0	0	-4.1	1	0.59
BirA_C3	sp|B2RQC6|PYR1_MOUSE	Cad	0	0	0	1	0|0|0	0	0	0	0	0	-0.92	0	0.59
BirA_C3	sp|Q2KN98|CYTSA_MOUSE	Specc1l	0	0	0	1	1|0|1	0	0	0	0	0	-2.96	0	0.59
BirA_C3	sp|Q61510|TRI25_MOUSE	Trim25	0	0	0	1	0|1|0	0	0	0	0	0	-1.72	0	0.59
BirA_C3	sp|Q9D0D4|DIM1_MOUSE	Dimt1	0	0	0	1	0|0|1	0	0	0	0	0	-1.72	0	0.59
BirA_C3	sp|Q62261|SPTB2_MOUSE	Sptbn1	0	0	0	1	1|0|8	0	0	0	0	0	-11.64	0	0.59
BirA_C3	sp|Q99JF8|PSIP1_MOUSE	Psip1	1	1	1	1	0|15|0	0	0	0	0	0	-16.95	0.2	0.59
BirA_C3	sp|P52480|KPYM_MOUSE	Pkm	1	1	1	1	1|1|0	0	0	0	0	0	-1.35	1.5	0.59
BirA_C3	sp|Q8CGF7|TCRG1_MOUSE	Tcerg1	0	0	0	1	0|0|0	0	0	0	0	0	-0.92	0	0.59
BirA_C3	sp|Q3U0V1|FUBP2_MOUSE	Khsrp	1	1	1	1	0|2|0	0	0	0	0	0	-1.04	1.5	0.59
BirA_C3	sp|P11440|CDK1_MOUSE	Cdk1	0	0	0	1	0|3|1	0	0	0	0	0	-5.31	0	0.59
BirA_C3	tr|E9Q616|E9Q616_MOUSE	Ahnak	0	0	0	1	0|0|1	0	0	0	0	0	-1.72	0	0.59
BirA_C3	sp|Q8R081|HNRPL_MOUSE	Hnrnpl	0	0	0	1	0|0|0	0	0	0	0	0	-0.92	0	0.59
BirA_C3	sp|Q922D8|C1TC_MOUSE	Mthfd1	0	0	0	1	0|37|1	0	0	0	0	0	-53.65	0	0.59
BirA_C3	sp|Q569Z6|TR150_MOUSE	Thrap3	0	0	0	1	0|0|0	0	0	0	0	0	-0.92	0	0.59
BirA_C3	sp|Q60605|MYL6_MOUSE	Myl6	0	0	0	1	1|0|0	0	0	0	0	0	-1.72	0	0.59
BirA_C3	sp|P61222|ABCE1_MOUSE	Abce1	0	0	0	1	0|1|0	0	0	0	0	0	-1.72	0	0.59
BirA_C3	sp|Q3U319|BRE1B_MOUSE	Rnf40	0	0	0	1	0|1|0	0	0	0	0	0	-1.72	0	0.59
BirA_C3	sp|Q9D706|RPAP3_MOUSE	Rpap3	0	0	0	1	0|1|0	0	0	0	0	0	-1.72	0	0.59
BirA_C3	sp|Q62311|TAF6_MOUSE	Taf6	1	1	1	1	0|1|0	0	0	0	0	0	-0.32	3	0.59
BirA_C3	sp|Q6IRU2|TPM4_MOUSE	Tpm4	0	0	0	1	0|0|1	0	0	0	0	0	-1.72	0	0.59
BirA_C3	sp|Q99NH0|ANR17_MOUSE	Ankrd17	0	0	0	1	0|2|1	0	0	0	0	0	-3.95	0	0.59
BirA_C3	sp|Q9CZV5|ST65G_MOUSE	Supt7l	0	0	0	1	0|1|0	0	0	0	0	0	-1.72	0	0.59
BirA_C3	tr|Q3TJB1|Q3TJB1_MOUSE	Zmym1	5	5	5	1	1|23|7	0	0	0	0	0	-29.78	0.48	0.59
BirA_C3	sp|Q9ESX5|DKC1_MOUSE	Dkc1	1	1	1	1	1|4|1	0	0	0	0	0	-5.95	0.5	0.59
BirA_C3	sp|Q91VR2|ATPG_MOUSE	Atp5c1	3	3	3	1	1|8|6	0	0	0	0	0	-13.56	0.6	0.59
BirA_C3	sp|Q8BK63|KC1A_MOUSE	Csnk1a1	2	2	2	1	1|5|1	0	0	0	0	0	-5.54	0.86	0.59
BirA_C3	sp|Q04750|TOP1_MOUSE	Top1	7	7	7	1	1|15|2	0	0	0	0	0	-10.38	1.17	0.56
BirA_C3	sp|O08583|THOC4_MOUSE	Alyref	5	5	5	1	1|6|7	0	0	0	0	0	-9.36	1.07	0.55
BirA_C3	sp|Q91WN1|DNJC9_MOUSE	Dnajc9	2	2	2	1	2|20|6	0	0	0	0	0	-32.84	0.21	0.59
BirA_C3	sp|Q8BG30|NELFA_MOUSE	Nelfa	1	1	1	1	0|0|0	0	0	0	0	0	1.59	10	0.59
BirA_C3	sp|Q60972|RBBP4_MOUSE	Rbbp4	0	0	0	1	7|12|1	0	0	0	0	0	-28.02	0	0.59
BirA_C3	sp|P40201|CHD1_MOUSE	Chd1	1	1	1	1	0|0|0	0	0	0	0	0	1.59	10	0.59
BirA_C3	sp|Q9CWX9|DDX47_MOUSE	Ddx47	3	3	3	1	0|21|0	0	0	0	0	0	-20.35	0.43	0.59
BirA_C3	sp|P53762|ARNT_MOUSE	Arnt	1	1	1	1	0|2|0	0	0	0	0	0	-1.04	1.5	0.59
BirA_C3	sp|P97452|BOP1_MOUSE	Bop1	1	1	1	1	0|1|0	0	0	0	0	0	-0.32	3	0.59
BirA_C3	sp|Q9CWY8|RNH2A_MOUSE	Rnaseh2a	1	1	1	1	0|24|10	0	0	0	0	0	-44.34	0.09	0.59
BirA_C3	sp|Q9WVL5|MORC1_MOUSE	Morc1	1	1	1	1	0|2|0	0	0	0	0	0	-1.04	1.5	0.59
BirA_C3	sp|C0HKD8|MFA1A_MOUSE	Mfap1a	1	1	1	1	0|1|0	0	0	0	0	0	-0.32	3	0.59
BirA_C3	sp|O88907|PIAS1_MOUSE	Pias1	2	2	2	1	2|16|1	0	0	0	0	0	-20.25	0.32	0.59
BirA_C3	sp|Q9WUM4|COR1C_MOUSE	Coro1c	0	0	0	1	2|1|2	0	0	0	0	0	-6.86	0	0.59
BirA_C3	sp|Q3UM18|LSG1_MOUSE	Lsg1	3	3	3	1	0|11|1	0	0	0	0	0	-9.2	0.75	0.59
BirA_C3	sp|P51141|DVL1_MOUSE	Dvl1	0	0	0	1	2|29|1	0	0	0	0	0	-44.94	0	0.59
BirA_C3	sp|Q6NVF9|CPSF6_MOUSE	Cpsf6	1	1	1	1	0|0|0	0	0	0	0	0	1.59	10	0.59
BirA_C3	sp|Q923E4|SIR1_MOUSE	Sirt1	0	0	0	1	0|0|0	0	0	0	0	0	-0.92	0	0.59
BirA_C3	sp|Q3TKY6|CWC27_MOUSE	Cwc27	2	2	2	1	2|11|1	0	0	0	0	0	-13.86	0.43	0.59
BirA_C3	sp|Q923D5|WBP11_MOUSE	Wbp11	12	12	12	1	0|20|0	0	0	0	0	0	-6.28	1.8	0.53
BirA_C3	sp|Q9Z1Z2|STRAP_MOUSE	Strap	1	1	1	1	0|2|0	0	0	0	0	0	-1.04	1.5	0.59
BirA_C3	sp|Q810D6|GRWD1_MOUSE	Grwd1	1	1	1	1	0|1|0	0	0	0	0	0	-0.32	3	0.59
BirA_C3	sp|P62141|PP1B_MOUSE	Ppp1cb	0	0	0	1	1|19|0	0	0	0	0	0	-27.38	0	0.59
BirA_C3	sp|G5E8G2|U17PD_MOUSE	Usp17ld	1	1	1	1	0|0|0	0	0	0	0	0	1.59	10	0.59
BirA_C3	sp|Q6P5B0|RRP12_MOUSE	Rrp12	1	1	1	1	0|1|0	0	0	0	0	0	-0.32	3	0.59
BirA_C3	sp|Q9CZX8|RS19_MOUSE	Rps19	0	0	0	1	0|2|1	0	0	0	0	0	-3.95	0	0.59
BirA_C3	sp|Q6P1F6|2ABA_MOUSE	Ppp2r2a	1	1	1	1	0|0|0	0	0	0	0	0	1.59	10	0.59
BirA_C3	sp|P14733|LMNB1_MOUSE	Lmnb1	1	1	1	1	0|6|1	0	0	0	0	0	-6.82	0.43	0.59
BirA_C3	sp|Q8BIW1|PRUN1_MOUSE	Prune1	4	4	4	1	3|20|1	0	0	0	0	0	-22.49	0.5	0.59
BirA_C3	sp|Q9JHJ0|TMOD3_MOUSE	Tmod3	0	0	0	1	1|3|3	0	0	0	0	0	-9.64	0	0.59
BirA_C3	sp|Q5DTW7|K1551_MOUSE	Kiaa1551	0	0	0	1	0|4|1	0	0	0	0	0	-6.67	0	0.59
BirA_C3	tr|Q5RIN0|Q5RIN0_MOUSE	Ncor1	0	0	0	1	0|0|0	0	0	0	0	0	-0.92	0	0.59
BirA_C3	sp|Q9CSU0|RPR1B_MOUSE	Rprd1b	1	1	1	1	0|0|0	0	0	0	0	0	1.59	10	0.59
BirA_C3	sp|Q8R0L9|TADA3_MOUSE	Tada3	1	1	1	1	0|20|0	0	0	0	0	0	-24.01	0.15	0.59
BirA_C3	sp|Q64701|RBL1_MOUSE	Rbl1	0	0	0	1	1|35|0	0	0	0	0	0	-50.64	0	0.59
BirA_C3	sp|Q922Q8|LRC59_MOUSE	Lrrc59	0	0	0	1	0|2|1	0	0	0	0	0	-3.95	0	0.59
BirA_C3	sp|Q6NZN0|RBM26_MOUSE	Rbm26	1	1	1	1	0|1|0	0	0	0	0	0	-0.32	3	0.59
BirA_C3	sp|Q5PRE5|PRSR1_MOUSE	Proser1	1	1	1	1	0|3|0	0	0	0	0	0	-2.1	1	0.59
BirA_C3	sp|P23804|MDM2_MOUSE	Mdm2	1	1	1	1	0|0|0	0	0	0	0	0	1.59	10	0.59
BirA_C3	sp|Q8CGC7|SYEP_MOUSE	Eprs	6	6	6	1	0|0|39	0	0	0	0	0	-37.73	0.46	0.59
BirA_C3	sp|Q924K8|MTA3_MOUSE	Mta3	0	0	0	1	1|15|4	0	0	0	0	0	-27.74	0	0.59
BirA_C3	sp|Q9WV02|RBMX_MOUSE	Rbmx	1	1	1	1	0|0|0	0	0	0	0	0	1.59	10	0.59
BirA_C3	sp|Q60710|SAMH1_MOUSE	Samhd1	0	0	0	1	0|3|0	0	0	0	0	0	-3.51	0	0.59
BirA_C3	sp|Q8VI33|TAF9_MOUSE	Taf9	0	0	0	1	1|2|1	0	0	0	0	0	-5.44	0	0.59
BirA_C3	sp|Q9QZH3|PPIE_MOUSE	Ppie	1	1	1	1	0|0|0	0	0	0	0	0	1.59	10	0.59
BirA_C3	sp|Q8BWW4|LARP4_MOUSE	Larp4	1	1	1	1	0|2|7	0	0	0	0	0	-9.32	0.33	0.59
BirA_C3	sp|Q9Z0N2|IF2H_MOUSE	Eif2s3y	0	0	0	1	0|2|0	0	0	0	0	0	-3.08	0	0.59
BirA_C3	sp|Q5SVQ0|KAT7_MOUSE	Kat7	0	0	0	1	0|1|0	0	0	0	0	0	-1.72	0	0.59
BirA_C3	tr|V9GX76|V9GX76_MOUSE	Myo6	0	0	0	1	0|1|3	0	0	0	0	0	-5.31	0	0.59
BirA_C3	sp|Q9JK91|MLH1_MOUSE	Mlh1	1	1	1	1	0|3|0	0	0	0	0	0	-2.1	1	0.59
BirA_C3	sp|Q5F2E7|NUFP2_MOUSE	Nufip2	0	0	0	1	1|1|0	0	0	0	0	0	-2.96	0	0.59
BirA_C3	sp|O70311|NMT2_MOUSE	Nmt2	1	1	1	1	0|2|0	0	0	0	0	0	-1.04	1.5	0.59
BirA_C3	sp|O88544|CSN4_MOUSE	Cops4	1	1	1	1	0|2|0	0	0	0	0	0	-1.04	1.5	0.59
BirA_C3	sp|Q3THK3|T2FA_MOUSE	Gtf2f1	1	1	1	1	0|2|0	0	0	0	0	0	-1.04	1.5	0.59
BirA_C3	sp|Q61183|PAPOA_MOUSE	Papola	0	0	0	1	0|1|0	0	0	0	0	0	-1.72	0	0.59
BirA_C3	sp|Q91XU0|WRIP1_MOUSE	Wrnip1	1	1	1	1	0|7|0	0	0	0	0	0	-6.61	0.43	0.59
BirA_C3	sp|P24788|CD11B_MOUSE	Cdk11b	0	0	0	1	0|5|1	0	0	0	0	0	-7.62	0	0.59
BirA_C3	sp|Q9CQG2|MET16_MOUSE	Mettl16	0	0	0	1	0|1|0	0	0	0	0	0	-1.72	0	0.59
BirA_C3	sp|Q922F4|TBB6_MOUSE	Tubb6	0	0	0	1	0|0|0	0	0	0	0	0	-0.92	0	0.59
BirA_C3	sp|Q9R0Q4|MO4L2_MOUSE	Morf4l2	1	1	1	1	0|0|0	0	0	0	0	0	1.59	10	0.59
BirA_C3	tr|V9H0W7|V9H0W7_MOUSE	pro-pol-dUTPase	1	1	1	1	0|0|0	0	0	0	0	0	1.59	10	0.59
BirA_C3	sp|P48962|ADT1_MOUSE	Slc25a4	0	0	0	1	0|3|1	0	0	0	0	0	-5.31	0	0.59
BirA_C3	sp|Q9Z1Q9|SYVC_MOUSE	Vars	1	1	1	1	0|0|0	0	0	0	0	0	1.59	10	0.59
BirA_C3	sp|Q810V0|MPP10_MOUSE	Mphosph10	1	1	1	1	0|0|0	0	0	0	0	0	1.59	10	0.59
BirA_C3	sp|Q9QYC0|ADDA_MOUSE	Add1	0	0	0	1	0|1|1	0	0	0	0	0	-2.96	0	0.59
BirA_C3	tr|Q9DAE2|Q9DAE2_MOUSE	Rbmxl2	1	1	1	1	0|1|0	0	0	0	0	0	-0.32	3	0.59
BirA_C3	sp|Q8VCD7|KDM4C_MOUSE	Kdm4c	0	0	0	1	0|10|1	0	0	0	0	0	-14.62	0	0.59
BirA_C3	sp|Q80WJ7|LYRIC_MOUSE	Mtdh	1	1	1	1	0|0|0	0	0	0	0	0	1.59	10	0.59
BirA_C3	sp|P09242|PPBT_MOUSE	Alpl	0	0	0	1	0|12|1	0	0	0	0	0	-17.31	0	0.59
BirA_C3	sp|P97386|DNLI3_MOUSE	Lig3	1	1	1	1	0|3|0	0	0	0	0	0	-2.1	1	0.59
BirA_C3	sp|P62259|1433E_MOUSE	Ywhae	0	0	0	1	0|0|1	0	0	0	0	0	-1.72	0	0.59
BirA_C3	sp|Q91YK2|RRP1B_MOUSE	Rrp1b	0	0	0	1	0|9|1	0	0	0	0	0	-13.13	0	0.59
BirA_C3	sp|Q8BJW6|EIF2A_MOUSE	Eif2a	0	0	0	1	0|1|0	0	0	0	0	0	-1.72	0	0.59
BirA_C3	sp|Q61321|SIX4_MOUSE	Six4	0	0	0	1	0|1|0	0	0	0	0	0	-1.72	0	0.59
BirA_C3	sp|P80313|TCPH_MOUSE	Cct7	0	0	0	1	0|2|0	0	0	0	0	0	-3.08	0	0.59
BirA_C3	sp|Q0P678|ZCH18_MOUSE	Zc3h18	0	0	0	1	0|0|0	0	0	0	0	0	-0.92	0	0.59
BirA_C3	sp|Q9CPS7|PNO1_MOUSE	Pno1	0	0	0	1	0|0|0	0	0	0	0	0	-0.92	0	0.59
BirA_C3	sp|Q60598|SRC8_MOUSE	Cttn	0	0	0	1	0|1|0	0	0	0	0	0	-1.72	0	0.59
BirA_C3	sp|P50516|VATA_MOUSE	Atp6v1a	0	0	0	1	0|1|0	0	0	0	0	0	-1.72	0	0.59
BirA_C3	sp|Q8BTM8|FLNA_MOUSE	Flna	0	0	0	1	0|0|0	0	0	0	0	0	-0.92	0	0.59
BirA_C3	sp|Q3UMC0|SPAT5_MOUSE	Spata5	0	0	0	1	0|1|0	0	0	0	0	0	-1.72	0	0.59
BirA_C3	sp|Q3UPF5|ZCCHV_MOUSE	Zc3hav1	0	0	0	1	0|0|0	0	0	0	0	0	-0.92	0	0.59
BirA_C3	sp|Q921N6|DDX27_MOUSE	Ddx27	0	0	0	1	0|0|0	0	0	0	0	0	-0.92	0	0.59
BirA_C3	sp|P25976|UBF1_MOUSE	Ubtf	0	0	0	1	0|0|0	0	0	0	0	0	-0.92	0	0.59
BirA_C3	sp|P60229|EIF3E_MOUSE	Eif3e	1	1	1	1	0|0|0	0	0	0	0	0	1.59	10	0.59
BirA_C3	sp|P62737|ACTA_MOUSE	Acta2	0	0	0	1	24|51|26	0	0	0	0	0	-148.44	0	0.59
BirA_C3	tr|G5E8R2|G5E8R2_MOUSE	Tpm1	0	0	0	1	1|1|5	0	0	0	0	0	-9.37	0	0.59
BirA_C3	sp|Q8BFR5|EFTU_MOUSE	Tufm	4	4	4	1	1|10|2	0	0	0	0	0	-9.24	0.92	0.59
BirA_C3	sp|Q99PM3|TF2AA_MOUSE	Gtf2a1	2	2	2	1	1|5|1	0	0	0	0	0	-5.54	0.86	0.59
BirA_C3	sp|Q62093|SRSF2_MOUSE	Srsf2	25	25	25	1	1|30|9	0	0	0	0	0	-13.09	1.88	0.57
BirA_C3	sp|Q8BH50|CR025_MOUSE		1	1	1	1	1|12|1	0	0	0	0	0	-15.99	0.21	0.59
BirA_C3	sp|P43275|H11_MOUSE	Hist1h1a	1	1	1	1	1|15|11	0	0	0	0	0	-34.55	0.11	0.59
BirA_C3	sp|Q08288|LYAR_MOUSE	Lyar	5	5	5	1	0|21|2	0	0	0	0	0	-19.31	0.65	0.59
BirA_C3	sp|Q9CYI4|LUC7L_MOUSE	Luc7l	5	5	5	1	1|8|2	0	0	0	0	0	-5.57	1.36	0.51
BirA_C3	sp|P60335|PCBP1_MOUSE	Pcbp1	2	2	2	1	1|5|1	0	0	0	0	0	-5.54	0.86	0.59
BirA_C3	sp|Q8CGP1|H2B1K_MOUSE	Hist1h2bk	0	0	0	1	4|12|7	0	0	0	0	0	-32.79	0	0.59
BirA_C3	sp|P62852|RS25_MOUSE	Rps25	1	1	1	1	1|9|8	0	0	0	0	0	-21.95	0.17	0.59
BirA_C3	sp|Q6NZA9|TAF9B_MOUSE	Taf9b	1	1	1	1	0|2|2	0	0	0	0	0	-3.82	0.75	0.59
BirA_C3	sp|O88329|MYO1A_MOUSE	Myo1a	0	0	0	1	1|1|2	0	0	0	0	0	-5.44	0	0.59
BirA_C3	sp|Q8C5N3|CWC22_MOUSE	Cwc22	1	1	1	1	0|1|0	0	0	0	0	0	-0.32	3	0.59
BirA_C3	sp|Q8BP67|RL24_MOUSE	Rpl24	1	1	1	1	2|3|5	0	0	0	0	0	-11.34	0.3	0.59
BirA_C3	sp|Q3TWW8|SRSF6_MOUSE	Srsf6	2	2	2	1	1|4|2	0	0	0	0	0	-5.81	0.86	0.59
BirA_C3	sp|Q3UFB2|BCD1_MOUSE	Znhit6	9	9	9	1	0|20|0	0	0	0	0	0	-9.63	1.35	0.55
BirA_C3	sp|Q8K363|DDX18_MOUSE	Ddx18	5	5	5	1	0|23|1	0	0	0	0	0	-20.38	0.62	0.59
BirA_C3	sp|Q922L6|NELFD_MOUSE	Nelfcd	2	2	2	1	3|7|0	0	0	0	0	0	-8.91	0.6	0.59
BirA_C3	sp|Q925E7|2ABD_MOUSE	Ppp2r2d	1	1	1	1	0|2|0	0	0	0	0	0	-1.04	1.5	0.59
BirA_C3	sp|Q9QWV9|CCNT1_MOUSE	Ccnt1	3	3	3	1	0|28|2	0	0	0	0	0	-32.54	0.3	0.59
BirA_C3	sp|Q5XG69|F169A_MOUSE	Fam169a	2	2	2	1	1|13|1	0	0	0	0	0	-14.84	0.4	0.59
BirA_C3	sp|Q7TNE3|SPAG7_MOUSE	Spag7	0	0	0	1	1|18|10	0	0	0	0	0	-41.06	0	0.59
BirA_C3	sp|C0HKE3|H2A1D_MOUSE	Hist1h2ad	1	1	1	1	0|21|2	0	0	0	0	0	-28.35	0.13	0.59
BirA_C3	sp|Q7TQK0|CCNT2_MOUSE	Ccnt2	1	1	1	1	0|5|2	0	0	0	0	0	-7.05	0.43	0.59
BirA_C3	sp|P69566|RANB9_MOUSE	Ranbp9	6	6	6	1	0|14|0	0	0	0	0	0	-6.98	1.29	0.53
BirA_C3	sp|Q80WS3|FBLL1_MOUSE	Fbll1	0	0	0	1	0|0|0	0	0	0	0	0	-0.92	0	0.59
BirA_C3	sp|Q9D0P7|PSRC1_MOUSE	Psrc1	3	3	3	1	1|6|4	0	0	0	0	0	-8.94	0.82	0.59
BirA_C3	sp|Q91WK0|LRRF2_MOUSE	Lrrfip2	0	0	0	1	2|1|2	0	0	0	0	0	-6.86	0	0.59
BirA_C3	tr|Q6ZQ32|Q6ZQ32_MOUSE	Lmo7	0	0	0	1	1|2|4	0	0	0	0	0	-9.64	0	0.59
BirA_C3	sp|P51859|HDGF_MOUSE	Hdgf	0	0	0	1	1|3|0	0	0	0	0	0	-5.31	0	0.59
BirA_C3	sp|Q80VD1|FA98B_MOUSE	Fam98b	1	1	1	1	0|3|0	0	0	0	0	0	-2.1	1	0.59
BirA_C3	sp|Q61550|RAD21_MOUSE	Rad21	0	0	0	1	1|3|1	0	0	0	0	0	-6.86	0	0.59
BirA_C3	sp|P61161|ARP2_MOUSE	Actr2	0	0	0	1	1|2|1	0	0	0	0	0	-5.44	0	0.59
BirA_C3	sp|Q9QWF0|CAF1A_MOUSE	Chaf1a	1	1	1	1	1|12|1	0	0	0	0	0	-15.99	0.21	0.59
BirA_C3	sp|Q6ZPZ3|ZC3H4_MOUSE	Zc3h4	0	0	0	1	0|1|0	0	0	0	0	0	-1.72	0	0.59
BirA_C3	tr|J3QP73|J3QP73_MOUSE	Gm20765	1	1	1	1	0|0|0	0	0	0	0	0	1.59	10	0.59
BirA_C3	sp|P62242|RS8_MOUSE	Rps8	0	0	0	1	1|40|2	0	0	0	0	0	-61.06	0	0.59
BirA_C3	sp|P51949|MAT1_MOUSE	Mnat1	0	0	0	1	0|6|1	0	0	0	0	0	-9.08	0	0.59
BirA_C3	sp|Q7TMX5|SHQ1_MOUSE	Shq1	0	0	0	1	0|6|0	0	0	0	0	0	-7.35	0	0.59
BirA_C3	sp|P47955|RLA1_MOUSE	Rplp1	1	1	1	1	0|21|7	0	0	0	0	0	-35.66	0.11	0.59
BirA_C3	sp|Q99LF4|RTCB_MOUSE	Rtcb	1	1	1	1	1|9|0	0	0	0	0	0	-10.52	0.3	0.59
BirA_C3	sp|A2AHC3|CAMP1_MOUSE	Camsap1	0	0	0	1	0|1|0	0	0	0	0	0	-1.72	0	0.59
BirA_C3	tr|Q8BVY4|Q8BVY4_MOUSE	Supt3	0	0	0	1	1|7|0	0	0	0	0	0	-10.54	0	0.59
BirA_C3	sp|Q99J36|THUM1_MOUSE	Thumpd1	0	0	0	1	1|4|0	0	0	0	0	0	-6.67	0	0.59
BirA_C3	sp|Q9D824|FIP1_MOUSE	Fip1l1	1	1	1	1	0|0|0	0	0	0	0	0	1.59	10	0.59
BirA_C3	sp|P27612|PLAP_MOUSE	Plaa	1	1	1	1	0|0|0	0	0	0	0	0	1.59	10	0.59
BirA_C3	sp|Q8BU11|TOX4_MOUSE	Tox4	1	1	1	1	0|0|0	0	0	0	0	0	1.59	10	0.59
BirA_C3	sp|P62900|RL31_MOUSE	Rpl31	0	0	0	1	0|1|2	0	0	0	0	0	-3.95	0	0.59
BirA_C3	sp|P70290|EM55_MOUSE	Mpp1	0	0	0	1	2|7|0	0	0	0	0	0	-11.83	0	0.59
BirA_C3	sp|Q69ZR9|TASOR_MOUSE	Fam208a	0	0	0	1	1|0|1	0	0	0	0	0	-2.96	0	0.59
BirA_C3	sp|Q8C0P0|GWL_MOUSE	Mastl	0	0	0	1	0|9|1	0	0	0	0	0	-13.13	0	0.59
BirA_C3	sp|P17426|AP2A1_MOUSE	Ap2a1	1	1	1	1	0|0|0	0	0	0	0	0	1.59	10	0.59
BirA_C3	sp|Q8CHP5|PYM1_MOUSE	Pym1	0	0	0	1	0|0|1	0	0	0	0	0	-1.72	0	0.59
BirA_C3	sp|Q91YE6|IPO9_MOUSE	Ipo9	0	0	0	1	0|3|1	0	0	0	0	0	-5.31	0	0.59
BirA_C3	sp|Q8C2Q3|RBM14_MOUSE	Rbm14	1	1	1	1	0|2|0	0	0	0	0	0	-1.04	1.5	0.59
BirA_C3	sp|Q8C263|SKA3_MOUSE	Ska3	0	0	0	1	1|14|0	0	0	0	0	0	-20.06	0	0.59
BirA_C3	sp|Q8BP27|SFR1_MOUSE	Sfr1	1	1	1	1	0|0|0	0	0	0	0	0	1.59	10	0.59
BirA_C3	sp|P0DP27|CALM2_MOUSE	Calm2	0	0	0	1	0|0|1	0	0	0	0	0	-1.72	0	0.59
BirA_C3	sp|Q9DBG6|RPN2_MOUSE	Rpn2	0	0	0	1	0|9|0	0	0	0	0	0	-11.46	0	0.59
BirA_C3	sp|Q8BGS1|E41L5_MOUSE	Epb41l5	1	1	1	1	0|8|0	0	0	0	0	0	-7.99	0.38	0.59
BirA_C3	sp|Q922D4|PP6R3_MOUSE	Ppp6r3	1	1	1	1	0|0|0	0	0	0	0	0	1.59	10	0.59
BirA_C3	sp|Q62203|SF3A2_MOUSE	Sf3a2	1	1	1	1	0|0|0	0	0	0	0	0	1.59	10	0.59
BirA_C3	sp|Q63850|NUP62_MOUSE	Nup62	1	1	1	1	0|0|0	0	0	0	0	0	1.59	10	0.59
BirA_C3	sp|Q9D880|TIM50_MOUSE	Timm50	0	0	0	1	0|0|1	0	0	0	0	0	-1.72	0	0.59
BirA_C3	sp|Q8CIE6|COPA_MOUSE	Copa	1	1	1	1	0|0|0	0	0	0	0	0	1.59	10	0.59
BirA_C3	sp|Q78JW9|UBFD1_MOUSE	Ubfd1	1	1	1	1	0|0|0	0	0	0	0	0	1.59	10	0.59
BirA_C3	sp|Q8BMK4|CKAP4_MOUSE	Ckap4	1	1	1	1	0|3|1	0	0	0	0	0	-3.62	0.75	0.59
BirA_C3	sp|Q9ESC8|AFF4_MOUSE	Aff4	1	1	1	1	0|1|0	0	0	0	0	0	-0.32	3	0.59
BirA_C3	sp|Q9Z1F9|SAE2_MOUSE	Uba2	0	0	0	1	0|1|0	0	0	0	0	0	-1.72	0	0.59
BirA_C3	sp|Q3URK3|TET1_MOUSE	Tet1	0	0	0	1	1|0|3	0	0	0	0	0	-5.31	0	0.59
BirA_C3	sp|Q5NC05|TTF2_MOUSE	Ttf2	0	0	0	1	0|0|0	0	0	0	0	0	-0.92	0	0.59
BirA_C3	sp|Q61026|NCOA2_MOUSE	Ncoa2	1	1	1	1	0|0|0	0	0	0	0	0	1.59	10	0.59
BirA_C3	sp|P09803|CADH1_MOUSE	Cdh1	0	0	0	1	0|0|1	0	0	0	0	0	-1.72	0	0.59
BirA_C3	sp|Q9JIX8|ACINU_MOUSE	Acin1	1	1	1	1	0|0|0	0	0	0	0	0	1.59	10	0.59
BirA_C3	sp|Q9Z179|SHCBP_MOUSE	Shcbp1	1	1	1	1	0|7|0	0	0	0	0	0	-6.61	0.43	0.59
BirA_C3	sp|Q91WQ5|TAF5L_MOUSE	Taf5l	1	1	1	1	0|2|0	0	0	0	0	0	-1.04	1.5	0.59
BirA_C3	tr|E9Q8X5|E9Q8X5_MOUSE	Zbtb10	0	0	0	1	0|1|0	0	0	0	0	0	-1.72	0	0.59
BirA_C3	tr|Q6ZPV6|Q6ZPV6_MOUSE	Zbtb21	1	1	1	1	0|3|0	0	0	0	0	0	-2.1	1	0.59
BirA_C3	sp|P42227|STAT3_MOUSE	Stat3	0	0	0	1	0|1|0	0	0	0	0	0	-1.72	0	0.59
BirA_C3	sp|Q924C1|XPO5_MOUSE	Xpo5	0	0	0	1	0|0|0	0	0	0	0	0	-0.92	0	0.59
BirA_C3	sp|A2AKX3|SETX_MOUSE	Setx	0	0	0	1	0|0|0	0	0	0	0	0	-0.92	0	0.59
BirA_C3	sp|Q9D3E6|STAG1_MOUSE	Stag1	0	0	0	1	0|1|0	0	0	0	0	0	-1.72	0	0.59
BirA_C3	sp|Q9DBY0|FOXP4_MOUSE	Foxp4	0	0	0	1	0|1|0	0	0	0	0	0	-1.72	0	0.59
BirA_C3	sp|Q61249|IGBP1_MOUSE	Igbp1	0	0	0	1	1|4|0	0	0	0	0	0	-6.67	0	0.59
BirA_C3	sp|Q9JIH2|NUP50_MOUSE	Nup50	1	1	1	1	0|4|0	0	0	0	0	0	-3.29	0.75	0.59
BirA_C3	tr|A0A140LI34|A0A140LI34_MOUSE	Zfp654	0	0	0	1	0|0|0	0	0	0	0	0	-0.92	0	0.59
BirA_C3	sp|Q9Z1D1|EIF3G_MOUSE	Eif3g	0	0	0	1	0|0|1	0	0	0	0	0	-1.72	0	0.59
BirA_C3	tr|B1AVB1|B1AVB1_MOUSE	Scml2	0	0	0	1	0|0|0	0	0	0	0	0	-0.92	0	0.59
BirA_C3	sp|Q9DB40|MED27_MOUSE	Med27	0	0	0	1	0|0|0	0	0	0	0	0	-0.92	0	0.59
BirA_C3	sp|P54823|DDX6_MOUSE	Ddx6	0	0	0	1	1|0|0	0	0	0	0	0	-1.72	0	0.59
BirA_C3	sp|Q9CU65|ZMYM2_MOUSE	Zmym2	0	0	0	1	0|0|0	0	0	0	0	0	-0.92	0	0.59
BirA_C3	sp|P62806|H4_MOUSE	Hist1h4a	0	0	0	1	1|0|0	0	0	0	0	0	-1.72	0	0.59
BirA_C3	sp|P28740|KIF2A_MOUSE	Kif2a	0	0	0	1	0|1|0	0	0	0	0	0	-1.72	0	0.59
BirA_C3	sp|Q00422|GABPA_MOUSE	Gabpa	0	0	0	1	1|6|0	0	0	0	0	0	-9.08	0	0.59
BirA_C3	sp|Q99K43|PRC1_MOUSE	Prc1	0	0	0	1	0|1|0	0	0	0	0	0	-1.72	0	0.59
BirA_C3	sp|Q68FD5|CLH1_MOUSE	Cltc	0	0	0	1	0|2|1	0	0	0	0	0	-3.95	0	0.59
BirA_C3	sp|Q921F2|TADBP_MOUSE	Tardbp	0	0	0	1	0|0|0	0	0	0	0	0	-0.92	0	0.59
BirA_C3	sp|Q9D071|MMS19_MOUSE	Mms19	0	0	0	1	0|1|0	0	0	0	0	0	-1.72	0	0.59
BirA_C3	sp|Q5DTM8|BRE1A_MOUSE	Rnf20	0	0	0	1	0|0|0	0	0	0	0	0	-0.92	0	0.59
BirA_C3	tr|Q3UR75|Q3UR75_MOUSE	Qser1	1	1	1	1	0|0|0	0	0	0	0	0	1.59	10	0.59
BirA_C3	sp|P17751|TPIS_MOUSE	Tpi1	0	0	0	1	1|0|0	0	0	0	0	0	-1.72	0	0.59
BirA_C3	sp|Q8BS90|BORA_MOUSE	Bora	0	0	0	1	0|0|0	0	0	0	0	0	-0.92	0	0.59
BirA_C3	sp|Q3TIV5|ZC3HF_MOUSE	Zc3h15	1	1	1	1	0|0|0	0	0	0	0	0	1.59	10	0.59
BirA_C3	sp|Q91ZR2|SNX18_MOUSE	Snx18	0	0	0	1	0|1|0	0	0	0	0	0	-1.72	0	0.59
BirA_C3	sp|P50247|SAHH_MOUSE	Ahcy	0	0	0	1	0|1|0	0	0	0	0	0	-1.72	0	0.59
BirA_C3	sp|Q9JJ11|TACC3_MOUSE	Tacc3	0	0	0	1	0|0|0	0	0	0	0	0	-0.92	0	0.59
BirA_C3	sp|Q8VDG3|PARN_MOUSE	Parn	0	0	0	1	0|0|0	0	0	0	0	0	-0.92	0	0.59
BirA_C3	sp|Q8C5Q4|GRSF1_MOUSE	Grsf1	0	0	0	1	0|1|0	0	0	0	0	0	-1.72	0	0.59
BirA_C3	sp|Q62351|TFR1_MOUSE	Tfrc	0	0	0	1	0|1|0	0	0	0	0	0	-1.72	0	0.59
BirA_C3	sp|Q64368|DAZL_MOUSE	Dazl	1	1	1	1	0|0|0	0	0	0	0	0	1.59	10	0.59
BirA_C3	sp|Q6PFR5|TRA2A_MOUSE	Tra2a	0	0	0	1	0|0|0	0	0	0	0	0	-0.92	0	0.59
BirA_C3	sp|Q7TSC1|PRC2A_MOUSE	Prrc2a	0	0	0	1	0|0|0	0	0	0	0	0	-0.92	0	0.59
BirA_C3	sp|Q8VBT9|ASPC1_MOUSE	Aspscr1	0	0	0	1	0|0|0	0	0	0	0	0	-0.92	0	0.59
BirA_C3	sp|Q9WV03|FA50A_MOUSE	Fam50a	0	0	0	1	1|0|0	0	0	0	0	0	-1.72	0	0.59
BirA_C3	sp|Q9Z1J1|TF7L1_MOUSE	Tcf7l1	0	0	0	1	0|1|0	0	0	0	0	0	-1.72	0	0.59
BirA_C3	sp|Q923W1|TGS1_MOUSE	Tgs1	0	0	0	1	0|0|0	0	0	0	0	0	-0.92	0	0.59
BirA_C3	sp|Q52KI8|SRRM1_MOUSE	Srrm1	0	0	0	1	0|0|0	0	0	0	0	0	-0.92	0	0.59
BirA_C3	sp|Q6PB97|FXL19_MOUSE	Fbxl19	0	0	0	1	0|1|0	0	0	0	0	0	-1.72	0	0.59
BirA_C3	sp|Q9JJT9|PHAX_MOUSE	Phax	0	0	0	1	0|1|0	0	0	0	0	0	-1.72	0	0.59
BirA_C3	sp|Q61216|MRE11_MOUSE	Mre11	1	1	1	1	0|0|0	0	0	0	0	0	1.59	10	0.59
BirA_C3	sp|Q3TCH7|CUL4A_MOUSE	Cul4a	0	0	0	1	0|0|0	0	0	0	0	0	-0.92	0	0.59
BirA_C3	sp|Q8BSN5|PHF23_MOUSE	Phf23	1	1	1	1	0|0|0	0	0	0	0	0	1.59	10	0.59
BirA_C3	sp|Q8BZR9|NCBP3_MOUSE	Ncbp3	0	0	0	1	0|1|0	0	0	0	0	0	-1.72	0	0.59
BirA_C3	sp|Q7TSH3|ZN516_MOUSE	Znf516	0	0	0	1	0|1|0	0	0	0	0	0	-1.72	0	0.59
BirA_C3	sp|Q91YT7|YTHD2_MOUSE	Ythdf2	0	0	0	1	0|0|0	0	0	0	0	0	-0.92	0	0.59
BirA_C3	sp|O08901|BUB1_MOUSE	Bub1	0	0	0	1	0|0|0	0	0	0	0	0	-0.92	0	0.59
BirA_C3	sp|O35075|DSCR3_MOUSE	Dscr3	0	0	0	1	0|0|0	0	0	0	0	0	-0.92	0	0.59
BirA_C3	sp|Q61081|CDC37_MOUSE	Cdc37	0	0	0	1	0|0|0	0	0	0	0	0	-0.92	0	0.59
BirA_C3	sp|Q61068|U17PA_MOUSE	Usp17la	1	1	1	1	0|0|0	0	0	0	0	0	1.59	10	0.59
BirA_C3	sp|Q91YU8|SSF1_MOUSE	Ppan	1	1	1	1	0|0|0	0	0	0	0	0	1.59	10	0.59
BirA_C3	sp|O88532|ZFR_MOUSE	Zfr	0	0	0	1	0|0|1	0	0	0	0	0	-1.72	0	0.59
BirA_C3	sp|Q6PG16|HJURP_MOUSE	Hjurp	0	0	0	1	0|1|0	0	0	0	0	0	-1.72	0	0.59
BirA_C3	sp|Q8BMJ2|SYLC_MOUSE	Lars	0	0	0	1	0|0|1	0	0	0	0	0	-1.72	0	0.59
BirA_C3	tr|Q5FWB6|Q5FWB6_MOUSE	Rplp0	5	5	5	1	1|52|3	0	0	0	0	0	-63.43	0.27	0.59
BirA_C3	sp|P68373|TBA1C_MOUSE	Tuba1c	0	0	0	1	1|15|24	0	0	0	0	0	-57.21	0	0.59
BirA_C3	tr|Q8R5L1|Q8R5L1_MOUSE	C1qbp	1	1	1	1	1|5|3	0	0	0	0	0	-9.91	0.33	0.59
BirA_C3	sp|P62869|ELOB_MOUSE	Elob	1	1	1	1	1|0|1	0	0	0	0	0	-1.35	1.5	0.59
BirA_C3	sp|Q8BFQ4|WDR82_MOUSE	Wdr82	1	1	1	1	1|5|2	0	0	0	0	0	-8.62	0.38	0.59
BirA_C3	tr|B2RQA7|B2RQA7_MOUSE	Ncapg	0	0	0	1	1|5|3	0	0	0	0	0	-12.42	0	0.59
BirA_C3	sp|O70456|1433S_MOUSE	Sfn	0	0	0	1	1|1|1	0	0	0	0	0	-3.95	0	0.59
BirA_C3	sp|P43274|H14_MOUSE	Hist1h1e	4	4	4	1	1|8|4	0	0	0	0	0	-9.56	0.92	0.59
BirA_C3	sp|Q62167|DDX3X_MOUSE	Ddx3x	1	1	1	1	0|2|0	0	0	0	0	0	-1.04	1.5	0.59
BirA_C3	tr|Q792Z1|Q792Z1_MOUSE	Try10	0	0	0	1	8|1|12	0	0	0	0	0	-29.41	0	0.59
BirA_C3	sp|Q7TNP2|2AAB_MOUSE	Ppp2r1b	0	0	0	1	3|15|0	0	0	0	0	0	-24.55	0	0.59
BirA_C3	sp|Q62095|DDX3Y_MOUSE	Ddx3y	2	2	2	1	0|13|1	0	0	0	0	0	-13.61	0.43	0.59
BirA_C3	tr|A0A1D9BZF0|A0A1D9BZF0_MOUSE		1	1	1	1	1|0|14	0	0	0	0	0	-17.05	0.2	0.59
BirA_C3	sp|P68368|TBA4A_MOUSE	Tuba4a	1	1	1	1	1|2|1	0	0	0	0	0	-3.75	0.75	0.59
BirA_C3	sp|P84104|SRSF3_MOUSE	Srsf3	2	2	2	1	1|3|2	0	0	0	0	0	-4.62	1	0.59
BirA_C3	sp|Q9Z130|HNRDL_MOUSE	Hnrnpdl	0	0	0	1	1|24|2	0	0	0	0	0	-37.56	0	0.59
BirA_C3	sp|Q8K088|ZBTB6_MOUSE	Zbtb6	0	0	0	1	1|0|0	0	0	0	0	0	-1.72	0	0.59
BirA_C3	sp|Q8BXQ3|LRTM1_MOUSE	Lrtm1	0	0	0	1	0|1|0	0	0	0	0	0	-1.72	0	0.59
BirA_C3	sp|Q71FD7|FBLI1_MOUSE	Fblim1	0	0	0	1	0|17|0	0	0	0	0	0	-22.99	0	0.59
BirA_C3	sp|Q06180|PTN2_MOUSE	Ptpn2	1	1	1	1	1|9|1	0	0	0	0	0	-12.08	0.27	0.59
BirA_C3	tr|Q58E70|Q58E70_MOUSE	Tpm3	0	0	0	1	1|2|20	0	0	0	0	0	-31.86	0	0.59
BirA_C3	sp|Q9CYZ2|TPD54_MOUSE	Tpd52l2	3	3	3	1	1|4|3	0	0	0	0	0	-5.51	1.12	0.51
BirA_C3	tr|G3UZ48|G3UZ48_MOUSE	Syncrip	1	1	1	1	0|2|0	0	0	0	0	0	-1.04	1.5	0.59
BirA_C3	sp|O35226|PSMD4_MOUSE	Psmd4	1	1	1	1	0|0|0	0	0	0	0	0	1.59	10	0.59
BirA_C3	sp|Q9DBG5|PLIN3_MOUSE	Plin3	1	1	1	1	1|5|0	0	0	0	0	0	-5.52	0.5	0.59
BirA_C3	tr|Q6NZL1|Q6NZL1_MOUSE	Dhx37	0	0	0	1	0|1|0	0	0	0	0	0	-1.72	0	0.59
BirA_C3	sp|P34022|RANG_MOUSE	Ranbp1	0	0	0	1	1|5|1	0	0	0	0	0	-9.37	0	0.59
BirA_C3	sp|P63325|RS10_MOUSE	Rps10	0	0	0	1	0|5|2	0	0	0	0	0	-9.3	0	0.59
BirA_C3	sp|Q8BK64|AHSA1_MOUSE	Ahsa1	1	1	1	1	0|3|0	0	0	0	0	0	-2.1	1	0.59
BirA_C3	tr|Q8R126|Q8R126_MOUSE	Nop53	0	0	0	1	0|3|0	0	0	0	0	0	-3.51	0	0.59
BirA_C3	sp|Q9D1L0|CHCH2_MOUSE	Chchd2	0	0	0	1	0|1|1	0	0	0	0	0	-2.96	0	0.59
BirA_C3	sp|Q8BW10|NOB1_MOUSE	Nob1	1	1	1	1	0|1|0	0	0	0	0	0	-0.32	3	0.59
BirA_C3	sp|P56546|CTBP2_MOUSE	Ctbp2	1	1	1	1	0|0|3	0	0	0	0	0	-2.1	1	0.59
BirA_C3	sp|O08582|GTPB1_MOUSE	Gtpbp1	1	1	1	1	0|0|0	0	0	0	0	0	1.59	10	0.59
BirA_C3	sp|Q3U2E2|ZMYM5_MOUSE	Zmym5	1	1	1	1	0|1|0	0	0	0	0	0	-0.32	3	0.59
BirA_C3	sp|Q8CI43|MYL6B_MOUSE	Myl6b	0	0	0	1	1|1|1	0	0	0	0	0	-3.95	0	0.59
BirA_C3	tr|Q9D9G7|Q9D9G7_MOUSE	1700074P13Rik	0	0	0	1	1|0|1	0	0	0	0	0	-2.96	0	0.59
BirA_C3	sp|P68254|1433T_MOUSE	Ywhaq	0	0	0	1	0|10|1	0	0	0	0	0	-14.62	0	0.59
BirA_C3	sp|Q9QXK2|RAD18_MOUSE	Rad18	1	1	1	1	0|1|0	0	0	0	0	0	-0.32	3	0.59
BirA_C3	tr|Q91VT0|Q91VT0_MOUSE	Pold1	0	0	0	1	1|0|1	0	0	0	0	0	-2.96	0	0.59
BirA_C3	sp|Q8BJL1|FBX30_MOUSE	Fbxo30	0	0	0	1	0|1|1	0	0	0	0	0	-2.96	0	0.59
BirA_C3	sp|Q6PDX6|RN220_MOUSE	Rnf220	0	0	0	1	1|12|1	0	0	0	0	0	-18.94	0	0.59
BirA_C3	tr|Q91YW2|Q91YW2_MOUSE	Tjp1	1	1	1	1	0|0|0	0	0	0	0	0	1.59	10	0.59
BirA_C3	sp|Q9D0N7|CAF1B_MOUSE	Chaf1b	2	2	2	1	0|7|0	0	0	0	0	0	-5.04	0.86	0.59
BirA_C3	sp|Q9CPP0|NPM3_MOUSE	Npm3	0	0	0	1	0|1|0	0	0	0	0	0	-1.72	0	0.59
BirA_C3	sp|Q9EP97|SENP3_MOUSE	Senp3	0	0	0	1	1|6|4	0	0	0	0	0	-15.29	0	0.59
BirA_C3	sp|A2A6Q5|CDC27_MOUSE	Cdc27	1	1	1	1	0|1|0	0	0	0	0	0	-0.32	3	0.59
BirA_C3	sp|Q6IE82|JADE3_MOUSE	Jade3	1	1	1	1	0|4|0	0	0	0	0	0	-3.29	0.75	0.59
BirA_C3	tr|K3W4P2|K3W4P2_MOUSE	Ints1	0	0	0	1	1|0|0	0	0	0	0	0	-1.72	0	0.59
BirA_C3	sp|Q8BMZ5|SEN34_MOUSE	Tsen34	0	0	0	1	0|1|0	0	0	0	0	0	-1.72	0	0.59
BirA_C3	sp|Q9WU00|NRF1_MOUSE	Nrf1	0	0	0	1	0|0|0	0	0	0	0	0	-0.92	0	0.59
BirA_C3	sp|Q8BK58|HBAP1_MOUSE	Hspbap1	0	0	0	1	0|1|0	0	0	0	0	0	-1.72	0	0.59
BirA_C3	tr|E9Q3G0|E9Q3G0_MOUSE	Zscan4b	1	1	1	1	0|0|0	0	0	0	0	0	1.59	10	0.59
BirA_C3	sp|Q08297|RAD51_MOUSE	Rad51	1	1	1	1	0|7|0	0	0	0	0	0	-6.61	0.43	0.59
BirA_C3	sp|Q9D1J3|SARNP_MOUSE	Sarnp	1	1	1	1	0|0|0	0	0	0	0	0	1.59	10	0.59
BirA_C3	sp|Q99MJ9|DDX50_MOUSE	Ddx50	0	0	0	1	0|1|0	0	0	0	0	0	-1.72	0	0.59
BirA_C3	sp|Q9CYC5|DSN1_MOUSE	Dsn1	1	1	1	1	0|1|0	0	0	0	0	0	-0.32	3	0.59
BirA_C3	sp|O35218|CPSF2_MOUSE	Cpsf2	1	1	1	1	0|0|0	0	0	0	0	0	1.59	10	0.59
BirA_C3	sp|Q8BX09|RBBP5_MOUSE	Rbbp5	1	1	1	1	0|0|0	0	0	0	0	0	1.59	10	0.59
BirA_C3	sp|Q9ESV0|DDX24_MOUSE	Ddx24	1	1	1	1	0|0|0	0	0	0	0	0	1.59	10	0.59
BirA_C3	sp|Q9Z2Q2|KNOP1_MOUSE	Knop1	0	0	0	1	0|4|1	0	0	0	0	0	-6.67	0	0.59
BirA_C3	sp|P35922|FMR1_MOUSE	Fmr1	1	1	1	1	0|0|0	0	0	0	0	0	1.59	10	0.59
BirA_C3	sp|Q8WTY4|CPIN1_MOUSE	Ciapin1	0	0	0	1	0|1|0	0	0	0	0	0	-1.72	0	0.59
BirA_C3	sp|Q8C570|RAE1L_MOUSE	Rae1	1	1	1	1	0|0|0	0	0	0	0	0	1.59	10	0.59
BirA_C3	sp|Q68FL6|SYMC_MOUSE	Mars	0	0	0	1	0|5|1	0	0	0	0	0	-7.62	0	0.59
BirA_C3	sp|P61982|1433G_MOUSE	Ywhag	0	0	0	1	1|4|4	0	0	0	0	0	-12.45	0	0.59
BirA_C3	sp|Q60749|KHDR1_MOUSE	Khdrbs1	0	0	0	1	0|0|0	0	0	0	0	0	-0.92	0	0.59
BirA_C3	tr|Q3U2G2|Q3U2G2_MOUSE	Hspa4	1	1	1	1	0|2|0	0	0	0	0	0	-1.04	1.5	0.59
BirA_C3	sp|Q9Z2Z9|GFPT2_MOUSE	Gfpt2	1	1	1	1	0|1|0	0	0	0	0	0	-0.32	3	0.59
BirA_C3	sp|Q61545|EWS_MOUSE	Ewsr1	1	1	1	1	0|2|0	0	0	0	0	0	-1.04	1.5	0.59
BirA_C3	sp|Q9WVM1|RGAP1_MOUSE	Racgap1	1	1	1	1	0|0|0	0	0	0	0	0	1.59	10	0.59
BirA_C3	sp|Q8BG02|2ABG_MOUSE	Ppp2r2c	0	0	0	1	0|2|0	0	0	0	0	0	-3.08	0	0.59
BirA_C3	sp|Q6DID3|SCAF8_MOUSE	Scaf8	0	0	0	1	0|1|0	0	0	0	0	0	-1.72	0	0.59
BirA_C3	sp|Q9R1P0|PSA4_MOUSE	Psma4	0	0	0	1	0|1|1	0	0	0	0	0	-2.96	0	0.59
BirA_C3	sp|Q8CGC4|LS14B_MOUSE	Lsm14b	0	0	0	1	1|3|1	0	0	0	0	0	-6.86	0	0.59
BirA_C3	sp|Q61024|ASNS_MOUSE	Asns	0	0	0	1	1|0|0	0	0	0	0	0	-1.72	0	0.59
BirA_C3	sp|Q8VEM8|MPCP_MOUSE	Slc25a3	0	0	0	1	0|1|1	0	0	0	0	0	-2.96	0	0.59
BirA_C3	sp|Q9WTU0|PHF2_MOUSE	Phf2	1	1	1	1	0|1|0	0	0	0	0	0	-0.32	3	0.59
BirA_C3	sp|Q5UAK0|MIER1_MOUSE	Mier1	0	0	0	1	0|1|0	0	0	0	0	0	-1.72	0	0.59
BirA_C3	sp|Q08122|TLE3_MOUSE	Tle3	0	0	0	1	0|1|0	0	0	0	0	0	-1.72	0	0.59
BirA_C3	sp|Q925B0|PAWR_MOUSE	Pawr	0	0	0	1	1|2|1	0	0	0	0	0	-5.44	0	0.59
BirA_C3	sp|E9Q8D0|DJC21_MOUSE	Dnajc21	0	0	0	1	0|0|0	0	0	0	0	0	-0.92	0	0.59
BirA_C3	sp|Q6PGG6|GNL3L_MOUSE	Gnl3l	0	0	0	1	0|1|0	0	0	0	0	0	-1.72	0	0.59
BirA_C3	tr|E9PVU0|E9PVU0_MOUSE	Myo6	0	0	0	1	0|0|1	0	0	0	0	0	-1.72	0	0.59
BirA_C3	sp|Q60862|ORC2_MOUSE	Orc2	0	0	0	1	0|0|0	0	0	0	0	0	-0.92	0	0.59
BirA_C3	sp|Q8R0K9|E2F4_MOUSE	E2f4	0	0	0	1	0|1|0	0	0	0	0	0	-1.72	0	0.59
BirA_C3	sp|P51881|ADT2_MOUSE	Slc25a5	0	0	0	1	0|1|0	0	0	0	0	0	-1.72	0	0.59
BirA_C3	sp|Q91X20|ASH2L_MOUSE	Ash2l	1	1	1	1	0|0|0	0	0	0	0	0	1.59	10	0.59
BirA_C3	sp|O89090|SP1_MOUSE	Sp1	0	0	0	1	0|1|0	0	0	0	0	0	-1.72	0	0.59
BirA_C3	tr|Q8CHH1|Q8CHH1_MOUSE	mKIAA0304	0	0	0	1	0|1|0	0	0	0	0	0	-1.72	0	0.59
BirA_C3	sp|Q0VGB7|PP4R2_MOUSE	Ppp4r2	0	0	0	1	0|1|0	0	0	0	0	0	-1.72	0	0.59
BirA_C3	sp|P19426|NELFE_MOUSE	Nelfe	0	0	0	1	0|1|0	0	0	0	0	0	-1.72	0	0.59
BirA_C3	sp|Q08639|TFDP1_MOUSE	Tfdp1	0	0	0	1	0|1|0	0	0	0	0	0	-1.72	0	0.59
BirA_C3	sp|Q9CX34|SGT1_MOUSE	Sugt1	0	0	0	1	0|1|0	0	0	0	0	0	-1.72	0	0.59
BirA_C3	sp|Q62419|SH3G1_MOUSE	Sh3gl1	1	1	1	1	0|0|0	0	0	0	0	0	1.59	10	0.59
BirA_C3	sp|Q8K4R9|DLGP5_MOUSE	Dlgap5	0	0	0	1	0|0|0	0	0	0	0	0	-0.92	0	0.59
BirA_C3	sp|Q8BHJ9|SLU7_MOUSE	Slu7	0	0	0	1	0|0|0	0	0	0	0	0	-0.92	0	0.59
BirA_C3	sp|Q9R020|ZRAB2_MOUSE	Zranb2	0	0	0	1	0|1|0	0	0	0	0	0	-1.72	0	0.59
BirA_C3	tr|A0A1L1SS34|A0A1L1SS34_MOUSE	Anln	1	1	1	1	0|2|0	0	0	0	0	0	-1.04	1.5	0.59
BirA_C3	sp|P35980|RL18_MOUSE	Rpl18	0	0	0	1	0|0|1	0	0	0	0	0	-1.72	0	0.59
BirA_C3	sp|Q66JW3|TOX_MOUSE	Tox	1	1	1	1	0|0|0	0	0	0	0	0	1.59	10	0.59
BirA_C3	sp|P46460|NSF_MOUSE	Nsf	1	1	1	1	0|0|0	0	0	0	0	0	1.59	10	0.59
BirA_C3	sp|P14576|SRP54_MOUSE	Srp54	0	0	0	1	0|1|0	0	0	0	0	0	-1.72	0	0.59
BirA_C3	tr|J3QNW0|J3QNW0_MOUSE	Dnmt1	0	0	0	1	0|3|1	0	0	0	0	0	-5.31	0	0.59
BirA_C3	sp|Q61188|EZH2_MOUSE	Ezh2	0	0	0	1	0|1|0	0	0	0	0	0	-1.72	0	0.59
BirA_C3	sp|Q80UU2|RPP38_MOUSE	Rpp38	0	0	0	1	0|1|0	0	0	0	0	0	-1.72	0	0.59
BirA_C3	sp|E9PVA8|GCN1_MOUSE	Gcn1	0	0	0	1	0|0|0	0	0	0	0	0	-0.92	0	0.59
BirA_C3	sp|Q99JY9|ARP3_MOUSE	Actr3	0	0	0	1	0|0|1	0	0	0	0	0	-1.72	0	0.59
BirA_C3	sp|O35643|AP1B1_MOUSE	Ap1b1	0	0	0	1	0|1|0	0	0	0	0	0	-1.72	0	0.59
BirA_C3	sp|O55047|TLK2_MOUSE	Tlk2	0	0	0	1	0|1|0	0	0	0	0	0	-1.72	0	0.59
BirA_C3	sp|Q8BYK6|YTHD3_MOUSE	Ythdf3	0	0	0	1	0|0|0	0	0	0	0	0	-0.92	0	0.59
BirA_C3	sp|Q8R010|AIMP2_MOUSE	Aimp2	0	0	0	1	0|0|1	0	0	0	0	0	-1.72	0	0.59
BirA_C3	sp|E9Q5F9|SETD2_MOUSE	Setd2	0	0	0	1	0|0|0	0	0	0	0	0	-0.92	0	0.59
BirA_C3	sp|Q3THS6|METK2_MOUSE	Mat2a	0	0	0	1	0|3|1	0	0	0	0	0	-5.31	0	0.59
BirA_C3	tr|A0JLN1|A0JLN1_MOUSE	Srp72	0	0	0	1	0|1|0	0	0	0	0	0	-1.72	0	0.59
BirA_C3	sp|Q9DBD5|PELP1_MOUSE	Pelp1	0	0	0	1	0|1|0	0	0	0	0	0	-1.72	0	0.59
BirA_C3	sp|Q8BGA5|KRR1_MOUSE	Krr1	0	0	0	1	1|9|0	0	0	0	0	0	-13.13	0	0.59
BirA_C3	sp|Q8CFN5|MEF2C_MOUSE	Mef2c	1	1	1	1	0|0|0	0	0	0	0	0	1.59	10	0.59
BirA_C3	sp|Q3U1G5|I20L2_MOUSE	Isg20l2	0	0	0	1	0|0|2	0	0	0	0	0	-3.08	0	0.59
BirA_C3	tr|B2RXC6|B2RXC6_MOUSE	Polr3a	1	1	1	1	0|0|0	0	0	0	0	0	1.59	10	0.59
BirA_C3	sp|P62751|RL23A_MOUSE	Rpl23a	0	0	0	1	0|0|1	0	0	0	0	0	-1.72	0	0.59
BirA_C3	sp|P63276|RS17_MOUSE	Rps17	0	0	0	1	0|1|0	0	0	0	0	0	-1.72	0	0.59
BirA_C3	sp|Q6P7W0|SENP6_MOUSE	Senp6	0	0	0	1	0|5|0	0	0	0	0	0	-6.46	0	0.59
BirA_C3	sp|Q9D7S9|CHMP5_MOUSE	Chmp5	0	0	0	1	0|0|0	0	0	0	0	0	-0.92	0	0.59
BirA_C3	sp|Q9JJA4|WDR12_MOUSE	Wdr12	0	0	0	1	0|1|0	0	0	0	0	0	-1.72	0	0.59
BirA_C3	sp|Q9QZN1|FXL17_MOUSE	Fbxl17	0	0	0	1	6|0|0	0	0	0	0	0	-7.35	0	0.59
BirA_C3	sp|O35685|NUDC_MOUSE	Nudc	1	1	1	1	0|0|0	0	0	0	0	0	1.59	10	0.59
BirA_C3	sp|Q8BHK9|ERC6L_MOUSE	Ercc6l	1	1	1	1	0|0|0	0	0	0	0	0	1.59	10	0.59
BirA_C3	sp|Q8QZR7|PDK1L_MOUSE	Pdik1l	0	0	0	1	1|0|0	0	0	0	0	0	-1.72	0	0.59
BirA_C3	sp|Q9R207|NBN_MOUSE	Nbn	0	0	0	1	0|1|0	0	0	0	0	0	-1.72	0	0.59
BirA_C3	sp|Q60864|STIP1_MOUSE	Stip1	1	1	1	1	0|0|0	0	0	0	0	0	1.59	10	0.59
BirA_C3	sp|Q922R5|P4R3B_MOUSE	Ppp4r3b	0	0	0	1	0|1|0	0	0	0	0	0	-1.72	0	0.59
BirA_C3	tr|Q80V88|Q80V88_MOUSE	Pcf11	0	0	0	1	0|0|0	0	0	0	0	0	-0.92	0	0.59
BirA_C3	sp|Q91VU8|PTOV1_MOUSE	Ptov1	1	1	1	1	0|0|0	0	0	0	0	0	1.59	10	0.59
BirA_C3	sp|Q7TT18|MCAF1_MOUSE	Atf7ip	0	0	0	1	0|0|0	0	0	0	0	0	-0.92	0	0.59
BirA_C3	sp|Q7TT79|MCPH1_MOUSE	Mcph1	1	1	1	1	0|0|1	0	0	0	0	0	-0.32	3	0.59
BirA_C3	sp|P35564|CALX_MOUSE	Canx	0	0	0	1	0|1|0	0	0	0	0	0	-1.72	0	0.59
BirA_C3	tr|E9PYH6|E9PYH6_MOUSE	Setd1a	1	1	1	1	0|0|0	0	0	0	0	0	1.59	10	0.59
BirA_C3	sp|Q9D051|ODPB_MOUSE	Pdhb	0	0	0	1	0|0|1	0	0	0	0	0	-1.72	0	0.59
BirA_C3	sp|Q6P9L6|KIF15_MOUSE	Kif15	0	0	0	1	0|0|0	0	0	0	0	0	-0.92	0	0.59
BirA_C3	sp|Q9D0R4|DDX56_MOUSE	Ddx56	1	1	1	1	0|0|0	0	0	0	0	0	1.59	10	0.59
BirA_C3	sp|Q5U4D9|THOC6_MOUSE	Thoc6	0	0	0	1	0|0|0	0	0	0	0	0	-0.92	0	0.59
BirA_C3	sp|Q9D2E2|TOE1_MOUSE	Toe1	0	0	0	1	0|1|0	0	0	0	0	0	-1.72	0	0.59
BirA_C3	sp|Q6ZWV7|RL35_MOUSE	Rpl35	0	0	0	1	0|0|1	0	0	0	0	0	-1.72	0	0.59
BirA_C3	sp|Q9JHD2|KAT2A_MOUSE	Kat2a	1	1	1	1	0|0|0	0	0	0	0	0	1.59	10	0.59
BirA_C3	sp|Q9Z0X1|AIFM1_MOUSE	Aifm1	1	1	1	1	0|0|0	0	0	0	0	0	1.59	10	0.59
BirA_C3	sp|E9Q5C9|NOLC1_MOUSE	Nolc1	0	0	0	1	0|0|1	0	0	0	0	0	-1.72	0	0.59
BirA_C3	sp|Q641P0|ARP3B_MOUSE	Actr3b	0	0	0	1	0|1|0	0	0	0	0	0	-1.72	0	0.59
BirA_C3	sp|Q8CEC0|NUP88_MOUSE	Nup88	1	1	1	1	0|0|0	0	0	0	0	0	1.59	10	0.59
BirA_C3	sp|G5E8Z2|TAF4B_MOUSE	Taf4b	1	1	1	1	0|0|0	0	0	0	0	0	1.59	10	0.59
BirA_C3	sp|Q99LI7|CSTF3_MOUSE	Cstf3	0	0	0	1	0|0|0	0	0	0	0	0	-0.92	0	0.59
BirA_C3	sp|P45591|COF2_MOUSE	Cfl2	0	0	0	1	1|0|0	0	0	0	0	0	-1.72	0	0.59
BirA_C3	sp|P84099|RL19_MOUSE	Rpl19	0	0	0	1	0|1|0	0	0	0	0	0	-1.72	0	0.59
BirA_C3	tr|Q8C788|Q8C788_MOUSE	Snx18	0	0	0	1	0|0|1	0	0	0	0	0	-1.72	0	0.59
BirA_C3	sp|P70698|PYRG1_MOUSE	Ctps1	0	0	0	1	0|1|0	0	0	0	0	0	-1.72	0	0.59
BirA_C3	tr|A0A0N5E9G7|A0A0N5E9G7_MOUSE	Rfc1	0	0	0	1	0|1|0	0	0	0	0	0	-1.72	0	0.59
BirA_C3	tr|Q91WW6|Q91WW6_MOUSE	Taf4	0	0	0	1	0|0|1	0	0	0	0	0	-1.72	0	0.59
BirA_C3	sp|A2AWL7|MGAP_MOUSE	Mga	1	1	1	1	0|0|0	0	0	0	0	0	1.59	10	0.59
BirA_C3	sp|P70333|HNRH2_MOUSE	Hnrnph2	0	0	0	1	0|0|0	0	0	0	0	0	-0.92	0	0.59
BirA_C3	sp|Q8BUR3|FOXJ3_MOUSE	Foxj3	0	0	0	1	0|1|0	0	0	0	0	0	-1.72	0	0.59
BirA_C3	sp|Q8VDN2|AT1A1_MOUSE	Atp1a1	0	0	0	1	0|1|0	0	0	0	0	0	-1.72	0	0.59
[truncated: 123 more rows]

## Sheet: SAINTexpress output C1 bait
Bait	Prey	PreyGene	Spec	SpecSum	AvgSpec	NumReplicates	ctrlCounts	AvgP	MaxP	TopoAvgP	TopoMaxP	SaintScore	logOddsScore	FoldChange	BFDR	boosted_by
BirA_C1	sp|Q8VDD5|MYH9_MOUSE	Myh9	1380|820|1160	3360	1120	3	13|0|1	1	1	1	1	1	51.75	240	0
BirA_C1	sp|Q5SWU9|ACACA_MOUSE	Acaca	1|2|3	6	2	3	1|1|1	0.16	0.36	0.16	0.36	0.16	-3.34	2	0.62
BirA_C1	sp|Q61879|MYH10_MOUSE	Myh10	110|80|115	305	101.67	3	1|0|0	1	1	1	1	1	359.35	305	0
BirA_C1	sp|Q6P5D8|SMHD1_MOUSE	Smchd1	1|5|1	7	2.33	3	1|3|3	0.03	0.09	0.03	0.09	0.03	-8.18	1	0.67
BirA_C1	sp|Q05920|PYC_MOUSE	Pc	4|17|11	32	10.67	3	1|3|1	0.73	1	0.73	1	0.73	-1.47	6.4	0.02
BirA_C1	sp|Q99MR8|MCCA_MOUSE	Mccc1	2|8|3	13	4.33	3	1|2|1	0.4	0.99	0.4	0.99	0.4	-3.05	3.25	0.29
BirA_C1	sp|Q7TPV4|MBB1A_MOUSE	Mybbp1a	1|15|2	18	6	3	8|33|33	0	0	0	0	0	-104.18	0.24	0.79
BirA_C1	sp|Q6P4S8|INT1_MOUSE	Ints1	1|5|1	7	2.33	3	2|7|4	0	0	0	0	0	-16.16	0.54	0.76
BirA_C1	sp|Q01853|TERA_MOUSE	Vcp	1|28|1	30	10	3	43|225|295	0	0	0	0	0	#NAME?	0.05	0.79
BirA_C1	sp|Q91ZA3|PCCA_MOUSE	Pcca	3|19|8	30	10	3	1|3|2	0.64	1	0.64	1	0.64	-3.97	5	0.23
BirA_C1	sp|P09405|NUCL_MOUSE	Ncl	1|17|3	21	7	3	2|12|9	0	0	0	0	0	-29.92	0.91	0.73
BirA_C1	sp|Q6PDQ2|CHD4_MOUSE	Chd4	0|1|1	2	0.67	3	7|12|12	0	0	0	0	0	-45.67	0.06	0.79
BirA_C1	sp|Q62318|TIF1B_MOUSE	Trim28	1|6|2	9	3	3	3|9|4	0	0	0	0	0	-20.21	0.56	0.76
BirA_C1	sp|P43247|MSH2_MOUSE	Msh2	1|9|1	11	3.67	3	1|8|3	0.02	0.05	0.02	0.05	0.02	-14.34	0.92	0.68
BirA_C1	sp|Q99MD9|NASP_MOUSE	Nasp	1|10|1	12	4	3	1|6|4	0.09	0.28	0.09	0.28	0.09	-13.38	1.09	0.64
BirA_C1	sp|Q3ULD5|MCCB_MOUSE	Mccc2	17|26|10	53	17.67	3	2|1|2	1	1	1	1	1	5.53	10.6	0
BirA_C1	sp|Q09XV5|CHD8_MOUSE	Chd8	0|16|3	19	6.33	3	57|38|1	0	0	0	0	0	-141.08	0.2	0.79
BirA_C1	sp|P54276|MSH6_MOUSE	Msh6	1|10|1	12	4	3	1|6|3	0.15	0.45	0.15	0.45	0.15	-11.95	1.2	0.62
BirA_C1	sp|Q4JK59|TET2_MOUSE	Tet2	1|2|1	4	1.33	3	4|10|8	0	0	0	0	0	-28.93	0.18	0.79
BirA_C1	sp|P63017|HSP7C_MOUSE	Hspa8	1|10|2	13	4.33	3	2|14|7	0	0	0	0	0	-29.77	0.57	0.77
BirA_C1	sp|E9Q4Z2|ACACB_MOUSE	Acacb	1|2|2	5	1.67	3	1|1|1	0.09	0.13	0.09	0.13	0.09	-3.34	1.67	0.64
BirA_C1	sp|E9Q634|MYO1E_MOUSE	Myo1e	1|4|12	17	5.67	3	0|0|0	0.67	1	0.67	1	0.67	0.8	56.67	0.15
BirA_C1	sp|Q99PV0|PRP8_MOUSE	Prpf8	0|0|0	0	0	3	1|4|4	0	0	0	0	0	-13.25	0	0.79
BirA_C1	sp|Q61937|NPM_MOUSE	Npm1	1|10|2	13	4.33	3	2|7|4	0.02	0.06	0.02	0.06	0.02	-16.16	1	0.68
BirA_C1	sp|Q61191|HCFC1_MOUSE	Hcfc1	1|7|2	10	3.33	3	2|11|5	0	0	0	0	0	-22.7	0.56	0.77
BirA_C1	sp|P56480|ATPB_MOUSE	Atp5b	2|13|3	18	6	3	1|12|2	0.03	0.1	0.03	0.1	0.03	-15.77	1.2	0.67
BirA_C1	sp|Q9WTM5|RUVB2_MOUSE	Ruvbl2	1|20|1	22	7.33	3	3|10|6	0.24	0.73	0.24	0.73	0.24	-24.45	1.16	0.59
BirA_C1	sp|Q6NV83|SR140_MOUSE	U2surp	1|37|3	41	13.67	3	8|44|39	0	0	0	0	0	-129.16	0.45	0.79
BirA_C1	sp|Q6P4T2|U520_MOUSE	Snrnp200	0|1|0	1	0.33	3	50|72|122	0	0	0	0	0	-362.83	0	0.79
BirA_C1	sp|P60710|ACTB_MOUSE	Actb	17|25|20	62	20.67	3	1|1|1	1	1	1	1	1	17.73	20.67	0
BirA_C1	sp|P20029|GRP78_MOUSE	Hspa5	1|21|3	25	8.33	3	3|16|10	0	0	0	0	0	-38.44	0.86	0.75
BirA_C1	sp|Q6ZPY7|KDM3B_MOUSE	Kdm3b	1|4|1	6	2	3	3|7|5	0	0	0	0	0	-18.99	0.4	0.79
BirA_C1	sp|Q689Z5|SBNO1_MOUSE	Sbno1	1|15|1	17	5.67	3	2|10|5	0.03	0.1	0.03	0.1	0.03	-21.48	1	0.66
BirA_C1	sp|P11103|PARP1_MOUSE	Parp1	1|35|6	42	14	3	5|17|8	0.25	0.74	0.25	0.74	0.25	-39.89	1.4	0.59
BirA_C1	sp|P46735|MYO1B_MOUSE	Myo1b	1|1|2	4	1.33	3	0|0|0	0.31	0.94	0.31	0.94	0.31	0.8	13.33	0.55
BirA_C1	sp|P29341|PABP1_MOUSE	Pabpc1	1|8|1	10	3.33	3	4|25|19	0	0	0	0	0	-65.87	0.21	0.79
BirA_C1	sp|Q8K298|ANLN_MOUSE	Anln	1|7|1	9	3	3	2|5|3	0.01	0.04	0.01	0.04	0.01	-12.14	0.9	0.69
BirA_C1	sp|Q8CGY8|OGT1_MOUSE	Ogt	1|38|10	49	16.33	3	11|59|27	0	0	0	0	0	-137.87	0.51	0.79
BirA_C1	sp|Q03265|ATPA_MOUSE	Atp5a1	1|4|1	6	2	3	1|7|2	0	0	0	0	0	-11.72	0.6	0.74
BirA_C1	sp|P59328|WDHD1_MOUSE	Wdhd1	1|14|3	18	6	3	3|7|6	0.12	0.35	0.12	0.35	0.12	-20.43	1.12	0.62
BirA_C1	sp|Q99NB9|SF3B1_MOUSE	Sf3b1	1|5|1	7	2.33	3	4|21|12	0	0	0	0	0	-49.9	0.19	0.79
BirA_C1	sp|P38647|GRP75_MOUSE	Hspa9	1|21|3	25	8.33	3	1|16|6	0.02	0.05	0.02	0.05	0.02	-29.54	1.09	0.68
BirA_C1	sp|Q65Z40|WAPL_MOUSE	Wapl	1|7|1	9	3	3	1|4|2	0.18	0.54	0.18	0.54	0.18	-8.18	1.29	0.61
BirA_C1	sp|P62908|RS3_MOUSE	Rps3	1|8|4	13	4.33	3	2|11|7	0	0	0	0	0	-25.7	0.65	0.77
BirA_C1	sp|P68369|TBA1A_MOUSE	Tuba1a	1|5|1	7	2.33	3	1|1|1	0.28	0.85	0.28	0.85	0.28	-3.34	2.33	0.57
BirA_C1	sp|Q7TMK9|HNRPQ_MOUSE	Syncrip	1|61|8	70	23.33	3	9|42|25	0	0	0	0	0	-107	0.92	0.77
BirA_C1	sp|P52431|DPOD1_MOUSE	Pold1	2|19|4	25	8.33	3	2|2|1	0.4	1	0.4	1	0.4	-4.23	5	0.29
BirA_C1	sp|Q9EQU5|SET_MOUSE	Set	1|6|1	8	2.67	3	1|5|5	0	0	0	0	0	-13.45	0.73	0.73
BirA_C1	sp|Q9ERD7|TBB3_MOUSE	Tubb3	1|5|1	7	2.33	3	1|4|2	0.03	0.09	0.03	0.09	0.03	-8.18	1	0.67
BirA_C1	sp|Q60838|DVL2_MOUSE	Dvl2	4|19|4	27	9	3	1|2|1	0.6	1	0.6	1	0.6	-0.38	6.75	0.24
BirA_C1	sp|Q80VJ6|ZSC4C_MOUSE	Zscan4c	0|0|0	0	0	3	1|4|1	0	0	0	0	0	-8.84	0	0.79
BirA_C1	sp|P17182|ENOA_MOUSE	Eno1	1|13|3	17	5.67	3	2|7|7	0.03	0.08	0.03	0.08	0.03	-20.32	1.06	0.67
BirA_C1	sp|Q9ESZ8|GTF2I_MOUSE	Gtf2i	1|9|1	11	3.67	3	1|4|3	0.28	0.83	0.28	0.83	0.28	-9.5	1.38	0.58
BirA_C1	sp|P60122|RUVB1_MOUSE	Ruvbl1	2|17|1	20	6.67	3	4|16|5	0	0	0	0	0	-32.54	0.8	0.74
BirA_C1	sp|P11499|HS90B_MOUSE	Hsp90ab1	1|13|2	16	5.33	3	2|11|10	0	0	0	0	0	-29.96	0.7	0.76
BirA_C1	sp|P97855|G3BP1_MOUSE	G3bp1	1|15|1	17	5.67	3	6|25|25	0	0	0	0	0	-77.74	0.3	0.79
BirA_C1	sp|P25206|MCM3_MOUSE	Mcm3	1|25|2	28	9.33	3	4|15|10	0.01	0.02	0.01	0.02	0.01	-38.6	0.97	0.7
BirA_C1	sp|P14869|RLA0_MOUSE	Rplp0	1|7|2	10	3.33	3	2|4|2	0.1	0.29	0.1	0.29	0.1	-9.5	1.25	0.64
BirA_C1	sp|O08638|MYH11_MOUSE	Myh11	111|92|131	334	111.33	3	1|0|0	1	1	1	1	1	426.05	334	0
BirA_C1	sp|Q9JLQ0|CD2AP_MOUSE	Cd2ap	2|25|1	28	9.33	3	100|310|320	0	0	0	0	0	#NAME?	0.04	0.79
BirA_C1	sp|Q6A068|CDC5L_MOUSE	Cdc5l	0|8|1	9	3	3	1|11|9	0	0	0	0	0	-30.25	0.43	0.77
BirA_C1	sp|A2APB8|TPX2_MOUSE	Tpx2	1|36|1	38	12.67	3	11|36|14	0	0	0	0	0	-84.92	0.62	0.78
BirA_C1	sp|Q61881|MCM7_MOUSE	Mcm7	1|39|1	41	13.67	3	1|14|8	0.32	0.97	0.32	0.97	0.32	-29.7	1.78	0.53
BirA_C1	sp|P27546|MAP4_MOUSE	Map4	1|16|3	20	6.67	3	30|123|80	0	0	0	0	0	-340.35	0.09	0.79
BirA_C1	sp|A7KBS4|ZSC4D_MOUSE	Zscan4d	0|0|0	0	0	3	1|4|2	0	0	0	0	0	-10.43	0	0.79
BirA_C1	sp|Q8VEK3|HNRPU_MOUSE	Hnrnpu	1|13|4	18	6	3	4|13|6	0	0	0	0	0	-30	0.78	0.76
BirA_C1	sp|P11983|TCPA_MOUSE	Tcp1	1|5|1	7	2.33	3	2|8|7	0	0	0	0	0	-21.68	0.41	0.79
BirA_C1	sp|P33174|KIF4_MOUSE	Kif4	1|7|1	9	3	3	1|3|2	0.26	0.77	0.26	0.77	0.26	-6.84	1.5	0.58
BirA_C1	tr|Q3UJB0|Q3UJB0_MOUSE	Sf3b2	1|11|2	14	4.67	3	4|33|17	0	0	0	0	0	-74.46	0.26	0.79
BirA_C1	sp|P97310|MCM2_MOUSE	Mcm2	1|11|1	13	4.33	3	4|3|1	0.33	0.98	0.33	0.98	0.33	-9.5	1.62	0.53
BirA_C1	sp|P49717|MCM4_MOUSE	Mcm4	1|56|1	58	19.33	3	10|47|15	0	0	0	0	0	-100.85	0.81	0.78
BirA_C1	sp|Q9Z315|SNUT1_MOUSE	Sart1	0|15|1	16	5.33	3	1|22|5	0	0	0	0	0	-40.06	0.57	0.77
BirA_C1	tr|A1JVI9|A1JVI9_MOUSE	Dux4	1|17|3	21	7	3	2|8|8	0.1	0.31	0.1	0.31	0.1	-22.98	1.17	0.63
BirA_C1	sp|Q99MN9|PCCB_MOUSE	Pccb	25|62|22	109	36.33	3	5|1|4	1	1	1	1	1	12.97	10.9	0
BirA_C1	sp|Q9CWF2|TBB2B_MOUSE	Tubb2b	1|5|1	7	2.33	3	1|4|3	0.01	0.03	0.01	0.03	0.01	-9.5	0.88	0.69
BirA_C1	sp|Q61074|PPM1G_MOUSE	Ppm1g	1|21|2	24	8	3	1|6|2	0.33	1	0.33	1	0.33	-10.43	2.67	0.5
BirA_C1	sp|P11260|LORF1_MOUSE		3|8|1	12	4	3	27|75|44	0	0	0	0	0	-210.97	0.08	0.79
BirA_C1	sp|F7BJB9|MORC3_MOUSE	Morc3	1|25|4	30	10	3	2|23|14	0	0	0	0	0	-52.6	0.77	0.77
BirA_C1	sp|Q921M3|SF3B3_MOUSE	Sf3b3	1|5|1	7	2.33	3	3|13|8	0	0	0	0	0	-31.33	0.29	0.79
BirA_C1	sp|Q9D0E1|HNRPM_MOUSE	Hnrnpm	1|22|6	29	9.67	3	1|20|12	0	0	0	0	0	-43.87	0.88	0.76
BirA_C1	sp|Q60848|HELLS_MOUSE	Hells	1|34|2	37	12.33	3	6|22|11	0	0	0	0	0	-52.85	0.95	0.73
BirA_C1	sp|Q9WTI7|MYO1C_MOUSE	Myo1c	1|5|8	14	4.67	3	0|0|0	0.67	1	0.67	1	0.67	0.8	46.67	0.13
BirA_C1	sp|Q80TE0|RPAP1_MOUSE	Rpap1	0|2|0	2	0.67	3	1|3|1	0	0.01	0	0.01	0	-7.66	0.4	0.71
BirA_C1	sp|O08810|U5S1_MOUSE	Eftud2	1|7|6	14	4.67	3	22|73|21	0	0	0	0	0	-166	0.12	0.79
BirA_C1	sp|P97434|MPRIP_MOUSE	Mprip	1|1|1	3	1	3	0|0|0	0	0	0	0	0	0.8	10	0.79
BirA_C1	sp|Q8C2E7|WASC5_MOUSE	Washc5	0|26|0	26	8.67	3	7|31|1	0	0	0	0	0	-56.16	0.67	0.77
BirA_C1	sp|Q61656|DDX5_MOUSE	Ddx5	1|10|1	12	4	3	1|8|8	0	0	0	0	0	-21.48	0.71	0.74
BirA_C1	sp|O88477|IF2B1_MOUSE	Igf2bp1	1|7|1	9	3	3	1|5|3	0.04	0.12	0.04	0.12	0.04	-10.71	1	0.66
BirA_C1	sp|Q6ZPJ3|UBE2O_MOUSE	Ube2o	1|17|6	24	8	3	8|20|17	0	0	0	0	0	-61.98	0.53	0.79
BirA_C1	sp|Q60737|CSK21_MOUSE	Csnk2a1	1|6|1	8	2.67	3	1|2|1	0.29	0.88	0.29	0.88	0.29	-4.54	2	0.57
BirA_C1	sp|Q61316|HSP74_MOUSE	Hspa4	1|69|28	98	32.67	3	26|109|64	0	0	0	0	0	-289.61	0.49	0.79
BirA_C1	sp|Q8VDM4|PSMD2_MOUSE	Psmd2	0|20|1	21	7	3	7|42|25	0	0	0	0	0	-108.6	0.28	0.79
BirA_C1	sp|Q569Z5|DDX46_MOUSE	Ddx46	7|106|11	124	41.33	3	1|74|25	0	0	0	0	0	-120.95	1.24	0.75
BirA_C1	sp|P46471|PRS7_MOUSE	Psmc2	1|113|11	125	41.67	3	69|291|330	0	0	0	0	0	#NAME?	0.18	0.79
BirA_C1	sp|Q8C9B9|DIDO1_MOUSE	Dido1	0|0|1	1	0.33	3	12|22|2	0	0	0	0	0	-52.12	0.03	0.79
BirA_C1	sp|P16858|G3P_MOUSE	Gapdh	1|4|3	8	2.67	3	3|6|4	0	0	0	0	0	-16.24	0.62	0.79
BirA_C1	sp|P62960|YBOX1_MOUSE	Ybx1	1|12|2	15	5	3	2|7|7	0.01	0.03	0.01	0.03	0.01	-20.32	0.94	0.69
BirA_C1	sp|P10126|EF1A1_MOUSE	Eef1a1	1|7|1	9	3	3	1|4|5	0.01	0.04	0.01	0.04	0.01	-12.12	0.9	0.69
BirA_C1	sp|Q9D8E6|RL4_MOUSE	Rpl4	1|6|1	8	2.67	3	1|3|2	0.17	0.5	0.17	0.5	0.17	-6.84	1.33	0.61
BirA_C1	sp|Q9EQ28|DPOD3_MOUSE	Pold3	1|6|1	8	2.67	3	1|2|2	0.24	0.73	0.24	0.73	0.24	-5.74	1.6	0.59
BirA_C1	sp|Q810A7|DDX42_MOUSE	Ddx42	2|15|1	18	6	3	4|12|3	0.01	0.02	0.01	0.02	0.01	-24.12	0.95	0.7
BirA_C1	tr|A0A1B0GRE8|A0A1B0GRE8_MOUSE	Zscan4e	0|0|0	0	0	3	1|2|1	0	0	0	0	0	-6.23	0	0.79
BirA_C1	sp|P35601|RFC1_MOUSE	Rfc1	1|15|3	19	6.33	3	2|6|5	0.33	0.98	0.33	0.98	0.33	-16.24	1.46	0.53
BirA_C1	sp|Q6A4J8|UBP7_MOUSE	Usp7	1|9|1	11	3.67	3	1|4|2	0.31	0.93	0.31	0.93	0.31	-8.18	1.57	0.56
BirA_C1	sp|Q9Z0U1|ZO2_MOUSE	Tjp2	1|120|12	133	44.33	3	156|440|252	0	0	0	0	0	#NAME?	0.16	0.79
BirA_C1	sp|Q3U1J4|DDB1_MOUSE	Ddb1	0|12|1	13	4.33	3	11|17|5	0	0	0	0	0	-48.13	0.39	0.78
BirA_C1	sp|Q920B9|SP16H_MOUSE	Supt16h	1|23|2	26	8.67	3	7|34|20	0	0	0	0	0	-84.93	0.43	0.79
BirA_C1	sp|Q9CSN1|SNW1_MOUSE	Snw1	0|1|0	1	0.33	3	1|5|1	0	0	0	0	0	-10.17	0.14	0.79
BirA_C1	sp|Q91ZW3|SMCA5_MOUSE	Smarca5	0|1|1	2	0.67	3	1|8|3	0	0	0	0	0	-17.13	0.17	0.79
BirA_C1	sp|Q60974|NCOR1_MOUSE	Ncor1	0|1|0	1	0.33	3	31|172|0	0	0	0	0	0	-300.43	0	0.79
BirA_C1	sp|Q5XG71|UTP20_MOUSE	Utp20	0|0|0	0	0	3	1|1|1	0	0	0	0	0	-4.75	0	0.79
BirA_C1	sp|Q61062|DVL3_MOUSE	Dvl3	9|40|10	59	19.67	3	1|3|1	0.99	1	0.99	1	0.99	4.37	11.8	0
BirA_C1	sp|G5E870|TRIPC_MOUSE	Trip12	1|8|3	12	4	3	4|10|8	0	0	0	0	0	-28.93	0.55	0.77
BirA_C1	sp|P97351|RS3A_MOUSE	Rps3a	1|5|3	9	3	3	1|8|4	0	0	0	0	0	-15.85	0.69	0.75
BirA_C1	sp|Q99L45|IF2B_MOUSE	Eif2s2	1|8|1	10	3.33	3	2|10|5	0	0	0	0	0	-21.48	0.59	0.76
BirA_C1	sp|Q8K3F7|TDH_MOUSE	Tdh	1|33|9	43	14.33	3	28|103|58	0	0	0	0	0	-274.75	0.23	0.79
BirA_C1	sp|Q8BX22|SALL4_MOUSE	Sall4	1|4|1	6	2	3	1|3|1	0.06	0.19	0.06	0.19	0.06	-5.74	1.2	0.65
BirA_C1	sp|O88685|PRS6A_MOUSE	Psmc3	1|11|5	17	5.67	3	6|22|27	0	0	0	0	0	-76.24	0.31	0.79
BirA_C1	sp|Q3TXS7|PSMD1_MOUSE	Psmd1	0|3|1	4	1.33	3	3|12|9	0	0	0	0	0	-34.9	0.17	0.79
BirA_C1	sp|P13864|DNMT1_MOUSE	Dnmt1	2|22|3	27	9	3	1|4|5	0.33	1	0.33	1	0.33	-10.19	2.7	0.44
BirA_C1	sp|Q60520|SIN3A_MOUSE	Sin3a	1|70|7	78	26	3	21|87|78	0	0	0	0	0	-270.32	0.42	0.79
BirA_C1	sp|Q9EPL8|IPO7_MOUSE	Ipo7	1|14|3	18	6	3	5|6|1	0.29	0.86	0.29	0.86	0.29	-14.65	1.5	0.57
BirA_C1	sp|Q8CFI7|RPB2_MOUSE	Polr2b	1|34|1	36	12	3	12|25|14	0	0	0	0	0	-70.74	0.71	0.77
BirA_C1	sp|Q01320|TOP2A_MOUSE	Top2a	0|66|16	82	27.33	3	1|21|36	0.03	0.09	0.03	0.09	0.03	-84.58	1.41	0.67
BirA_C1	sp|Q9CU62|SMC1A_MOUSE	Smc1a	1|16|0	17	5.67	3	1|3|3	0.33	1	0.33	1	0.33	-10.43	2.43	0.47
BirA_C1	sp|Q6ZQ08|CNOT1_MOUSE	Cnot1	0|0|0	0	0	3	1|17|6	0	0	0	0	0	-34.32	0	0.79
BirA_C1	sp|P27659|RL3_MOUSE	Rpl3	1|13|2	16	5.33	3	7|28|15	0	0	0	0	0	-68.89	0.32	0.79
BirA_C1	sp|P47911|RL6_MOUSE	Rpl6	1|4|2	7	2.33	3	1|3|2	0.02	0.07	0.02	0.07	0.02	-6.84	1.17	0.67
BirA_C1	sp|Q60865|CAPR1_MOUSE	Caprin1	1|8|2	11	3.67	3	5|13|10	0	0	0	0	0	-37.41	0.39	0.79
BirA_C1	sp|Q9JIK5|DDX21_MOUSE	Ddx21	1|12|3	16	5.33	3	3|13|6	0	0	0	0	0	-28.43	0.73	0.76
BirA_C1	sp|Q9CZ44|NSF1C_MOUSE	Nsfl1c	1|8|1	10	3.33	3	10|27|20	0	0	0	0	0	-79.43	0.18	0.79
BirA_C1	sp|Q9CXY6|ILF2_MOUSE	Ilf2	1|11|1	13	4.33	3	1|9|5	0.01	0.02	0.01	0.02	0.01	-18.52	0.87	0.7
BirA_C1	sp|P80318|TCPG_MOUSE	Cct3	1|6|1	8	2.67	3	1|8|4	0	0	0	0	0	-15.85	0.62	0.74
BirA_C1	sp|Q8VIJ6|SFPQ_MOUSE	Sfpq	1|16|1	18	6	3	5|33|20	0	0	0	0	0	-80.44	0.31	0.79
BirA_C1	sp|P49312|ROA1_MOUSE	Hnrnpa1	1|11|3	15	5	3	4|13|16	0	0	0	0	0	-44.29	0.45	0.79
BirA_C1	sp|P39447|ZO1_MOUSE	Tjp1	1|5|1	7	2.33	3	3|6|7	0	0	0	0	0	-20.43	0.44	0.79
BirA_C1	sp|Q9JLI8|SART3_MOUSE	Sart3	1|6|1	8	2.67	3	1|3|1	0.24	0.73	0.24	0.73	0.24	-5.74	1.6	0.59
BirA_C1	sp|Q8K4Z5|SF3A1_MOUSE	Sf3a1	1|9|1	11	3.67	3	5|14|4	0	0	0	0	0	-29.86	0.48	0.77
BirA_C1	sp|Q3V0C5|UBP48_MOUSE	Usp48	3|23|2	28	9.33	3	1|2|1	0.4	1	0.4	1	0.4	-3.05	7	0.28
BirA_C1	sp|A2A432|CUL4B_MOUSE	Cul4b	1|35|4	40	13.33	3	11|33|14	0	0	0	0	0	-80.6	0.69	0.78
BirA_C1	sp|Q6ZQ38|CAND1_MOUSE	Cand1	1|25|1	27	9	3	8|15|3	0.03	0.1	0.03	0.1	0.03	-34.14	1.04	0.66
BirA_C1	sp|P63038|CH60_MOUSE	Hspd1	2|7|1	10	3.33	3	2|6|7	0	0	0	0	0	-18.93	0.67	0.75
BirA_C1	sp|Q9DBG3|AP2B1_MOUSE	Ap2b1	0|15|1	16	5.33	3	1|16|14	0	0	0	0	0	-44.86	0.52	0.77
BirA_C1	sp|Q6A026|PDS5A_MOUSE	Pds5a	1|35|1	37	12.33	3	7|12|9	0.33	1	0.33	1	0.33	-37.58	1.32	0.45
BirA_C1	sp|O35286|DHX15_MOUSE	Dhx15	1|211|13	225	75	3	50|208|91	0	0	0	0	0	-513.37	0.64	0.79
BirA_C1	sp|Q05CL8|LARP7_MOUSE	Larp7	1|125|9	135	45	3	1|48|30	0.32	0.97	0.32	0.97	0.32	-111.1	1.71	0.53
BirA_C1	sp|Q69ZK6|JHD2C_MOUSE	Jmjd1c	0|1|0	1	0.33	3	2|8|3	0	0	0	0	0	-18.81	0.08	0.79
BirA_C1	sp|O35134|RPA1_MOUSE	Polr1a	0|1|0	1	0.33	3	2|4|2	0	0	0	0	0	-11.89	0.12	0.79
BirA_C1	sp|P14148|RL7_MOUSE	Rpl7	1|13|13	27	9	3	0|1|0	0.67	1	0.67	1	0.67	-1.11	27	0.04
BirA_C1	sp|Q9R190|MTA2_MOUSE	Mta2	0|1|0	1	0.33	3	1|3|1	0	0	0	0	0	-7.66	0.2	0.79
BirA_C1	sp|Q9DBR7|MYPT1_MOUSE	Ppp1r12a	4|13|12	29	9.67	3	1|1|1	0.88	1	0.88	1	0.88	0.64	9.67	0.02
BirA_C1	sp|Q6P542|ABCF1_MOUSE	Abcf1	0|11|1	12	4	3	1|3|3	0.33	0.99	0.33	0.99	0.33	-10.43	1.71	0.51
BirA_C1	sp|P70670|NACAM_MOUSE	Naca	2|3|1	6	2	3	3|8|4	0	0	0	0	0	-18.93	0.4	0.79
BirA_C1	sp|O35658|C1QBP_MOUSE	C1qbp	1|6|4	11	3.67	3	1|8|3	0	0	0	0	0	-14.34	0.92	0.73
BirA_C1	sp|Q99020|ROAA_MOUSE	Hnrnpab	1|12|2	15	5	3	2|14|7	0	0	0	0	0	-29.77	0.65	0.76
BirA_C1	sp|P42932|TCPQ_MOUSE	Cct8	1|7|1	9	3	3	1|9|5	0	0	0	0	0	-18.52	0.6	0.75
BirA_C1	sp|P16381|DDX3L_MOUSE	D1Pas1	1|12|1	14	4.67	3	1|8|5	0.04	0.11	0.04	0.11	0.04	-17.32	1	0.66
BirA_C1	sp|Q8CDN6|TXNL1_MOUSE	Txnl1	1|4|1	6	2	3	4|7|3	0	0	0	0	0	-17.64	0.43	0.79
BirA_C1	sp|P62192|PRS4_MOUSE	Psmc1	1|5|1	7	2.33	3	3|5|13	0	0	0	0	0	-26.9	0.33	0.79
BirA_C1	sp|Q924C5|ALPK3_MOUSE	Alpk3	7|10|7	24	8	3	1|7|3	0.08	0.22	0.08	0.22	0.08	-4.15	2.18	0.64
BirA_C1	sp|P37913|DNLI1_MOUSE	Lig1	2|7|1	10	3.33	3	1|2|1	0.33	0.96	0.33	0.96	0.33	-4.54	2.5	0.33
BirA_C1	sp|Q8CI11|GNL3_MOUSE	Gnl3	1|33|2	36	12	3	8|39|44	0	0	0	0	0	-129.16	0.4	0.79
BirA_C1	sp|P49718|MCM5_MOUSE	Mcm5	1|135|3	139	46.33	3	13|92|48	0	0	0	0	0	-220.92	0.91	0.79
BirA_C1	sp|Q922U1|PRPF3_MOUSE	Prpf3	0|26|1	27	9	3	1|20|9	0	0.01	0	0.01	0	-43.17	0.9	0.72
BirA_C1	sp|P62702|RS4X_MOUSE	Rps4x	1|25|5	31	10.33	3	0|1|0	0.67	1	0.67	1	0.67	-1.11	31	0.14
BirA_C1	sp|Q8K2T8|PAF1_MOUSE	Paf1	0|23|1	24	8	3	1|44|22	0	0	0	0	0	-97.88	0.36	0.79
BirA_C1	sp|Q80W00|PP1RA_MOUSE	Ppp1r10	1|71|8	80	26.67	3	28|194|84	0	0	0	0	0	-448.97	0.26	0.79
BirA_C1	sp|P70168|IMB1_MOUSE	Kpnb1	1|49|3	53	17.67	3	5|47|22	0	0	0	0	0	-103.8	0.72	0.78
BirA_C1	sp|O70133|DHX9_MOUSE	Dhx9	1|3|1	5	1.67	3	1|8|6	0	0	0	0	0	-18.62	0.33	0.79
BirA_C1	sp|Q6PGC1|DHX29_MOUSE	Dhx29	0|2|0	2	0.67	3	1|3|3	0	0	0	0	0	-10.43	0.29	0.79
BirA_C1	sp|Q6PCM1|KDM3A_MOUSE	Kdm3a	1|20|1	22	7.33	3	3|13|8	0.01	0.02	0.01	0.02	0.01	-31.33	0.92	0.7
BirA_C1	sp|P97311|MCM6_MOUSE	Mcm6	1|55|1	57	19	3	4|17|20	0.32	0.95	0.32	0.95	0.32	-55.82	1.39	0.54
BirA_C1	sp|Q8CGZ0|CHERP_MOUSE	Cherp	1|60|0	61	20.33	3	9|40|34	0	0	0	0	0	-122.16	0.73	0.78
BirA_C1	sp|Q8VEE4|RFA1_MOUSE	Rpa1	1|114|2	117	39	3	4|136|93	0	0	0	0	0	-339.98	0.5	0.79
BirA_C1	sp|Q3V1V3|ESF1_MOUSE	Esf1	0|3|1	4	1.33	3	2|3|1	0.01	0.02	0.01	0.02	0.01	-8.94	0.67	0.7
BirA_C1	sp|Q9DB00|GON4L_MOUSE	Gon4l	0|0|1	1	0.33	3	7|14|0	0	0	0	0	0	-29.97	0.05	0.79
BirA_C1	sp|Q64331|MYO6_MOUSE	Myo6	1|2|14	17	5.67	3	0|0|0	0.65	1	0.65	1	0.65	0.8	56.67	0.21
BirA_C1	sp|P16546|SPTN1_MOUSE	Sptan1	1|0|16	17	5.67	3	0|0|0	0.33	1	0.33	1	0.33	-1.71	56.67	0.38
BirA_C1	sp|P48754|BRCA1_MOUSE	Brca1	1|0|0	1	0.33	3	2|2|2	0	0	0	0	0	-8.94	0.17	0.79
BirA_C1	sp|Q923A2|SPDLY_MOUSE	Spdl1	0|1|0	1	0.33	3	0|1|0	0	0	0	0	0	-2.52	1	0.79
BirA_C1	sp|A2AGT5|CKAP5_MOUSE	Ckap5	0|0|0	0	0	3	1|11|12	0	0	0	0	0	-34.62	0	0.79
BirA_C1	sp|F8VQB6|MYO10_MOUSE	Myo10	1|8|27	36	12	3	0|0|0	0.67	1	0.67	1	0.67	0.8	120	0.1
BirA_C1	sp|P47754|CAZA2_MOUSE	Capza2	1|2|2	5	1.67	3	3|6|5	0	0	0	0	0	-17.64	0.36	0.79
BirA_C1	sp|P61979|HNRPK_MOUSE	Hnrnpk	1|8|1	10	3.33	3	1|9|6	0	0	0	0	0	-20	0.63	0.75
BirA_C1	sp|O88271|CFDP1_MOUSE	Cfdp1	2|16|1	19	6.33	3	1|8|3	0.28	0.83	0.28	0.83	0.28	-14.34	1.58	0.58
BirA_C1	sp|P12970|RL7A_MOUSE	Rpl7a	5|45|27	77	25.67	3	1|25|2	0.32	0.9	0.32	0.9	0.32	-26.41	2.75	0.54
BirA_C1	sp|P80314|TCPB_MOUSE	Cct2	1|14|2	17	5.67	3	5|28|11	0	0	0	0	0	-59.91	0.39	0.79
BirA_C1	sp|Q8BG05|ROA3_MOUSE	Hnrnpa3	1|11|5	17	5.67	3	6|31|17	0	0	0	0	0	-74.61	0.31	0.79
BirA_C1	sp|Q9Z1N7|ARI3B_MOUSE	Arid3b	1|12|2	15	5	3	1|4|1	0.33	0.99	0.33	0.99	0.33	-6.74	2.5	0.51
BirA_C1	sp|Q78ZA7|NP1L4_MOUSE	Nap1l4	1|15|1	17	5.67	3	3|8|6	0.17	0.51	0.17	0.51	0.17	-21.89	1	0.61
BirA_C1	sp|Q9CZU3|SK2L2_MOUSE	Skiv2l2	0|3|1	4	1.33	3	1|2|1	0.05	0.16	0.05	0.16	0.05	-6.23	1	0.65
BirA_C1	sp|Q6ZWX6|IF2A_MOUSE	Eif2s1	1|7|3	11	3.67	3	2|8|3	0	0	0	0	0	-15.94	0.85	0.73
BirA_C1	sp|Q587J6|LITD1_MOUSE	L1td1	1|4|1	6	2	3	3|30|15	0	0	0	0	0	-65.65	0.12	0.79
BirA_C1	sp|Q64213|SF01_MOUSE	Sf1	0|7|0	7	2.33	3	1|6|2	0.03	0.1	0.03	0.1	0.03	-12.93	0.78	0.66
BirA_C1	sp|P62196|PRS8_MOUSE	Psmc5	0|5|1	6	2	3	1|7|5	0	0	0	0	0	-18.85	0.46	0.75
BirA_C1	sp|Q61584|FXR1_MOUSE	Fxr1	4|7|1	12	4	3	1|21|11	0	0	0	0	0	-43.82	0.36	0.79
BirA_C1	sp|Q6NZF1|ZC11A_MOUSE	Zc3h11a	1|10|2	13	4.33	3	2|15|9	0	0	0	0	0	-34.06	0.5	0.78
BirA_C1	sp|P02340|P53_MOUSE	Tp53	0|1|0	1	0.33	3	15|138|46	0	0	0	0	0	-294.78	0.01	0.79
BirA_C1	sp|P17427|AP2A2_MOUSE	Ap2a2	0|15|1	16	5.33	3	2|36|19	0	0	0	0	0	-83.09	0.28	0.79
BirA_C1	sp|Q99J62|RFC4_MOUSE	Rfc4	1|8|2	11	3.67	3	3|3|5	0.02	0.05	0.02	0.05	0.02	-13.51	1	0.68
BirA_C1	sp|Q9CW03|SMC3_MOUSE	Smc3	1|4|1	6	2	3	2|4|2	0	0.01	0	0.01	0	-9.5	0.75	0.72
BirA_C1	sp|Q9Z1M8|RED_MOUSE	Ik	0|3|0	3	1	3	1|5|2	0	0	0	0	0	-11.8	0.38	0.73
BirA_C1	sp|P14685|PSMD3_MOUSE	Psmd3	1|22|3	26	8.67	3	4|28|194	0	0	0	0	0	-329.07	0.12	0.79
BirA_C1	sp|Q8K327|CHAP1_MOUSE	Champ1	19|30|19	68	22.67	3	0|2|1	1	1	1	1	1	20.52	22.67	0
BirA_C1	sp|E9Q5G3|KIF23_MOUSE	Kif23	0|3|0	3	1	3	1|19|11	0	0	0	0	0	-44.76	0.1	0.79
BirA_C1	sp|Q6ZQ88|KDM1A_MOUSE	Kdm1a	1|28|8	37	12.33	3	9|46|17	0	0	0	0	0	-100.88	0.51	0.79
BirA_C1	sp|Q8CH02|SUGP1_MOUSE	Sugp1	1|27|0	28	9.33	3	2|56|21	0	0	0	0	0	-115.64	0.35	0.79
BirA_C1	sp|Q9EQ61|PESC_MOUSE	Pes1	0|2|0	2	0.67	3	0|2|1	0.04	0.13	0.04	0.13	0.04	-4.75	0.67	0.65
BirA_C1	sp|O08784|TCOF_MOUSE	Tcof1	0|3|1	4	1.33	3	1|7|3	0	0	0	0	0	-15.93	0.36	0.79
BirA_C1	sp|P58771|TPM1_MOUSE	Tpm1	1|1|5	7	2.33	3	0|0|0	0.33	1	0.33	1	0.33	0.8	23.33	0.47
BirA_C1	sp|O88491|NSD1_MOUSE	Nsd1	0|6|4	10	3.33	3	1|8|2	0	0.01	0	0.01	0	-15.75	0.91	0.72
BirA_C1	sp|Q8BK67|RCC2_MOUSE	Rcc2	10|106|5	121	40.33	3	1|2|0	0.95	1	0.95	1	0.95	1.75	40.33	0
BirA_C1	tr|B2RQG2|B2RQG2_MOUSE	Phf3	0|3|0	3	1	3	1|7|1	0	0	0	0	0	-12.66	0.33	0.79
BirA_C1	sp|P48972|MYBB_MOUSE	Mybl2	0|9|1	10	3.33	3	1|3|1	0.33	0.99	0.33	0.99	0.33	-7.66	2	0.52
BirA_C1	sp|Q9ERU9|RBP2_MOUSE	Ranbp2	0|1|1	2	0.67	3	36|34|0	0	0	0	0	0	-102.44	0.03	0.79
BirA_C1	sp|P27641|XRCC5_MOUSE	Xrcc5	0|150|1	151	50.33	3	1|11|1	0.33	1	0.33	1	0.33	-18.25	11.62	0.44
BirA_C1	sp|Q9DBE9|SPB1_MOUSE	Ftsj3	1|19|0	20	6.67	3	18|0|14	0	0	0	0	0	-46.25	0.63	0.77
BirA_C1	sp|Q80TP3|UBR5_MOUSE	Ubr5	0|0|0	0	0	3	1|2|0	0	0	0	0	0	-4.75	0	0.79
BirA_C1	sp|Q9EP71|RAI14_MOUSE	Rai14	1|1|1	3	1	3	0|0|0	0	0	0	0	0	0.8	10	0.79
BirA_C1	sp|P23475|XRCC6_MOUSE	Xrcc6	0|106|1	107	35.67	3	0|11|0	0.33	1	0.33	1	0.33	-15.29	9.73	0.47
BirA_C1	tr|Q8K205|Q8K205_MOUSE	Pop1	0|23|1	24	8	3	1|8|1	0.32	0.96	0.32	0.96	0.32	-14.11	2.4	0.54
BirA_C1	sp|P25444|RS2_MOUSE	Rps2	1|7|3	11	3.67	3	1|13|8	0	0	0	0	0	-28.27	0.5	0.79
BirA_C1	sp|Q9Z2X1|HNRPF_MOUSE	Hnrnpf	1|20|4	25	8.33	3	5|22|24	0	0	0	0	0	-70.34	0.49	0.79
BirA_C1	sp|P97379|G3BP2_MOUSE	G3bp2	1|7|1	9	3	3	4|13|16	0	0	0	0	0	-44.29	0.27	0.79
BirA_C1	sp|P43277|H13_MOUSE	Hist1h1d	1|4|3	8	2.67	3	1|6|2	0	0	0	0	0	-10.43	0.89	0.73
BirA_C1	sp|Q04692|SMRCD_MOUSE	Smarcad1	1|11|1	13	4.33	3	2|10|8	0	0	0	0	0	-25.77	0.65	0.75
BirA_C1	sp|Q61029|LAP2B_MOUSE	Tmpo	3|12|1	16	5.33	3	1|12|4	0	0.01	0	0.01	0	-21.16	0.94	0.72
BirA_C1	sp|O09130|NF2IP_MOUSE	Nfatc2ip	8|20|4	32	10.67	3	1|11|6	0.17	0.51	0.17	0.51	0.17	-16.16	1.78	0.61
BirA_C1	sp|O09106|HDAC1_MOUSE	Hdac1	1|5|1	7	2.33	3	1|3|5	0	0.01	0	0.01	0	-10.71	0.78	0.71
BirA_C1	tr|A0A1B0GRH6|A0A1B0GRH6_MOUSE	Zscan4-ps3	0|0|0	0	0	3	2|2|1	0	0	0	0	0	-7.66	0	0.79
BirA_C1	sp|P62915|TF2B_MOUSE	Gtf2b	1|16|2	19	6.33	3	7|52|16	0	0	0	0	0	-105.14	0.25	0.79
BirA_C1	sp|Q3UEB3|PUF60_MOUSE	Puf60	1|8|2	11	3.67	3	1|8|6	0	0	0	0	0	-18.62	0.73	0.74
BirA_C1	sp|O35654|DPOD2_MOUSE	Pold2	1|50|6	57	19	3	4|5|6	0.33	1	0.33	1	0.33	-18.99	3.8	0.34
BirA_C1	sp|Q99K48|NONO_MOUSE	Nono	1|4|0	5	1.67	3	1|1|2	0.14	0.41	0.14	0.41	0.14	-6.23	1.25	0.62
BirA_C1	sp|Q5SWD9|TSR1_MOUSE	Tsr1	0|5|1	6	2	3	1|3|1	0.15	0.45	0.15	0.45	0.15	-7.66	1.2	0.62
BirA_C1	sp|Q8BG32|PSD11_MOUSE	Psmd11	1|9|4	14	4.67	3	7|26|21	0	0	0	0	0	-74.85	0.26	0.79
BirA_C1	sp|P26369|U2AF2_MOUSE	U2af2	1|58|1	60	20	3	5|29|28	0	0	0	0	0	-86.42	0.97	0.75
BirA_C1	sp|P80316|TCPE_MOUSE	Cct5	1|7|1	9	3	3	1|9|10	0	0	0	0	0	-25.61	0.45	0.77
BirA_C1	sp|Q8CCF0|PRP31_MOUSE	Prpf31	4|27|1	32	10.67	3	2|9|17	0.02	0.06	0.02	0.06	0.02	-36.81	1.14	0.68
BirA_C1	sp|Q08943|SSRP1_MOUSE	Ssrp1	0|111|1	112	37.33	3	1|41|17	0.33	0.98	0.33	0.98	0.33	-85.97	1.9	0.53
BirA_C1	sp|Q7TQH0|ATX2L_MOUSE	Atxn2l	2|6|1	9	3	3	1|4|5	0	0.01	0	0.01	0	-12.12	0.9	0.71
BirA_C1	sp|Q9Z1X4|ILF3_MOUSE	Ilf3	0|7|2	9	3	3	1|10|8	0	0	0	0	0	-27.41	0.47	0.77
BirA_C1	sp|O88569|ROA2_MOUSE	Hnrnpa2b1	0|1|0	1	0.33	3	1|5|2	0	0	0	0	0	-11.8	0.12	0.79
BirA_C1	sp|Q5SFM8|RBM27_MOUSE	Rbm27	1|38|2	41	13.67	3	10|59|29	0	0	0	0	0	-139.36	0.42	0.79
BirA_C1	sp|Q76MZ3|2AAA_MOUSE	Ppp2r1a	2|3|0	5	1.67	3	1|4|1	0.01	0.02	0.01	0.02	0.01	-8.84	0.83	0.7
BirA_C1	sp|Q05D44|IF2P_MOUSE	Eif5b	0|7|1	8	2.67	3	1|5|5	0	0.01	0	0.01	0	-16.15	0.73	0.7
BirA_C1	sp|P28656|NP1L1_MOUSE	Nap1l1	1|15|3	19	6.33	3	3|3|3	0.33	1	0.33	1	0.33	-10.75	2.11	0.49
BirA_C1	sp|P08775|RPB1_MOUSE	Polr2a	0|0|0	0	0	3	1|2|2	0	0	0	0	0	-7.66	0	0.79
BirA_C1	sp|P63154|CRNL1_MOUSE	Crnkl1	1|17|1	19	6.33	3	2|24|8	0	0	0	0	0	-45.2	0.56	0.78
BirA_C1	sp|Q8R080|GTSE1_MOUSE	Gtse1	1|11|2	14	4.67	3	1|17|12	0	0	0	0	0	-39.62	0.47	0.78
BirA_C1	sp|P80315|TCPD_MOUSE	Cct4	1|11|1	13	4.33	3	3|1|8	0.07	0.2	0.07	0.2	0.07	-14.34	1.08	0.65
BirA_C1	sp|Q99P72|RTN4_MOUSE	Rtn4	0|0|0	0	0	3	1|1|2	0	0	0	0	0	-6.23	0	0.79
BirA_C1	sp|Q6NZJ6|IF4G1_MOUSE	Eif4g1	0|0|0	0	0	3	1|4|2	0	0	0	0	0	-10.43	0	0.79
BirA_C1	sp|Q91W50|CSDE1_MOUSE	Csde1	2|100|6	108	36	3	1|11|5	0.33	1	0.33	1	0.33	-18.82	6.35	0.34
BirA_C1	sp|Q8BP47|SYNC_MOUSE	Nars	1|4|0	5	1.67	3	2|18|11	0	0	0	0	0	-44.88	0.16	0.79
BirA_C1	sp|P97496|SMRC1_MOUSE	Smarcc1	0|1|0	1	0.33	3	1|3|4	0	0	0	0	0	-11.89	0.12	0.79
BirA_C1	sp|Q91VR5|DDX1_MOUSE	Ddx1	1|31|0	32	10.67	3	28|108|17	0	0	0	0	0	-226.03	0.21	0.79
BirA_C1	sp|Q61464|ZN638_MOUSE	Znf638	0|0|0	0	0	3	1|1|0	0	0	0	0	0	-3.75	0	0.79
BirA_C1	sp|Q3UKJ7|SMU1_MOUSE	Smu1	0|1|0	1	0.33	3	0|5|1	0	0	0	0	0	-8.42	0.17	0.79
BirA_C1	sp|Q6P2K6|P4R3A_MOUSE	Ppp4r3a	1|4|0	5	1.67	3	0|0|0	0.33	1	0.33	1	0.33	-1.71	16.67	0.49
BirA_C1	sp|P99024|TBB5_MOUSE	Tubb5	1|7|2	10	3.33	3	2|6|3	0.01	0.02	0.01	0.02	0.01	-13.53	0.91	0.7
BirA_C1	sp|Q9D0D5|T2EA_MOUSE	Gtf2e1	1|6|1	8	2.67	3	1|1|1	0.32	0.95	0.32	0.95	0.32	-3.34	2.67	0.54
BirA_C1	sp|Q9Z2D8|MBD3_MOUSE	Mbd3	1|7|4	12	4	3	6|28|11	0	0	0	0	0	-61.37	0.27	0.79
BirA_C1	sp|Q7M764|U17PE_MOUSE	Usp17le	0|0|0	0	0	3	1|8|2	0	0	0	0	0	-15.75	0	0.79
BirA_C1	sp|P62754|RS6_MOUSE	Rps6	1|10|6	17	5.67	3	1|15|4	0	0	0	0	0	-25.24	0.85	0.76
BirA_C1	sp|Q60973|RBBP7_MOUSE	Rbbp7	1|5|1	7	2.33	3	1|6|4	0	0	0	0	0	-13.38	0.64	0.74
BirA_C1	sp|Q80X50|UBP2L_MOUSE	Ubap2l	1|20|1	22	7.33	3	7|23|12	0	0	0	0	0	-57.28	0.52	0.78
BirA_C1	sp|Q9CQJ4|RING2_MOUSE	Rnf2	1|5|1	7	2.33	3	1|9|7	0	0	0	0	0	-21.45	0.41	0.79
BirA_C1	sp|Q9CY58|PAIRB_MOUSE	Serbp1	1|7|1	9	3	3	1|4|1	0.23	0.69	0.23	0.69	0.23	-6.74	1.5	0.59
BirA_C1	sp|Q8VCE2|GPN1_MOUSE	Gpn1	3|5|1	9	3	3	6|20|13	0	0	0	0	0	-53.01	0.23	0.79
BirA_C1	sp|P47753|CAZA1_MOUSE	Capza1	1|1|5	7	2.33	3	5|10|7	0	0	0	0	0	-28.94	0.32	0.79
BirA_C1	sp|Q9D6Z1|NOP56_MOUSE	Nop56	1|35|7	43	14.33	3	15|42|50	0	0	0	0	0	-153.06	0.4	0.79
BirA_C1	sp|P62334|PRS10_MOUSE	Psmc6	1|4|4	9	3	3	2|15|10	0	0	0	0	0	-35.44	0.33	0.79
BirA_C1	sp|Q8R326|PSPC1_MOUSE	Pspc1	2|7|1	10	3.33	3	7|24|11	0	0	0	0	0	-57.2	0.24	0.79
BirA_C1	sp|P52479|UBP10_MOUSE	Usp10	2|11|1	14	4.67	3	4|11|7	0	0	0	0	0	-28.8	0.64	0.77
BirA_C1	sp|P33610|PRI2_MOUSE	Prim2	6|26|1	33	11	3	1|1|2	0.63	1	0.63	1	0.63	-4.54	8.25	0.24
BirA_C1	sp|Q6PDM2|SRSF1_MOUSE	Srsf1	1|12|5	18	6	3	0|39|6	0	0	0	0	0	-60.77	0.4	0.79
BirA_C1	sp|Q8K4B0|MTA1_MOUSE	Mta1	1|49|1	51	17	3	3|75|71	0	0	0	0	0	-214.94	0.34	0.79
BirA_C1	tr|Q921K2|Q921K2_MOUSE	Parp1	1|15|2	18	6	3	2|7|3	0.31	0.93	0.31	0.93	0.31	-14.65	1.5	0.56
BirA_C1	tr|Q3U0X6|Q3U0X6_MOUSE	Zfp217	0|10|1	11	3.67	3	36|101|108	0	0	0	0	0	-364.26	0.04	0.79
BirA_C1	sp|Q501J6|DDX17_MOUSE	Ddx17	0|16|1	17	5.67	3	1|7|15	0	0	0	0	0	-33.07	0.74	0.74
BirA_C1	sp|Q6DFW4|NOP58_MOUSE	Nop58	0|1|1	2	0.67	3	1|177|6	0	0	0	0	0	-271.83	0.01	0.79
BirA_C1	sp|Q64028|PHC1_MOUSE	Phc1	0|6|1	7	2.33	3	1|6|4	0	0	0	0	0	-16.09	0.64	0.73
BirA_C1	sp|Q571G4|LIN54_MOUSE	Lin54	1|19|2	22	7.33	3	1|7|1	0.32	0.95	0.32	0.95	0.32	-10.16	2.44	0.54
BirA_C1	sp|Q8BJS8|MTBP_MOUSE	Mtbp	0|1|0	1	0.33	3	3|3|1	0	0	0	0	0	-10.43	0.14	0.79
BirA_C1	sp|Q8CH18|CCAR1_MOUSE	Ccar1	1|34|3	38	12.67	3	19|22|57	0	0	0	0	0	-139.51	0.39	0.79
BirA_C1	sp|P33609|DPOLA_MOUSE	Pola1	1|17|2	20	6.67	3	1|6|1	0.32	0.97	0.32	0.97	0.32	-9.17	2.5	0.53
BirA_C1	sp|P52293|IMA1_MOUSE	Kpna2	0|4|0	4	1.33	3	1|0|2	0.22	0.65	0.22	0.65	0.22	-4.75	1.33	0.6
BirA_C1	sp|Q99104|MYO5A_MOUSE	Myo5a	2|1|3	6	2	3	0|0|0	0.64	0.99	0.64	0.99	0.64	0.8	20	0.22
BirA_C1	sp|P23116|EIF3A_MOUSE	Eif3a	0|2|1	3	1	3	1|7|14	0	0	0	0	0	-31.6	0.14	0.79
BirA_C1	sp|Q8CHY6|P66A_MOUSE	Gatad2a	0|1|1	2	0.67	3	1|29|17	0	0	0	0	0	-68.34	0.04	0.79
BirA_C1	sp|P32067|LA_MOUSE	Ssb	0|25|1	26	8.67	3	1|11|8	0.27	0.81	0.27	0.81	0.27	-28.88	1.3	0.58
BirA_C1	tr|B7ZN52|B7ZN52_MOUSE	Lmo7	4|2|7	13	4.33	3	0|1|0	0.89	1	0.89	1	0.89	0.68	13	0.01
BirA_C1	tr|Q8C7C3|Q8C7C3_MOUSE	Tpm3	1|1|10	12	4	3	0|0|0	0.33	1	0.33	1	0.33	0.8	40	0.43
BirA_C1	sp|Q9R1X4|TIM_MOUSE	Timeless	0|3|0	3	1	3	0|0|1	0.32	0.95	0.32	0.95	0.32	-2.52	3	0.54
BirA_C1	sp|Q3URQ0|TEX10_MOUSE	Tex10	0|1|0	1	0.33	3	0|4|3	0	0	0	0	0	-10.26	0.14	0.79
BirA_C1	sp|Q9JJ28|FLII_MOUSE	Flii	9|1|8	18	6	3	0|0|0	0.67	1	0.67	1	0.67	0.8	60	0.11
BirA_C1	sp|Q62018|CTR9_MOUSE	Ctr9	0|1|0	1	0.33	3	3|1|11	0	0	0	0	0	-21.25	0.07	0.79
BirA_C1	sp|Q6ZQ58|LARP1_MOUSE	Larp1	0|1|0	1	0.33	3	1|2|1	0	0	0	0	0	-6.23	0.25	0.79
BirA_C1	sp|Q6PR54|RIF1_MOUSE	Rif1	0|5|1	6	2	3	6|8|0	0	0	0	0	0	-20.12	0.43	0.76
BirA_C1	sp|P70398|USP9X_MOUSE	Usp9x	0|0|0	0	0	3	1|1|3	0	0	0	0	0	-7.66	0	0.79
BirA_C1	sp|Q9D0F6|RFC5_MOUSE	Rfc5	1|0|0	1	0.33	3	1|4|1	0	0	0	0	0	-8.84	0.17	0.79
BirA_C1	sp|Q9D8W5|PSD12_MOUSE	Psmd12	0|1|0	1	0.33	3	0|2|1	0	0	0	0	0	-4.75	0.33	0.79
BirA_C1	sp|Q5NBX1|COBL_MOUSE	Cobl	1|3|1	5	1.67	3	0|30|3	0	0	0	0	0	-43.32	0.15	0.79
BirA_C1	sp|Q99ME9|NOG1_MOUSE	Gtpbp4	0|1|0	1	0.33	3	0|2|0	0	0	0	0	0	-3.88	0.5	0.79
BirA_C1	sp|Q8VDJ3|VIGLN_MOUSE	Hdlbp	0|0|0	0	0	3	0|1|1	0	0	0	0	0	-3.75	0	0.79
BirA_C1	sp|Q8K4L3|SVIL_MOUSE	Svil	5|0|1	6	2	3	0|0|0	0.33	1	0.33	1	0.33	-1.71	20	0.47
BirA_C1	sp|P17156|HSP72_MOUSE	Hspa2	1|10|1	12	4	3	2|13|5	0	0	0	0	0	-25.48	0.6	0.76
BirA_C1	sp|Q9D902|T2EB_MOUSE	Gtf2e2	1|7|2	10	3.33	3	2|5|5	0	0	0	0	0	-14.82	0.83	0.72
BirA_C1	sp|O35737|HNRH1_MOUSE	Hnrnph1	1|18|4	23	7.67	3	5|18|15	0	0	0	0	0	-51.61	0.61	0.78
BirA_C1	sp|Q60668|HNRPD_MOUSE	Hnrnpd	1|7|1	9	3	3	1|7|5	0	0	0	0	0	-15.98	0.69	0.74
BirA_C1	tr|D3Z0M9|D3Z0M9_MOUSE	Ddx23	1|55|5	61	20.33	3	4|50|27	0	0	0	0	0	-114.09	0.75	0.79
BirA_C1	sp|P52432|RPAC1_MOUSE	Polr1c	1|11|1	13	4.33	3	41|117|67	0	0	0	0	0	-328.56	0.06	0.79
BirA_C1	tr|O54849|O54849_MOUSE		1|3|0	4	1.33	3	3|11|5	0	0	0	0	0	-27.54	0.21	0.79
BirA_C1	sp|P62137|PP1A_MOUSE	Ppp1ca	0|4|1	5	1.67	3	2|6|4	0	0	0	0	0	-17.61	0.42	0.79
BirA_C1	sp|Q9QYJ3|DNJB1_MOUSE	Dnajb1	6|30|3	39	13	3	1|18|8	0.11	0.33	0.11	0.33	0.11	-29.75	1.44	0.63
BirA_C1	sp|P17918|PCNA_MOUSE	Pcna	1|17|10	28	9.33	3	8|19|14	0	0	0	0	0	-56.23	0.68	0.78
BirA_C1	tr|A0A1C7CYV3|A0A1C7CYV3_MOUSE	Zscan4-ps1	0|0|0	0	0	3	1|2|1	0	0	0	0	0	-6.23	0	0.79
BirA_C1	sp|Q9R1C7|PR40A_MOUSE	Prpf40a	0|8|1	9	3	3	6|16|12	0	0	0	0	0	-49.83	0.26	0.79
BirA_C1	sp|P14206|RSSA_MOUSE	Rpsa	1|20|6	27	9	3	1|3|9	0.3	0.91	0.3	0.91	0.3	-15.69	2.08	0.56
BirA_C1	sp|Q8C735|LIN9_MOUSE	Lin9	1|6|1	8	2.67	3	1|2|2	0.24	0.73	0.24	0.73	0.24	-5.74	1.6	0.59
BirA_C1	sp|Q922P9|GLYR1_MOUSE	Glyr1	1|13|2	16	5.33	3	1|4|4	0.33	0.99	0.33	0.99	0.33	-10.75	1.78	0.51
BirA_C1	sp|P20664|PRI1_MOUSE	Prim1	1|20|3	24	8	3	1|5|3	0.33	1	0.33	1	0.33	-10.71	2.67	0.46
BirA_C1	sp|Q5SU73|COIL_MOUSE	Coil	0|3|1	4	1.33	3	0|1|0	0.32	0.95	0.32	0.95	0.32	-2.52	4	0.54
BirA_C1	sp|Q99LE6|ABCF2_MOUSE	Abcf2	1|18|2	21	7	3	1|46|18	0	0	0	0	0	-90.37	0.32	0.79
BirA_C1	tr|A0A1C7CYU6|A0A1C7CYU6_MOUSE	Zscan4-ps2	0|0|0	0	0	3	5|4|1	0	0	0	0	0	-14.72	0	0.79
BirA_C1	sp|Q8JZX4|SPF45_MOUSE	Rbm17	1|10|0	11	3.67	3	5|32|26	0	0	0	0	0	-92.28	0.17	0.79
BirA_C1	sp|Q9D168|INT12_MOUSE	Ints12	8|26|1	35	11.67	3	0|0|11	0.33	0.93	0.33	0.93	0.33	-12.58	3.18	0.33
BirA_C1	sp|Q8VHK9|DHX36_MOUSE	Dhx36	0|15|1	16	5.33	3	1|7|2	0.3	0.89	0.3	0.89	0.3	-14.33	1.6	0.56
BirA_C1	sp|Q9R1C0|TAF7_MOUSE	Taf7	0|2|0	2	0.67	3	1|3|1	0	0.01	0	0.01	0	-7.66	0.4	0.71
BirA_C1	sp|P21107|TPM3_MOUSE	Tpm3	1|1|3	5	1.67	3	0|0|0	0.33	0.99	0.33	0.99	0.33	0.8	16.67	0.51
BirA_C1	sp|Q03147|CDK7_MOUSE	Cdk7	0|23|1	24	8	3	1|21|4	0.01	0.02	0.01	0.02	0.01	-37.14	0.92	0.69
BirA_C1	sp|Q8BMS1|ECHA_MOUSE	Hadha	0|48|0	48	16	3	1|103|55	0	0	0	0	0	-235	0.3	0.79
BirA_C1	sp|Q60759|GCDH_MOUSE	Gcdh	0|0|0	0	0	3	1|17|16	0	0	0	0	0	-49.26	0	0.79
BirA_C1	sp|Q8R3N1|NOP14_MOUSE	Nop14	0|1|0	1	0.33	3	1|15|14	0	0	0	0	0	-43.37	0.03	0.79
BirA_C1	sp|Q9WV54|ASAH1_MOUSE	Asah1	1|0|8	9	3	3	1|4|0	0.27	0.8	0.27	0.8	0.27	-7.47	1.8	0.58
BirA_C1	sp|P07901|HS90A_MOUSE	Hsp90aa1	1|30|6	37	12.33	3	12|22|37	0	0	0	0	0	-99.86	0.52	0.79
BirA_C1	sp|P46935|NEDD4_MOUSE	Nedd4	0|1|0	1	0.33	3	1|3|1	0	0	0	0	0	-7.66	0.2	0.79
BirA_C1	sp|Q99LI5|ZN281_MOUSE	Znf281	0|2|1	3	1	3	0|3|1	0.02	0.05	0.02	0.05	0.02	-6.11	0.75	0.68
BirA_C1	sp|Q1PSW8|LIN41_MOUSE	Trim71	1|54|1	56	18.67	3	1|54|30	0	0	0	0	0	-119.92	0.66	0.79
BirA_C1	sp|Q61539|ERR2_MOUSE	Esrrb	1|7|2	10	3.33	3	0|2|0	0.44	0.96	0.44	0.96	0.44	-1.84	5	0.27
BirA_C1	sp|Q9ERG0|LIMA1_MOUSE	Lima1	9|1|12	22	7.33	3	0|0|0	0.67	1	0.67	1	0.67	0.8	73.33	0.08
BirA_C1	sp|Q9DCD2|SYF1_MOUSE	Xab2	0|3|0	3	1	3	1|7|2	0	0	0	0	0	-14.33	0.3	0.79
BirA_C1	sp|P32233|DRG1_MOUSE	Drg1	1|20|0	21	7	3	2|11|4	0.22	0.66	0.22	0.66	0.22	-24.47	1.24	0.59
BirA_C1	sp|Q9DAW6|PRP4_MOUSE	Prpf4	1|29|5	35	11.67	3	6|3|18	0.08	0.25	0.08	0.25	0.08	-35.25	1.3	0.64
BirA_C1	sp|P97760|RPB3_MOUSE	Polr2c	0|0|0	0	0	3	1|3|1	0	0	0	0	0	-7.66	0	0.79
BirA_C1	sp|Q99J95|CDK9_MOUSE	Cdk9	0|12|0	12	4	3	1|64|35	0	0	0	0	0	-146.99	0.12	0.79
BirA_C1	sp|Q3TUF7|YETS2_MOUSE	Yeats2	0|1|0	1	0.33	3	1|1|1	0	0	0	0	0	-4.75	0.33	0.79
BirA_C1	sp|Q9QWT9|KIFC1_MOUSE	Kifc1	1|7|2	10	3.33	3	1|5|1	0.13	0.4	0.13	0.4	0.13	-7.92	1.43	0.62
BirA_C1	sp|P54775|PRS6B_MOUSE	Psmc4	0|2|0	2	0.67	3	1|2|2	0	0.01	0	0.01	0	-7.66	0.4	0.71
BirA_C1	sp|Q91V92|ACLY_MOUSE	Acly	0|6|0	6	2	3	3|6|1	0	0.01	0	0.01	0	-14.55	0.6	0.71
BirA_C1	sp|P33611|DPOA2_MOUSE	Pola2	0|20|0	20	6.67	3	1|10|1	0.29	0.87	0.29	0.87	0.29	-16.76	1.67	0.57
BirA_C1	sp|Q8C796|RCOR2_MOUSE	Rcor2	0|4|0	4	1.33	3	0|2|1	0.22	0.65	0.22	0.65	0.22	-4.75	1.33	0.6
BirA_C1	sp|Q8BG81|PDIP3_MOUSE	Poldip3	1|21|0	22	7.33	3	1|8|6	0.32	0.96	0.32	0.96	0.32	-21.63	1.47	0.54
BirA_C1	sp|Q8JZM7|CDC73_MOUSE	Cdc73	0|3|0	3	1	3	1|0|8	0	0	0	0	0	-12.43	0.33	0.79
BirA_C1	sp|Q07832|PLK1_MOUSE	Plk1	0|1|0	1	0.33	3	1|5|4	0	0	0	0	0	-14.72	0.1	0.79
BirA_C1	tr|Q99LF8|Q99LF8_MOUSE	Pabpc4	1|0|0	1	0.33	3	5|36|22	0	0	0	0	0	-92.19	0.02	0.79
BirA_C1	sp|P97929|BRCA2_MOUSE	Brca2	0|0|1	1	0.33	3	1|1|0	0	0	0	0	0	-3.75	0.5	0.79
BirA_C1	sp|Q8VCD5|MED17_MOUSE	Med17	0|1|0	1	0.33	3	0|1|0	0	0	0	0	0	-2.52	1	0.79
BirA_C1	sp|A2BE28|LAS1L_MOUSE	Las1l	0|4|0	4	1.33	3	0|2|1	0.22	0.65	0.22	0.65	0.22	-4.75	1.33	0.6
BirA_C1	sp|P70700|RPA2_MOUSE	Polr1b	0|0|0	0	0	3	1|2|1	0	0	0	0	0	-6.23	0	0.79
BirA_C1	sp|Q9Z103|ADNP_MOUSE	Adnp	0|34|1	35	11.67	3	2|6|4	0.33	1	0.33	1	0.33	-17.61	2.92	0.38
BirA_C1	sp|Q99KP6|PRP19_MOUSE	Prpf19	0|10|1	11	3.67	3	3|0|24	0	0	0	0	0	-38.35	0.41	0.78
BirA_C1	sp|Q8R1B4|EIF3C_MOUSE	Eif3c	0|0|0	0	0	3	1|6|2	0	0	0	0	0	-12.93	0	0.79
BirA_C1	sp|Q80U70|SUZ12_MOUSE	Suz12	1|10|0	11	3.67	3	0|17|3	0	0	0	0	0	-28.34	0.55	0.76
BirA_C1	sp|P47963|RL13_MOUSE	Rpl13	1|33|3	37	12.33	3	0|0|0	0.66	1	0.66	1	0.66	0.8	123.33	0.18
BirA_C1	sp|Q9DBY8|NVL_MOUSE	Nvl	0|8|1	9	3	3	0|3|3	0.28	0.85	0.28	0.85	0.28	-8.84	1.5	0.58
BirA_C1	sp|P57784|RU2A_MOUSE	Snrpa1	0|28|1	29	9.67	3	0|0|0	0.33	1	0.33	1	0.33	-1.71	96.67	0.35
BirA_C1	sp|P56960|EXOSX_MOUSE	Exosc10	0|0|0	0	0	3	0|4|1	0	0	0	0	0	-7.47	0	0.79
BirA_C1	sp|Q8R2K4|TAF6L_MOUSE	Taf6l	0|16|0	16	5.33	3	1|1|1	0.33	1	0.33	1	0.33	-4.75	5.33	0.42
BirA_C1	sp|B2RY56|RBM25_MOUSE	Rbm25	0|0|0	0	0	3	0|1|0	0	0	0	0	0	-2.52	0	0.79
BirA_C1	sp|Q8BZH4|POGZ_MOUSE	Pogz	0|0|2	2	0.67	3	1|22|0	0	0	0	0	0	-32.51	0.09	0.79
BirA_C1	sp|Q922S8|KIF2C_MOUSE	Kif2c	0|4|0	4	1.33	3	0|1|1	0.28	0.85	0.28	0.85	0.28	-3.75	2	0.57
BirA_C1	sp|Q64127|TIF1A_MOUSE	Trim24	1|8|0	9	3	3	0|0|0	0.33	1	0.33	1	0.33	-1.71	30	0.45
BirA_C1	sp|Q640M1|UT14A_MOUSE	Utp14a	0|1|0	1	0.33	3	0|0|0	0	0	0	0	0	-1.71	3.33	0.79
BirA_C1	sp|P39061|COIA1_MOUSE	Col18a1	0|0|1	1	0.33	3	0|0|0	0	0	0	0	0	-1.71	3.33	0.79
BirA_C1	sp|Q8VH51|RBM39_MOUSE	Rbm39	1|14|2	17	5.67	3	4|23|6	0	0	0	0	0	-43.78	0.52	0.78
BirA_C1	sp|P43276|H15_MOUSE	Hist1h1b	2|14|6	22	7.33	3	1|8|2	0.24	0.73	0.24	0.73	0.24	-11.02	2	0.59
BirA_C1	sp|Q9DAW9|CNN3_MOUSE	Cnn3	1|5|1	7	2.33	3	7|19|20	0	0	0	0	0	-63.33	0.15	0.79
BirA_C1	sp|P58252|EF2_MOUSE	Eef2	1|15|1	17	5.67	3	5|4|4	0.33	0.98	0.33	0.98	0.33	-16.24	1.31	0.53
BirA_C1	sp|Q9D6F9|TBB4A_MOUSE	Tubb4a	1|11|2	14	4.67	3	1|5|1	0.3	0.89	0.3	0.89	0.3	-7.92	2	0.56
BirA_C1	sp|Q8VHR5|P66B_MOUSE	Gatad2b	0|4|1	5	1.67	3	1|7|4	0	0	0	0	0	-17.31	0.42	0.79
BirA_C1	sp|Q9QXX4|CMC2_MOUSE	Slc25a13	1|9|1	11	3.67	3	7|16|7	0	0	0	0	0	-40.07	0.37	0.79
BirA_C1	sp|P16460|ASSY_MOUSE	Ass1	0|11|3	14	4.67	3	1|10|4	0.01	0.02	0.01	0.02	0.01	-21.39	0.93	0.7
BirA_C1	sp|Q3U9G9|LBR_MOUSE	Lbr	1|4|1	6	2	3	1|2|3	0.02	0.07	0.02	0.07	0.02	-6.84	1	0.67
BirA_C1	sp|P61290|PSME3_MOUSE	Psme3	1|6|2	9	3	3	1|2|1	0.31	0.88	0.31	0.88	0.31	-4.54	2.25	0.56
BirA_C1	sp|Q9D8N0|EF1G_MOUSE	Eef1g	1|10|8	19	6.33	3	11|23|28	0	0	0	0	0	-86.86	0.31	0.79
BirA_C1	tr|Q3UMT8|Q3UMT8_MOUSE	Hnrnpr	1|18|5	24	8	3	5|25|8	0	0	0	0	0	-51.17	0.63	0.78
BirA_C1	sp|P62918|RL8_MOUSE	Rpl8	8|16|35	59	19.67	3	1|30|12	0	0	0	0	0	-40.26	1.37	0.75
BirA_C1	sp|Q8QZY9|SF3B4_MOUSE	Sf3b4	1|96|1	98	32.67	3	11|13|32	0.33	1	0.33	1	0.33	-77.69	1.75	0.49
BirA_C1	sp|O35326|SRSF5_MOUSE	Srsf5	1|6|1	8	2.67	3	2|10|4	0	0	0	0	0	-19.97	0.5	0.76
BirA_C1	sp|O35593|PSDE_MOUSE	Psmd14	0|1|1	2	0.67	3	1|9|6	0	0	0	0	0	-23.08	0.12	0.79
BirA_C1	sp|Q6NSQ7|LTV1_MOUSE	Ltv1	0|125|1	126	42	3	7|10|3	0.33	1	0.33	1	0.33	-29.22	6.3	0.35
BirA_C1	sp|Q6NXI6|RPRD2_MOUSE	Rprd2	0|0|0	0	0	3	1|3|3	0	0	0	0	0	-10.43	0	0.79
BirA_C1	sp|Q9CXG3|PPIL4_MOUSE	Ppil4	1|8|0	9	3	3	1|10|4	0	0	0	0	0	-21.39	0.6	0.74
BirA_C1	sp|Q7TSZ8|NACC1_MOUSE	Nacc1	3|23|3	29	9.67	3	1|24|17	0	0	0	0	0	-50.61	0.69	0.78
BirA_C1	sp|P46061|RAGP1_MOUSE	Rangap1	0|1|0	1	0.33	3	1|11|11	0	0	0	0	0	-33.25	0.04	0.79
BirA_C1	sp|P56959|FUS_MOUSE	Fus	0|0|0	0	0	3	1|4|3	0	0	0	0	0	-11.89	0	0.79
BirA_C1	sp|Q5SF07|IF2B2_MOUSE	Igf2bp2	1|25|2	28	9.33	3	5|10|0	0.31	0.93	0.31	0.93	0.31	-18.29	1.87	0.56
BirA_C1	sp|Q5XJE5|LEO1_MOUSE	Leo1	0|3|1	4	1.33	3	2|85|37	0	0	0	0	0	-182.71	0.03	0.79
BirA_C1	sp|Q9QYJ0|DNJA2_MOUSE	Dnaja2	0|12|0	12	4	3	1|1|6	0.28	0.84	0.28	0.84	0.28	-11.56	1.5	0.58
BirA_C1	sp|Q9CWK3|CD2B2_MOUSE	Cd2bp2	24|82|1	107	35.67	3	3|14|9	0.35	1	0.35	1	0.35	-34.22	4.12	0.31
BirA_C1	sp|Q63943|MEF2D_MOUSE	Mef2d	1|3|0	4	1.33	3	0|4|1	0.03	0.08	0.03	0.08	0.03	-7.47	0.8	0.67
BirA_C1	sp|O70551|SRPK1_MOUSE	Srpk1	0|14|4	18	6	3	1|14|16	0	0	0	0	0	-44.86	0.58	0.78
BirA_C1	sp|Q61033|LAP2A_MOUSE	Tmpo	0|1|0	1	0.33	3	0|1|1	0	0	0	0	0	-3.75	0.5	0.79
BirA_C1	sp|Q00547|HMMR_MOUSE	Hmmr	0|1|0	1	0.33	3	1|3|0	0	0	0	0	0	-6.11	0.25	0.79
BirA_C1	sp|O09000|NCOA3_MOUSE	Ncoa3	0|0|0	0	0	3	1|9|7	0	0	0	0	0	-24.59	0	0.79
BirA_C1	sp|Q922K7|NOP2_MOUSE	Nop2	0|2|0	2	0.67	3	1|4|1	0	0	0	0	0	-8.84	0.33	0.79
BirA_C1	sp|Q3THE2|ML12B_MOUSE	Myl12b	1|4|1	6	2	3	0|0|0	0.33	1	0.33	1	0.33	0.8	20	0.49
BirA_C1	sp|Q8BM75|ARI5B_MOUSE	Arid5b	0|1|0	1	0.33	3	1|2|1	0	0	0	0	0	-6.23	0.25	0.79
BirA_C1	sp|Q8JZQ9|EIF3B_MOUSE	Eif3b	0|0|1	1	0.33	3	2|3|1	0	0	0	0	0	-8.94	0.17	0.79
BirA_C1	sp|P80317|TCPZ_MOUSE	Cct6a	0|0|0	0	0	3	1|11|15	0	0	0	0	0	-38.95	0	0.79
BirA_C1	sp|Q99JX7|NXF1_MOUSE	Nxf1	0|3|0	3	1	3	1|2|6	0	0	0	0	0	-12.93	0.33	0.79
BirA_C1	sp|Q9CPN8|IF2B3_MOUSE	Igf2bp3	0|1|0	1	0.33	3	1|11|8	0	0	0	0	0	-28.88	0.05	0.79
BirA_C1	sp|O35129|PHB2_MOUSE	Phb2	0|0|1	1	0.33	3	1|3|2	0	0	0	0	0	-8.94	0.17	0.79
BirA_C1	sp|Q66JQ7|KNL1_MOUSE	Knl1	0|21|1	22	7.33	3	2|7|1	0.33	0.98	0.33	0.98	0.33	-14.33	2.2	0.53
BirA_C1	sp|Q99PP7|TRI33_MOUSE	Trim33	0|1|0	1	0.33	3	1|3|2	0	0	0	0	0	-8.94	0.17	0.79
BirA_C1	sp|Q8BVY0|RL1D1_MOUSE	Rsl1d1	0|10|1	11	3.67	3	1|11|11	0	0	0	0	0	-33.25	0.48	0.77
BirA_C1	tr|Q6IQX8|Q6IQX8_MOUSE	Zfp219	0|16|0	16	5.33	3	1|1|6	0.32	0.95	0.32	0.95	0.32	-11.56	2	0.54
BirA_C1	sp|Q9WUK4|RFC2_MOUSE	Rfc2	0|3|1	4	1.33	3	1|4|2	0	0.01	0	0.01	0	-10.43	0.57	0.72
BirA_C1	sp|Q80WE4|KI20B_MOUSE	Kif20b	1|32|1	34	11.33	3	0|26|0	0.2	0.59	0.2	0.59	0.2	-33.25	1.31	0.61
BirA_C1	sp|Q9Z204|HNRPC_MOUSE	Hnrnpc	0|0|0	0	0	3	1|6|2	0	0	0	0	0	-12.93	0	0.79
BirA_C1	sp|Q99KG3|RBM10_MOUSE	Rbm10	0|1|0	1	0.33	3	0|1|1	0	0	0	0	0	-3.75	0.5	0.79
BirA_C1	sp|Q91YR7|PRP6_MOUSE	Prpf6	0|0|0	0	0	3	1|1|3	0	0	0	0	0	-7.66	0	0.79
BirA_C1	sp|Q9ERA6|TFP11_MOUSE	Tfip11	0|1|0	1	0.33	3	0|1|0	0	0	0	0	0	-2.52	1	0.79
BirA_C1	sp|Q69ZX6|MOR2A_MOUSE	Morc2a	1|9|1	11	3.67	3	6|0|0	0.25	0.75	0.25	0.75	0.25	-6.05	1.83	0.59
BirA_C1	sp|Q9WVJ2|PSD13_MOUSE	Psmd13	0|1|1	2	0.67	3	0|7|7	0	0	0	0	0	-20.15	0.14	0.79
BirA_C1	sp|P58774|TPM2_MOUSE	Tpm2	1|1|16	18	6	3	0|0|0	0.33	1	0.33	1	0.33	0.8	60	0.38
BirA_C1	sp|Q61699|HS105_MOUSE	Hsph1	0|0|1	1	0.33	3	1|17|0	0	0	0	0	0	-25.16	0.06	0.79
BirA_C1	sp|Q9D554|SF3A3_MOUSE	Sf3a3	0|0|0	0	0	3	1|5|6	0	0	0	0	0	-17.44	0	0.79
BirA_C1	sp|Q8CDG3|VCIP1_MOUSE	Vcpip1	0|0|0	0	0	3	1|2|2	0	0	0	0	0	-7.66	0	0.79
BirA_C1	sp|A3KFM7|CHD6_MOUSE	Chd6	0|0|0	0	0	3	1|2|0	0	0	0	0	0	-4.75	0	0.79
BirA_C1	sp|Q8K310|MATR3_MOUSE	Matr3	0|0|0	0	0	3	0|9|1	0	0	0	0	0	-13.92	0	0.79
BirA_C1	sp|Q9CWZ7|SNAG_MOUSE	Napg	0|0|0	0	0	3	3|3|1	0	0	0	0	0	-10.43	0	0.79
BirA_C1	sp|Q99PU8|DHX30_MOUSE	Dhx30	0|2|1	3	1	3	0|0|0	0.31	0.94	0.31	0.94	0.31	-1.71	10	0.55
BirA_C1	sp|P51660|DHB4_MOUSE	Hsd17b4	0|4|1	5	1.67	3	0|1|1	0.28	0.85	0.28	0.85	0.28	-3.75	2.5	0.57
BirA_C1	sp|Q8CG47|SMC4_MOUSE	Smc4	0|1|0	1	0.33	3	1|1|2	0	0	0	0	0	-6.23	0.25	0.79
BirA_C1	sp|Q8CG48|SMC2_MOUSE	Smc2	0|5|1	6	2	3	1|0|2	0.28	0.85	0.28	0.85	0.28	-4.75	2	0.57
BirA_C1	sp|Q91VX2|UBAP2_MOUSE	Ubap2	0|0|1	1	0.33	3	3|9|4	0	0	0	0	0	-23.29	0.06	0.79
BirA_C1	sp|B2RQC6|PYR1_MOUSE	Cad	0|0|0	0	0	3	1|1|0	0	0	0	0	0	-3.75	0	0.79
BirA_C1	sp|Q2KN98|CYTSA_MOUSE	Specc1l	1|0|1	2	0.67	3	0|0|0	0	0	0	0	0	-1.71	6.67	0.79
BirA_C1	sp|Q61510|TRI25_MOUSE	Trim25	0|1|0	1	0.33	3	0|1|0	0	0	0	0	0	-2.52	1	0.79
BirA_C1	tr|E9Q3G8|E9Q3G8_MOUSE	Nup153	0|7|0	7	2.33	3	1|0|11	0	0.01	0	0.01	0	-16.61	0.58	0.71
BirA_C1	sp|Q9D0D4|DIM1_MOUSE	Dimt1	0|0|1	1	0.33	3	0|3|0	0	0	0	0	0	-4.3	0.33	0.79
BirA_C1	sp|Q62261|SPTB2_MOUSE	Sptbn1	1|0|8	9	3	3	0|0|0	0.33	1	0.33	1	0.33	-1.71	30	0.45
BirA_C1	sp|Q99JF8|PSIP1_MOUSE	Psip1	0|15|0	15	5	3	0|0|1	0.33	1	0.33	1	0.33	-2.52	15	0.35
BirA_C1	sp|P52480|KPYM_MOUSE	Pkm	1|1|0	2	0.67	3	9|0|1	0	0	0	0	0	-13.92	0.2	0.79
BirA_C1	sp|Q8CGF7|TCRG1_MOUSE	Tcerg1	0|0|0	0	0	3	1|12|0	0	0	0	0	0	-18.11	0	0.79
BirA_C1	sp|Q3U0V1|FUBP2_MOUSE	Khsrp	0|2|0	2	0.67	3	0|4|1	0.01	0.02	0.01	0.02	0.01	-7.47	0.4	0.69
BirA_C1	sp|P11440|CDK1_MOUSE	Cdk1	0|3|1	4	1.33	3	0|3|0	0.14	0.42	0.14	0.42	0.14	-4.3	1.33	0.62
BirA_C1	tr|E9Q616|E9Q616_MOUSE	Ahnak	0|0|1	1	0.33	3	0|1|0	0	0	0	0	0	-2.52	1	0.79
BirA_C1	sp|Q8R081|HNRPL_MOUSE	Hnrnpl	0|0|0	0	0	3	0|1|0	0	0	0	0	0	-2.52	0	0.79
BirA_C1	sp|Q922D8|C1TC_MOUSE	Mthfd1	0|37|1	38	12.67	3	0|0|0	0.33	1	0.33	1	0.33	-1.71	126.67	0.35
BirA_C1	sp|Q569Z6|TR150_MOUSE	Thrap3	0|0|0	0	0	3	0|1|0	0	0	0	0	0	-2.52	0	0.79
BirA_C1	sp|Q60605|MYL6_MOUSE	Myl6	1|0|0	1	0.33	3	0|0|0	0	0	0	0	0	-1.71	3.33	0.79
BirA_C1	sp|P61222|ABCE1_MOUSE	Abce1	0|1|0	1	0.33	3	0|0|0	0	0	0	0	0	-1.71	3.33	0.79
BirA_C1	sp|Q3U319|BRE1B_MOUSE	Rnf40	0|1|0	1	0.33	3	0|1|0	0	0	0	0	0	-2.52	1	0.79
BirA_C1	sp|Q9D706|RPAP3_MOUSE	Rpap3	0|1|0	1	0.33	3	0|83|0	0	0	0	0	0	-121.09	0.01	0.79
BirA_C1	sp|Q62311|TAF6_MOUSE	Taf6	0|1|0	1	0.33	3	0|2|1	0	0	0	0	0	-4.75	0.33	0.79
BirA_C1	sp|Q6IRU2|TPM4_MOUSE	Tpm4	0|0|1	1	0.33	3	0|0|0	0	0	0	0	0	-1.71	3.33	0.79
BirA_C1	sp|Q99NH0|ANR17_MOUSE	Ankrd17	0|2|1	3	1	3	0|0|0	0.31	0.94	0.31	0.94	0.31	-1.71	10	0.55
BirA_C1	sp|Q9CZV5|ST65G_MOUSE	Supt7l	0|1|0	1	0.33	3	0|0|0	0	0	0	0	0	-1.71	3.33	0.79
BirA_C1	sp|Q91YQ5|RPN1_MOUSE	Rpn1	0|0|0	0	0	3	1|0|14	0	0	0	0	0	-20.86	0	0.79
BirA_C1	tr|Q3TJB1|Q3TJB1_MOUSE	Zmym1	1|23|7	31	10.33	3	3|11|5	0.29	0.87	0.29	0.87	0.29	-24.29	1.63	0.57
BirA_C1	sp|Q9ESX5|DKC1_MOUSE	Dkc1	1|4|1	6	2	3	1|0|1	0.28	0.85	0.28	0.85	0.28	-2.14	3	0.57
BirA_C1	sp|P63037|DNJA1_MOUSE	Dnaja1	1|41|10	52	17.33	3	27|75|65	0	0	0	0	0	-242.29	0.31	0.79
BirA_C1	sp|Q91VR2|ATPG_MOUSE	Atp5c1	1|8|6	15	5	3	1|9|3	0	0.01	0	0.01	0	-15.69	1.15	0.72
BirA_C1	sp|Q9CX86|ROA0_MOUSE	Hnrnpa0	0|2|1	3	1	3	0|4|2	0	0	0	0	0	-8.7	0.5	0.79
BirA_C1	sp|P57776|EF1D_MOUSE	Eef1d	0|2|1	3	1	3	1|7|4	0	0	0	0	0	-17.31	0.25	0.79
BirA_C1	sp|Q7TNC4|LC7L2_MOUSE	Luc7l2	0|7|1	8	2.67	3	1|12|3	0	0	0	0	0	-22.72	0.5	0.76
BirA_C1	sp|P62983|RS27A_MOUSE	Rps27a	1|5|2	8	2.67	3	3|9|7	0	0	0	0	0	-24.58	0.42	0.79
BirA_C1	sp|P70288|HDAC2_MOUSE	Hdac2	1|2|1	4	1.33	3	1|3|3	0	0	0	0	0	-8.18	0.57	0.79
BirA_C1	sp|Q8BK63|KC1A_MOUSE	Csnk1a1	1|5|1	7	2.33	3	1|11|2	0	0	0	0	0	-16.92	0.5	0.76
BirA_C1	sp|P47757|CAPZB_MOUSE	Capzb	2|1|11	14	4.67	3	3|13|18	0	0	0	0	0	-45.59	0.41	0.79
BirA_C1	sp|Q04750|TOP1_MOUSE	Top1	1|15|2	18	6	3	3|12|7	0	0	0	0	0	-28.56	0.82	0.74
BirA_C1	sp|O08583|THOC4_MOUSE	Alyref	1|6|7	14	4.67	3	0|7|5	0	0.01	0	0.01	0	-14.34	1.17	0.72
BirA_C1	sp|Q8BY71|HAT1_MOUSE	Hat1	1|13|2	16	5.33	3	2|10|10	0	0	0	0	0	-28.53	0.73	0.75
BirA_C1	sp|P97477|AURKA_MOUSE	Aurka	0|1|0	1	0.33	3	1|2|3	0	0	0	0	0	-8.94	0.17	0.79
BirA_C1	sp|Q91WN1|DNJC9_MOUSE	Dnajc9	2|20|6	28	9.33	3	1|7|2	0.33	0.98	0.33	0.98	0.33	-9.79	2.8	0.51
BirA_C1	sp|Q8C092|TAF5_MOUSE	Taf5	0|7|1	8	2.67	3	0|6|3	0.03	0.1	0.03	0.1	0.03	-12.81	0.89	0.66
BirA_C1	sp|Q8BG30|NELFA_MOUSE	Nelfa	0|0|0	0	0	3	1|2|1	0	0	0	0	0	-6.23	0	0.79
BirA_C1	sp|Q9D819|IPYR_MOUSE	Ppa1	0|1|1	2	0.67	3	1|1|2	0	0	0	0	0	-6.23	0.5	0.79
BirA_C1	sp|Q8K305|NSL1_MOUSE	Nsl1	0|1|1	2	0.67	3	0|5|3	0	0	0	0	0	-11.66	0.25	0.79
BirA_C1	sp|Q60972|RBBP4_MOUSE	Rbbp4	7|12|1	20	6.67	3	0|0|0	0.67	1	0.67	1	0.67	0.8	66.67	0.12
BirA_C1	sp|P40201|CHD1_MOUSE	Chd1	0|0|0	0	0	3	5|12|1	0	0	0	0	0	-25.7	0	0.79
BirA_C1	sp|P70388|RAD50_MOUSE	Rad50	0|11|0	11	3.67	3	2|1|10	0.03	0.1	0.03	0.1	0.03	-18.4	0.85	0.66
BirA_C1	tr|A0PJJ1|A0PJJ1_MOUSE	Phf3	0|2|1	3	1	3	11|17|5	0	0	0	0	0	-48.13	0.09	0.79
BirA_C1	sp|Q9CWX9|DDX47_MOUSE	Ddx47	0|21|0	21	7	3	1|11|3	0.28	0.83	0.28	0.83	0.28	-21.25	1.4	0.58
BirA_C1	sp|P53762|ARNT_MOUSE	Arnt	0|2|0	2	0.67	3	1|2|1	0.02	0.05	0.02	0.05	0.02	-6.23	0.5	0.68
BirA_C1	sp|P97452|BOP1_MOUSE	Bop1	0|1|0	1	0.33	3	0|1|1	0	0	0	0	0	-3.75	0.5	0.79
BirA_C1	sp|Q9CWY8|RNH2A_MOUSE	Rnaseh2a	0|24|10	34	11.33	3	0|16|1	0.27	0.8	0.27	0.8	0.27	-23.87	2	0.58
BirA_C1	sp|Q9WVL5|MORC1_MOUSE	Morc1	0|2|0	2	0.67	3	1|3|1	0	0.01	0	0.01	0	-7.66	0.4	0.71
BirA_C1	sp|Q9Z2N8|ACL6A_MOUSE	Actl6a	0|0|1	1	0.33	3	1|9|8	0	0	0	0	0	-25.95	0.06	0.79
BirA_C1	sp|C0HKD8|MFA1A_MOUSE	Mfap1a	0|1|0	1	0.33	3	0|3|1	0	0	0	0	0	-6.11	0.25	0.79
BirA_C1	sp|O88907|PIAS1_MOUSE	Pias1	2|16|1	19	6.33	3	0|0|2	0.46	1	0.46	1	0.46	-1.84	9.5	0.26
BirA_C1	sp|O54833|CSK22_MOUSE	Csnk2a2	0|2|0	2	0.67	3	1|5|2	0	0	0	0	0	-11.8	0.25	0.79
BirA_C1	sp|Q9DCH4|EIF3F_MOUSE	Eif3f	1|6|0	7	2.33	3	4|33|11	0	0	0	0	0	-69.71	0.15	0.79
BirA_C1	sp|Q99LH1|NOG2_MOUSE	Gnl2	0|4|0	4	1.33	3	1|2|5	0	0.01	0	0.01	0	-11.8	0.5	0.72
BirA_C1	sp|P17225|PTBP1_MOUSE	Ptbp1	0|9|0	9	3	3	1|3|11	0	0	0	0	0	-21.25	0.6	0.73
BirA_C1	sp|Q9WUM4|COR1C_MOUSE	Coro1c	2|1|2	5	1.67	3	0|0|0	0.63	0.94	0.63	0.94	0.63	0.8	16.67	0.23
BirA_C1	sp|Q9ERF3|WDR61_MOUSE	Wdr61	0|1|0	1	0.33	3	2|12|3	0	0	0	0	0	-24.33	0.06	0.79
BirA_C1	sp|Q3UM18|LSG1_MOUSE	Lsg1	0|11|1	12	4	3	0|1|3	0.33	0.99	0.33	0.99	0.33	-6.11	3	0.51
BirA_C1	sp|Q91YE7|RBM5_MOUSE	Rbm5	0|1|0	1	0.33	3	1|3|2	0	0	0	0	0	-8.94	0.17	0.79
BirA_C1	sp|P51141|DVL1_MOUSE	Dvl1	2|29|1	32	10.67	3	0|0|0	0.65	1	0.65	1	0.65	0.8	106.67	0.2
BirA_C1	sp|Q6NVF9|CPSF6_MOUSE	Cpsf6	0|0|0	0	0	3	0|2|1	0	0	0	0	0	-4.75	0	0.79
BirA_C1	sp|Q923E4|SIR1_MOUSE	Sirt1	0|0|0	0	0	3	1|3|0	0	0	0	0	0	-6.11	0	0.79
BirA_C1	sp|Q3TKY6|CWC27_MOUSE	Cwc27	2|11|1	14	4.67	3	1|8|2	0.11	0.34	0.11	0.34	0.11	-13.05	1.27	0.63
BirA_C1	sp|Q62193|RFA2_MOUSE	Rpa2	0|2|0	2	0.67	3	1|7|3	0	0	0	0	0	-15.93	0.18	0.79
BirA_C1	sp|Q923D5|WBP11_MOUSE	Wbp11	0|20|0	20	6.67	3	1|25|12	0	0	0	0	0	-55	0.53	0.78
BirA_C1	sp|Q9Z1Z2|STRAP_MOUSE	Strap	0|2|0	2	0.67	3	0|1|1	0.11	0.32	0.11	0.32	0.11	-3.75	1	0.63
BirA_C1	sp|Q810D6|GRWD1_MOUSE	Grwd1	0|1|0	1	0.33	3	0|0|1	0	0	0	0	0	-2.52	1	0.79
BirA_C1	sp|P62141|PP1B_MOUSE	Ppp1cb	1|19|0	20	6.67	3	2|10|0	0.28	0.85	0.28	0.85	0.28	-16.75	1.67	0.57
BirA_C1	sp|G5E8G2|U17PD_MOUSE	Usp17ld	0|0|0	0	0	3	0|3|1	0	0	0	0	0	-6.11	0	0.79
BirA_C1	sp|Q6P5B0|RRP12_MOUSE	Rrp12	0|1|0	1	0.33	3	0|0|1	0	0	0	0	0	-2.52	1	0.79
BirA_C1	sp|Q9CZX8|RS19_MOUSE	Rps19	0|2|1	3	1	3	0|0|0	0.31	0.94	0.31	0.94	0.31	-1.71	10	0.55
BirA_C1	sp|Q6P1F6|2ABA_MOUSE	Ppp2r2a	0|0|0	0	0	3	1|4|1	0	0	0	0	0	-8.84	0	0.79
BirA_C1	sp|P14733|LMNB1_MOUSE	Lmnb1	0|6|1	7	2.33	3	0|10|1	0	0.01	0	0.01	0	-15.42	0.64	0.71
BirA_C1	sp|Q8BIW1|PRUN1_MOUSE	Prune1	3|20|1	24	8	3	0|0|4	0.41	0.99	0.41	0.99	0.41	-4.09	6	0.27
BirA_C1	sp|Q3TKT4|SMCA4_MOUSE	Smarca4	1|1|0	2	0.67	3	0|4|3	0	0	0	0	0	-10.26	0.29	0.79
BirA_C1	sp|Q9JHJ0|TMOD3_MOUSE	Tmod3	1|3|3	7	2.33	3	0|0|0	0.66	0.99	0.66	0.99	0.66	0.8	23.33	0.19
BirA_C1	sp|Q91WJ8|FUBP1_MOUSE	Fubp1	0|3|0	3	1	3	1|9|3	0	0	0	0	0	-18.56	0.23	0.79
BirA_C1	sp|Q5DTW7|K1551_MOUSE	Kiaa1551	0|4|1	5	1.67	3	0|1|0	0.33	1	0.33	1	0.33	-2.52	5	0.5
BirA_C1	tr|Q5RIN0|Q5RIN0_MOUSE	Ncor1	0|0|0	0	0	3	1|3|0	0	0	0	0	0	-6.11	0	0.79
BirA_C1	sp|Q8QZY1|EIF3L_MOUSE	Eif3l	0|0|0	0	0	3	1|3|4	0	0	0	0	0	-11.89	0	0.79
BirA_C1	sp|Q9CSU0|RPR1B_MOUSE	Rprd1b	0|0|0	0	0	3	1|1|1	0	0	0	0	0	-4.75	0	0.79
BirA_C1	sp|Q8R0L9|TADA3_MOUSE	Tada3	0|20|0	20	6.67	3	1|11|1	0.28	0.85	0.28	0.85	0.28	-18.25	1.54	0.58
BirA_C1	sp|Q0VBD2|MCM10_MOUSE	Mcm10	0|1|0	1	0.33	3	2|8|5	0	0	0	0	0	-21.82	0.07	0.79
BirA_C1	sp|Q64701|RBL1_MOUSE	Rbl1	1|35|0	36	12	3	1|3|0	0.33	1	0.33	1	0.33	-6.11	9	0.4
BirA_C1	sp|Q922Q8|LRC59_MOUSE	Lrrc59	0|2|1	3	1	3	0|12|0	0	0	0	0	0	-16.48	0.25	0.79
BirA_C1	sp|Q6NZN0|RBM26_MOUSE	Rbm26	0|1|0	1	0.33	3	0|1|1	0	0	0	0	0	-3.75	0.5	0.79
BirA_C1	sp|Q5PRE5|PRSR1_MOUSE	Proser1	0|3|0	3	1	3	0|3|1	0.06	0.17	0.06	0.17	0.06	-6.11	0.75	0.65
BirA_C1	sp|P23804|MDM2_MOUSE	Mdm2	0|0|0	0	0	3	0|1|1	0	0	0	0	0	-3.75	0	0.79
BirA_C1	sp|Q8CGC7|SYEP_MOUSE	Eprs	0|0|39	39	13	3	0|1|6	0.33	1	0.33	1	0.33	-9.87	5.57	0.49
BirA_C1	sp|Q924K8|MTA3_MOUSE	Mta3	1|15|4	20	6.67	3	0|172|0	0	0	0	0	0	-248.39	0.12	0.79
BirA_C1	sp|Q9WV02|RBMX_MOUSE	Rbmx	0|0|0	0	0	3	0|1|1	0	0	0	0	0	-3.75	0	0.79
BirA_C1	sp|Q60710|SAMH1_MOUSE	Samhd1	0|3|0	3	1	3	0|1|0	0.32	0.95	0.32	0.95	0.32	-2.52	3	0.54
BirA_C1	sp|Q8VI33|TAF9_MOUSE	Taf9	1|2|1	4	1.33	3	0|4|0	0.03	0.09	0.03	0.09	0.03	-4.09	1	0.67
BirA_C1	sp|Q9D0I9|SYRC_MOUSE	Rars	0|4|1	5	1.67	3	0|1|2	0.22	0.65	0.22	0.65	0.22	-4.75	1.67	0.6
BirA_C1	sp|Q9QZH3|PPIE_MOUSE	Ppie	0|0|0	0	0	3	0|2|1	0	0	0	0	0	-4.75	0	0.79
BirA_C1	sp|Q8BWW4|LARP4_MOUSE	Larp4	0|2|7	9	3	3	2|0|1	0.37	0.99	0.37	0.99	0.37	-4.75	3	0.3
BirA_C1	sp|Q9Z0N2|IF2H_MOUSE	Eif2s3y	0|2|0	2	0.67	3	0|1|0	0.22	0.66	0.22	0.66	0.22	-2.52	2	0.59
BirA_C1	sp|Q80TM9|NISCH_MOUSE	Nisch	1|0|0	1	0.33	3	0|12|4	0	0	0	0	0	-22.68	0.06	0.79
BirA_C1	sp|Q5SVQ0|KAT7_MOUSE	Kat7	0|1|0	1	0.33	3	0|0|0	0	0	0	0	0	-1.71	3.33	0.79
BirA_C1	tr|V9GX76|V9GX76_MOUSE	Myo6	0|1|3	4	1.33	3	0|0|0	0.33	0.99	0.33	0.99	0.33	-1.71	13.33	0.51
BirA_C1	sp|Q9JK91|MLH1_MOUSE	Mlh1	0|3|0	3	1	3	0|5|1	0.01	0.03	0.01	0.03	0.01	-8.42	0.5	0.69
BirA_C1	sp|Q5F2E7|NUFP2_MOUSE	Nufip2	1|1|0	2	0.67	3	0|1|0	0	0	0	0	0	-2.52	2	0.79
BirA_C1	sp|O70311|NMT2_MOUSE	Nmt2	0|2|0	2	0.67	3	1|1|1	0.04	0.13	0.04	0.13	0.04	-4.75	0.67	0.65
BirA_C1	sp|O88544|CSN4_MOUSE	Cops4	0|2|0	2	0.67	3	0|1|1	0.11	0.32	0.11	0.32	0.11	-3.75	1	0.63
BirA_C1	sp|Q3THK3|T2FA_MOUSE	Gtf2f1	0|2|0	2	0.67	3	0|1|1	0.11	0.32	0.11	0.32	0.11	-3.75	1	0.63
BirA_C1	sp|Q61183|PAPOA_MOUSE	Papola	0|1|0	1	0.33	3	0|0|0	0	0	0	0	0	-1.71	3.33	0.79
BirA_C1	sp|Q91XU0|WRIP1_MOUSE	Wrnip1	0|7|0	7	2.33	3	0|1|1	0.33	1	0.33	1	0.33	-3.75	3.5	0.5
BirA_C1	sp|P24788|CD11B_MOUSE	Cdk11b	0|5|1	6	2	3	0|0|0	0.33	1	0.33	1	0.33	-1.71	20	0.47
BirA_C1	sp|Q9CQG2|MET16_MOUSE	Mettl16	0|1|0	1	0.33	3	0|0|0	0	0	0	0	0	-1.71	3.33	0.79
BirA_C1	sp|Q922F4|TBB6_MOUSE	Tubb6	0|0|0	0	0	3	0|1|0	0	0	0	0	0	-2.52	0	0.79
BirA_C1	sp|Q9R0Q4|MO4L2_MOUSE	Morf4l2	0|0|0	0	0	3	0|6|1	0	0	0	0	0	-9.87	0	0.79
BirA_C1	tr|V9H0W7|V9H0W7_MOUSE	pro-pol-dUTPase	0|0|0	0	0	3	0|2|1	0	0	0	0	0	-4.75	0	0.79
BirA_C1	sp|Q9DBR3|ARMC8_MOUSE	Armc8	0|1|0	1	0.33	3	0|3|3	0	0	0	0	0	-8.84	0.17	0.79
BirA_C1	sp|O70194|EIF3D_MOUSE	Eif3d	0|0|0	0	0	3	1|3|3	0	0	0	0	0	-10.43	0	0.79
BirA_C1	sp|P48962|ADT1_MOUSE	Slc25a4	0|3|1	4	1.33	3	0|0|0	0.33	0.99	0.33	0.99	0.33	-1.71	13.33	0.51
BirA_C1	sp|Q9Z1Q9|SYVC_MOUSE	Vars	0|0|0	0	0	3	1|2|1	0	0	0	0	0	-6.23	0	0.79
BirA_C1	sp|Q810V0|MPP10_MOUSE	Mphosph10	0|0|0	0	0	3	0|5|1	0	0	0	0	0	-8.42	0	0.79
BirA_C1	sp|Q9QYC0|ADDA_MOUSE	Add1	0|1|1	2	0.67	3	0|0|0	0	0	0	0	0	-1.71	6.67	0.79
BirA_C1	tr|Q9DAE2|Q9DAE2_MOUSE	Rbmxl2	0|1|0	1	0.33	3	0|1|1	0	0	0	0	0	-3.75	0.5	0.79
BirA_C1	sp|Q8VCD7|KDM4C_MOUSE	Kdm4c	0|10|1	11	3.67	3	0|0|0	0.33	1	0.33	1	0.33	-1.71	36.67	0.43
BirA_C1	sp|Q80WJ7|LYRIC_MOUSE	Mtdh	0|0|0	0	0	3	0|5|1	0	0	0	0	0	-8.42	0	0.79
BirA_C1	sp|P09242|PPBT_MOUSE	Alpl	0|12|1	13	4.33	3	0|0|0	0.33	1	0.33	1	0.33	-1.71	43.33	0.42
BirA_C1	sp|Q9EPU0|RENT1_MOUSE	Upf1	1|0|0	1	0.33	3	0|8|4	0	0	0	0	0	-17.03	0.08	0.79
BirA_C1	sp|P97386|DNLI3_MOUSE	Lig3	0|3|0	3	1	3	0|0|1	0.32	0.95	0.32	0.95	0.32	-2.52	3	0.54
BirA_C1	sp|P62259|1433E_MOUSE	Ywhae	0|0|1	1	0.33	3	0|27|0	0	0	0	0	0	-38.18	0.04	0.79
BirA_C1	sp|Q91YK2|RRP1B_MOUSE	Rrp1b	0|9|1	10	3.33	3	0|0|0	0.33	1	0.33	1	0.33	-1.71	33.33	0.44
BirA_C1	sp|Q8BJW6|EIF2A_MOUSE	Eif2a	0|1|0	1	0.33	3	0|0|0	0	0	0	0	0	-1.71	3.33	0.79
BirA_C1	sp|Q61321|SIX4_MOUSE	Six4	0|1|0	1	0.33	3	0|0|0	0	0	0	0	0	-1.71	3.33	0.79
BirA_C1	sp|P80313|TCPH_MOUSE	Cct7	0|2|0	2	0.67	3	1|0|0	0.22	0.66	0.22	0.66	0.22	-2.52	2	0.59
BirA_C1	sp|Q0P678|ZCH18_MOUSE	Zc3h18	0|0|0	0	0	3	0|1|0	0	0	0	0	0	-2.52	0	0.79
BirA_C1	sp|Q9CPS7|PNO1_MOUSE	Pno1	0|0|0	0	0	3	0|1|0	0	0	0	0	0	-2.52	0	0.79
BirA_C1	sp|Q60598|SRC8_MOUSE	Cttn	0|1|0	1	0.33	3	0|2|0	0	0	0	0	0	-3.88	0.5	0.79
BirA_C1	sp|P50516|VATA_MOUSE	Atp6v1a	0|1|0	1	0.33	3	0|2|0	0	0	0	0	0	-3.88	0.5	0.79
BirA_C1	sp|Q8BTM8|FLNA_MOUSE	Flna	0|0|0	0	0	3	1|0|0	0	0	0	0	0	-2.52	0	0.79
BirA_C1	sp|Q3UMC0|SPAT5_MOUSE	Spata5	0|1|0	1	0.33	3	0|0|0	0	0	0	0	0	-1.71	3.33	0.79
BirA_C1	sp|Q3UPF5|ZCCHV_MOUSE	Zc3hav1	0|0|0	0	0	3	1|0|0	0	0	0	0	0	-2.52	0	0.79
BirA_C1	sp|Q921N6|DDX27_MOUSE	Ddx27	0|0|0	0	0	3	0|1|0	0	0	0	0	0	-2.52	0	0.79
BirA_C1	sp|P25976|UBF1_MOUSE	Ubtf	0|0|0	0	0	3	0|1|0	0	0	0	0	0	-2.52	0	0.79
BirA_C1	sp|P60229|EIF3E_MOUSE	Eif3e	0|0|0	0	0	3	0|0|1	0	0	0	0	0	-2.52	0	0.79
BirA_C1	sp|P62737|ACTA_MOUSE	Acta2	24|51|26	101	33.67	3	1|3|0	1	1	1	1	1	14.03	25.25	0
BirA_C1	sp|P17879|HS71B_MOUSE	Hspa1b	1|7|1	9	3	3	1|7|4	0	0.01	0	0.01	0	-14.52	0.75	0.72
BirA_C1	tr|G5E8R2|G5E8R2_MOUSE	Tpm1	1|1|5	7	2.33	3	0|0|0	0.33	1	0.33	1	0.33	0.8	23.33	0.47
BirA_C1	sp|P62996|TRA2B_MOUSE	Tra2b	0|2|1	3	1	3	2|12|3	0	0	0	0	0	-24.33	0.18	0.79
BirA_C1	sp|Q8BFR5|EFTU_MOUSE	Tufm	1|10|2	13	4.33	3	1|1|4	0.32	0.97	0.32	0.97	0.32	-6.74	2.17	0.53
BirA_C1	sp|Q9JKB3|YBOX3_MOUSE	Ybx3	1|6|2	9	3	3	1|10|8	0	0	0	0	0	-24.16	0.47	0.79
BirA_C1	sp|Q99PM3|TF2AA_MOUSE	Gtf2a1	1|5|1	7	2.33	3	1|8|2	0	0	0	0	0	-13.05	0.64	0.74
BirA_C1	sp|Q62093|SRSF2_MOUSE	Srsf2	1|30|9	40	13.33	3	11|35|25	0	0	0	0	0	-99.9	0.56	0.79
BirA_C1	sp|Q8BH50|CR025_MOUSE		1|12|1	14	4.67	3	0|2|1	0.33	1	0.33	1	0.33	-3.34	4.67	0.46
BirA_C1	sp|P43275|H11_MOUSE	Hist1h1a	1|15|11	27	9	3	2|14|1	0.03	0.09	0.03	0.09	0.03	-20.94	1.59	0.67
BirA_C1	sp|Q08288|LYAR_MOUSE	Lyar	0|21|2	23	7.67	3	1|19|5	0	0.01	0	0.01	0	-35.72	0.92	0.71
BirA_C1	sp|Q9CYI4|LUC7L_MOUSE	Luc7l	1|8|2	11	3.67	3	2|9|5	0	0	0	0	0	-20.13	0.69	0.75
BirA_C1	sp|P60335|PCBP1_MOUSE	Pcbp1	1|5|1	7	2.33	3	2|7|2	0	0	0	0	0	-13.28	0.64	0.74
BirA_C1	sp|Q9DB77|QCR2_MOUSE	Uqcrc2	1|3|1	5	1.67	3	1|4|3	0	0	0	0	0	-9.5	0.63	0.74
BirA_C1	sp|Q8CGP1|H2B1K_MOUSE	Hist1h2bk	4|12|7	23	7.67	3	1|12|0	0.07	0.21	0.07	0.21	0.07	-9.74	1.77	0.64
BirA_C1	sp|P62852|RS25_MOUSE	Rps25	1|9|8	18	6	3	1|4|1	0.59	0.93	0.59	0.93	0.59	-6.74	3	0.25
BirA_C1	sp|O70251|EF1B_MOUSE	Eef1b	1|6|4	11	3.67	3	1|25|6	0	0	0	0	0	-42.19	0.34	0.79
BirA_C1	sp|O88874|CCNK_MOUSE	Ccnk	0|6|1	7	2.33	3	1|7|4	0	0	0	0	0	-17.31	0.58	0.74
BirA_C1	sp|Q6NZA9|TAF9B_MOUSE	Taf9b	0|2|2	4	1.33	3	1|11|1	0	0	0	0	0	-18.25	0.31	0.79
BirA_C1	sp|O88329|MYO1A_MOUSE	Myo1a	1|1|2	4	1.33	3	0|0|0	0.31	0.94	0.31	0.94	0.31	0.8	13.33	0.55
BirA_C1	sp|Q8C5N3|CWC22_MOUSE	Cwc22	0|1|0	1	0.33	3	1|3|1	0	0	0	0	0	-7.66	0.2	0.79
BirA_C1	sp|Q8BP67|RL24_MOUSE	Rpl24	2|3|5	10	3.33	3	1|6|1	0.01	0.04	0.01	0.04	0.01	-7.46	1.25	0.69
BirA_C1	sp|Q3TWW8|SRSF6_MOUSE	Srsf6	1|4|2	7	2.33	3	0|1|2	0.26	0.65	0.26	0.65	0.26	-3.34	2.33	0.58
BirA_C1	sp|P97931|UNG_MOUSE	Ung	2|9|0	11	3.67	3	1|11|6	0	0	0	0	0	-25.81	0.61	0.76
BirA_C1	sp|P63330|PP2AA_MOUSE	Ppp2ca	0|1|0	1	0.33	3	1|9|7	0	0	0	0	0	-24.59	0.06	0.79
BirA_C1	sp|Q3UFB2|BCD1_MOUSE	Znhit6	0|20|0	20	6.67	3	1|15|9	0	0.01	0	0.01	0	-36.02	0.8	0.72
BirA_C1	sp|Q8K363|DDX18_MOUSE	Ddx18	0|23|1	24	8	3	2|20|5	0	0.01	0	0.01	0	-38.66	0.89	0.71
BirA_C1	sp|Q922L6|NELFD_MOUSE	Nelfcd	3|7|0	10	3.33	3	1|4|2	0.18	0.54	0.18	0.54	0.18	-10.43	1.43	0.61
BirA_C1	sp|Q925E7|2ABD_MOUSE	Ppp2r2d	0|2|0	2	0.67	3	1|8|1	0	0	0	0	0	-14.11	0.2	0.79
BirA_C1	sp|Q9DBR1|XRN2_MOUSE	Xrn2	0|3|1	4	1.33	3	2|10|6	0	0	0	0	0	-26.03	0.22	0.79
BirA_C1	sp|Q9QWV9|CCNT1_MOUSE	Ccnt1	0|28|2	30	10	3	1|15|3	0.29	0.86	0.29	0.86	0.29	-26.96	1.58	0.57
BirA_C1	sp|Q5XG69|F169A_MOUSE	Fam169a	1|13|1	15	5	3	1|0|2	0.33	1	0.33	1	0.33	-3.34	5	0.46
BirA_C1	sp|Q99MN1|SYK_MOUSE	Kars	0|4|2	6	2	3	1|8|3	0	0	0	0	0	-17.13	0.5	0.79
BirA_C1	sp|Q7TNE3|SPAG7_MOUSE	Spag7	1|18|10	29	9.67	3	0|11|0	0.36	0.84	0.36	0.84	0.36	-12.58	2.64	0.31
BirA_C1	sp|C0HKE3|H2A1D_MOUSE	Hist1h2ad	0|21|2	23	7.67	3	0|3|1	0.35	1	0.35	1	0.35	-6.11	5.75	0.32
BirA_C1	sp|Q7TQK0|CCNT2_MOUSE	Ccnt2	0|5|2	7	2.33	3	1|11|1	0	0	0	0	0	-18.25	0.54	0.75
BirA_C1	sp|Q91WE2|F192A_MOUSE	Fam192a	1|12|1	14	4.67	3	0|12|14	0	0	0	0	0	-33.92	0.54	0.77
BirA_C1	sp|Q80ZW0|STK35_MOUSE	Stk35	2|1|0	3	1	3	2|0|2	0.01	0.04	0.01	0.04	0.01	-6.31	0.75	0.69
BirA_C1	sp|P61965|WDR5_MOUSE	Wdr5	1|0|4	5	1.67	3	4|14|5	0	0	0	0	0	-33.3	0.22	0.79
BirA_C1	sp|Q60960|IMA5_MOUSE	Kpna1	1|4|0	5	1.67	3	2|9|4	0	0	0	0	0	-21.63	0.33	0.79
BirA_C1	sp|P69566|RANB9_MOUSE	Ranbp9	0|14|0	14	4.67	3	1|9|6	0.03	0.1	0.03	0.1	0.03	-23.08	0.88	0.66
BirA_C1	sp|Q80WS3|FBLL1_MOUSE	Fbll1	0|0|0	0	0	3	1|3|0	0	0	0	0	0	-6.11	0	0.79
BirA_C1	sp|Q9D0P7|PSRC1_MOUSE	Psrc1	1|6|4	11	3.67	3	0|3|3	0.17	0.44	0.17	0.44	0.17	-6.74	1.83	0.61
BirA_C1	sp|Q91WK0|LRRF2_MOUSE	Lrrfip2	2|1|2	5	1.67	3	0|0|0	0.63	0.94	0.63	0.94	0.63	0.8	16.67	0.23
BirA_C1	sp|Q9Z1R2|BAG6_MOUSE	Bag6	0|0|0	0	0	3	1|4|3	0	0	0	0	0	-11.89	0	0.79
BirA_C1	tr|Q6ZQ32|Q6ZQ32_MOUSE	Lmo7	1|2|4	7	2.33	3	0|0|0	0.65	1	0.65	1	0.65	0.8	23.33	0.22
BirA_C1	sp|Q8K4L0|DDX54_MOUSE	Ddx54	0|1|0	1	0.33	3	0|4|2	0	0	0	0	0	-8.7	0.17	0.79
BirA_C1	sp|P51859|HDGF_MOUSE	Hdgf	1|3|0	4	1.33	3	0|0|0	0.33	0.99	0.33	0.99	0.33	-1.71	13.33	0.51
BirA_C1	sp|Q6PGL7|WASC2_MOUSE	Washc2	0|0|0	0	0	3	1|2|3	0	0	0	0	0	-8.94	0	0.79
BirA_C1	sp|Q80VD1|FA98B_MOUSE	Fam98b	0|3|0	3	1	3	0|1|1	0.2	0.61	0.2	0.61	0.2	-3.75	1.5	0.6
BirA_C1	sp|Q7TPM1|PRC2B_MOUSE	Prrc2b	0|0|0	0	0	3	1|12|5	0	0	0	0	0	-25.7	0	0.79
BirA_C1	sp|Q61550|RAD21_MOUSE	Rad21	1|3|1	5	1.67	3	0|5|0	0.04	0.11	0.04	0.11	0.04	-5.34	1	0.66
BirA_C1	sp|Q9D903|EBP2_MOUSE	Ebna1bp2	0|0|0	0	0	3	1|5|3	0	0	0	0	0	-13.21	0	0.79
BirA_C1	sp|P68040|RACK1_MOUSE	Rack1	1|0|1	2	0.67	3	1|0|3	0	0	0	0	0	-6.11	0.5	0.79
BirA_C1	sp|P61161|ARP2_MOUSE	Actr2	1|2|1	4	1.33	3	0|0|0	0.31	0.94	0.31	0.94	0.31	0.8	13.33	0.55
BirA_C1	sp|Q9QWF0|CAF1A_MOUSE	Chaf1a	1|12|1	14	4.67	3	0|0|1	0.33	1	0.33	1	0.33	-1.11	14	0.38
BirA_C1	tr|E9QN31|E9QN31_MOUSE	Nop2	0|2|0	2	0.67	3	1|8|4	0	0	0	0	0	-18.72	0.15	0.79
BirA_C1	sp|Q6ZPZ3|ZC3H4_MOUSE	Zc3h4	0|1|0	1	0.33	3	0|2|0	0	0	0	0	0	-3.88	0.5	0.79
BirA_C1	tr|J3QP73|J3QP73_MOUSE	Gm20765	0|0|0	0	0	3	1|1|1	0	0	0	0	0	-4.75	0	0.79
BirA_C1	sp|P62242|RS8_MOUSE	Rps8	1|40|2	43	14.33	3	0|0|0	0.65	1	0.65	1	0.65	0.8	143.33	0.2
BirA_C1	sp|P51949|MAT1_MOUSE	Mnat1	0|6|1	7	2.33	3	1|0|0	0.33	1	0.33	1	0.33	-2.52	7	0.46
BirA_C1	sp|P47962|RL5_MOUSE	Rpl5	0|2|1	3	1	3	1|4|2	0	0	0	0	0	-10.43	0.43	0.79
BirA_C1	sp|Q6P5F9|XPO1_MOUSE	Xpo1	0|1|1	2	0.67	3	0|7|6	0	0	0	0	0	-18.65	0.15	0.79
BirA_C1	sp|Q4FK66|PR38A_MOUSE	Prpf38a	0|7|0	7	2.33	3	1|20|3	0	0	0	0	0	-34.08	0.29	0.79
BirA_C1	sp|Q7TMX5|SHQ1_MOUSE	Shq1	0|6|0	6	2	3	1|5|0	0.13	0.4	0.13	0.4	0.13	-8.42	1	0.62
BirA_C1	sp|P47955|RLA1_MOUSE	Rplp1	0|21|7	28	9.33	3	0|1|1	0.67	1	0.67	1	0.67	-3.75	14	0.17
BirA_C1	sp|Q8CIG8|ANM5_MOUSE	Prmt5	1|6|0	7	2.33	3	0|12|7	0	0	0	0	0	-27.18	0.37	0.79
BirA_C1	sp|P70372|ELAV1_MOUSE	Elavl1	1|3|1	5	1.67	3	6|10|5	0	0	0	0	0	-27.49	0.24	0.79
BirA_C1	sp|Q99LF4|RTCB_MOUSE	Rtcb	1|9|0	10	3.33	3	0|0|1	0.33	1	0.33	1	0.33	-2.52	10	0.41
BirA_C1	sp|A2AHC3|CAMP1_MOUSE	Camsap1	0|1|0	1	0.33	3	1|3|0	0	0	0	0	0	-6.11	0.25	0.79
BirA_C1	tr|Q8BVY4|Q8BVY4_MOUSE	Supt3	1|7|0	8	2.67	3	2|0|0	0.32	0.96	0.32	0.96	0.32	-3.88	4	0.54
BirA_C1	sp|Q99J36|THUM1_MOUSE	Thumpd1	1|4|0	5	1.67	3	0|1|0	0.33	1	0.33	1	0.33	-2.52	5	0.5
BirA_C1	sp|Q9D824|FIP1_MOUSE	Fip1l1	0|0|0	0	0	3	0|2|1	0	0	0	0	0	-4.75	0	0.79
BirA_C1	sp|Q99M28|RNPS1_MOUSE	Rnps1	0|0|0	0	0	3	1|7|2	0	0	0	0	0	-14.33	0	0.79
BirA_C1	sp|P27612|PLAP_MOUSE	Plaa	0|0|0	0	0	3	0|2|1	0	0	0	0	0	-4.75	0	0.79
BirA_C1	sp|Q8BU11|TOX4_MOUSE	Tox4	0|0|0	0	0	3	1|3|1	0	0	0	0	0	-7.66	0	0.79
BirA_C1	sp|P62900|RL31_MOUSE	Rpl31	0|1|2	3	1	3	0|1|0	0.22	0.66	0.22	0.66	0.22	-2.52	3	0.59
BirA_C1	sp|Q9QZQ1|AFAD_MOUSE	Afdn	0|0|0	0	0	3	1|0|2	0	0	0	0	0	-4.75	0	0.79
BirA_C1	sp|P70290|EM55_MOUSE	Mpp1	2|7|0	9	3	3	1|0|0	0.55	1	0.55	1	0.55	-2.52	9	0.25
BirA_C1	sp|Q69ZR9|TASOR_MOUSE	Fam208a	1|0|1	2	0.67	3	0|0|0	0	0	0	0	0	-1.71	6.67	0.79
BirA_C1	sp|Q8C0P0|GWL_MOUSE	Mastl	0|9|1	10	3.33	3	0|1|0	0.33	1	0.33	1	0.33	-2.52	10	0.41
BirA_C1	sp|Q9JI13|SAS10_MOUSE	Utp3	0|3|1	4	1.33	3	0|7|15	0	0	0	0	0	-31.46	0.18	0.79
BirA_C1	sp|P17426|AP2A1_MOUSE	Ap2a1	0|0|0	0	0	3	0|3|1	0	0	0	0	0	-6.11	0	0.79
BirA_C1	sp|Q91VC3|IF4A3_MOUSE	Eif4a3	0|2|0	2	0.67	3	1|3|5	0	0	0	0	0	-13.21	0.22	0.79
BirA_C1	sp|O55143|AT2A2_MOUSE	Atp2a2	0|2|1	3	1	3	0|2|2	0.01	0.04	0.01	0.04	0.01	-6.31	0.75	0.69
BirA_C1	sp|Q8CHP5|PYM1_MOUSE	Pym1	0|0|1	1	0.33	3	0|0|0	0	0	0	0	0	-1.71	3.33	0.79
BirA_C1	sp|Q91YE6|IPO9_MOUSE	Ipo9	0|3|1	4	1.33	3	0|0|0	0.33	0.99	0.33	0.99	0.33	-1.71	13.33	0.51
BirA_C1	sp|Q8C2Q3|RBM14_MOUSE	Rbm14	0|2|0	2	0.67	3	0|2|1	0.04	0.13	0.04	0.13	0.04	-4.75	0.67	0.65
BirA_C1	sp|Q8C263|SKA3_MOUSE	Ska3	1|14|0	15	5	3	0|0|0	0.33	1	0.33	1	0.33	-1.71	50	0.4
BirA_C1	sp|Q8BP27|SFR1_MOUSE	Sfr1	0|0|0	0	0	3	0|1|1	0	0	0	0	0	-3.75	0	0.79
BirA_C1	sp|P0DP27|CALM2_MOUSE	Calm2	0|0|1	1	0.33	3	0|0|0	0	0	0	0	0	-1.71	3.33	0.79
BirA_C1	sp|Q9DBG6|RPN2_MOUSE	Rpn2	0|9|0	9	3	3	1|0|0	0.33	1	0.33	1	0.33	-2.52	9	0.41
BirA_C1	sp|Q8BGS1|E41L5_MOUSE	Epb41l5	0|8|0	8	2.67	3	1|0|1	0.33	1	0.33	1	0.33	-3.75	4	0.49
BirA_C1	sp|Q922D4|PP6R3_MOUSE	Ppp6r3	0|0|0	0	0	3	1|5|1	0	0	0	0	0	-10.17	0	0.79
BirA_C1	sp|Q62203|SF3A2_MOUSE	Sf3a2	0|0|0	0	0	3	0|18|1	0	0	0	0	0	-26.67	0	0.79
BirA_C1	sp|Q63850|NUP62_MOUSE	Nup62	0|0|0	0	0	3	0|4|1	0	0	0	0	0	-7.47	0	0.79
BirA_C1	sp|Q8K2Y0|RN219_MOUSE	Rnf219	0|0|0	0	0	3	0|1|2	0	0	0	0	0	-4.75	0	0.79
BirA_C1	sp|Q9D880|TIM50_MOUSE	Timm50	0|0|1	1	0.33	3	0|1|0	0	0	0	0	0	-2.52	1	0.79
BirA_C1	sp|Q8CIE6|COPA_MOUSE	Copa	0|0|0	0	0	3	0|1|1	0	0	0	0	0	-3.75	0	0.79
BirA_C1	sp|Q78JW9|UBFD1_MOUSE	Ubfd1	0|0|0	0	0	3	0|1|1	0	0	0	0	0	-3.75	0	0.79
BirA_C1	sp|Q8BRT1|CLAP2_MOUSE	Clasp2	0|0|0	0	0	3	1|3|5	0	0	0	0	0	-13.21	0	0.79
BirA_C1	sp|Q8BMK4|CKAP4_MOUSE	Ckap4	0|3|1	4	1.33	3	0|0|1	0.32	0.95	0.32	0.95	0.32	-2.52	4	0.54
BirA_C1	sp|Q9ESC8|AFF4_MOUSE	Aff4	0|1|0	1	0.33	3	0|2|1	0	0	0	0	0	-4.75	0.33	0.79
BirA_C1	sp|Q9Z1F9|SAE2_MOUSE	Uba2	0|1|0	1	0.33	3	0|0|0	0	0	0	0	0	-1.71	3.33	0.79
BirA_C1	sp|Q3URK3|TET1_MOUSE	Tet1	1|0|3	4	1.33	3	0|0|0	0.33	0.99	0.33	0.99	0.33	-1.71	13.33	0.51
BirA_C1	sp|Q5NC05|TTF2_MOUSE	Ttf2	0|0|0	0	0	3	1|10|0	0	0	0	0	0	-15.42	0	0.79
BirA_C1	sp|Q61026|NCOA2_MOUSE	Ncoa2	0|0|0	0	0	3	1|2|1	0	0	0	0	0	-6.23	0	0.79
BirA_C1	sp|P09803|CADH1_MOUSE	Cdh1	0|0|1	1	0.33	3	0|0|0	0	0	0	0	0	-1.71	3.33	0.79
BirA_C1	sp|Q9JIX8|ACINU_MOUSE	Acin1	0|0|0	0	0	3	0|12|1	0	0	0	0	0	-18.11	0	0.79
BirA_C1	sp|Q4VBE8|WDR18_MOUSE	Wdr18	0|0|0	0	0	3	0|1|4	0	0	0	0	0	-7.47	0	0.79
BirA_C1	sp|Q9Z179|SHCBP_MOUSE	Shcbp1	0|7|0	7	2.33	3	0|3|1	0.29	0.87	0.29	0.87	0.29	-6.11	1.75	0.57
BirA_C1	sp|Q91WQ5|TAF5L_MOUSE	Taf5l	0|2|0	2	0.67	3	0|0|1	0.22	0.66	0.22	0.66	0.22	-2.52	2	0.59
BirA_C1	tr|E9Q8X5|E9Q8X5_MOUSE	Zbtb10	0|1|0	1	0.33	3	0|0|0	0	0	0	0	0	-1.71	3.33	0.79
BirA_C1	tr|Q6ZPV6|Q6ZPV6_MOUSE	Zbtb21	0|3|0	3	1	3	0|0|1	0.32	0.95	0.32	0.95	0.32	-2.52	3	0.54
BirA_C1	sp|P42227|STAT3_MOUSE	Stat3	0|1|0	1	0.33	3	0|0|0	0	0	0	0	0	-1.71	3.33	0.79
BirA_C1	sp|Q924C1|XPO5_MOUSE	Xpo5	0|0|0	0	0	3	1|1|0	0	0	0	0	0	-3.75	0	0.79
BirA_C1	sp|A2AKX3|SETX_MOUSE	Setx	0|0|0	0	0	3	1|0|0	0	0	0	0	0	-2.52	0	0.79
BirA_C1	sp|Q9D3E6|STAG1_MOUSE	Stag1	0|1|0	1	0.33	3	0|0|0	0	0	0	0	0	-1.71	3.33	0.79
BirA_C1	sp|Q9DBY0|FOXP4_MOUSE	Foxp4	0|1|0	1	0.33	3	0|0|0	0	0	0	0	0	-1.71	3.33	0.79
BirA_C1	sp|Q61249|IGBP1_MOUSE	Igbp1	1|4|0	5	1.67	3	0|3|0	0.2	0.59	0.2	0.59	0.2	-4.3	1.67	0.61
BirA_C1	sp|Q9JIH2|NUP50_MOUSE	Nup50	0|4|0	4	1.33	3	0|0|1	0.33	1	0.33	1	0.33	-2.52	4	0.5
BirA_C1	tr|A0A140LI34|A0A140LI34_MOUSE	Zfp654	0|0|0	0	0	3	0|1|0	0	0	0	0	0	-2.52	0	0.79
BirA_C1	sp|Q9Z1D1|EIF3G_MOUSE	Eif3g	0|0|1	1	0.33	3	0|9|0	0	0	0	0	0	-12.26	0.11	0.79
BirA_C1	tr|B1AVB1|B1AVB1_MOUSE	Scml2	0|0|0	0	0	3	1|0|0	0	0	0	0	0	-2.52	0	0.79
BirA_C1	sp|Q9DB40|MED27_MOUSE	Med27	0|0|0	0	0	3	0|1|0	0	0	0	0	0	-2.52	0	0.79
BirA_C1	sp|Q925I1|ATAD3_MOUSE	Atad3	3|1|0	4	1.33	3	0|0|7	0	0.01	0	0.01	0	-9.66	0.57	0.7
BirA_C1	sp|P54823|DDX6_MOUSE	Ddx6	1|0|0	1	0.33	3	0|0|0	0	0	0	0	0	-1.71	3.33	0.79
BirA_C1	sp|Q9CU65|ZMYM2_MOUSE	Zmym2	0|0|0	0	0	3	1|0|0	0	0	0	0	0	-2.52	0	0.79
BirA_C1	sp|P62806|H4_MOUSE	Hist1h4a	1|0|0	1	0.33	3	0|0|0	0	0	0	0	0	-1.71	3.33	0.79
BirA_C1	sp|P28740|KIF2A_MOUSE	Kif2a	0|1|0	1	0.33	3	0|0|0	0	0	0	0	0	-1.71	3.33	0.79
BirA_C1	sp|Q00422|GABPA_MOUSE	Gabpa	1|6|0	7	2.33	3	0|0|0	0.33	1	0.33	1	0.33	-1.71	23.33	0.47
BirA_C1	sp|Q99K43|PRC1_MOUSE	Prc1	0|1|0	1	0.33	3	0|0|0	0	0	0	0	0	-1.71	3.33	0.79
BirA_C1	sp|Q68FD5|CLH1_MOUSE	Cltc	0|2|1	3	1	3	0|0|0	0.31	0.94	0.31	0.94	0.31	-1.71	10	0.55
BirA_C1	sp|Q921F2|TADBP_MOUSE	Tardbp	0|0|0	0	0	3	0|1|0	0	0	0	0	0	-2.52	0	0.79
BirA_C1	sp|Q9D071|MMS19_MOUSE	Mms19	0|1|0	1	0.33	3	0|0|0	0	0	0	0	0	-1.71	3.33	0.79
BirA_C1	tr|Q8BRF6|Q8BRF6_MOUSE	Nup153	0|0|0	0	0	3	0|1|2	0	0	0	0	0	-4.75	0	0.79
BirA_C1	sp|Q5DTM8|BRE1A_MOUSE	Rnf20	0|0|0	0	0	3	1|1|0	0	0	0	0	0	-3.75	0	0.79
BirA_C1	tr|Q3UR75|Q3UR75_MOUSE	Qser1	0|0|0	0	0	3	2|0|1	0	0	0	0	0	-4.75	0	0.79
BirA_C1	sp|P17751|TPIS_MOUSE	Tpi1	1|0|0	1	0.33	3	0|0|0	0	0	0	0	0	-1.71	3.33	0.79
BirA_C1	sp|Q8BS90|BORA_MOUSE	Bora	0|0|0	0	0	3	0|1|0	0	0	0	0	0	-2.52	0	0.79
BirA_C1	sp|Q3TIV5|ZC3HF_MOUSE	Zc3h15	0|0|0	0	0	3	0|0|1	0	0	0	0	0	-2.52	0	0.79
BirA_C1	sp|Q91ZR2|SNX18_MOUSE	Snx18	0|1|0	1	0.33	3	0|0|0	0	0	0	0	0	-1.71	3.33	0.79
BirA_C1	sp|P50247|SAHH_MOUSE	Ahcy	0|1|0	1	0.33	3	0|0|0	0	0	0	0	0	-1.71	3.33	0.79
BirA_C1	sp|Q9JJ11|TACC3_MOUSE	Tacc3	0|0|0	0	0	3	0|1|0	0	0	0	0	0	-2.52	0	0.79
BirA_C1	sp|Q8VDG3|PARN_MOUSE	Parn	0|0|0	0	0	3	0|1|0	0	0	0	0	0	-2.52	0	0.79
BirA_C1	sp|Q8C5Q4|GRSF1_MOUSE	Grsf1	0|1|0	1	0.33	3	0|0|0	0	0	0	0	0	-1.71	3.33	0.79
BirA_C1	sp|Q62351|TFR1_MOUSE	Tfrc	0|1|0	1	0.33	3	0|0|0	0	0	0	0	0	-1.71	3.33	0.79
BirA_C1	sp|Q64368|DAZL_MOUSE	Dazl	0|0|0	0	0	3	0|0|1	0	0	0	0	0	-2.52	0	0.79
BirA_C1	sp|Q6PFR5|TRA2A_MOUSE	Tra2a	0|0|0	0	0	3	0|1|0	0	0	0	0	0	-2.52	0	0.79
BirA_C1	sp|Q7TSC1|PRC2A_MOUSE	Prrc2a	0|0|0	0	0	3	1|0|0	0	0	0	0	0	-2.52	0	0.79
BirA_C1	sp|Q8VBT9|ASPC1_MOUSE	Aspscr1	0|0|0	0	0	3	0|1|0	0	0	0	0	0	-2.52	0	0.79
BirA_C1	sp|Q9WV03|FA50A_MOUSE	Fam50a	1|0|0	1	0.33	3	0|0|0	0	0	0	0	0	-1.71	3.33	0.79
BirA_C1	sp|Q9Z1J1|TF7L1_MOUSE	Tcf7l1	0|1|0	1	0.33	3	0|0|0	0	0	0	0	0	-1.71	3.33	0.79
BirA_C1	sp|Q923W1|TGS1_MOUSE	Tgs1	0|0|0	0	0	3	0|1|0	0	0	0	0	0	-2.52	0	0.79
BirA_C1	sp|Q52KI8|SRRM1_MOUSE	Srrm1	0|0|0	0	0	3	0|1|0	0	0	0	0	0	-2.52	0	0.79
BirA_C1	sp|Q6PB97|FXL19_MOUSE	Fbxl19	0|1|0	1	0.33	3	0|0|0	0	0	0	0	0	-1.71	3.33	0.79
BirA_C1	sp|Q9JJT9|PHAX_MOUSE	Phax	0|1|0	1	0.33	3	0|0|0	0	0	0	0	0	-1.71	3.33	0.79
BirA_C1	sp|Q61216|MRE11_MOUSE	Mre11	0|0|0	0	0	3	0|6|1	0	0	0	0	0	-9.87	0	0.79
BirA_C1	sp|Q3TCH7|CUL4A_MOUSE	Cul4a	0|0|0	0	0	3	0|1|0	0	0	0	0	0	-2.52	0	0.79
BirA_C1	sp|Q8BSN5|PHF23_MOUSE	Phf23	0|0|0	0	0	3	0|0|1	0	0	0	0	0	-2.52	0	0.79
BirA_C1	sp|Q8BZR9|NCBP3_MOUSE	Ncbp3	0|1|0	1	0.33	3	0|0|0	0	0	0	0	0	-1.71	3.33	0.79
BirA_C1	sp|Q7TSH3|ZN516_MOUSE	Znf516	0|1|0	1	0.33	3	0|0|0	0	0	0	0	0	-1.71	3.33	0.79
BirA_C1	sp|Q91YT7|YTHD2_MOUSE	Ythdf2	0|0|0	0	0	3	1|1|0	0	0	0	0	0	-3.75	0	0.79
BirA_C1	sp|O08901|BUB1_MOUSE	Bub1	0|0|0	0	0	3	1|0|0	0	0	0	0	0	-2.52	0	0.79
BirA_C1	sp|O35075|DSCR3_MOUSE	Dscr3	0|0|0	0	0	3	0|1|0	0	0	0	0	0	-2.52	0	0.79
BirA_C1	sp|Q61081|CDC37_MOUSE	Cdc37	0|0|0	0	0	3	0|1|0	0	0	0	0	0	-2.52	0	0.79
BirA_C1	sp|Q61068|U17PA_MOUSE	Usp17la	0|0|0	0	0	3	0|0|1	0	0	0	0	0	-2.52	0	0.79
BirA_C1	sp|Q91YU8|SSF1_MOUSE	Ppan	0|0|0	0	0	3	0|0|1	0	0	0	0	0	-2.52	0	0.79
BirA_C1	sp|O88532|ZFR_MOUSE	Zfr	0|0|1	1	0.33	3	0|0|0	0	0	0	0	0	-1.71	3.33	0.79
BirA_C1	sp|Q6PG16|HJURP_MOUSE	Hjurp	0|1|0	1	0.33	3	0|0|0	0	0	0	0	0	-1.71	3.33	0.79
BirA_C1	sp|Q8BMJ2|SYLC_MOUSE	Lars	0|0|1	1	0.33	3	0|0|0	0	0	0	0	0	-1.71	3.33	0.79
BirA_C1	tr|Q5FWB6|Q5FWB6_MOUSE	Rplp0	1|52|3	56	18.67	3	10|12|5	0.33	1	0.33	1	0.33	-36.04	2.07	0.39
BirA_C1	sp|P68373|TBA1C_MOUSE	Tuba1c	1|15|24	40	13.33	3	1|1|0	0.67	1	0.67	1	0.67	-2.14	20	0.06
BirA_C1	tr|Q8R5L1|Q8R5L1_MOUSE	C1qbp	1|5|3	9	3	3	0|6|1	0.04	0.11	0.04	0.11	0.04	-7.62	1.29	0.65
BirA_C1	sp|P62869|ELOB_MOUSE	Elob	1|0|1	2	0.67	3	1|1|1	0	0	0	0	0	-4.75	0.67	0.79
BirA_C1	sp|Q8BFQ4|WDR82_MOUSE	Wdr82	1|5|2	8	2.67	3	3|14|1	0	0	0	0	0	-22.28	0.44	0.79
BirA_C1	tr|B2RQA7|B2RQA7_MOUSE	Ncapg	1|5|3	9	3	3	1|4|0	0.16	0.4	0.16	0.4	0.16	-5.56	1.8	0.62
BirA_C1	tr|B9EKS2|B9EKS2_MOUSE	Kdm3b	1|6|1	8	2.67	3	4|3|7	0	0	0	0	0	-17.64	0.57	0.75
BirA_C1	sp|O70456|1433S_MOUSE	Sfn	1|1|1	3	1	3	0|1|0	0	0	0	0	0	-1.11	3	0.79
BirA_C1	sp|P43274|H14_MOUSE	Hist1h1e	1|8|4	13	4.33	3	2|8|4	0	0	0	0	0	-17.44	0.93	0.73
BirA_C1	sp|Q62167|DDX3X_MOUSE	Ddx3x	0|2|0	2	0.67	3	0|1|1	0.11	0.32	0.11	0.32	0.11	-3.75	1	0.63
BirA_C1	tr|Q792Z1|Q792Z1_MOUSE	Try10	8|1|12	21	7	3	10|0|0	0.26	0.63	0.26	0.63	0.26	-11.17	2.1	0.58
BirA_C1	sp|P57722|PCBP3_MOUSE	Pcbp3	1|2|1	4	1.33	3	2|6|2	0	0	0	0	0	-12.02	0.4	0.79
BirA_C1	sp|Q3URS2|ZSC4F_MOUSE	Zscan4f	0|0|0	0	0	3	1|5|3	0	0	0	0	0	-13.21	0	0.79
BirA_C1	sp|P42669|PURA_MOUSE	Pura	1|0|1	2	0.67	3	1|7|5	0	0	0	0	0	-18.85	0.15	0.79
BirA_C1	sp|Q7TNP2|2AAB_MOUSE	Ppp2r1b	3|15|0	18	6	3	1|0|0	0.65	1	0.65	1	0.65	-2.52	18	0.19
BirA_C1	sp|Q62095|DDX3Y_MOUSE	Ddx3y	0|13|1	14	4.67	3	1|8|2	0.21	0.62	0.21	0.62	0.21	-15.75	1.27	0.6
BirA_C1	sp|P08113|ENPL_MOUSE	Hsp90b1	0|0|2	2	0.67	3	1|14|10	0	0	0	0	0	-36.07	0.08	0.79
BirA_C1	tr|A0A1D9BZF0|A0A1D9BZF0_MOUSE		1|0|14	15	5	3	5|0|1	0.31	0.94	0.31	0.94	0.31	-8.42	2.5	0.55
BirA_C1	sp|Q8C0C7|SYFA_MOUSE	Farsa	2|0|1	3	1	3	1|0|3	0.02	0.05	0.02	0.05	0.02	-6.11	0.75	0.68
BirA_C1	sp|P68368|TBA4A_MOUSE	Tuba4a	1|2|1	4	1.33	3	0|0|1	0.22	0.66	0.22	0.66	0.22	-1.11	4	0.59
BirA_C1	sp|P68372|TBB4B_MOUSE	Tubb4b	1|4|1	6	2	3	1|3|5	0	0	0	0	0	-10.71	0.67	0.73
BirA_C1	sp|P84104|SRSF3_MOUSE	Srsf3	1|3|2	6	2	3	1|4|2	0	0.01	0	0.01	0	-8.18	0.86	0.72
BirA_C1	sp|Q8VE97|SRSF4_MOUSE	Srsf4	1|5|0	6	2	3	4|16|12	0	0	0	0	0	-46.67	0.19	0.79
BirA_C1	sp|Q9Z130|HNRDL_MOUSE	Hnrnpdl	1|24|2	27	9	3	1|13|0	0.29	0.88	0.29	0.88	0.29	-16.67	1.93	0.56
BirA_C1	sp|Q8K088|ZBTB6_MOUSE	Zbtb6	1|0|0	1	0.33	3	0|0|0	0	0	0	0	0	-1.71	3.33	0.79
BirA_C1	sp|Q8BXQ3|LRTM1_MOUSE	Lrtm1	0|1|0	1	0.33	3	0|0|0	0	0	0	0	0	-1.71	3.33	0.79
BirA_C1	sp|Q71FD7|FBLI1_MOUSE	Fblim1	0|17|0	17	5.67	3	1|0|0	0.33	1	0.33	1	0.33	-2.52	17	0.35
BirA_C1	sp|P23881|TCEA3_MOUSE	Tcea3	1|3|1	5	1.67	3	0|12|4	0	0	0	0	0	-19.6	0.31	0.79
BirA_C1	sp|Q06180|PTN2_MOUSE	Ptpn2	1|9|1	11	3.67	3	1|2|1	0.33	1	0.33	1	0.33	-4.54	2.75	0.5
BirA_C1	sp|Q9D8B3|CHM4B_MOUSE	Chmp4b	1|0|0	1	0.33	3	1|2|5	0	0	0	0	0	-11.8	0.12	0.79
BirA_C1	tr|Q58E70|Q58E70_MOUSE	Tpm3	1|2|20	23	7.67	3	0|0|0	0.65	1	0.65	1	0.65	0.8	76.67	0.21
BirA_C1	sp|Q61990|PCBP2_MOUSE	Pcbp2	0|0|1	1	0.33	3	1|7|2	0	0	0	0	0	-14.33	0.1	0.79
BirA_C1	sp|Q9CYZ2|TPD54_MOUSE	Tpd52l2	1|4|3	8	2.67	3	1|5|3	0	0	0	0	0	-10.71	0.89	0.73
BirA_C1	tr|G3UZ48|G3UZ48_MOUSE	Syncrip	0|2|0	2	0.67	3	0|1|1	0.11	0.32	0.11	0.32	0.11	-3.75	1	0.63
BirA_C1	sp|Q62189|SNRPA_MOUSE	Snrpa	0|2|2	4	1.33	3	1|8|3	0	0	0	0	0	-17.13	0.33	0.79
BirA_C1	sp|O35226|PSMD4_MOUSE	Psmd4	0|0|0	0	0	3	1|3|1	0	0	0	0	0	-7.66	0	0.79
BirA_C1	sp|Q9DBG5|PLIN3_MOUSE	Plin3	1|5|0	6	2	3	0|5|1	0.08	0.23	0.08	0.23	0.08	-8.42	1	0.64
BirA_C1	tr|Q6NZL1|Q6NZL1_MOUSE	Dhx37	0|1|0	1	0.33	3	1|1|0	0	0	0	0	0	-3.75	0.5	0.79
BirA_C1	sp|P34022|RANG_MOUSE	Ranbp1	1|5|1	7	2.33	3	0|4|0	0.2	0.6	0.2	0.6	0.2	-4.09	1.75	0.61
BirA_C1	sp|Q8CCS6|PABP2_MOUSE	Pabpn1	1|0|0	1	0.33	3	1|4|7	0	0	0	0	0	-17.31	0.08	0.79
BirA_C1	sp|P63325|RS10_MOUSE	Rps10	0|5|2	7	2.33	3	1|0|0	0.55	1	0.55	1	0.55	-2.52	7	0.25
BirA_C1	tr|Q9QWX8|Q9QWX8_MOUSE		1|4|0	5	1.67	3	2|10|5	0	0	0	0	0	-24.62	0.29	0.79
BirA_C1	sp|Q8BK64|AHSA1_MOUSE	Ahsa1	0|3|0	3	1	3	0|0|1	0.32	0.95	0.32	0.95	0.32	-2.52	3	0.54
BirA_C1	tr|Q8R126|Q8R126_MOUSE	Nop53	0|3|0	3	1	3	0|1|0	0.32	0.95	0.32	0.95	0.32	-2.52	3	0.54
BirA_C1	sp|Q9D1L0|CHCH2_MOUSE	Chchd2	0|1|1	2	0.67	3	0|0|0	0	0	0	0	0	-1.71	6.67	0.79
BirA_C1	sp|Q8BW10|NOB1_MOUSE	Nob1	0|1|0	1	0.33	3	0|0|1	0	0	0	0	0	-2.52	1	0.79
BirA_C1	sp|P56546|CTBP2_MOUSE	Ctbp2	0|0|3	3	1	3	0|1|1	0.2	0.61	0.2	0.61	0.2	-3.75	1.5	0.6
BirA_C1	sp|O08582|GTPB1_MOUSE	Gtpbp1	0|0|0	0	0	3	1|7|1	0	0	0	0	0	-12.66	0	0.79
BirA_C1	sp|Q99JI4|PSMD6_MOUSE	Psmd6	1|0|0	1	0.33	3	5|10|4	0	0	0	0	0	-27.78	0.05	0.79
BirA_C1	sp|Q3U2E2|ZMYM5_MOUSE	Zmym5	0|1|0	1	0.33	3	2|1|1	0	0	0	0	0	-6.23	0.25	0.79
BirA_C1	sp|Q8CI43|MYL6B_MOUSE	Myl6b	1|1|1	3	1	3	0|0|0	0	0	0	0	0	0.8	10	0.79
BirA_C1	sp|Q08093|CNN2_MOUSE	Cnn2	1|3|0	4	1.33	3	0|12|3	0	0	0	0	0	-21.08	0.27	0.79
BirA_C1	tr|Q9D9G7|Q9D9G7_MOUSE	1700074P13Rik	1|0|1	2	0.67	3	0|0|0	0	0	0	0	0	-1.71	6.67	0.79
BirA_C1	sp|P68254|1433T_MOUSE	Ywhaq	0|10|1	11	3.67	3	0|0|0	0.33	1	0.33	1	0.33	-1.71	36.67	0.43
BirA_C1	sp|Q9QXK2|RAD18_MOUSE	Rad18	0|1|0	1	0.33	3	0|1|1	0	0	0	0	0	-3.75	0.5	0.79
BirA_C1	tr|Q91VT0|Q91VT0_MOUSE	Pold1	1|0|1	2	0.67	3	0|0|0	0	0	0	0	0	-1.71	6.67	0.79
BirA_C1	sp|Q8BJL1|FBX30_MOUSE	Fbxo30	0|1|1	2	0.67	3	0|0|0	0	0	0	0	0	-1.71	6.67	0.79
BirA_C1	sp|Q6PDX6|RN220_MOUSE	Rnf220	1|12|1	14	4.67	3	0|0|0	0.33	1	0.33	1	0.33	0.8	46.67	0.42
BirA_C1	tr|Q91YW2|Q91YW2_MOUSE	Tjp1	0|0|0	0	0	3	1|1|1	0	0	0	0	0	-4.75	0	0.79
BirA_C1	sp|Q9D0N7|CAF1B_MOUSE	Chaf1b	0|7|0	7	2.33	3	1|5|2	0.08	0.24	0.08	0.24	0.08	-11.8	0.88	0.64
BirA_C1	sp|Q9CPP0|NPM3_MOUSE	Npm3	0|1|0	1	0.33	3	0|0|0	0	0	0	0	0	-1.71	3.33	0.79
BirA_C1	sp|Q9EP97|SENP3_MOUSE	Senp3	1|6|4	11	3.67	3	0|0|0	0.67	1	0.67	1	0.67	0.8	36.67	0.16
BirA_C1	sp|A2A6Q5|CDC27_MOUSE	Cdc27	0|1|0	1	0.33	3	0|1|1	0	0	0	0	0	-3.75	0.5	0.79
BirA_C1	sp|Q6IE82|JADE3_MOUSE	Jade3	0|4|0	4	1.33	3	1|0|1	0.28	0.85	0.28	0.85	0.28	-3.75	2	0.57
BirA_C1	sp|Q6KAQ7|ZZZ3_MOUSE	Zzz3	2|0|2	4	1.33	3	1|0|2	0.09	0.13	0.09	0.13	0.09	-4.75	1.33	0.64
BirA_C1	tr|K3W4P2|K3W4P2_MOUSE	Ints1	1|0|0	1	0.33	3	1|4|0	0	0	0	0	0	-7.47	0.2	0.79
BirA_C1	sp|Q8BMZ5|SEN34_MOUSE	Tsen34	0|1|0	1	0.33	3	1|1|0	0	0	0	0	0	-3.75	0.5	0.79
BirA_C1	sp|Q9WU00|NRF1_MOUSE	Nrf1	0|0|0	0	0	3	1|5|0	0	0	0	0	0	-8.42	0	0.79
BirA_C1	sp|Q9D2C2|SAAL1_MOUSE	Saal1	0|0|0	0	0	3	1|0|4	0	0	0	0	0	-7.47	0	0.79
BirA_C1	sp|Q8BK58|HBAP1_MOUSE	Hspbap1	0|1|0	1	0.33	3	0|1|0	0	0	0	0	0	-2.52	1	0.79
BirA_C1	tr|E9Q3G0|E9Q3G0_MOUSE	Zscan4b	0|0|0	0	0	3	1|2|1	0	0	0	0	0	-6.23	0	0.79
BirA_C1	sp|Q08297|RAD51_MOUSE	Rad51	0|7|0	7	2.33	3	0|5|1	0.19	0.56	0.19	0.56	0.19	-8.42	1.17	0.61
BirA_C1	sp|Q9D1J3|SARNP_MOUSE	Sarnp	0|0|0	0	0	3	0|3|1	0	0	0	0	0	-6.11	0	0.79
BirA_C1	sp|Q99MJ9|DDX50_MOUSE	Ddx50	0|1|0	1	0.33	3	0|0|0	0	0	0	0	0	-1.71	3.33	0.79
BirA_C1	sp|Q9CYC5|DSN1_MOUSE	Dsn1	0|1|0	1	0.33	3	0|0|1	0	0	0	0	0	-2.52	1	0.79
BirA_C1	sp|O35218|CPSF2_MOUSE	Cpsf2	0|0|0	0	0	3	1|3|1	0	0	0	0	0	-7.66	0	0.79
BirA_C1	sp|Q8BX09|RBBP5_MOUSE	Rbbp5	0|0|0	0	0	3	0|0|1	0	0	0	0	0	-2.52	0	0.79
BirA_C1	sp|Q9ESV0|DDX24_MOUSE	Ddx24	0|0|0	0	0	3	1|2|1	0	0	0	0	0	-6.23	0	0.79
BirA_C1	sp|Q9Z2Q2|KNOP1_MOUSE	Knop1	0|4|1	5	1.67	3	0|3|0	0.2	0.59	0.2	0.59	0.2	-4.3	1.67	0.61
BirA_C1	sp|P35922|FMR1_MOUSE	Fmr1	0|0|0	0	0	3	0|1|1	0	0	0	0	0	-3.75	0	0.79
BirA_C1	sp|Q8WTY4|CPIN1_MOUSE	Ciapin1	0|1|0	1	0.33	3	0|0|0	0	0	0	0	0	-1.71	3.33	0.79
BirA_C1	sp|Q8C570|RAE1L_MOUSE	Rae1	0|0|0	0	0	3	0|1|1	0	0	0	0	0	-3.75	0	0.79
BirA_C1	tr|B2RRE8|B2RRE8_MOUSE	Cd2ap	0|0|0	0	0	3	1|3|3	0	0	0	0	0	-10.43	0	0.79
BirA_C1	sp|Q68FL6|SYMC_MOUSE	Mars	0|5|1	6	2	3	0|0|0	0.33	1	0.33	1	0.33	-1.71	20	0.47
BirA_C1	sp|P61982|1433G_MOUSE	Ywhag	1|4|4	9	3	3	0|0|0	0.67	1	0.67	1	0.67	0.8	30	0.18
BirA_C1	sp|Q60749|KHDR1_MOUSE	Khdrbs1	0|0|0	0	0	3	1|7|0	0	0	0	0	0	-11.34	0	0.79
BirA_C1	tr|Q3U2G2|Q3U2G2_MOUSE	Hspa4	0|2|0	2	0.67	3	0|1|1	0.11	0.32	0.11	0.32	0.11	-3.75	1	0.63
BirA_C1	sp|Q922J9|FACR1_MOUSE	Far1	0|0|0	0	0	3	1|7|5	0	0	0	0	0	-18.85	0	0.79
BirA_C1	sp|Q9Z2Z9|GFPT2_MOUSE	Gfpt2	0|1|0	1	0.33	3	0|0|1	0	0	0	0	0	-2.52	1	0.79
BirA_C1	sp|Q61545|EWS_MOUSE	Ewsr1	0|2|0	2	0.67	3	0|1|1	0.11	0.32	0.11	0.32	0.11	-3.75	1	0.63
BirA_C1	sp|Q9WVM1|RGAP1_MOUSE	Racgap1	0|0|0	0	0	3	0|4|1	0	0	0	0	0	-7.47	0	0.79
BirA_C1	sp|Q8BG02|2ABG_MOUSE	Ppp2r2c	0|2|0	2	0.67	3	1|3|0	0.02	0.05	0.02	0.05	0.02	-6.11	0.5	0.68
BirA_C1	sp|Q6DID3|SCAF8_MOUSE	Scaf8	0|1|0	1	0.33	3	0|3|0	0	0	0	0	0	-4.3	0.33	0.79
BirA_C1	sp|Q9R1P0|PSA4_MOUSE	Psma4	0|1|1	2	0.67	3	0|0|0	0	0	0	0	0	-1.71	6.67	0.79
BirA_C1	sp|Q8CGC4|LS14B_MOUSE	Lsm14b	1|3|1	5	1.67	3	0|0|0	0.33	0.99	0.33	0.99	0.33	0.8	16.67	0.51
BirA_C1	sp|Q61024|ASNS_MOUSE	Asns	1|0|0	1	0.33	3	1|3|0	0	0	0	0	0	-6.11	0.25	0.79
BirA_C1	sp|Q8VEM8|MPCP_MOUSE	Slc25a3	0|1|1	2	0.67	3	0|0|0	0	0	0	0	0	-1.71	6.67	0.79
BirA_C1	sp|Q9WTU0|PHF2_MOUSE	Phf2	0|1|0	1	0.33	3	0|1|1	0	0	0	0	0	-3.75	0.5	0.79
BirA_C1	sp|Q5UAK0|MIER1_MOUSE	Mier1	0|1|0	1	0.33	3	0|1|0	0	0	0	0	0	-2.52	1	0.79
BirA_C1	sp|Q4VC33|MAEA_MOUSE	Maea	0|1|0	1	0.33	3	0|0|2	0	0	0	0	0	-3.88	0.5	0.79
BirA_C1	sp|Q08122|TLE3_MOUSE	Tle3	0|1|0	1	0.33	3	0|1|0	0	0	0	0	0	-2.52	1	0.79
BirA_C1	sp|Q925B0|PAWR_MOUSE	Pawr	1|2|1	4	1.33	3	0|0|0	0.31	0.94	0.31	0.94	0.31	0.8	13.33	0.55
BirA_C1	sp|E9Q8D0|DJC21_MOUSE	Dnajc21	0|0|0	0	0	3	1|9|0	0	0	0	0	0	-13.92	0	0.79
BirA_C1	sp|Q6PGG6|GNL3L_MOUSE	Gnl3l	0|1|0	1	0.33	3	0|0|0	0	0	0	0	0	-1.71	3.33	0.79
BirA_C1	tr|E9PVU0|E9PVU0_MOUSE	Myo6	0|0|1	1	0.33	3	0|0|0	0	0	0	0	0	-1.71	3.33	0.79
BirA_C1	sp|Q60862|ORC2_MOUSE	Orc2	0|0|0	0	0	3	0|1|0	0	0	0	0	0	-2.52	0	0.79
BirA_C1	sp|Q8R0K9|E2F4_MOUSE	E2f4	0|1|0	1	0.33	3	0|0|0	0	0	0	0	0	-1.71	3.33	0.79
BirA_C1	sp|P51881|ADT2_MOUSE	Slc25a5	0|1|0	1	0.33	3	0|0|0	0	0	0	0	0	-1.71	3.33	0.79
BirA_C1	sp|Q91X20|ASH2L_MOUSE	Ash2l	0|0|0	0	0	3	0|1|1	0	0	0	0	0	-3.75	0	0.79
BirA_C1	sp|O89090|SP1_MOUSE	Sp1	0|1|0	1	0.33	3	0|1|0	0	0	0	0	0	-2.52	1	0.79
BirA_C1	tr|Q8CHH1|Q8CHH1_MOUSE	mKIAA0304	0|1|0	1	0.33	3	0|0|0	0	0	0	0	0	-1.71	3.33	0.79
BirA_C1	sp|Q0VGB7|PP4R2_MOUSE	Ppp4r2	0|1|0	1	0.33	3	0|1|0	0	0	0	0	0	-2.52	1	0.79
BirA_C1	sp|P19426|NELFE_MOUSE	Nelfe	0|1|0	1	0.33	3	0|1|0	0	0	0	0	0	-2.52	1	0.79
BirA_C1	sp|Q08639|TFDP1_MOUSE	Tfdp1	0|1|0	1	0.33	3	0|0|0	0	0	0	0	0	-1.71	3.33	0.79
BirA_C1	sp|Q9CX34|SGT1_MOUSE	Sugt1	0|1|0	1	0.33	3	0|0|0	0	0	0	0	0	-1.71	3.33	0.79
BirA_C1	sp|Q62419|SH3G1_MOUSE	Sh3gl1	0|0|0	0	0	3	0|1|1	0	0	0	0	0	-3.75	0	0.79
BirA_C1	sp|Q8K4R9|DLGP5_MOUSE	Dlgap5	0|0|0	0	0	3	1|2|0	0	0	0	0	0	-4.75	0	0.79
BirA_C1	sp|Q8BHJ9|SLU7_MOUSE	Slu7	0|0|0	0	0	3	0|1|0	0	0	0	0	0	-2.52	0	0.79
BirA_C1	sp|Q9R020|ZRAB2_MOUSE	Zranb2	0|1|0	1	0.33	3	0|0|0	0	0	0	0	0	-1.71	3.33	0.79
BirA_C1	tr|A0A1L1SS34|A0A1L1SS34_MOUSE	Anln	0|2|0	2	0.67	3	0|0|1	0.22	0.66	0.22	0.66	0.22	-2.52	2	0.59
BirA_C1	sp|P35980|RL18_MOUSE	Rpl18	0|0|1	1	0.33	3	0|0|0	0	0	0	0	0	-1.71	3.33	0.79
BirA_C1	sp|Q66JW3|TOX_MOUSE	Tox	0|0|0	0	0	3	0|0|1	0	0	0	0	0	-2.52	0	0.79
BirA_C1	sp|P46460|NSF_MOUSE	Nsf	0|0|0	0	0	3	0|1|1	0	0	0	0	0	-3.75	0	0.79
BirA_C1	sp|P14576|SRP54_MOUSE	Srp54	0|1|0	1	0.33	3	0|0|0	0	0	0	0	0	-1.71	3.33	0.79
BirA_C1	tr|J3QNW0|J3QNW0_MOUSE	Dnmt1	0|3|1	4	1.33	3	0|0|0	0.33	0.99	0.33	0.99	0.33	-1.71	13.33	0.51
BirA_C1	sp|Q61188|EZH2_MOUSE	Ezh2	0|1|0	1	0.33	3	0|0|0	0	0	0	0	0	-1.71	3.33	0.79
BirA_C1	sp|Q80UU2|RPP38_MOUSE	Rpp38	0|1|0	1	0.33	3	0|1|0	0	0	0	0	0	-2.52	1	0.79
BirA_C1	sp|E9PVA8|GCN1_MOUSE	Gcn1	0|0|0	0	0	3	1|0|0	0	0	0	0	0	-2.52	0	0.79
BirA_C1	sp|Q99JY9|ARP3_MOUSE	Actr3	0|0|1	1	0.33	3	0|0|0	0	0	0	0	0	-1.71	3.33	0.79
BirA_C1	sp|O35643|AP1B1_MOUSE	Ap1b1	0|1|0	1	0.33	3	0|0|0	0	0	0	0	0	-1.71	3.33	0.79
BirA_C1	sp|O55047|TLK2_MOUSE	Tlk2	0|1|0	1	0.33	3	0|0|0	0	0	0	0	0	-1.71	3.33	0.79
BirA_C1	sp|Q8BYK6|YTHD3_MOUSE	Ythdf3	0|0|0	0	0	3	0|1|0	0	0	0	0	0	-2.52	0	0.79
BirA_C1	sp|Q8R010|AIMP2_MOUSE	Aimp2	0|0|1	1	0.33	3	0|0|0	0	0	0	0	0	-1.71	3.33	0.79
BirA_C1	sp|E9Q5F9|SETD2_MOUSE	Setd2	0|0|0	0	0	3	1|0|0	0	0	0	0	0	-2.52	0	0.79
BirA_C1	sp|Q3THS6|METK2_MOUSE	Mat2a	0|3|1	4	1.33	3	0|0|0	0.33	0.99	0.33	0.99	0.33	-1.71	13.33	0.51
BirA_C1	tr|A0JLN1|A0JLN1_MOUSE	Srp72	0|1|0	1	0.33	3	0|0|0	0	0	0	0	0	-1.71	3.33	0.79
BirA_C1	sp|Q9DBD5|PELP1_MOUSE	Pelp1	0|1|0	1	0.33	3	0|0|0	0	0	0	0	0	-1.71	3.33	0.79
BirA_C1	sp|Q8BGA5|KRR1_MOUSE	Krr1	1|9|0	10	3.33	3	0|0|0	0.33	1	0.33	1	0.33	-1.71	33.33	0.44
BirA_C1	sp|P05064|ALDOA_MOUSE	Aldoa	0|0|0	0	0	3	1|0|2	0	0	0	0	0	-4.75	0	0.79
BirA_C1	sp|Q8CFN5|MEF2C_MOUSE	Mef2c	0|0|0	0	0	3	0|0|1	0	0	0	0	0	-2.52	0	0.79
BirA_C1	sp|Q91XW8|FKBP6_MOUSE	Fkbp6	0|0|1	1	0.33	3	0|0|4	0	0	0	0	0	-5.78	0.25	0.79
BirA_C1	sp|Q3U1G5|I20L2_MOUSE	Isg20l2	0|0|2	2	0.67	3	1|0|0	0.22	0.66	0.22	0.66	0.22	-2.52	2	0.59
BirA_C1	tr|B2RXC6|B2RXC6_MOUSE	Polr3a	0|0|0	0	0	3	0|0|1	0	0	0	0	0	-2.52	0	0.79
BirA_C1	sp|P62751|RL23A_MOUSE	Rpl23a	0|0|1	1	0.33	3	0|0|0	0	0	0	0	0	-1.71	3.33	0.79
BirA_C1	sp|P63276|RS17_MOUSE	Rps17	0|1|0	1	0.33	3	0|0|0	0	0	0	0	0	-1.71	3.33	0.79
BirA_C1	sp|Q6P7W0|SENP6_MOUSE	Senp6	0|5|0	5	1.67	3	1|0|0	0.33	1	0.33	1	0.33	-2.52	5	0.48
BirA_C1	sp|Q9D7S9|CHMP5_MOUSE	Chmp5	0|0|0	0	0	3	1|5|0	0	0	0	0	0	-8.42	0	0.79
BirA_C1	sp|Q9JJA4|WDR12_MOUSE	Wdr12	0|1|0	1	0.33	3	0|0|0	0	0	0	0	0	-1.71	3.33	0.79
BirA_C1	sp|Q9QZN1|FXL17_MOUSE	Fbxl17	6|0|0	6	2	3	1|0|0	0.33	1	0.33	1	0.33	-2.52	6	0.46
BirA_C1	sp|O35685|NUDC_MOUSE	Nudc	0|0|0	0	0	3	0|1|1	0	0	0	0	0	-3.75	0	0.79
BirA_C1	sp|Q8BHK9|ERC6L_MOUSE	Ercc6l	0|0|0	0	0	3	0|1|1	0	0	0	0	0	-3.75	0	0.79
BirA_C1	sp|Q8QZR7|PDK1L_MOUSE	Pdik1l	1|0|0	1	0.33	3	1|0|0	0	0	0	0	0	-2.52	1	0.79
BirA_C1	sp|Q9R207|NBN_MOUSE	Nbn	0|1|0	1	0.33	3	0|0|0	0	0	0	0	0	-1.71	3.33	0.79
BirA_C1	sp|Q60864|STIP1_MOUSE	Stip1	0|0|0	0	0	3	0|1|1	0	0	0	0	0	-3.75	0	0.79
BirA_C1	sp|Q922R5|P4R3B_MOUSE	Ppp4r3b	0|1|0	1	0.33	3	0|0|0	0	0	0	0	0	-1.71	3.33	0.79
BirA_C1	tr|Q80V88|Q80V88_MOUSE	Pcf11	0|0|0	0	0	3	1|2|0	0	0	0	0	0	-4.75	0	0.79
BirA_C1	sp|Q91VU8|PTOV1_MOUSE	Ptov1	0|0|0	0	0	3	0|1|1	0	0	0	0	0	-3.75	0	0.79
BirA_C1	sp|Q7TT18|MCAF1_MOUSE	Atf7ip	0|0|0	0	0	3	1|0|0	0	0	0	0	0	-2.52	0	0.79
BirA_C1	sp|Q7TT79|MCPH1_MOUSE	Mcph1	0|0|1	1	0.33	3	0|0|1	0	0	0	0	0	-2.52	1	0.79
BirA_C1	sp|P35564|CALX_MOUSE	Canx	0|1|0	1	0.33	3	0|1|0	0	0	0	0	0	-2.52	1	0.79
BirA_C1	tr|E9PYH6|E9PYH6_MOUSE	Setd1a	0|0|0	0	0	3	1|0|1	0	0	0	0	0	-3.75	0	0.79
BirA_C1	sp|Q9D051|ODPB_MOUSE	Pdhb	0|0|1	1	0.33	3	0|3|0	0	0	0	0	0	-4.3	0.33	0.79
BirA_C1	sp|Q6P9L6|KIF15_MOUSE	Kif15	0|0|0	0	0	3	1|2|0	0	0	0	0	0	-4.75	0	0.79
BirA_C1	sp|Q9D0R4|DDX56_MOUSE	Ddx56	0|0|0	0	0	3	0|2|1	0	0	0	0	0	-4.75	0	0.79
BirA_C1	sp|Q5U4D9|THOC6_MOUSE	Thoc6	0|0|0	0	0	3	0|1|0	0	0	0	0	0	-2.52	0	0.79
BirA_C1	sp|Q9D2E2|TOE1_MOUSE	Toe1	0|1|0	1	0.33	3	0|0|0	0	0	0	0	0	-1.71	3.33	0.79
BirA_C1	sp|Q6ZWV7|RL35_MOUSE	Rpl35	0|0|1	1	0.33	3	0|0|0	0	0	0	0	0	-1.71	3.33	0.79
BirA_C1	sp|Q9JHD2|KAT2A_MOUSE	Kat2a	0|0|0	0	0	3	0|0|1	0	0	0	0	0	-2.52	0	0.79
BirA_C1	sp|Q9Z0X1|AIFM1_MOUSE	Aifm1	0|0|0	0	0	3	0|0|1	0	0	0	0	0	-2.52	0	0.79
BirA_C1	sp|E9Q5C9|NOLC1_MOUSE	Nolc1	0|0|1	1	0.33	3	0|0|0	0	0	0	0	0	-1.71	3.33	0.79
BirA_C1	sp|Q641P0|ARP3B_MOUSE	Actr3b	0|1|0	1	0.33	3	0|0|0	0	0	0	0	0	-1.71	3.33	0.79
BirA_C1	sp|Q8CEC0|NUP88_MOUSE	Nup88	0|0|0	0	0	3	0|0|1	0	0	0	0	0	-2.52	0	0.79
BirA_C1	sp|G5E8Z2|TAF4B_MOUSE	Taf4b	0|0|0	0	0	3	0|0|1	0	0	0	0	0	-2.52	0	0.79
BirA_C1	sp|Q99LI7|CSTF3_MOUSE	Cstf3	0|0|0	0	0	3	0|1|0	0	0	0	0	0	-2.52	0	0.79
BirA_C1	sp|P45591|COF2_MOUSE	Cfl2	1|0|0	1	0.33	3	0|0|0	0	0	0	0	0	-1.71	3.33	0.79
BirA_C1	sp|P84099|RL19_MOUSE	Rpl19	0|1|0	1	0.33	3	0|0|0	0	0	0	0	0	-1.71	3.33	0.79
BirA_C1	tr|Q8C788|Q8C788_MOUSE	Snx18	0|0|1	1	0.33	3	0|0|0	0	0	0	0	0	-1.71	3.33	0.79
BirA_C1	sp|P70698|PYRG1_MOUSE	Ctps1	0|1|0	1	0.33	3	0|0|0	0	0	0	0	0	-1.71	3.33	0.79
BirA_C1	tr|A0A0N5E9G7|A0A0N5E9G7_MOUSE	Rfc1	0|1|0	1	0.33	3	0|0|0	0	0	0	0	0	-1.71	3.33	0.79
BirA_C1	tr|Q91WW6|Q91WW6_MOUSE	Taf4	0|0|1	1	0.33	3	0|0|0	0	0	0	0	0	-1.71	3.33	0.79
BirA_C1	sp|A2AWL7|MGAP_MOUSE	Mga	0|0|0	0	0	3	0|0|1	0	0	0	0	0	-2.52	0	0.79
BirA_C1	sp|P70333|HNRH2_MOUSE	Hnrnph2	0|0|0	0	0	3	0|1|0	0	0	0	0	0	-2.52	0	0.79
BirA_C1	sp|Q8BUR3|FOXJ3_MOUSE	Foxj3	0|1|0	1	0.33	3	0|0|0	0	0	0	0	0	-1.71	3.33	0.79
BirA_C1	sp|Q8VDN2|AT1A1_MOUSE	Atp1a1	0|1|0	1	0.33	3	0|0|0	0	0	0	0	0	-1.71	3.33	0.79
BirA_C1	sp|Q8CJG0|AGO2_MOUSE	Ago2	0|1|0	1	0.33	3	0|0|0	0	0	0	0	0	-1.71	3.33	0.79
BirA_C1	sp|Q5SUF2|LC7L3_MOUSE	Luc7l3	0|0|0	0	0	3	0|1|0	0	0	0	0	0	-2.52	0	0.79
BirA_C1	sp|Q8BQ33|TICRR_MOUSE	Ticrr	0|0|0	0	0	3	0|0|1	0	0	0	0	0	-2.52	0	0.79
BirA_C1	sp|P47810|WEE1_MOUSE	Wee1	0|1|0	1	0.33	3	0|0|0	0	0	0	0	0	-1.71	3.33	0.79
BirA_C1	sp|Q9DBM1|GPTC1_MOUSE	Gpatch1	0|1|0	1	0.33	3	0|0|0	0	0	0	0	0	-1.71	3.33	0.79
BirA_C1	sp|Q02248|CTNB1_MOUSE	Ctnnb1	0|1|0	1	0.33	3	0|0|0	0	0	0	0	0	-1.71	3.33	0.79
BirA_C1	sp|P59016|VP33B_MOUSE	Vps33b	0|0|0	0	0	3	0|0|1	0	0	0	0	0	-2.52	0	0.79
BirA_C1	sp|O70230|ZN143_MOUSE	Znf143	0|1|0	1	0.33	3	0|0|0	0	0	0	0	0	-1.71	3.33	0.79
BirA_C1	sp|Q9DC69|NDUA9_MOUSE	Ndufa9	0|0|0	0	0	3	0|1|0	0	0	0	0	0	-2.52	0	0.79
BirA_C1	sp|O70279|DGC14_MOUSE	Dgcr14	0|1|0	1	0.33	3	0|0|0	0	0	0	0	0	-1.71	3.33	0.79
BirA_C1	sp|O35638|STAG2_MOUSE	Stag2	0|1|0	1	0.33	3	0|0|0	0	0	0	0	0	-1.71	3.33	0.79
BirA_C1	sp|O35345|IMA7_MOUSE	Kpna6	0|0|0	0	0	3	0|0|1	0	0	0	0	0	-2.52	0	0.79
BirA_C1	sp|Q8CCI5|RYBP_MOUSE	Rybp	0|0|0	0	0	3	1|0|0	0	0	0	0	0	-2.52	0	0.79
BirA_C1	sp|Q9CXF4|TBC15_MOUSE	Tbc1d15	0|0|0	0	0	3	1|0|0	0	0	0	0	0	-2.52	0	0.79
BirA_C1	sp|Q8BHJ5|TBL1R_MOUSE	Tbl1xr1	0|1|0	1	0.33	3	0|0|0	0	0	0	0	0	-1.71	3.33	0.79
BirA_C1	sp|Q9DBA9|TF2H1_MOUSE	Gtf2h1	0|1|0	1	0.33	3	0|0|0	0	0	0	0	0	-1.71	3.33	0.79
BirA_C1	sp|Q91VN1|ZNF24_MOUSE	Znf24	0|1|0	1	0.33	3	0|0|0	0	0	0	0	0	-1.71	3.33	0.79
BirA_C1	sp|Q6NZR2|MSD2_MOUSE	Msantd2	0|1|0	1	0.33	3	0|0|0	0	0	0	0	0	-1.71	3.33	0.79
BirA_C1	sp|O55135|IF6_MOUSE	Eif6	0|1|0	1	0.33	3	0|0|0	0	0	0	0	0	-1.71	3.33	0.79
BirA_C1	tr|Q91Z50|Q91Z50_MOUSE	Fen1	0|1|0	1	0.33	3	0|0|0	0	0	0	0	0	-1.71	3.33	0.79
BirA_C1	sp|Q3TLD5|RMP_MOUSE	Uri1	0|0|0	0	0	3	0|1|0	0	0	0	0	0	-2.52	0	0.79
BirA_C1	sp|Q6EJB6|UT14B_MOUSE	Utp14b	0|1|0	1	0.33	3	0|0|0	0	0	0	0	0	-1.71	3.33	0.79
BirA_C1	sp|Q69ZQ2|ISY1_MOUSE	Isy1	0|0|0	0	0	3	0|0|1	0	0	0	0	0	-2.52	0	0.79
BirA_C1	sp|Q05512|MARK2_MOUSE	Mark2	0|0|0	0	0	3	0|1|0	0	0	0	0	0	-2.52	0	0.79
BirA_C1	sp|Q9R0U0|SRS10_MOUSE	Srsf10	0|1|0	1	0.33	3	0|0|0	0	0	0	0	0	-1.71	3.33	0.79
BirA_C1	sp|Q8BYH8|CHD9_MOUSE	Chd9	0|0|0	0	0	3	0|1|0	0	0	0	0	0	-2.52	0	0.79
BirA_C1	sp|Q9CQA5|MED4_MOUSE	Med4	0|0|1	1	0.33	3	0|0|0	0	0	0	0	0	-1.71	3.33	0.79
BirA_C1	sp|Q8K2Z4|CND1_MOUSE	Ncapd2	0|0|1	1	0.33	3	0|0|0	0	0	0	0	0	-1.71	3.33	0.79
BirA_C1	sp|P53395|ODB2_MOUSE	Dbt	0|0|0	0	0	3	0|1|0	0	0	0	0	0	-2.52	0	0.79
BirA_C1	sp|O35344|IMA4_MOUSE	Kpna3	0|1|0	1	0.33	3	0|0|0	0	0	0	0	0	-1.71	3.33	0.79
BirA_C1	sp|O35343|IMA3_MOUSE	Kpna4	0|0|0	0	0	3	0|1|0	0	0	0	0	0	-2.52	0	0.79
BirA_C1	sp|Q9ERK4|XPO2_MOUSE	Cse1l	0|0|1	1	0.33	3	0|0|0	0	0	0	0	0	-1.71	3.33	0.79
BirA_C1	sp|Q8CFQ3|AQR_MOUSE	Aqr	0|1|0	1	0.33	3	0|0|0	0	0	0	0	0	-1.71	3.33	0.79
BirA_C1	tr|D4N6R6|D4N6R6_MUSMC	Hbbt1	0|0|1	1	0.33	3	0|0|0	0	0	0	0	0	-1.71	3.33	0.79
BirA_C1	sp|Q4FJU9|TMM40_MOUSE	Tmem40	0|0|0	0	0	3	0|0|1	0	0	0	0	0	-2.52	0	0.79
BirA_C1	sp|O55029|COPB2_MOUSE	Copb2	0|0|0	0	0	3	0|1|0	0	0	0	0	0	-2.52	0	0.79
BirA_C1	sp|Q6PCM2|INT6_MOUSE	Ints6	0|0|0	0	0	3	0|1|0	0	0	0	0	0	-2.52	0	0.79
BirA_C1	sp|Q9Z108|STAU1_MOUSE	Stau1	0|0|0	0	0	3	0|0|1	0	0	0	0	0	-2.52	0	0.79
BirA_C1	sp|Q99JX4|EIF3M_MOUSE	Eif3m	0|0|0	0	0	3	0|0|1	0	0	0	0	0	-2.52	0	0.79
BirA_C1	tr|Q8BSH3|Q8BSH3_MOUSE	Tpm1	0|0|1	1	0.33	3	0|0|0	0	0	0	0	0	-1.71	3.33	0.79
BirA_C1	sp|G3X9G7|ZN809_MOUSE	Zfp809	0|0|0	0	0	3	0|0|1	0	0	0	0	0	-2.52	0	0.79
BirA_C1	sp|Q8BMC4|NOP9_MOUSE	Nop9	0|1|0	1	0.33	3	0|0|0	0	0	0	0	0	-1.71	3.33	0.79
BirA_C1	sp|Q3V300|KIF22_MOUSE	Kif22	0|1|0	1	0.33	3	0|0|0	0	0	0	0	0	-1.71	3.33	0.79
BirA_C1	sp|P31230|AIMP1_MOUSE	Aimp1	0|0|0	0	0	3	0|1|0	0	0	0	0	0	-2.52	0	0.79
BirA_C1	sp|Q9WV32|ARC1B_MOUSE	Arpc1b	0|0|1	1	0.33	3	0|0|0	0	0	0	0	0	-1.71	3.33	0.79
BirA_C1	sp|P29037|TBP_MOUSE	Tbp	0|0|0	0	0	3	0|1|0	0	0	0	0	0	-2.52	0	0.79
BirA_C1	sp|A2AQ19|RTF1_MOUSE	Rtf1	0|1|0	1	0.33	3	0|0|0	0	0	0	0	0	-1.71	3.33	0.79
BirA_C1	sp|Q61687|ATRX_MOUSE	Atrx	0|0|1	1	0.33	3	0|0|0	0	0	0	0	0	-1.71	3.33	0.79
BirA_C1	sp|Q03141|MARK3_MOUSE	Mark3	0|1|0	1	0.33	3	0|0|0	0	0	0	0	0	-1.71	3.33	0.79
BirA_C1	sp|Q9D6T0|NOSIP_MOUSE	Nosip	0|1|0	1	0.33	3	0|0|0	0	0	0	0	0	-1.71	3.33	0.79
BirA_C1	sp|Q9JHU9|INO1_MOUSE	Isyna1	0|0|0	0	0	3	0|0|1	0	0	0	0	0	-2.52	0	0.79
BirA_C1	sp|Q3UYV9|NCBP1_MOUSE	Ncbp1	0|0|0	0	0	3	0|0|1	0	0	0	0	0	-2.52	0	0.79
BirA_C1	sp|Q8BK72|RT27_MOUSE	Mrps27	0|1|0	1	0.33	3	0|0|0	0	0	0	0	0	-1.71	3.33	0.79
BirA_C1	sp|P99027|RLA2_MOUSE	Rplp2	0|0|1	1	0.33	3	0|0|0	0	0	0	0	0	-1.71	3.33	0.79
BirA_C1	sp|Q99PL5|RRBP1_MOUSE	Rrbp1	0|0|0	0	0	3	0|0|1	0	0	0	0	0	-2.52	0	0.79
BirA_C1	sp|Q60996|2A5G_MOUSE	Ppp2r5c	0|1|0	1	0.33	3	0|0|0	0	0	0	0	0	-1.71	3.33	0.79
BirA_C1	sp|Q61595|KTN1_MOUSE	Ktn1	0|0|0	0	0	3	0|0|1	0	0	0	0	0	-2.52	0	0.79
BirA_C1	sp|Q00196|PO2F2_MOUSE	Pou2f2	0|1|0	1	0.33	3	0|0|0	0	0	0	0	0	-1.71	3.33	0.79
BirA_C1	sp|Q8K3W0|BABA2_MOUSE	Babam2	0|0|0	0	0	3	0|0|1	0	0	0	0	0	-2.52	0	0.79
BirA_C1	tr|A0T1J8|A0T1J8_MOUSE	Lmo7	0|0|1	1	0.33	3	0|0|0	0	0	0	0	0	-1.71	3.33	0.79
BirA_C1	sp|Q8VCK3|TBG2_MOUSE	Tubg2	0|0|1	1	0.33	3	0|0|0	0	0	0	0	0	-1.71	3.33	0.79
BirA_C1	sp|P61202|CSN2_MOUSE	Cops2	0|1|0	1	0.33	3	0|0|0	0	0	0	0	0	-1.71	3.33	0.79
BirA_C1	sp|Q02614|S30BP_MOUSE	Sap30bp	0|0|0	0	0	3	0|1|0	0	0	0	0	0	-2.52	0	0.79
BirA_C1	sp|Q924H2|MED15_MOUSE	Med15	0|0|0	0	0	3	1|0|0	0	0	0	0	0	-2.52	0	0.79
BirA_C1	sp|P59326|YTHD1_MOUSE	Ythdf1	0|0|0	0	0	3	0|1|0	0	0	0	0	0	-2.52	0	0.79
BirA_C1	sp|Q61103|REQU_MOUSE	Dpf2	0|0|0	0	0	3	0|1|0	0	0	0	0	0	-2.52	0	0.79
BirA_C1	sp|Q8C1D8|IWS1_MOUSE	Iws1	1|0|0	1	0.33	3	0|0|0	0	0	0	0	0	-1.71	3.33	0.79
BirA_C1	sp|P35761|TTK_MOUSE	Ttk	0|1|0	1	0.33	3	0|0|0	0	0	0	0	0	-1.71	3.33	0.79
BirA_C1	sp|Q9DBN5|LONP2_MOUSE	Lonp2	0|1|0	1	0.33	3	0|0|0	0	0	0	0	0	-1.71	3.33	0.79
BirA_C1	sp|Q9JIY5|HTRA2_MOUSE	Htra2	0|0|0	0	0	3	0|0|1	0	0	0	0	0	-2.52	0	0.79
BirA_C1	sp|Q99MR6|SRRT_MOUSE	Srrt	0|0|0	0	0	3	1|0|0	0	0	0	0	0	-2.52	0	0.79
BirA_C1	sp|P46718|PDCD2_MOUSE	Pdcd2	0|0|0	0	0	3	0|1|0	0	0	0	0	0	-2.52	0	0.79
BirA_C1	sp|Q7TT37|ELP1_MOUSE	Ikbkap	0|1|0	1	0.33	3	0|0|0	0	0	0	0	0	-1.71	3.33	0.79
BirA_C1	sp|Q5XJY5|COPD_MOUSE	Arcn1	0|0|0	0	0	3	0|1|0	0	0	0	0	0	-2.52	0	0.79
BirA_C1	sp|Q6ZQ03|FNBP4_MOUSE	Fnbp4	0|0|0	0	0	3	0|1|0	0	0	0	0	0	-2.52	0	0.79
BirA_C1	sp|P67778|PHB_MOUSE	Phb	0|0|1	1	0.33	3	0|0|0	0	0	0	0	0	-1.71	3.33	0.79
BirA_C1	sp|Q99L47|F10A1_MOUSE	St13	0|0|0	0	0	3	1|0|0	0	0	0	0	0	-2.52	0	0.79
BirA_C1	sp|Q8K224|NAT10_MOUSE	Nat10	0|1|0	1	0.33	3	0|0|0	0	0	0	0	0	-1.71	3.33	0.79
BirA_C1	KAC4_RABIT		1|0|0	1	0.33	3	0|0|0	0	0	0	0	0	-1.71	3.33	0.79
BirA_C1	sp|Q99ME2|WDR6_MOUSE	Wdr6	0|0|0	0	0	3	0|1|0	0	0	0	0	0	-2.52	0	0.79
BirA_C1	sp|Q6P9P6|KIF11_MOUSE	Kif11	0|0|0	0	0	3	1|0|0	0	0	0	0	0	-2.52	0	0.79
BirA_C1	sp|P50580|PA2G4_MOUSE	Pa2g4	0|1|0	1	0.33	3	0|0|0	0	0	0	0	0	-1.71	3.33	0.79
BirA_C1	sp|Q8R3P6|INT14_MOUSE	Ints14	0|1|0	1	0.33	3	0|0|0	0	0	0	0	0	-1.71	3.33	0.79
BirA_C1	sp|O88967|YMEL1_MOUSE	Yme1l1	0|0|0	0	0	3	0|0|1	0	0	0	0	0	-2.52	0	0.79
BirA_C1	sp|Q62431|ARI3A_MOUSE	Arid3a	0|1|0	1	0.33	3	0|0|0	0	0	0	0	0	-1.71	3.33	0.79
BirA_C1	sp|Q9DA08|SGF29_MOUSE	Sgf29	0|1|0	1	0.33	3	0|0|0	0	0	0	0	0	-1.71	3.33	0.79
BirA_C1	sp|Q9EQM6|DGCR8_MOUSE	Dgcr8	0|0|0	0	0	3	1|0|0	0	0	0	0	0	-2.52	0	0.79
BirA_C1	sp|Q8K1X1|WDR11_MOUSE	Wdr11	0|0|0	0	0	3	0|0|1	0	0	0	0	0	-2.52	0	0.79
BirA_C1	sp|Q8R3C6|RBM19_MOUSE	Rbm19	0|0|1	1	0.33	3	0|0|0	0	0	0	0	0	-1.71	3.33	0.79
BirA_C1	sp|A2AQ25|SKT_MOUSE	Skt	0|0|0	0	0	3	0|1|0	0	0	0	0	0	-2.52	0	0.79
BirA_C1	sp|P70279|SURF6_MOUSE	Surf6	0|0|0	0	0	3	0|1|0	0	0	0	0	0	-2.52	0	0.79
BirA_C1	sp|Q5SUR0|PUR4_MOUSE	Pfas	0|1|0	1	0.33	3	0|0|0	0	0	0	0	0	-1.71	3.33	0.79
BirA_C1	sp|Q9JKF7|RM39_MOUSE	Mrpl39	0|0|0	0	0	3	0|1|0	0	0	0	0	0	-2.52	0	0.79
BirA_C1	sp|O55131|SEPT7_MOUSE	44446	0|0|0	0	0	3	0|1|0	0	0	0	0	0	-2.52	0	0.79
BirA_C1	sp|Q9D8C3|ALG13_MOUSE	Alg13	0|1|0	1	0.33	3	0|0|0	0	0	0	0	0	-1.71	3.33	0.79
BirA_C1	tr|C6EQK5|C6EQK5_MOUSE		0|0|0	0	0	3	1|0|0	0	0	0	0	0	-2.52	0	0.79
BirA_C1	sp|Q6PFD9|NUP98_MOUSE	Nup98	0|0|0	0	0	3	0|0|1	0	0	0	0	0	-2.52	0	0.79
BirA_C1	sp|Q69ZA1|CDK13_MOUSE	Cdk13	0|0|0	0	0	3	1|0|0	0	0	0	0	0	-2.52	0	0.79
BirA_C1	sp|P35486|ODPA_MOUSE	Pdha1	0|0|1	1	0.33	3	0|0|0	0	0	0	0	0	-1.71	3.33	0.79
BirA_C1	tr|J3QMM8|J3QMM8_MOUSE	Gm16429	0|0|0	0	0	3	0|1|0	0	0	0	0	0	-2.52	0	0.79
BirA_C1	sp|Q9WVA3|BUB3_MOUSE	Bub3	0|0|0	0	0	3	0|0|1	0	0	0	0	0	-2.52	0	0.79
BirA_C1	sp|Q3UA06|PCH2_MOUSE	Trip13	0|0|0	0	0	3	0|0|1	0	0	0	0	0	-2.52	0	0.79
BirA_C1	sp|Q9JIB4|TF2H2_MOUSE	Gtf2h2	0|0|0	0	0	3	0|1|0	0	0	0	0	0	-2.52	0	0.79
BirA_C1	sp|Q6A0A2|LAR4B_MOUSE	Larp4b	0|0|0	0	0	3	0|1|0	0	0	0	0	0	-2.52	0	0.79
BirA_C1	tr|E9Q614|E9Q614_MOUSE	Chd3	0|0|1	1	0.33	3	0|0|0	0	0	0	0	0	-1.71	3.33	0.79
BirA_C1	tr|A0A1G5SJ89|A0A1G5SJ89_MOUSE	OTTMUSWSBG00059300	0|0|1	1	0.33	3	0|0|0	0	0	0	0	0	-1.71	3.33	0.79
BirA_C1	sp|Q9D2H6|SP2_MOUSE	Sp2	0|1|0	1	0.33	3	0|0|0	0	0	0	0	0	-1.71	3.33	0.79
BirA_C1	sp|Q9CYH6|RRS1_MOUSE	Rrs1	0|0|0	0	0	3	0|0|1	0	0	0	0	0	-2.52	0	0.79
BirA_C1	sp|Q8BZ47|ZN609_MOUSE	Znf609	0|0|0	0	0	3	0|1|0	0	0	0	0	0	-2.52	0	0.79
BirA_C1	sp|Q9QYL7|ABT1_MOUSE	Abt1	0|0|0	0	0	3	1|0|0	0	0	0	0	0	-2.52	0	0.79
BirA_C1	sp|Q7TNV0|DEK_MOUSE	Dek	0|1|0	1	0.33	3	0|0|0	0	0	0	0	0	-1.71	3.33	0.79
BirA_C1	tr|Q4FZF9|Q4FZF9_MOUSE	OTTMUSG00000010136	0|0|0	0	0	3	0|1|0	0	0	0	0	0	-2.52	0	0.79
BirA_C1	tr|Q80X98|Q80X98_MOUSE	Dhx38	0|1|0	1	0.33	3	0|0|0	0	0	0	0	0	-1.71	3.33	0.79
BirA_C1	sp|O55112|AFF2_MOUSE	Aff2	0|0|0	0	0	3	1|0|0	0	0	0	0	0	-2.52	0	0.79
BirA_C1	tr|E9PWG6|E9PWG6_MOUSE	Ncapg	1|0|0	1	0.33	3	0|0|0	0	0	0	0	0	-1.71	3.33	0.79
BirA_C1	sp|Q9CPU0|LGUL_MOUSE	Glo1	0|1|0	1	0.33	3	0|0|0	0	0	0	0	0	-1.71	3.33	0.79
BirA_C1	sp|Q8CIP4|MARK4_MOUSE	Mark4	0|1|0	1	0.33	3	0|0|0	0	0	0	0	0	-1.71	3.33	0.79
BirA_C1	tr|Q99NF7|Q99NF7_MOUSE	Ppm1b	1|0|0	1	0.33	3	0|0|0	0	0	0	0	0	-1.71	3.33	0.79
BirA_C1	sp|Q61846|MELK_MOUSE	Melk	0|0|0	0	0	3	1|0|0	0	0	0	0	0	-2.52	0	0.79
BirA_C1	sp|Q8K3E5|AHI1_MOUSE	Ahi1	0|1|0	1	0.33	3	0|0|0	0	0	0	0	0	-1.71	3.33	0.79
BirA_C1	sp|Q62441|TLE4_MOUSE	Tle4	0|1|0	1	0.33	3	0|0|0	0	0	0	0	0	-1.71	3.33	0.79
BirA_C1	sp|P16125|LDHB_MOUSE	Ldhb	0|0|0	0	0	3	1|0|0	0	0	0	0	0	-2.52	0	0.79
BirA_C1	sp|P10711|TCEA1_MOUSE	Tcea1	1|0|0	1	0.33	3	0|0|0	0	0	0	0	0	-1.71	3.33	0.79

## Sheet: raw output
1. BirA-C1-1	reference	Gene Symbol	Unique	Total	Sum Intensity	Intensity%		2. BirA-C1-2	reference	Gene Symbol	Unique	Total	Sum Intensity	Intensity%		3. BirA-C1-3	reference	Gene Symbol	Unique	Total	Sum Intensity	Intensity%		4. BirA-C3-1	reference	Gene Symbol	Unique	Total	Sum Intensity	Intensity%		5. BirA-C3-2	reference	Gene Symbol	Unique	Total	Sum Intensity	Intensity%		6. BirA-C3-3	reference	Gene Symbol	Unique	Total	Sum Intensity	Intensity%		reference	Gene Symbol
	sp|Q8VDD5|MYH9_MOUSE	Myh9	104	393	69000000	14.39			sp|Q5SWU9|ACACA_MOUSE	Acaca	84	202	68000000	3.09			sp|Q5SWU9|ACACA_MOUSE	Acaca	97	303	95000000	11.59			sp|Q5SWU9|ACACA_MOUSE	Acaca	80	205	30000000	6.17			sp|Q5SWU9|ACACA_MOUSE	Acaca	64	144	41000000	2.24			sp|Q5SWU9|ACACA_MOUSE	Acaca	71	169	42000000	3.6		sp|Q8VDD5|MYH9_MOUSE	Myh9
	sp|Q61879|MYH10_MOUSE	Myh10	94	224	22000000	4.67			sp|Q8VDD5|MYH9_MOUSE	Myh9	79	178	41000000	1.88			sp|Q8VDD5|MYH9_MOUSE	Myh9	95	288	58000000	7.12			sp|Q6P5D8|SMHD1_MOUSE	Smchd1	42	81	6200000	1.25			sp|Q6P5D8|SMHD1_MOUSE	Smchd1	42	84	14000000	0.77			sp|Q6P5D8|SMHD1_MOUSE	Smchd1	49	91	12000000	1.04		sp|Q5SWU9|ACACA_MOUSE	Acaca
	sp|Q5SWU9|ACACA_MOUSE	Acaca	77	223	46000000	9.64			sp|Q61879|MYH10_MOUSE	Myh10	52	109	16000000	0.75			sp|Q61879|MYH10_MOUSE	Myh10	82	196	23000000	2.85			sp|Q6P4S8|INT1_MOUSE	Ints1	29	48	1900000	0.39			sp|Q01853|TERA_MOUSE	Vcp	32	61	16000000	0.88			sp|Q7TPV4|MBB1A_MOUSE	Mybbp1a	37	86	17000000	1.47		sp|Q61879|MYH10_MOUSE	Myh10
	sp|Q05920|PYC_MOUSE	Pc	35	93	16000000	3.27			sp|Q05920|PYC_MOUSE	Pc	51	148	64000000	2.94			sp|Q05920|PYC_MOUSE	Pc	43	160	43000000	5.29			sp|Q7TPV4|MBB1A_MOUSE	Mybbp1a	28	52	4400000	0.9			sp|Q7TPV4|MBB1A_MOUSE	Mybbp1a	31	74	17000000	0.92			sp|Q01853|TERA_MOUSE	Vcp	29	61	21000000	1.82		sp|Q6P5D8|SMHD1_MOUSE	Smchd1
	sp|Q6P5D8|SMHD1_MOUSE	Smchd1	33	63	4000000	0.83			sp|Q6P5D8|SMHD1_MOUSE	Smchd1	49	100	20000000	0.92			sp|Q6P5D8|SMHD1_MOUSE	Smchd1	38	75	6700000	0.81			sp|Q05920|PYC_MOUSE	Pc	25	45	3600000	0.73			sp|Q6P4S8|INT1_MOUSE	Ints1	29	48	4900000	0.26			sp|Q6PDQ2|CHD4_MOUSE	Chd4	25	42	3700000	0.32		sp|Q05920|PYC_MOUSE	Pc
	sp|Q99MR8|MCCA_MOUSE	Mccc1	27	64	9600000	2.02			sp|Q99MR8|MCCA_MOUSE	Mccc1	40	104	42000000	1.93			sp|Q99MR8|MCCA_MOUSE	Mccc1	31	86	19000000	2.35			sp|Q01853|TERA_MOUSE	Vcp	25	44	3100000	0.63			sp|Q05920|PYC_MOUSE	Pc	27	58	12000000	0.64			sp|P09405|NUCL_MOUSE	Ncl	24	91	72000000	6.17		sp|Q99MR8|MCCA_MOUSE	Mccc1
	sp|Q91ZA3|PCCA_MOUSE	Pcca	25	45	4100000	0.86			sp|P09405|NUCL_MOUSE	Ncl	32	139	140000000	6.35			sp|Q91ZA3|PCCA_MOUSE	Pcca	28	58	9600000	1.18			sp|P09405|NUCL_MOUSE	Ncl	23	65	20000000	4.02			sp|Q99MR8|MCCA_MOUSE	Mccc1	26	52	12000000	0.68			sp|Q05920|PYC_MOUSE	Pc	23	48	5500000	0.47		sp|Q7TPV4|MBB1A_MOUSE	Mybbp1a
	sp|Q3ULD5|MCCB_MOUSE	Mccc2	21	44	6700000	1.4			sp|Q91ZA3|PCCA_MOUSE	Pcca	30	58	21000000	0.94			sp|E9Q634|MYO1E_MOUSE	Myo1e	24	52	6800000	0.83			sp|Q09XV5|CHD8_MOUSE	Chd8	23	50	2400000	0.48			sp|P09405|NUCL_MOUSE	Ncl	25	97	100000000	5.43			sp|Q6P4S8|INT1_MOUSE	Ints1	23	42	3100000	0.27		sp|Q6P4S8|INT1_MOUSE	Ints1
	sp|P60710|ACTB_MOUSE	Actb	18	266	86000000	18.02			sp|P43247|MSH2_MOUSE	Msh2	29	63	8000000	0.37			sp|E9Q4Z2|ACACB_MOUSE	Acacb	24	52	17000000	2.09			sp|Q99MR8|MCCA_MOUSE	Mccc1	23	48	4900000	0.99			sp|Q62318|TIF1B_MOUSE	Trim28	24	64	54000000	2.94			sp|Q4JK59|TET2_MOUSE	Tet2	23	36	2800000	0.24		sp|Q01853|TERA_MOUSE	Vcp
	sp|P56480|ATPB_MOUSE	Atp5b	17	32	1000000	0.22			sp|Q7TPV4|MBB1A_MOUSE	Mybbp1a	26	49	8100000	0.37			sp|P09405|NUCL_MOUSE	Ncl	21	55	25000000	3.02			sp|Q8VDD5|MYH9_MOUSE	Myh9	23	29	660000	0.13			sp|P43247|MSH2_MOUSE	Msh2	23	48	7100000	0.39			sp|P63017|HSP7C_MOUSE	Hspa8	21	66	27000000	2.32		sp|Q91ZA3|PCCA_MOUSE	Pcca
	sp|Q6P4S8|INT1_MOUSE	Ints1	17	29	990000	0.21			sp|P54276|MSH6_MOUSE	Msh6	25	56	9400000	0.43			sp|P60710|ACTB_MOUSE	Actb	20	252	98000000	11.97			sp|Q62318|TIF1B_MOUSE	Trim28	22	64	21000000	4.26			sp|P54276|MSH6_MOUSE	Msh6	23	42	6000000	0.33			sp|Q62318|TIF1B_MOUSE	Trim28	21	56	27000000	2.35		sp|P09405|NUCL_MOUSE	Ncl
	sp|P63017|HSP7C_MOUSE	Hspa8	16	43	3600000	0.76			sp|Q6P4S8|INT1_MOUSE	Ints1	24	51	3300000	0.15			sp|Q62318|TIF1B_MOUSE	Trim28	19	48	15000000	1.79			sp|Q6PDQ2|CHD4_MOUSE	Chd4	22	40	2100000	0.43			sp|Q6PDQ2|CHD4_MOUSE	Chd4	23	33	3700000	0.2			sp|Q6NV83|SR140_MOUSE	U2surp	21	35	3000000	0.26		sp|Q6PDQ2|CHD4_MOUSE	Chd4
	sp|Q62318|TIF1B_MOUSE	Trim28	16	33	5800000	1.21			sp|Q99MD9|NASP_MOUSE	Nasp	23	63	21000000	0.95			sp|P46735|MYO1B_MOUSE	Myo1b	18	37	5500000	0.67			sp|Q4JK59|TET2_MOUSE	Tet2	21	32	1400000	0.29			sp|P63017|HSP7C_MOUSE	Hspa8	22	72	51000000	2.77			sp|Q99MR8|MCCA_MOUSE	Mccc1	20	41	6400000	0.55		sp|Q62318|TIF1B_MOUSE	Trim28
	sp|P46735|MYO1B_MOUSE	Myo1b	15	32	2100000	0.45			sp|Q3ULD5|MCCB_MOUSE	Mccc2	22	56	10000000	0.46			sp|P63017|HSP7C_MOUSE	Hspa8	17	51	7600000	0.93			sp|P63017|HSP7C_MOUSE	Hspa8	19	55	9100000	1.85			sp|Q4JK59|TET2_MOUSE	Tet2	21	34	3200000	0.18			sp|P54276|MSH6_MOUSE	Msh6	20	39	3400000	0.29		sp|P43247|MSH2_MOUSE	Msh2
	sp|P54276|MSH6_MOUSE	Msh6	15	30	1300000	0.27			sp|Q62318|TIF1B_MOUSE	Trim28	22	52	39000000	1.77			sp|P20029|GRP78_MOUSE	Hspa5	17	35	2800000	0.34			sp|P20029|GRP78_MOUSE	Hspa5	18	38	2900000	0.59			sp|Q61937|NPM_MOUSE	Npm1	19	220	300000000	16.62			sp|P29341|PABP1_MOUSE	Pabpc1	19	49	11000000	0.93		sp|Q99MD9|NASP_MOUSE	Nasp
	sp|P43247|MSH2_MOUSE	Msh2	15	30	830000	0.18			sp|Q9WTM5|RUVB2_MOUSE	Ruvbl2	22	37	7700000	0.35			sp|P43247|MSH2_MOUSE	Msh2	17	31	1000000	0.12			sp|Q61937|NPM_MOUSE	Npm1	17	184	81000000	16.37			sp|Q99MD9|NASP_MOUSE	Nasp	19	48	12000000	0.65			sp|P20029|GRP78_MOUSE	Hspa5	19	43	8400000	0.72		sp|Q3ULD5|MCCB_MOUSE	Mccc2
	sp|Q7TPV4|MBB1A_MOUSE	Mybbp1a	15	20	510000	0.11			sp|P63017|HSP7C_MOUSE	Hspa8	21	72	39000000	1.76			sp|Q3ULD5|MCCB_MOUSE	Mccc2	16	33	4000000	0.49			sp|P43247|MSH2_MOUSE	Msh2	17	38	1400000	0.28			sp|P20029|GRP78_MOUSE	Hspa5	19	43	14000000	0.74			sp|Q6P4T2|U520_MOUSE	Snrnp200	18	31	2700000	0.24		sp|Q09XV5|CHD8_MOUSE	Chd8
	sp|Q61937|NPM_MOUSE	Npm1	14	136	41000000	8.57			sp|P20029|GRP78_MOUSE	Hspa5	20	54	18000000	0.81			sp|Q6P4S8|INT1_MOUSE	Ints1	16	27	650000	0.0789			sp|P29341|PABP1_MOUSE	Pabpc1	16	31	2800000	0.56			sp|P29341|PABP1_MOUSE	Pabpc1	18	44	15000000	0.81			sp|Q61937|NPM_MOUSE	Npm1	17	213	170000000	14.72		sp|P54276|MSH6_MOUSE	Msh6
	sp|O08638|MYH11_MOUSE	Myh11	14	36	9400000	1.98			sp|P60710|ACTB_MOUSE	Actb	19	127	120000000	5.45			sp|Q7TPV4|MBB1A_MOUSE	Mybbp1a	16	25	1100000	0.13			sp|P54276|MSH6_MOUSE	Msh6	16	29	1100000	0.21			sp|Q61191|HCFC1_MOUSE	Hcfc1	18	35	8600000	0.47			sp|Q99MD9|NASP_MOUSE	Nasp	17	40	8400000	0.73		sp|Q4JK59|TET2_MOUSE	Tet2
	sp|E9Q4Z2|ACACB_MOUSE	Acacb	14	33	7300000	1.53			sp|Q689Z5|SBNO1_MOUSE	Sbno1	19	33	2200000	0.0987			sp|P11103|PARP1_MOUSE	Parp1	16	19	1100000	0.13			sp|P59328|WDHD1_MOUSE	Wdhd1	16	25	1500000	0.3			sp|Q8CGY8|OGT1_MOUSE	Ogt	18	28	2800000	0.15			sp|P43247|MSH2_MOUSE	Msh2	17	37	3000000	0.26		sp|P63017|HSP7C_MOUSE	Hspa8
	sp|Q99MD9|NASP_MOUSE	Nasp	14	27	2000000	0.41			sp|Q61937|NPM_MOUSE	Npm1	18	285	420000000	19.43			sp|Q61937|NPM_MOUSE	Npm1	15	174	81000000	9.92			sp|Q61191|HCFC1_MOUSE	Hcfc1	16	25	2200000	0.44			sp|Q03265|ATPA_MOUSE	Atp5a1	16	32	5200000	0.29			sp|Q99PV0|PRP8_MOUSE	Prpf8	17	28	860000	0.0744		sp|E9Q4Z2|ACACB_MOUSE	Acacb
	sp|P20029|GRP78_MOUSE	Hspa5	14	24	830000	0.17			sp|P11103|PARP1_MOUSE	Parp1	18	29	5700000	0.26			sp|Q61191|HCFC1_MOUSE	Hcfc1	14	21	1500000	0.19			sp|Q6P4T2|U520_MOUSE	Snrnp200	16	23	1100000	0.21			sp|Q689Z5|SBNO1_MOUSE	Sbno1	16	31	1500000	0.0843			sp|P62908|RS3_MOUSE	Rps3	16	41	28000000	2.39		sp|E9Q634|MYO1E_MOUSE	Myo1e
	sp|Q4JK59|TET2_MOUSE	Tet2	14	21	320000	0.0666			sp|P68369|TBA1A_MOUSE	Tuba1a	17	40	20000000	0.91			sp|P62908|RS3_MOUSE	Rps3	13	37	15000000	1.84			sp|Q99MD9|NASP_MOUSE	Nasp	15	35	3000000	0.61			sp|Q6ZPY7|KDM3B_MOUSE	Kdm3b	16	31	1900000	0.11			sp|P11499|HS90B_MOUSE	Hsp90ab1	15	31	4700000	0.4		sp|Q99PV0|PRP8_MOUSE	Prpf8
	sp|P09405|NUCL_MOUSE	Ncl	13	39	8000000	1.67			sp|Q61191|HCFC1_MOUSE	Hcfc1	17	30	5600000	0.26			sp|O08638|MYH11_MOUSE	Myh11	13	31	11000000	1.38			sp|Q6ZPY7|KDM3B_MOUSE	Kdm3b	15	28	840000	0.17			sp|Q6P4T2|U520_MOUSE	Snrnp200	16	23	1600000	0.0879			sp|P97855|G3BP1_MOUSE	G3bp1	15	30	4600000	0.4		sp|Q61937|NPM_MOUSE	Npm1
	sp|Q03265|ATPA_MOUSE	Atp5a1	13	23	1200000	0.25			sp|P62908|RS3_MOUSE	Rps3	16	40	31000000	1.4			sp|P38647|GRP75_MOUSE	Hspa9	13	28	1400000	0.17			sp|P62908|RS3_MOUSE	Rps3	14	32	7700000	1.56			sp|P62908|RS3_MOUSE	Rps3	15	43	43000000	2.37			sp|P38647|GRP75_MOUSE	Hspa9	15	28	2700000	0.23		sp|Q61191|HCFC1_MOUSE	Hcfc1
	sp|E9Q634|MYO1E_MOUSE	Myo1e	13	22	560000	0.12			sp|P38647|GRP75_MOUSE	Hspa9	16	37	9300000	0.43			sp|Q9WTI7|MYO1C_MOUSE	Myo1c	13	25	1300000	0.16			sp|Q99PV0|PRP8_MOUSE	Prpf8	14	15	180000	0.0365			sp|Q80VJ6|ZSC4C_MOUSE	Zscan4c	15	37	110000000	5.98			sp|Q61191|HCFC1_MOUSE	Hcfc1	15	25	3800000	0.33		sp|P56480|ATPB_MOUSE	Atp5b
	sp|Q61191|HCFC1_MOUSE	Hcfc1	13	19	750000	0.16			sp|Q9ERD7|TBB3_MOUSE	Tubb3	16	37	16000000	0.74			sp|P54276|MSH6_MOUSE	Msh6	13	24	900000	0.11			sp|A7KBS4|ZSC4D_MOUSE	Zscan4d	13	44	26000000	5.3			sp|Q6NV83|SR140_MOUSE	U2surp	15	28	3400000	0.18			sp|Q80VJ6|ZSC4C_MOUSE	Zscan4c	14	36	46000000	3.93		sp|Q9WTM5|RUVB2_MOUSE	Ruvbl2
	sp|Q99MN9|PCCB_MOUSE	Pccb	12	37	3300000	0.7			sp|P29341|PABP1_MOUSE	Pabpc1	16	33	5000000	0.23			sp|Q99MN9|PCCB_MOUSE	Pccb	12	25	2900000	0.35			sp|P60122|RUVB1_MOUSE	Ruvbl1	13	26	1300000	0.27			sp|Q91ZA3|PCCA_MOUSE	Pcca	15	28	4000000	0.22			sp|Q9ERD7|TBB3_MOUSE	Tubb3	14	31	7800000	0.67		sp|Q6NV83|SR140_MOUSE	U2surp
	sp|Q60838|DVL2_MOUSE	Dvl2	12	30	2000000	0.42			sp|Q60838|DVL2_MOUSE	Dvl2	16	32	9000000	0.41			sp|Q60838|DVL2_MOUSE	Dvl2	12	23	2200000	0.27			sp|Q9JLQ0|CD2AP_MOUSE	Cd2ap	13	25	2000000	0.41			sp|Q99PV0|PRP8_MOUSE	Prpf8	15	26	790000	0.0431			sp|Q689Z5|SBNO1_MOUSE	Sbno1	14	27	790000	0.0679		sp|Q6P4T2|U520_MOUSE	Snrnp200
	sp|Q9ERD7|TBB3_MOUSE	Tubb3	12	27	3000000	0.63			sp|P56480|ATPB_MOUSE	Atp5b	16	30	5100000	0.23			sp|P56480|ATPB_MOUSE	Atp5b	12	22	1100000	0.13			sp|Q8VEK3|HNRPU_MOUSE	Hnrnpu	13	24	3000000	0.6			sp|Q09XV5|CHD8_MOUSE	Chd8	15	25	1600000	0.0867			sp|Q8K298|ANLN_MOUSE	Anln	14	25	1400000	0.12		sp|P60710|ACTB_MOUSE	Actb
	sp|P62908|RS3_MOUSE	Rps3	12	24	3700000	0.78			sp|P46735|MYO1B_MOUSE	Myo1b	16	26	3200000	0.15			sp|Q4JK59|TET2_MOUSE	Tet2	12	20	510000	0.062			sp|Q91ZA3|PCCA_MOUSE	Pcca	13	20	1100000	0.22			sp|P11103|PARP1_MOUSE	Parp1	15	25	2800000	0.15			sp|P68369|TBA1A_MOUSE	Tuba1a	13	31	7400000	0.64		sp|P20029|GRP78_MOUSE	Hspa5
	sp|P68369|TBA1A_MOUSE	Tuba1a	11	26	4200000	0.89			sp|Q7TMK9|HNRPQ_MOUSE	Syncrip	16	25	2900000	0.13			sp|Q9ERD7|TBB3_MOUSE	Tubb3	11	26	4200000	0.51			sp|E9Q4Z2|ACACB_MOUSE	Acacb	12	30	6000000	1.23			sp|Q99NB9|SF3B1_MOUSE	Sf3b1	15	23	1900000	0.1			sp|Q6ZPY7|KDM3B_MOUSE	Kdm3b	13	31	1300000	0.11		sp|Q6ZPY7|KDM3B_MOUSE	Kdm3b
	sp|Q60737|CSK21_MOUSE	Csnk2a1	11	19	790000	0.17			sp|Q01853|TERA_MOUSE	Vcp	16	24	2000000	0.093			sp|P68369|TBA1A_MOUSE	Tuba1a	11	26	4900000	0.59			sp|Q8K298|ANLN_MOUSE	Anln	12	26	840000	0.17			sp|P38647|GRP75_MOUSE	Hspa9	14	33	6900000	0.37			sp|Q9JLQ0|CD2AP_MOUSE	Cd2ap	13	28	6400000	0.55		sp|Q689Z5|SBNO1_MOUSE	Sbno1
	sp|P11983|TCPA_MOUSE	Tcp1	11	19	390000	0.0814			sp|P52431|DPOD1_MOUSE	Pold1	16	22	2100000	0.0979			sp|Q99MD9|NASP_MOUSE	Nasp	11	23	2500000	0.3			sp|Q9EQU5|SET_MOUSE	Set	12	24	18000000	3.72			sp|Q8K298|ANLN_MOUSE	Anln	14	28	2200000	0.12			sp|E9Q4Z2|ACACB_MOUSE	Acacb	13	25	6500000	0.56		sp|P11103|PARP1_MOUSE	Parp1
	sp|P38647|GRP75_MOUSE	Hspa9	11	16	430000	0.0909			sp|Q9EQU5|SET_MOUSE	Set	15	60	81000000	3.7			sp|Q61656|DDX5_MOUSE	Ddx5	11	18	1400000	0.17			sp|P11260|LORF1_MOUSE		12	22	1600000	0.32			sp|Q7TMK9|HNRPQ_MOUSE	Syncrip	14	25	2000000	0.11			sp|Q99NB9|SF3B1_MOUSE	Sf3b1	13	22	1100000	0.0935		sp|P46735|MYO1B_MOUSE	Myo1b
	sp|Q9ESZ8|GTF2I_MOUSE	Gtf2i	11	14	320000	0.0663			sp|P60122|RUVB1_MOUSE	Ruvbl1	15	34	5300000	0.24			sp|Q8VEK3|HNRPU_MOUSE	Hnrnpu	10	19	2800000	0.34			sp|Q689Z5|SBNO1_MOUSE	Sbno1	12	18	360000	0.074			sp|P56480|ATPB_MOUSE	Atp5b	14	24	4600000	0.25			sp|P11103|PARP1_MOUSE	Parp1	13	18	1400000	0.12		sp|P29341|PABP1_MOUSE	Pabpc1
	sp|Q9EQU5|SET_MOUSE	Set	10	28	13000000	2.66			sp|E9Q4Z2|ACACB_MOUSE	Acacb	15	31	12000000	0.56			sp|Q9D8E6|RL4_MOUSE	Rpl4	10	19	3300000	0.4			sp|Q8C9B9|DIDO1_MOUSE	Dido1	12	17	320000	0.0641			sp|P27546|MAP4_MOUSE	Map4	14	21	1200000	0.0646			sp|A7KBS4|ZSC4D_MOUSE	Zscan4d	12	51	52000000	4.43		sp|Q8K298|ANLN_MOUSE	Anln
	sp|P97434|MPRIP_MOUSE	Mprip	10	17	830000	0.17			sp|Q65Z40|WAPL_MOUSE	Wapl	15	25	2600000	0.12			sp|Q03265|ATPA_MOUSE	Atp5a1	10	17	980000	0.12			sp|Q60974|NCOR1_MOUSE	Ncor1	12	16	700000	0.14			sp|A7KBS4|ZSC4D_MOUSE	Zscan4d	13	62	120000000	6.32			sp|Q6A068|CDC5L_MOUSE	Cdc5l	12	23	840000	0.0722		sp|Q8CGY8|OGT1_MOUSE	Ogt
	sp|Q8K298|ANLN_MOUSE	Anln	10	14	390000	0.0809			sp|P59328|WDHD1_MOUSE	Wdhd1	15	25	6300000	0.29			sp|P97434|MPRIP_MOUSE	Mprip	10	16	580000	0.0704			sp|P11103|PARP1_MOUSE	Parp1	12	15	830000	0.17			sp|Q9ERD7|TBB3_MOUSE	Tubb3	13	32	13000000	0.68			sp|Q7TMK9|HNRPQ_MOUSE	Syncrip	12	22	1200000	0.1		sp|Q03265|ATPA_MOUSE	Atp5a1
	tr|A1JVI9|A1JVI9_MOUSE	Dux4	9	74	17000000	3.65			sp|E9Q634|MYO1E_MOUSE	Myo1e	15	23	2600000	0.12			sp|P29341|PABP1_MOUSE	Pabpc1	10	15	880000	0.11			sp|P68369|TBA1A_MOUSE	Tuba1a	11	30	3900000	0.8			sp|E9Q4Z2|ACACB_MOUSE	Acacb	13	25	6700000	0.37			sp|Q91ZA3|PCCA_MOUSE	Pcca	12	19	3100000	0.27		sp|P59328|WDHD1_MOUSE	Wdhd1
	sp|P60122|RUVB1_MOUSE	Ruvbl1	9	20	710000	0.15			sp|Q99MN9|PCCB_MOUSE	Pccb	14	35	8100000	0.37			sp|P14148|RL7_MOUSE	Rpl7	10	15	2900000	0.35			sp|Q9ERD7|TBB3_MOUSE	Tubb3	11	29	3800000	0.77			sp|P11499|HS90B_MOUSE	Hsp90ab1	13	25	5000000	0.27			sp|Q8CGY8|OGT1_MOUSE	Ogt	12	18	1300000	0.11		sp|Q99NB9|SF3B1_MOUSE	Sf3b1
	sp|Q9D8E6|RL4_MOUSE	Rpl4	9	17	1900000	0.4			sp|Q6NV83|SR140_MOUSE	U2surp	14	30	2900000	0.13			tr|A1JVI9|A1JVI9_MOUSE	Dux4	9	92	58000000	7.09			sp|P60710|ACTB_MOUSE	Actb	11	28	4800000	0.98			sp|Q9WTM5|RUVB2_MOUSE	Ruvbl2	13	23	3800000	0.21			sp|Q9EQU5|SET_MOUSE	Set	11	27	71000000	6.11		sp|P38647|GRP75_MOUSE	Hspa9
	sp|Q924C5|ALPK3_MOUSE	Alpk3	9	14	370000	0.0772			sp|Q61074|PPM1G_MOUSE	Ppm1g	14	30	6600000	0.3			sp|Q9EQU5|SET_MOUSE	Set	9	22	20000000	2.39			sp|Q6ZPJ3|UBE2O_MOUSE	Ube2o	11	20	470000	0.0955			sp|P11260|LORF1_MOUSE		13	23	4400000	0.24			sp|P60122|RUVB1_MOUSE	Ruvbl1	11	25	1700000	0.15		sp|Q65Z40|WAPL_MOUSE	Wapl
	sp|P52431|DPOD1_MOUSE	Pold1	9	12	320000	0.0672			sp|P25206|MCM3_MOUSE	Mcm3	14	25	2400000	0.11			sp|Q9CWF2|TBB2B_MOUSE	Tubb2b	9	20	1300000	0.15			sp|P97855|G3BP1_MOUSE	G3bp1	11	20	1200000	0.24			sp|P59328|WDHD1_MOUSE	Wdhd1	13	22	3400000	0.18			sp|Q61656|DDX5_MOUSE	Ddx5	11	25	6900000	0.59		sp|P62908|RS3_MOUSE	Rps3
	sp|P70670|NACAM_MOUSE	Naca	8	26	4400000	0.91			sp|Q60848|HELLS_MOUSE	Hells	14	21	3000000	0.14			sp|P11499|HS90B_MOUSE	Hsp90ab1	9	18	1200000	0.14			sp|P11499|HS90B_MOUSE	Hsp90ab1	11	19	1200000	0.25			sp|O08810|U5S1_MOUSE	Eftud2	13	18	960000	0.0523			sp|P11260|LORF1_MOUSE		11	22	2600000	0.22		sp|P68369|TBA1A_MOUSE	Tuba1a
	sp|Q61656|DDX5_MOUSE	Ddx5	8	16	850000	0.18			tr|A1JVI9|A1JVI9_MOUSE	Dux4	13	143	300000000	13.91			sp|Q61062|DVL3_MOUSE	Dvl3	9	18	1200000	0.15			sp|Q6NV83|SR140_MOUSE	U2surp	11	19	650000	0.13			sp|P60122|RUVB1_MOUSE	Ruvbl1	12	33	5200000	0.28			sp|Q8VEK3|HNRPU_MOUSE	Hnrnpu	11	22	4400000	0.38		sp|Q7TMK9|HNRPQ_MOUSE	Syncrip
	sp|Q689Z5|SBNO1_MOUSE	Sbno1	8	15	170000	0.0362			sp|Q8K298|ANLN_MOUSE	Anln	13	36	3000000	0.14			sp|P59328|WDHD1_MOUSE	Wdhd1	9	15	1400000	0.17			sp|P38647|GRP75_MOUSE	Hspa9	11	19	630000	0.13			sp|Q9CWF2|TBB2B_MOUSE	Tubb2b	12	26	3400000	0.19			sp|P27546|MAP4_MOUSE	Map4	11	21	780000	0.0669		sp|P52431|DPOD1_MOUSE	Pold1
	sp|P97351|RS3A_MOUSE	Rps3a	8	15	1200000	0.25			sp|P11499|HS90B_MOUSE	Hsp90ab1	13	27	5600000	0.26			sp|Q60737|CSK21_MOUSE	Csnk2a1	9	14	800000	0.0977			sp|Q8CGY8|OGT1_MOUSE	Ogt	11	19	540000	0.11			sp|P97855|G3BP1_MOUSE	G3bp1	12	25	4600000	0.25			sp|O88477|IF2B1_MOUSE	Igf2bp1	11	20	1500000	0.13		sp|Q9EQU5|SET_MOUSE	Set
	sp|Q61062|DVL3_MOUSE	Dvl3	8	15	1100000	0.23			sp|Q03265|ATPA_MOUSE	Atp5a1	13	26	3200000	0.15			sp|P16546|SPTN1_MOUSE	Sptan1	9	14	360000	0.0437			sp|Q3ULD5|MCCB_MOUSE	Mccc2	11	16	980000	0.2			sp|P11983|TCPA_MOUSE	Tcp1	12	24	2600000	0.14			sp|Q6ZPJ3|UBE2O_MOUSE	Ube2o	11	19	950000	0.0815		sp|Q9ERD7|TBB3_MOUSE	Tubb3
	sp|Q9WTI7|MYO1C_MOUSE	Myo1c	8	13	150000	0.0316			sp|Q61881|MCM7_MOUSE	Mcm7	13	24	2100000	0.0949			sp|Q6ZPY7|KDM3B_MOUSE	Kdm3b	9	14	250000	0.0307			sp|P27546|MAP4_MOUSE	Map4	11	16	300000	0.0604			sp|Q61656|DDX5_MOUSE	Ddx5	12	24	6800000	0.37			sp|Q921M3|SF3B3_MOUSE	Sf3b3	11	18	650000	0.0557		sp|Q60838|DVL2_MOUSE	Dvl2
	sp|P29341|PABP1_MOUSE	Pabpc1	8	13	580000	0.12			sp|P97310|MCM2_MOUSE	Mcm2	13	24	1600000	0.073			sp|Q8CGY8|OGT1_MOUSE	Ogt	9	13	480000	0.0581			tr|A1JVI9|A1JVI9_MOUSE	Dux4	10	37	35000000	7.07			sp|F7BJB9|MORC3_MOUSE	Morc3	12	21	1100000	0.0622			sp|F7BJB9|MORC3_MOUSE	Morc3	11	17	660000	0.0566		sp|Q80VJ6|ZSC4C_MOUSE	Zscan4c
	sp|P97310|MCM2_MOUSE	Mcm2	8	12	200000	0.0425			sp|P11983|TCPA_MOUSE	Tcp1	13	23	1700000	0.0794			sp|F8VQB6|MYO10_MOUSE	Myo10	9	11	270000	0.0333			sp|Q80VJ6|ZSC4C_MOUSE	Zscan4c	10	28	27000000	5.49			sp|Q6A068|CDC5L_MOUSE	Cdc5l	12	17	1000000	0.0572			sp|P56480|ATPB_MOUSE	Atp5b	11	17	820000	0.0703		sp|P17182|ENOA_MOUSE	Eno1
	sp|P11103|PARP1_MOUSE	Parp1	8	9	160000	0.0344			sp|Q8CGY8|OGT1_MOUSE	Ogt	13	23	1800000	0.0846			sp|P47911|RL6_MOUSE	Rpl6	8	24	5900000	0.71			sp|P62960|YBOX1_MOUSE	Ybx1	10	20	2100000	0.42			sp|A2APB8|TPX2_MOUSE	Tpx2	12	17	1600000	0.0871			sp|P62960|YBOX1_MOUSE	Ybx1	10	24	7100000	0.61		sp|Q9ESZ8|GTF2I_MOUSE	Gtf2i
	sp|O35658|C1QBP_MOUSE	C1qbp	7	17	6700000	1.4			sp|P17182|ENOA_MOUSE	Eno1	13	21	3300000	0.15			sp|P62960|YBOX1_MOUSE	Ybx1	8	17	2500000	0.3			sp|Q9WTM5|RUVB2_MOUSE	Ruvbl2	10	20	1100000	0.22			sp|Q9Z315|SNUT1_MOUSE	Sart1	12	15	1400000	0.0787			sp|Q03265|ATPA_MOUSE	Atp5a1	10	23	1600000	0.14		sp|P60122|RUVB1_MOUSE	Ruvbl1
	sp|P47911|RL6_MOUSE	Rpl6	7	16	2200000	0.46			sp|P33174|KIF4_MOUSE	Kif4	13	20	1200000	0.0529			sp|O88477|IF2B1_MOUSE	Igf2bp1	8	16	570000	0.069			sp|Q99MN9|PCCB_MOUSE	Pccb	10	20	730000	0.15			sp|P60710|ACTB_MOUSE	Actb	11	34	8000000	0.44			sp|P10126|EF1A1_MOUSE	Eef1a1	10	23	13000000	1.14		sp|P11499|HS90B_MOUSE	Hsp90ab1
	sp|Q9CWF2|TBB2B_MOUSE	Tubb2b	7	15	820000	0.17			sp|A2APB8|TPX2_MOUSE	Tpx2	13	17	1600000	0.0747			sp|P12970|RL7A_MOUSE	Rpl7a	8	16	3800000	0.46			sp|Q03265|ATPA_MOUSE	Atp5a1	10	20	740000	0.15			sp|Q9EQU5|SET_MOUSE	Set	11	32	68000000	3.73			sp|Q9CWF2|TBB2B_MOUSE	Tubb2b	10	22	2600000	0.22		sp|P97855|G3BP1_MOUSE	G3bp1
	sp|Q6ZPY7|KDM3B_MOUSE	Kdm3b	7	15	320000	0.0671			sp|O08638|MYH11_MOUSE	Myh11	12	27	7800000	0.36			sp|Q9WTM5|RUVB2_MOUSE	Ruvbl2	8	15	690000	0.0847			sp|G5E870|TRIPC_MOUSE	Trip12	10	18	250000	0.0508			tr|A0A1B0GRE8|A0A1B0GRE8_MOUSE	Zscan4e	11	25	11000000	0.58			sp|P25206|MCM3_MOUSE	Mcm3	10	22	990000	0.0849		sp|P25206|MCM3_MOUSE	Mcm3
	sp|Q9EQ28|DPOD3_MOUSE	Pold3	7	14	2900000	0.61			sp|Q61656|DDX5_MOUSE	Ddx5	12	27	8800000	0.4			sp|Q924C5|ALPK3_MOUSE	Alpk3	8	14	380000	0.0464			sp|P11983|TCPA_MOUSE	Tcp1	10	18	590000	0.12			sp|P25206|MCM3_MOUSE	Mcm3	11	23	1500000	0.0824			sp|Q9WTM5|RUVB2_MOUSE	Ruvbl2	10	20	2500000	0.21		sp|P14869|RLA0_MOUSE	Rplp0
	sp|Q8VEK3|HNRPU_MOUSE	Hnrnpu	7	13	690000	0.14			sp|Q6ZPY7|KDM3B_MOUSE	Kdm3b	12	22	1200000	0.0528			sp|Q6ZPJ3|UBE2O_MOUSE	Ube2o	8	13	320000	0.0389			sp|Q9D8E6|RL4_MOUSE	Rpl4	10	17	1800000	0.36			sp|Q6ZPJ3|UBE2O_MOUSE	Ube2o	11	21	1100000	0.0603			sp|G5E870|TRIPC_MOUSE	Trip12	10	20	480000	0.0409		sp|O08638|MYH11_MOUSE	Myh11
	sp|O09130|NF2IP_MOUSE	Nfatc2ip	7	12	330000	0.0698			sp|Q9D8E6|RL4_MOUSE	Rpl4	12	20	12000000	0.53			sp|P58771|TPM1_MOUSE	Tpm1	8	13	880000	0.11			sp|A2APB8|TPX2_MOUSE	Tpx2	10	16	490000	0.1			sp|Q80TE0|RPAP1_MOUSE	Rpap1	11	20	800000	0.0437			sp|Q9CZ44|NSF1C_MOUSE	Nsfl1c	10	19	3100000	0.27		sp|Q9JLQ0|CD2AP_MOUSE	Cd2ap
	sp|Q9CZ44|NSF1C_MOUSE	Nsfl1c	7	11	260000	0.0552			sp|F7BJB9|MORC3_MOUSE	Morc3	12	19	1200000	0.0531			sp|P52431|DPOD1_MOUSE	Pold1	8	13	510000	0.0624			sp|Q60737|CSK21_MOUSE	Csnk2a1	10	15	800000	0.16			sp|Q921M3|SF3B3_MOUSE	Sf3b3	11	18	1000000	0.0549			tr|A0A1B0GRE8|A0A1B0GRE8_MOUSE	Zscan4e	10	19	5000000	0.43		sp|Q6A068|CDC5L_MOUSE	Cdc5l
	sp|Q8BX22|SALL4_MOUSE	Sall4	7	11	310000	0.0658			sp|Q6ZPJ3|UBE2O_MOUSE	Ube2o	12	18	950000	0.0433			sp|Q6PDQ2|CHD4_MOUSE	Chd4	8	12	370000	0.0451			sp|Q61879|MYH10_MOUSE	Myh10	10	14	200000	0.0413			sp|O88477|IF2B1_MOUSE	Igf2bp1	11	18	2500000	0.13			sp|P14869|RLA0_MOUSE	Rplp0	10	18	2500000	0.22		sp|A2APB8|TPX2_MOUSE	Tpx2
	sp|P59328|WDHD1_MOUSE	Wdhd1	7	10	430000	0.09			sp|Q4JK59|TET2_MOUSE	Tet2	12	18	930000	0.0427			sp|P11983|TCPA_MOUSE	Tcp1	8	11	300000	0.0371			sp|P25206|MCM3_MOUSE	Mcm3	10	14	410000	0.0833			sp|Q61316|HSP74_MOUSE	Hspa4	11	18	1200000	0.063			sp|P59328|WDHD1_MOUSE	Wdhd1	10	17	2700000	0.23		sp|Q61881|MCM7_MOUSE	Mcm7
	sp|Q8CDN6|TXNL1_MOUSE	Txnl1	7	10	260000	0.055			sp|Q9ESZ8|GTF2I_MOUSE	Gtf2i	12	18	2600000	0.12			sp|Q64331|MYO6_MOUSE	Myo6	8	10	390000	0.048			sp|Q60865|CAPR1_MOUSE	Caprin1	9	28	3600000	0.73			sp|Q9D0E1|HNRPM_MOUSE	Hnrnpm	11	16	2400000	0.13			sp|P46471|PRS7_MOUSE	Psmc2	10	15	760000	0.0654		sp|P27546|MAP4_MOUSE	Map4
	sp|P11260|LORF1_MOUSE		7	9	200000	0.0418			sp|P10126|EF1A1_MOUSE	Eef1a1	11	29	19000000	0.88			sp|Q9ESZ8|GTF2I_MOUSE	Gtf2i	8	9	320000	0.039			sp|Q9CWF2|TBB2B_MOUSE	Tubb2b	9	24	1400000	0.28			sp|Q61881|MCM7_MOUSE	Mcm7	11	16	750000	0.0411			sp|A2APB8|TPX2_MOUSE	Tpx2	10	14	630000	0.054		sp|A7KBS4|ZSC4D_MOUSE	Zscan4d
	sp|Q810A7|DDX42_MOUSE	Ddx42	7	9	160000	0.0332			sp|Q9CWF2|TBB2B_MOUSE	Tubb2b	11	22	4200000	0.19			sp|O35658|C1QBP_MOUSE	C1qbp	7	23	28000000	3.47			sp|Q9CZ44|NSF1C_MOUSE	Nsfl1c	9	19	1600000	0.31			sp|Q65Z40|WAPL_MOUSE	Wapl	11	15	1500000	0.0845			sp|Q3TXS7|PSMD1_MOUSE	Psmd1	10	12	520000	0.0447		sp|Q8VEK3|HNRPU_MOUSE	Hnrnpu
	sp|Q65Z40|WAPL_MOUSE	Wapl	7	8	330000	0.0691			sp|P14869|RLA0_MOUSE	Rplp0	11	22	6900000	0.32			sp|P97351|RS3A_MOUSE	Rps3a	7	20	3900000	0.48			tr|A0A1B0GRE8|A0A1B0GRE8_MOUSE	Zscan4e	9	19	3800000	0.78			tr|A1JVI9|A1JVI9_MOUSE	Dux4	10	96	150000000	8.35			tr|A1JVI9|A1JVI9_MOUSE	Dux4	9	91	140000000	11.79		sp|P11983|TCPA_MOUSE	Tcp1
	sp|P27659|RL3_MOUSE	Rpl3	6	16	920000	0.19			sp|P16858|G3P_MOUSE	Gapdh	11	20	6400000	0.29			sp|P16858|G3P_MOUSE	Gapdh	7	18	5100000	0.63			sp|Q810A7|DDX42_MOUSE	Ddx42	9	16	350000	0.0701			sp|P16858|G3P_MOUSE	Gapdh	10	22	10000000	0.55			sp|P16858|G3P_MOUSE	Gapdh	9	22	7700000	0.66		sp|P33174|KIF4_MOUSE	Kif4
	sp|O88477|IF2B1_MOUSE	Igf2bp1	6	15	430000	0.0893			sp|P49717|MCM4_MOUSE	Mcm4	11	20	1300000	0.0598			sp|Q99020|ROAA_MOUSE	Hnrnpab	7	14	1200000	0.14			sp|P56480|ATPB_MOUSE	Atp5b	9	14	370000	0.0748			tr|Q3UJB0|Q3UJB0_MOUSE	Sf3b2	10	20	2800000	0.15			sp|Q60865|CAPR1_MOUSE	Caprin1	9	22	7000000	0.6		tr|Q3UJB0|Q3UJB0_MOUSE	Sf3b2
	sp|P10126|EF1A1_MOUSE	Eef1a1	6	14	2500000	0.53			sp|O88477|IF2B1_MOUSE	Igf2bp1	11	19	3300000	0.15			sp|P47754|CAZA2_MOUSE	Capza2	7	14	540000	0.0656			sp|O08810|U5S1_MOUSE	Eftud2	9	13	290000	0.0578			sp|Q3U1J4|DDB1_MOUSE	Ddb1	10	16	750000	0.0409			sp|P11983|TCPA_MOUSE	Tcp1	9	22	2300000	0.2		sp|P97310|MCM2_MOUSE	Mcm2
	sp|P16858|G3P_MOUSE	Gapdh	6	12	1600000	0.35			sp|P97855|G3BP1_MOUSE	G3bp1	11	19	2800000	0.13			sp|P10126|EF1A1_MOUSE	Eef1a1	7	14	4400000	0.53			sp|Q8C2E7|WASC5_MOUSE	Washc5	9	12	620000	0.13			sp|P49717|MCM4_MOUSE	Mcm4	10	15	1100000	0.0589			sp|Q61316|HSP74_MOUSE	Hspa4	9	16	710000	0.0609		sp|P49717|MCM4_MOUSE	Mcm4
	sp|Q9WTM5|RUVB2_MOUSE	Ruvbl2	6	12	370000	0.0782			sp|Q9WTI7|MYO1C_MOUSE	Myo1c	11	18	890000	0.0406			sp|Q8K298|ANLN_MOUSE	Anln	7	13	450000	0.0554			sp|Q5XG71|UTP20_MOUSE	Utp20	9	12	140000	0.0279			sp|Q8VDM4|PSMD2_MOUSE	Psmd2	10	15	1400000	0.0745			tr|Q3UJB0|Q3UJB0_MOUSE	Sf3b2	9	15	1500000	0.13		sp|Q9Z315|SNUT1_MOUSE	Sart1
	sp|O88271|CFDP1_MOUSE	Cfdp1	6	12	800000	0.17			sp|Q6A068|CDC5L_MOUSE	Cdc5l	11	17	790000	0.0359			sp|Q61074|PPM1G_MOUSE	Ppm1g	7	13	670000	0.0816			sp|Q99NB9|SF3B1_MOUSE	Sf3b1	9	11	360000	0.0733			sp|Q810A7|DDX42_MOUSE	Ddx42	10	14	1000000	0.0559			sp|Q80TE0|RPAP1_MOUSE	Rpap1	9	14	370000	0.0319		tr|A1JVI9|A1JVI9_MOUSE	Dux4
	sp|P42932|TCPQ_MOUSE	Cct8	6	11	360000	0.0753			sp|Q6A4J8|UBP7_MOUSE	Usp7	11	16	550000	0.0252			sp|Q7TMK9|HNRPQ_MOUSE	Syncrip	7	12	400000	0.0482			sp|Q9EQ28|DPOD3_MOUSE	Pold3	9	11	1900000	0.39			sp|Q569Z5|DDX46_MOUSE	Ddx46	10	12	680000	0.037			sp|Q65Z40|WAPL_MOUSE	Wapl	9	13	850000	0.0731		sp|Q99MN9|PCCB_MOUSE	Pccb
	sp|P14869|RLA0_MOUSE	Rplp0	6	11	970000	0.2			sp|Q9D0E1|HNRPM_MOUSE	Hnrnpm	11	14	2700000	0.12			sp|P17182|ENOA_MOUSE	Eno1	7	12	710000	0.0868			sp|P70670|NACAM_MOUSE	Naca	8	28	7700000	1.57			sp|Q91ZW3|SMCA5_MOUSE	Smarca5	10	11	740000	0.0405			sp|Q9Z0U1|ZO2_MOUSE	Tjp2	9	12	630000	0.0544		sp|Q9CWF2|TBB2B_MOUSE	Tubb2b
	sp|Q61029|LAP2B_MOUSE	Tmpo	6	11	310000	0.0646			sp|Q61062|DVL3_MOUSE	Dvl3	10	49	4900000	0.22			sp|G5E870|TRIPC_MOUSE	Trip12	7	12	190000	0.0234			sp|P16858|G3P_MOUSE	Gapdh	8	24	5500000	1.11			sp|Q99020|ROAA_MOUSE	Hnrnpab	9	24	6600000	0.36			sp|Q60520|SIN3A_MOUSE	Sin3a	9	12	320000	0.0274		sp|Q61074|PPM1G_MOUSE	Ppm1g
	sp|P47754|CAZA2_MOUSE	Capza2	6	11	260000	0.0553			sp|Q9EQ28|DPOD3_MOUSE	Pold3	10	35	12000000	0.56			sp|F7BJB9|MORC3_MOUSE	Morc3	7	11	200000	0.0248			sp|Q7TMK9|HNRPQ_MOUSE	Syncrip	8	17	440000	0.0888			sp|Q8VEK3|HNRPU_MOUSE	Hnrnpu	9	23	9100000	0.49			sp|P60710|ACTB_MOUSE	Actb	8	21	5600000	0.48		sp|P11260|LORF1_MOUSE
	sp|Q61074|PPM1G_MOUSE	Ppm1g	6	11	390000	0.0823			sp|Q60737|CSK21_MOUSE	Csnk2a1	10	20	4800000	0.22			sp|Q9D0E1|HNRPM_MOUSE	Hnrnpm	7	11	770000	0.094			sp|P47754|CAZA2_MOUSE	Capza2	8	17	780000	0.16			sp|P68369|TBA1A_MOUSE	Tuba1a	9	20	6300000	0.34			sp|O35658|C1QBP_MOUSE	C1qbp	8	20	21000000	1.8		sp|F7BJB9|MORC3_MOUSE	Morc3
	sp|P33174|KIF4_MOUSE	Kif4	6	11	160000	0.0332			sp|P13864|DNMT1_MOUSE	Dnmt1	10	18	1400000	0.0659			sp|Q61316|HSP74_MOUSE	Hspa4	7	11	310000	0.0377			sp|P47911|RL6_MOUSE	Rpl6	8	17	2200000	0.45			sp|P62960|YBOX1_MOUSE	Ybx1	9	19	7200000	0.39			sp|P47911|RL6_MOUSE	Rpl6	8	19	5500000	0.48		sp|Q921M3|SF3B3_MOUSE	Sf3b3
	sp|Q8VIJ6|SFPQ_MOUSE	Sfpq	6	8	230000	0.0492			sp|Q9JIK5|DDX21_MOUSE	Ddx21	10	17	1900000	0.0866			sp|P60122|RUVB1_MOUSE	Ruvbl1	7	10	310000	0.0378			sp|O35658|C1QBP_MOUSE	C1qbp	8	16	5800000	1.17			sp|Q9JLQ0|CD2AP_MOUSE	Cd2ap	9	19	6200000	0.34			sp|P47754|CAZA2_MOUSE	Capza2	8	16	1400000	0.12		sp|Q9D0E1|HNRPM_MOUSE	Hnrnpm
	sp|Q8K4L3|SVIL_MOUSE	Svil	6	8	78000	0.0165			tr|Q3UJB0|Q3UJB0_MOUSE	Sf3b2	10	15	930000	0.0424			sp|P25206|MCM3_MOUSE	Mcm3	7	9	240000	0.029			sp|Q61656|DDX5_MOUSE	Ddx5	8	16	1300000	0.26			sp|Q9CZ44|NSF1C_MOUSE	Nsfl1c	9	17	4100000	0.23			sp|Q8VDM4|PSMD2_MOUSE	Psmd2	8	16	850000	0.0728		sp|Q60848|HELLS_MOUSE	Hells
	sp|Q9EP71|RAI14_MOUSE	Rai14	6	7	160000	0.0343			sp|Q569Z5|DDX46_MOUSE	Ddx46	10	15	970000	0.0443			sp|Q09XV5|CHD8_MOUSE	Chd8	7	8	140000	0.0168			sp|P14869|RLA0_MOUSE	Rplp0	8	15	1900000	0.39			sp|G5E870|TRIPC_MOUSE	Trip12	9	17	610000	0.0333			sp|P42932|TCPQ_MOUSE	Cct8	8	15	1100000	0.0931		sp|Q9WTI7|MYO1C_MOUSE	Myo1c
	sp|P11499|HS90B_MOUSE	Hsp90ab1	5	13	430000	0.0899			sp|Q810A7|DDX42_MOUSE	Ddx42	10	15	1200000	0.0545			sp|P14869|RLA0_MOUSE	Rplp0	6	16	2600000	0.32			sp|Q8K4Z5|SF3A1_MOUSE	Sf3a1	8	14	510000	0.1			sp|P80318|TCPG_MOUSE	Cct3	9	17	2400000	0.13			sp|Q99MN9|PCCB_MOUSE	Pccb	8	15	570000	0.0493		sp|Q80TE0|RPAP1_MOUSE	Rpap1
	sp|P62960|YBOX1_MOUSE	Ybx1	5	12	920000	0.19			sp|Q01320|TOP2A_MOUSE	Top2a	10	13	500000	0.0227			sp|Q60865|CAPR1_MOUSE	Caprin1	6	14	1600000	0.19			sp|Q9ERU9|RBP2_MOUSE	Ranbp2	8	13	330000	0.066			sp|P14869|RLA0_MOUSE	Rplp0	9	16	4800000	0.26			sp|P17182|ENOA_MOUSE	Eno1	8	15	1900000	0.16		sp|O08810|U5S1_MOUSE	Eftud2
	sp|Q99104|MYO5A_MOUSE	Myo5a	5	11	64000	0.0134			sp|Q9EPL8|IPO7_MOUSE	Ipo7	10	13	690000	0.0316			tr|Q8C7C3|Q8C7C3_MOUSE	Tpm3	6	13	2200000	0.27			sp|P62192|PRS4_MOUSE	Psmc1	8	13	240000	0.048			sp|P17182|ENOA_MOUSE	Eno1	9	15	1700000	0.0905			sp|P16381|DDX3L_MOUSE	D1Pas1	8	14	1400000	0.12		sp|P97434|MPRIP_MOUSE	Mprip
	sp|Q8K327|CHAP1_MOUSE	Champ1	5	10	150000	0.032			sp|P27659|RL3_MOUSE	Rpl3	9	42	12000000	0.56			sp|P25444|RS2_MOUSE	Rps2	6	12	3600000	0.44			sp|Q9CSN1|SNW1_MOUSE	Snw1	8	13	240000	0.0487			sp|Q9CSN1|SNW1_MOUSE	Snw1	9	14	1200000	0.064			sp|Q8CI11|GNL3_MOUSE	Gnl3	8	14	390000	0.0335		sp|Q8C2E7|WASC5_MOUSE	Washc5
	sp|Q3V0C5|UBP48_MOUSE	Usp48	5	10	230000	0.0477			sp|P62960|YBOX1_MOUSE	Ybx1	9	22	11000000	0.53			sp|P62702|RS4X_MOUSE	Rps4x	6	11	1300000	0.15			sp|P33174|KIF4_MOUSE	Kif4	8	12	240000	0.0486			sp|Q60848|HELLS_MOUSE	Hells	9	13	2000000	0.11			sp|P80318|TCPG_MOUSE	Cct3	8	14	1200000	0.11		sp|Q61656|DDX5_MOUSE	Ddx5
	sp|P17156|HSP72_MOUSE	Hspa2	5	10	1200000	0.25			sp|Q8VEK3|HNRPU_MOUSE	Hnrnpu	9	22	9500000	0.43			sp|Q689Z5|SBNO1_MOUSE	Sbno1	6	11	140000	0.0169			sp|Q9Z0U1|ZO2_MOUSE	Tjp2	8	12	390000	0.0782			sp|Q3TXS7|PSMD1_MOUSE	Psmd1	9	13	680000	0.0372			sp|Q8K3F7|TDH_MOUSE	Tdh	8	13	510000	0.0438		sp|O88477|IF2B1_MOUSE	Igf2bp1
	sp|P80318|TCPG_MOUSE	Cct3	5	10	290000	0.0615			sp|Q9CXY6|ILF2_MOUSE	Ilf2	9	22	1400000	0.0654			sp|Q9CXY6|ILF2_MOUSE	Ilf2	6	11	210000	0.0258			sp|Q921M3|SF3B3_MOUSE	Sf3b3	8	11	260000	0.0518			sp|Q8C9B9|DIDO1_MOUSE	Dido1	9	12	560000	0.0304			sp|Q920B9|SP16H_MOUSE	Supt16h	8	13	360000	0.0314		sp|Q6ZPJ3|UBE2O_MOUSE	Ube2o
	sp|Q9JIK5|DDX21_MOUSE	Ddx21	5	10	150000	0.0318			sp|P62702|RS4X_MOUSE	Rps4x	9	20	5500000	0.25			sp|Q8BX22|SALL4_MOUSE	Sall4	6	10	210000	0.0255			sp|Q9ESZ8|GTF2I_MOUSE	Gtf2i	8	11	270000	0.0545			sp|Q9ESZ8|GTF2I_MOUSE	Gtf2i	9	12	1300000	0.0735			sp|P97351|RS3A_MOUSE	Rps3a	8	13	5700000	0.49		sp|Q60737|CSK21_MOUSE	Csnk2a1
	sp|P61979|HNRPK_MOUSE	Hnrnpk	5	9	160000	0.0335			sp|Q60865|CAPR1_MOUSE	Caprin1	9	18	5900000	0.27			sp|P33174|KIF4_MOUSE	Kif4	6	10	180000	0.0221			sp|Q65Z40|WAPL_MOUSE	Wapl	8	11	390000	0.0801			sp|Q69ZK6|JHD2C_MOUSE	Jmjd1c	9	12	1000000	0.0552			sp|P35601|RFC1_MOUSE	Rfc1	8	12	330000	0.0281		sp|Q61316|HSP74_MOUSE	Hspa4
	sp|P25444|RS2_MOUSE	Rps2	5	9	1000000	0.21			sp|Q3V0C5|UBP48_MOUSE	Usp48	9	18	1600000	0.0737			sp|P16381|DDX3L_MOUSE	D1Pas1	6	9	460000	0.0559			sp|Q61316|HSP74_MOUSE	Hspa4	8	11	290000	0.0587			sp|O35286|DHX15_MOUSE	Dhx15	9	10	710000	0.0386			sp|Q99L45|IF2B_MOUSE	Eif2s2	8	12	930000	0.08		sp|Q8VDM4|PSMD2_MOUSE	Psmd2
	sp|P43277|H13_MOUSE	Hist1h1d	5	9	1200000	0.26			sp|P80318|TCPG_MOUSE	Cct3	9	16	1900000	0.0857			sp|P35601|RFC1_MOUSE	Rfc1	6	9	220000	0.0274			sp|Q60838|DVL2_MOUSE	Dvl2	8	11	470000	0.0947			sp|P27659|RL3_MOUSE	Rpl3	8	34	26000000	1.41			sp|Q61881|MCM7_MOUSE	Mcm7	8	12	430000	0.037		sp|Q569Z5|DDX46_MOUSE	Ddx46
	sp|Q9ERG0|LIMA1_MOUSE	Lima1	5	8	300000	0.0633			sp|Q99L45|IF2B_MOUSE	Eif2s2	9	15	1600000	0.0737			sp|P42932|TCPQ_MOUSE	Cct8	6	9	330000	0.0405			sp|A2A432|CUL4B_MOUSE	Cul4b	8	10	200000	0.0398			sp|P70670|NACAM_MOUSE	Naca	8	26	18000000	0.99			sp|Q60838|DVL2_MOUSE	Dvl2	8	12	840000	0.0719		sp|P46471|PRS7_MOUSE	Psmc2
	sp|P33610|PRI2_MOUSE	Prim2	5	8	150000	0.0318			sp|P35601|RFC1_MOUSE	Rfc1	9	14	910000	0.0416			sp|Q8K327|CHAP1_MOUSE	Champ1	6	9	150000	0.0181			sp|P46471|PRS7_MOUSE	Psmc2	8	10	160000	0.0329			sp|O35658|C1QBP_MOUSE	C1qbp	8	24	47000000	2.56			sp|Q3ULD5|MCCB_MOUSE	Mccc2	8	11	830000	0.071		sp|Q8C9B9|DIDO1_MOUSE	Dido1
	sp|Q60865|CAPR1_MOUSE	Caprin1	5	8	660000	0.14			sp|P37913|DNLI1_MOUSE	Lig1	9	14	920000	0.0419			sp|Q65Z40|WAPL_MOUSE	Wapl	6	9	400000	0.0493			sp|Q3TXS7|PSMD1_MOUSE	Psmd1	8	10	170000	0.0351			sp|Q9JIK5|DDX21_MOUSE	Ddx21	8	19	2000000	0.11			sp|Q60737|CSK21_MOUSE	Csnk2a1	8	11	870000	0.0749		sp|P16858|G3P_MOUSE	Gapdh
	tr|B7ZN52|B7ZN52_MOUSE	Lmo7	5	8	120000	0.0244			sp|Q99NB9|SF3B1_MOUSE	Sf3b1	9	13	480000	0.0221			sp|P62754|RS6_MOUSE	Rps6	6	9	1100000	0.14			sp|Q8CFI7|RPB2_MOUSE	Polr2b	8	9	280000	0.0567			sp|Q61074|PPM1G_MOUSE	Ppm1g	8	17	2000000	0.11			sp|Q8CDN6|TXNL1_MOUSE	Txnl1	8	10	540000	0.0461		sp|P62960|YBOX1_MOUSE	Ybx1
	sp|P62702|RS4X_MOUSE	Rps4x	5	8	220000	0.0459			sp|Q80TE0|RPAP1_MOUSE	Rpap1	9	11	660000	0.03			sp|Q9DBR7|MYPT1_MOUSE	Ppp1r12a	6	8	310000	0.0382			tr|A0A1B0GRH6|A0A1B0GRH6_MOUSE	Zscan4-ps3	7	21	8300000	1.69			sp|Q8VIJ6|SFPQ_MOUSE	Sfpq	8	17	7600000	0.42			sp|Q810A7|DDX42_MOUSE	Ddx42	8	10	260000	0.0227		sp|P10126|EF1A1_MOUSE	Eef1a1
	sp|P25206|MCM3_MOUSE	Mcm3	5	8	95000	0.02			sp|Q8CFI7|RPB2_MOUSE	Polr2b	9	11	760000	0.0348			sp|Q9JLI8|SART3_MOUSE	Sart3	6	8	200000	0.0242			sp|Q9JIK5|DDX21_MOUSE	Ddx21	7	18	560000	0.11			sp|Q60865|CAPR1_MOUSE	Caprin1	8	17	9100000	0.5			sp|Q91ZW3|SMCA5_MOUSE	Smarca5	8	9	360000	0.0308		sp|Q9D8E6|RL4_MOUSE	Rpl4
	sp|O09106|HDAC1_MOUSE	Hdac1	5	7	280000	0.0597			sp|Q99020|ROAA_MOUSE	Hnrnpab	8	23	5800000	0.27			tr|B7ZN52|B7ZN52_MOUSE	Lmo7	6	8	190000	0.0226			sp|O88477|IF2B1_MOUSE	Igf2bp1	7	14	590000	0.12			sp|P42932|TCPQ_MOUSE	Cct8	8	16	2000000	0.11			sp|Q9Z315|SNUT1_MOUSE	Sart1	8	9	370000	0.0316		sp|Q9EQ28|DPOD3_MOUSE	Pold3
	sp|Q99L45|IF2B_MOUSE	Eif2s2	5	7	180000	0.0372			sp|O35658|C1QBP_MOUSE	C1qbp	8	23	40000000	1.85			sp|P80318|TCPG_MOUSE	Cct3	6	8	310000	0.0381			sp|O35134|RPA1_MOUSE	Polr1a	7	14	200000	0.0408			sp|Q9D8E6|RL4_MOUSE	Rpl4	8	16	6500000	0.35			sp|P27659|RL3_MOUSE	Rpl3	7	41	14000000	1.17		sp|Q810A7|DDX42_MOUSE	Ddx42
	sp|Q9D0E1|HNRPM_MOUSE	Hnrnpm	5	7	120000	0.0258			sp|P16381|DDX3L_MOUSE	D1Pas1	8	16	3200000	0.15			sp|O35654|DPOD2_MOUSE	Pold2	6	8	330000	0.0402			sp|P17182|ENOA_MOUSE	Eno1	7	12	470000	0.0952			sp|Q99L45|IF2B_MOUSE	Eif2s2	8	15	1900000	0.1			sp|P70670|NACAM_MOUSE	Naca	7	24	8700000	0.75		tr|A0A1B0GRE8|A0A1B0GRE8_MOUSE	Zscan4e
	sp|Q9JJ28|FLII_MOUSE	Flii	5	7	420000	0.0884			sp|Q78ZA7|NP1L4_MOUSE	Nap1l4	8	15	1200000	0.0556			sp|Q9EPL8|IPO7_MOUSE	Ipo7	6	8	180000	0.0223			sp|Q8CDN6|TXNL1_MOUSE	Txnl1	7	12	590000	0.12			sp|Q60520|SIN3A_MOUSE	Sin3a	8	15	360000	0.0197			sp|Q9Z2X1|HNRPF_MOUSE	Hnrnpf	7	22	4600000	0.39		sp|P35601|RFC1_MOUSE	Rfc1
	sp|P39447|ZO1_MOUSE	Tjp1	5	7	44000	0.00922			sp|Q8VIJ6|SFPQ_MOUSE	Sfpq	8	15	3800000	0.18			sp|P27659|RL3_MOUSE	Rpl3	5	47	2600000	0.32			sp|P43277|H13_MOUSE	Hist1h1d	7	12	1900000	0.38			sp|Q922U1|PRPF3_MOUSE	Prpf3	8	15	920000	0.0503			sp|P25444|RS2_MOUSE	Rps2	7	22	8200000	0.7		sp|Q6A4J8|UBP7_MOUSE	Usp7
	sp|Q01853|TERA_MOUSE	Vcp	5	7	71000	0.0149			sp|Q9JLI8|SART3_MOUSE	Sart3	8	15	1100000	0.0492			sp|P70670|NACAM_MOUSE	Naca	5	14	2200000	0.27			sp|Q8K3F7|TDH_MOUSE	Tdh	7	10	250000	0.0511			sp|P47754|CAZA2_MOUSE	Capza2	8	14	1600000	0.0891			sp|Q99020|ROAA_MOUSE	Hnrnpab	7	18	3500000	0.3		sp|Q9Z0U1|ZO2_MOUSE	Tjp2
	sp|Q7TMK9|HNRPQ_MOUSE	Syncrip	5	6	47000	0.0099			sp|Q61316|HSP74_MOUSE	Hspa4	8	15	760000	0.0349			sp|P43277|H13_MOUSE	Hist1h1d	5	11	3800000	0.46			sp|Q80TE0|RPAP1_MOUSE	Rpap1	7	10	230000	0.0464			sp|Q8K3F7|TDH_MOUSE	Tdh	8	14	900000	0.0492			sp|Q8VIJ6|SFPQ_MOUSE	Sfpq	7	16	4600000	0.4		sp|Q3U1J4|DDB1_MOUSE	Ddb1
	sp|Q78ZA7|NP1L4_MOUSE	Nap1l4	5	5	140000	0.0303			sp|Q9Z1N7|ARI3B_MOUSE	Arid3b	8	14	580000	0.0265			sp|Q9JIK5|DDX21_MOUSE	Ddx21	5	10	490000	0.0595			sp|P49717|MCM4_MOUSE	Mcm4	7	10	250000	0.0504			sp|P80314|TCPB_MOUSE	Cct2	8	14	570000	0.0313			sp|P61979|HNRPK_MOUSE	Hnrnpk	7	14	860000	0.074		sp|Q920B9|SP16H_MOUSE	Supt16h
	sp|Q9CXY6|ILF2_MOUSE	Ilf2	4	12	120000	0.0258			sp|P61979|HNRPK_MOUSE	Hnrnpk	8	14	1100000	0.0514			sp|Q5SU73|COIL_MOUSE	Coil	5	9	170000	0.0203			sp|P39447|ZO1_MOUSE	Tjp1	7	9	140000	0.0278			sp|Q80W00|PP1RA_MOUSE	Ppp1r10	8	14	760000	0.0412			sp|P39447|ZO1_MOUSE	Tjp1	7	14	300000	0.0256		sp|Q9CSN1|SNW1_MOUSE	Snw1
	sp|P37913|DNLI1_MOUSE	Lig1	4	11	250000	0.052			sp|P97311|MCM6_MOUSE	Mcm6	8	14	1100000	0.0519			sp|Q3UEB3|PUF60_MOUSE	Puf60	5	9	120000	0.0148			sp|Q80TP3|UBR5_MOUSE	Ubr5	7	9	74000	0.015			sp|P16381|DDX3L_MOUSE	D1Pas1	8	13	2100000	0.12			sp|Q9D0E1|HNRPM_MOUSE	Hnrnpm	7	14	1500000	0.13		sp|Q91ZW3|SMCA5_MOUSE	Smarca5
	sp|P17182|ENOA_MOUSE	Eno1	4	11	240000	0.0512			sp|Q9CZU3|SK2L2_MOUSE	Skiv2l2	8	13	250000	0.0115			sp|O88491|NSD1_MOUSE	Nsd1	5	8	95000	0.0116			sp|Q61464|ZN638_MOUSE	Znf638	7	9	210000	0.0432			sp|Q9Z0U1|ZO2_MOUSE	Tjp2	8	13	1100000	0.0599			sp|Q9D8E6|RL4_MOUSE	Rpl4	7	14	3800000	0.33		sp|Q60974|NCOR1_MOUSE	Ncor1
	sp|P97379|G3BP2_MOUSE	G3bp2	4	10	150000	0.0314			sp|Q05CL8|LARP7_MOUSE	Larp7	8	13	1500000	0.069			sp|Q99L45|IF2B_MOUSE	Eif2s2	5	8	350000	0.0421			sp|Q9R190|MTA2_MOUSE	Mta2	7	9	190000	0.0382			sp|Q8K4Z5|SF3A1_MOUSE	Sf3a1	8	13	1400000	0.0769			sp|Q9EQ28|DPOD3_MOUSE	Pold3	7	13	3800000	0.33		sp|Q5XG71|UTP20_MOUSE	Utp20
	sp|Q99K48|NONO_MOUSE	Nono	4	10	180000	0.0387			sp|Q922U1|PRPF3_MOUSE	Prpf3	8	13	1200000	0.0561			sp|P37913|DNLI1_MOUSE	Lig1	5	8	170000	0.021			sp|Q3U1J4|DDB1_MOUSE	Ddb1	7	8	520000	0.11			sp|Q8C2E7|WASC5_MOUSE	Washc5	8	13	2600000	0.14			sp|O88685|PRS6A_MOUSE	Psmc3	7	12	610000	0.0521		sp|Q61062|DVL3_MOUSE	Dvl3
	sp|Q9D0D5|T2EA_MOUSE	Gtf2e1	4	9	210000	0.0431			sp|Q8BK67|RCC2_MOUSE	Rcc2	8	13	1700000	0.0773			sp|P21107|TPM3_MOUSE	Tpm3	5	8	1000000	0.12			sp|Q9DB00|GON4L_MOUSE	Gon4l	7	8	210000	0.043			sp|Q9CXY6|ILF2_MOUSE	Ilf2	8	13	1100000	0.0625			sp|Q8K2T8|PAF1_MOUSE	Paf1	7	12	220000	0.019		sp|G5E870|TRIPC_MOUSE	Trip12
	sp|P16381|DDX3L_MOUSE	D1Pas1	4	8	260000	0.0554			sp|Q921M3|SF3B3_MOUSE	Sf3b3	8	12	420000	0.0192			sp|Q9JJ28|FLII_MOUSE	Flii	5	8	390000	0.0478			sp|P10126|EF1A1_MOUSE	Eef1a1	6	16	3300000	0.67			sp|O88685|PRS6A_MOUSE	Psmc3	8	12	500000	0.0271			sp|O35134|RPA1_MOUSE	Polr1a	7	11	180000	0.0151		sp|P97351|RS3A_MOUSE	Rps3a
	sp|G5E870|TRIPC_MOUSE	Trip12	4	8	60000	0.0126			sp|Q6ZQ38|CAND1_MOUSE	Cand1	8	12	440000	0.0203			sp|Q61029|LAP2B_MOUSE	Tmpo	5	8	170000	0.021			sp|P97379|G3BP2_MOUSE	G3bp2	6	13	620000	0.12			sp|Q60737|CSK21_MOUSE	Csnk2a1	8	12	2100000	0.12			sp|O08810|U5S1_MOUSE	Eftud2	7	11	280000	0.024		sp|Q99L45|IF2B_MOUSE	Eif2s2
	sp|P21107|TPM3_MOUSE	Tpm3	4	8	320000	0.0663			sp|Q9CU62|SMC1A_MOUSE	Smc1a	8	11	560000	0.0257			sp|Q99104|MYO5A_MOUSE	Myo5a	5	8	74000	0.00898			sp|P25444|RS2_MOUSE	Rps2	6	13	1600000	0.33			sp|Q8CDN6|TXNL1_MOUSE	Txnl1	8	12	1100000	0.0613			sp|O09106|HDAC1_MOUSE	Hdac1	7	11	1400000	0.12		sp|Q8K3F7|TDH_MOUSE	Tdh
	sp|Q921M3|SF3B3_MOUSE	Sf3b3	4	7	75000	0.0157			sp|Q920B9|SP16H_MOUSE	Supt16h	8	11	420000	0.0192			sp|Q6NV83|SR140_MOUSE	U2surp	5	8	270000	0.0331			sp|P97351|RS3A_MOUSE	Rps3a	6	12	1800000	0.37			sp|Q9EQ28|DPOD3_MOUSE	Pold3	8	12	5300000	0.29			sp|P08775|RPB1_MOUSE	Polr2a	7	10	270000	0.0232		sp|Q8BX22|SALL4_MOUSE	Sall4
	sp|P63038|CH60_MOUSE	Hspd1	4	7	75000	0.0158			sp|Q3U1J4|DDB1_MOUSE	Ddb1	8	11	540000	0.0248			sp|P13864|DNMT1_MOUSE	Dnmt1	5	8	200000	0.024			sp|Q8VIJ6|SFPQ_MOUSE	Sfpq	6	11	1300000	0.26			sp|P46471|PRS7_MOUSE	Psmc2	8	11	670000	0.0366			sp|P33174|KIF4_MOUSE	Kif4	7	10	330000	0.0286		sp|O88685|PRS6A_MOUSE	Psmc3
	sp|P97855|G3BP1_MOUSE	G3bp1	4	6	180000	0.0378			sp|Q6P542|ABCF1_MOUSE	Abcf1	8	10	270000	0.0125			sp|Q9WV54|ASAH1_MOUSE	Asah1	5	8	150000	0.0182			sp|Q60848|HELLS_MOUSE	Hells	6	11	550000	0.11			sp|Q9DB00|GON4L_MOUSE	Gon4l	8	9	420000	0.0229			sp|P14685|PSMD3_MOUSE	Psmd3	7	10	1500000	0.13		sp|Q3TXS7|PSMD1_MOUSE	Psmd1
	sp|Q9Z1N7|ARI3B_MOUSE	Arid3b	4	6	48000	0.00998			sp|O70133|DHX9_MOUSE	Dhx9	8	10	130000	0.00599			sp|Q6A068|CDC5L_MOUSE	Cdc5l	5	8	120000	0.0149			sp|P49312|ROA1_MOUSE	Hnrnpa1	6	11	730000	0.15			sp|P25444|RS2_MOUSE	Rps2	7	21	13000000	0.69			sp|Q6PGC1|DHX29_MOUSE	Dhx29	7	10	220000	0.0192		sp|P13864|DNMT1_MOUSE	Dnmt1
	sp|Q8VCE2|GPN1_MOUSE	Gpn1	4	6	100000	0.0209			sp|P70670|NACAM_MOUSE	Naca	7	19	6600000	0.3			sp|Q9CZ44|NSF1C_MOUSE	Nsfl1c	5	7	150000	0.018			sp|Q9D0E1|HNRPM_MOUSE	Hnrnpm	6	10	230000	0.0457			sp|P47911|RL6_MOUSE	Rpl6	7	16	7900000	0.43			sp|Q01320|TOP2A_MOUSE	Top2a	7	9	270000	0.0231		sp|Q60520|SIN3A_MOUSE	Sin3a
	sp|Q99NB9|SF3B1_MOUSE	Sf3b1	4	6	88000	0.0184			sp|P47911|RL6_MOUSE	Rpl6	7	18	10000000	0.47			sp|Q6ZWX6|IF2A_MOUSE	Eif2s1	5	7	320000	0.0384			sp|Q99L45|IF2B_MOUSE	Eif2s2	6	10	390000	0.0783			sp|Q60974|NCOR1_MOUSE	Ncor1	7	14	3800000	0.21			sp|Q569Z5|DDX46_MOUSE	Ddx46	7	9	230000	0.0201		sp|Q9EPL8|IPO7_MOUSE	Ipo7
	sp|Q9D168|INT12_MOUSE	Ints12	4	6	290000	0.0617			sp|O88271|CFDP1_MOUSE	Cfdp1	7	16	5300000	0.24			sp|Q01320|TOP2A_MOUSE	Top2a	5	7	120000	0.0146			sp|Q6ZQ38|CAND1_MOUSE	Cand1	6	10	150000	0.0304			sp|P97351|RS3A_MOUSE	Rps3a	7	14	9600000	0.53			sp|Q8BG32|PSD11_MOUSE	Psmd11	7	9	420000	0.0362		sp|Q8CFI7|RPB2_MOUSE	Polr2b
	sp|Q3UEB3|PUF60_MOUSE	Puf60	4	6	75000	0.0156			sp|P12970|RL7A_MOUSE	Rpl7a	7	16	6300000	0.29			sp|O09130|NF2IP_MOUSE	Nfatc2ip	5	7	190000	0.0227			sp|O88685|PRS6A_MOUSE	Psmc3	6	10	150000	0.0313			sp|P02340|P53_MOUSE	Tp53	7	13	3600000	0.2			sp|Q80W00|PP1RA_MOUSE	Ppp1r10	7	9	330000	0.0282		sp|Q01320|TOP2A_MOUSE	Top2a
	sp|Q6NV83|SR140_MOUSE	U2surp	4	6	77000	0.0161			sp|P25444|RS2_MOUSE	Rps2	7	16	7700000	0.35			sp|P47753|CAZA1_MOUSE	Capza1	5	7	350000	0.0431			sp|Q9EPL8|IPO7_MOUSE	Ipo7	6	10	250000	0.05			sp|Q587J6|LITD1_MOUSE	L1td1	7	12	1800000	0.0988			sp|Q8CFI7|RPB2_MOUSE	Polr2b	7	7	320000	0.0277		sp|Q9CU62|SMC1A_MOUSE	Smc1a
	sp|Q9JLI8|SART3_MOUSE	Sart3	4	5	230000	0.0473			sp|Q8K3F7|TDH_MOUSE	Tdh	7	13	290000	0.0134			sp|P97310|MCM2_MOUSE	Mcm2	5	7	160000	0.0199			sp|P42932|TCPQ_MOUSE	Cct8	6	9	210000	0.043			sp|Q9DBG3|AP2B1_MOUSE	Ap2b1	7	12	280000	0.0154			sp|Q9EQ61|PESC_MOUSE	Pes1	7	7	240000	0.0211		sp|Q6ZQ08|CNOT1_MOUSE	Cnot1
	sp|Q9DBR7|MYPT1_MOUSE	Ppp1r12a	4	5	110000	0.0235			sp|Q08943|SSRP1_MOUSE	Ssrp1	7	13	960000	0.044			sp|Q60848|HELLS_MOUSE	Hells	5	6	200000	0.0245			sp|Q61074|PPM1G_MOUSE	Ppm1g	6	9	310000	0.0622			sp|E9Q5G3|KIF23_MOUSE	Kif23	7	11	530000	0.0287			sp|P62192|PRS4_MOUSE	Psmc1	6	15	890000	0.0769		sp|P27659|RL3_MOUSE	Rpl3
	sp|Q9CW03|SMC3_MOUSE	Smc3	4	5	44000	0.00932			sp|Q61029|LAP2B_MOUSE	Tmpo	7	13	1200000	0.0553			sp|P62196|PRS8_MOUSE	Psmc5	5	6	110000	0.0135			sp|F7BJB9|MORC3_MOUSE	Morc3	6	9	99000	0.0201			sp|Q9JLI8|SART3_MOUSE	Sart3	7	11	560000	0.0308			sp|Q9JIK5|DDX21_MOUSE	Ddx21	6	14	990000	0.0848		sp|P47911|RL6_MOUSE	Rpl6
	tr|Q3UJB0|Q3UJB0_MOUSE	Sf3b2	4	5	84000	0.0177			sp|Q8BX22|SALL4_MOUSE	Sall4	7	13	660000	0.0302			sp|Q569Z5|DDX46_MOUSE	Ddx46	5	6	100000	0.0123			sp|P80318|TCPG_MOUSE	Cct3	6	9	430000	0.0877			sp|Q6ZQ38|CAND1_MOUSE	Cand1	7	11	270000	0.0148			sp|Q04692|SMRCD_MOUSE	Smarcad1	6	13	320000	0.0278		sp|Q60865|CAPR1_MOUSE	Caprin1
	sp|Q569Z5|DDX46_MOUSE	Ddx46	4	5	65000	0.0136			sp|P49718|MCM5_MOUSE	Mcm5	7	13	1900000	0.085			sp|Q91ZW3|SMCA5_MOUSE	Smarca5	5	6	93000	0.0113			sp|Q69ZK6|JHD2C_MOUSE	Jmjd1c	6	9	300000	0.0612			sp|Q61029|LAP2B_MOUSE	Tmpo	7	11	1200000	0.0659			sp|P80316|TCPE_MOUSE	Cct5	6	11	330000	0.0283		sp|Q9JIK5|DDX21_MOUSE	Ddx21
	sp|Q61881|MCM7_MOUSE	Mcm7	4	5	72000	0.0152			sp|P97351|RS3A_MOUSE	Rps3a	7	13	6200000	0.28			sp|P39447|ZO1_MOUSE	Tjp1	5	6	42000	0.00508			sp|Q78ZA7|NP1L4_MOUSE	Nap1l4	6	9	270000	0.0556			sp|Q61584|FXR1_MOUSE	Fxr1	7	10	2400000	0.13			sp|Q61074|PPM1G_MOUSE	Ppm1g	6	11	850000	0.0729		sp|Q9CZ44|NSF1C_MOUSE	Nsfl1c
	sp|Q9CWK3|CD2B2_MOUSE	Cd2bp2	4	5	140000	0.0296			sp|G5E870|TRIPC_MOUSE	Trip12	7	12	500000	0.0231			sp|Q01853|TERA_MOUSE	Vcp	5	5	89000	0.0108			sp|P52431|DPOD1_MOUSE	Pold1	6	9	250000	0.0508			sp|Q8K2T8|PAF1_MOUSE	Paf1	7	10	430000	0.0234			sp|Q60848|HELLS_MOUSE	Hells	6	11	1000000	0.086		sp|Q9CXY6|ILF2_MOUSE	Ilf2
	sp|Q60605|MYL6_MOUSE	Myl6	4	5	150000	0.0322			sp|P23475|XRCC6_MOUSE	Xrcc6	7	12	1000000	0.0461			sp|Q05CL8|LARP7_MOUSE	Larp7	5	5	110000	0.0138			tr|Q3UJB0|Q3UJB0_MOUSE	Sf3b2	6	9	400000	0.0821			sp|A2A432|CUL4B_MOUSE	Cul4b	7	10	570000	0.0313			sp|P62915|TF2B_MOUSE	Gtf2b	6	11	340000	0.0291		sp|P80318|TCPG_MOUSE	Cct3
	sp|Q61584|FXR1_MOUSE	Fxr1	4	4	480000	0.1			sp|P14148|RL7_MOUSE	Rpl7	7	12	2900000	0.13			sp|P39061|COIA1_MOUSE	Col18a1	5	5	120000	0.0142			sp|Q6A026|PDS5A_MOUSE	Pds5a	6	8	79000	0.0161			sp|P49718|MCM5_MOUSE	Mcm5	7	10	1300000	0.0714			sp|Q3U1J4|DDB1_MOUSE	Ddb1	6	11	240000	0.0203		sp|Q8VIJ6|SFPQ_MOUSE	Sfpq
	sp|P47753|CAZA1_MOUSE	Capza1	4	4	66000	0.0138			sp|Q924C5|ALPK3_MOUSE	Alpk3	7	11	510000	0.0233			sp|P99024|TBB5_MOUSE	Tubb5	4	10	930000	0.11			sp|P08775|RPB1_MOUSE	Polr2a	6	8	100000	0.0204			sp|P70168|IMB1_MOUSE	Kpnb1	7	9	520000	0.0284			sp|P02340|P53_MOUSE	Tp53	6	11	1200000	0.11		sp|P49312|ROA1_MOUSE	Hnrnpa1
	sp|Q587J6|LITD1_MOUSE	L1td1	4	4	60000	0.0126			sp|O35654|DPOD2_MOUSE	Pold2	7	11	2400000	0.11			sp|Q9Z2X1|HNRPF_MOUSE	Hnrnpf	4	9	900000	0.11			sp|Q9DBE9|SPB1_MOUSE	Ftsj3	6	8	67000	0.0135			sp|Q9Z1M8|RED_MOUSE	Ik	7	9	990000	0.054			sp|P62196|PRS8_MOUSE	Psmc5	6	10	330000	0.0287		sp|P39447|ZO1_MOUSE	Tjp1
	sp|Q04692|SMRCD_MOUSE	Smarcad1	4	4	37000	0.00777			sp|Q9EQ61|PESC_MOUSE	Pes1	7	11	550000	0.0253			sp|O88685|PRS6A_MOUSE	Psmc3	4	9	110000	0.0134			sp|Q6A068|CDC5L_MOUSE	Cdc5l	6	8	91000	0.0185			sp|Q6ZQ08|CNOT1_MOUSE	Cnot1	7	9	540000	0.0294			sp|Q9CSN1|SNW1_MOUSE	Snw1	6	10	380000	0.0329		sp|Q9JLI8|SART3_MOUSE	Sart3
	sp|F7BJB9|MORC3_MOUSE	Morc3	4	4	47000	0.00983			sp|O35286|DHX15_MOUSE	Dhx15	7	11	720000	0.0332			sp|Q9Z2D8|MBD3_MOUSE	Mbd3	4	8	120000	0.0144			sp|Q76MZ3|2AAA_MOUSE	Ppp2r1a	6	8	200000	0.0403			sp|P63154|CRNL1_MOUSE	Crnkl1	7	8	360000	0.0196			sp|Q8BG05|ROA3_MOUSE	Hnrnpa3	6	10	1300000	0.11		sp|Q8K4Z5|SF3A1_MOUSE	Sf3a1
	sp|P80315|TCPD_MOUSE	Cct4	4	4	28000	0.00587			sp|Q6P2K6|P4R3A_MOUSE	Ppp4r3a	7	10	220000	0.01			sp|Q8K3F7|TDH_MOUSE	Tdh	4	8	79000	0.00966			sp|P02340|P53_MOUSE	Tp53	6	7	390000	0.08			sp|Q9R190|MTA2_MOUSE	Mta2	7	8	750000	0.0407			sp|Q80X50|UBP2L_MOUSE	Ubap2l	6	9	270000	0.0236		sp|Q3V0C5|UBP48_MOUSE	Usp48
	sp|Q3U9G9|LBR_MOUSE	Lbr	4	4	63000	0.0132			sp|Q8VDM4|PSMD2_MOUSE	Psmd2	7	10	680000	0.0312			sp|O09106|HDAC1_MOUSE	Hdac1	4	8	450000	0.0547			sp|P48754|BRCA1_MOUSE	Brca1	6	6	110000	0.0225			sp|Q3UEB3|PUF60_MOUSE	Puf60	7	8	370000	0.0202			sp|Q9DBG3|AP2B1_MOUSE	Ap2b1	6	9	250000	0.0214		sp|A2A432|CUL4B_MOUSE	Cul4b
	sp|P12970|RL7A_MOUSE	Rpl7a	3	7	700000	0.15			sp|P11260|LORF1_MOUSE		7	9	510000	0.0233			sp|P43276|H15_MOUSE	Hist1h1b	4	8	1300000	0.16			sp|Q99020|ROAA_MOUSE	Hnrnpab	5	15	1100000	0.22			sp|Q8VEE4|RFA1_MOUSE	Rpa1	7	7	670000	0.0365			sp|P49717|MCM4_MOUSE	Mcm4	6	9	350000	0.03		sp|Q6ZQ38|CAND1_MOUSE	Cand1
	sp|Q9CQJ4|RING2_MOUSE	Rnf2	3	7	150000	0.0305			sp|P27641|XRCC5_MOUSE	Xrcc5	7	9	2700000	0.13			sp|P62918|RL8_MOUSE	Rpl8	4	8	420000	0.0513			sp|Q9Z2D8|MBD3_MOUSE	Mbd3	5	11	190000	0.0376			sp|Q7M764|U17PE_MOUSE	Usp17le	6	26	5400000	0.29			sp|Q9CXY6|ILF2_MOUSE	Ilf2	6	9	610000	0.0526		sp|P63038|CH60_MOUSE	Hspd1
	sp|P13864|DNMT1_MOUSE	Dnmt1	3	7	180000	0.0371			sp|Q6PCM1|KDM3A_MOUSE	Kdm3a	7	9	720000	0.0331			sp|P49312|ROA1_MOUSE	Hnrnpa1	4	7	540000	0.066			sp|Q80X50|UBP2L_MOUSE	Ubap2l	5	10	160000	0.0327			sp|P61979|HNRPK_MOUSE	Hnrnpk	6	12	1200000	0.0648			sp|Q6A4J8|UBP7_MOUSE	Usp7	6	9	130000	0.0114		sp|Q9DBG3|AP2B1_MOUSE	Ap2b1
	sp|Q99020|ROAA_MOUSE	Hnrnpab	3	6	450000	0.0946			sp|Q6PGC1|DHX29_MOUSE	Dhx29	7	9	160000	0.0074			sp|Q9ERG0|LIMA1_MOUSE	Lima1	4	7	400000	0.0484			sp|Q8VCE2|GPN1_MOUSE	Gpn1	5	10	220000	0.0448			sp|P62915|TF2B_MOUSE	Gtf2b	6	12	1100000	0.0575			sp|Q99P72|RTN4_MOUSE	Rtn4	6	9	200000	0.0176		sp|Q6A026|PDS5A_MOUSE	Pds5a
	sp|Q9Z2D8|MBD3_MOUSE	Mbd3	3	6	28000	0.0059			sp|Q923A2|SPDLY_MOUSE	Spdl1	7	8	410000	0.0188			sp|P17156|HSP72_MOUSE	Hspa2	4	7	1900000	0.23			sp|Q04692|SMRCD_MOUSE	Smarcad1	5	10	93000	0.0188			sp|Q9Z2D8|MBD3_MOUSE	Mbd3	6	12	790000	0.043			sp|Q501J6|DDX17_MOUSE	Ddx17	6	9	490000	0.0424		sp|O35286|DHX15_MOUSE	Dhx15
	sp|Q7TQH0|ATX2L_MOUSE	Atxn2l	3	6	79000	0.0165			sp|Q9D0D5|T2EA_MOUSE	Gtf2e1	6	13	1300000	0.0596			sp|Q3TXS7|PSMD1_MOUSE	Psmd1	4	7	53000	0.00646			sp|P62915|TF2B_MOUSE	Gtf2b	5	10	160000	0.033			sp|P12970|RL7A_MOUSE	Rpl7a	6	12	3500000	0.19			sp|Q922U1|PRPF3_MOUSE	Prpf3	6	9	430000	0.0366		sp|Q05CL8|LARP7_MOUSE	Larp7
	sp|P62192|PRS4_MOUSE	Psmc1	3	6	65000	0.0136			sp|P99024|TBB5_MOUSE	Tubb5	6	12	3100000	0.14			sp|Q8BG05|ROA3_MOUSE	Hnrnpa3	4	7	410000	0.0497			sp|Q9JLI8|SART3_MOUSE	Sart3	5	9	170000	0.0346			sp|Q64213|SF01_MOUSE	Sf1	6	12	250000	0.0138			sp|P49718|MCM5_MOUSE	Mcm5	6	9	680000	0.0588		sp|Q69ZK6|JHD2C_MOUSE	Jmjd1c
	sp|Q6ZPJ3|UBE2O_MOUSE	Ube2o	3	6	53000	0.0111			sp|P42932|TCPQ_MOUSE	Cct8	6	12	1500000	0.0694			sp|Q9EQ28|DPOD3_MOUSE	Pold3	4	7	2200000	0.26			sp|Q8BJS8|MTBP_MOUSE	Mtbp	5	9	160000	0.0326			sp|P62754|RS6_MOUSE	Rps6	6	12	2600000	0.14			sp|Q05D44|IF2P_MOUSE	Eif5b	6	8	230000	0.0195		sp|O35134|RPA1_MOUSE	Polr1a
	sp|Q60973|RBBP7_MOUSE	Rbbp7	3	6	390000	0.0811			sp|Q04692|SMRCD_MOUSE	Smarcad1	6	12	410000	0.019			sp|Q04692|SMRCD_MOUSE	Smarcad1	4	6	60000	0.00727			sp|P49718|MCM5_MOUSE	Mcm5	5	9	190000	0.0389			sp|P43277|H13_MOUSE	Hist1h1d	6	12	7400000	0.4			sp|Q69ZK6|JHD2C_MOUSE	Jmjd1c	6	8	400000	0.0347		sp|P14148|RL7_MOUSE	Rpl7
	sp|Q9Z2X1|HNRPF_MOUSE	Hnrnpf	3	5	190000	0.0391			sp|P49312|ROA1_MOUSE	Hnrnpa1	6	12	1700000	0.0777			sp|Q921M3|SF3B3_MOUSE	Sf3b3	4	6	120000	0.0143			sp|P61979|HNRPK_MOUSE	Hnrnpk	5	8	250000	0.051			sp|Q920B9|SP16H_MOUSE	Supt16h	6	12	620000	0.0336			sp|Q8VEE4|RFA1_MOUSE	Rpa1	6	8	460000	0.0398		sp|Q9R190|MTA2_MOUSE	Mta2
	sp|P99024|TBB5_MOUSE	Tubb5	3	5	410000	0.0852			sp|Q99K48|NONO_MOUSE	Nono	6	12	640000	0.0295			sp|P58774|TPM2_MOUSE	Tpm2	4	6	1300000	0.16			sp|Q6A4J8|UBP7_MOUSE	Usp7	5	8	64000	0.013			sp|Q8CI11|GNL3_MOUSE	Gnl3	6	11	350000	0.0191			sp|P23116|EIF3A_MOUSE	Eif3a	6	8	190000	0.0165		sp|Q9DBR7|MYPT1_MOUSE	Ppp1r12a
	sp|P58771|TPM1_MOUSE	Tpm1	3	5	150000	0.0316			sp|Q9R1X4|TIM_MOUSE	Timeless	6	12	250000	0.0114			sp|P62192|PRS4_MOUSE	Psmc1	4	6	73000	0.00885			sp|P37913|DNLI1_MOUSE	Lig1	5	8	120000	0.0244			sp|P35601|RFC1_MOUSE	Rfc1	6	11	400000	0.0217			sp|Q8CGZ0|CHERP_MOUSE	Cherp	6	8	450000	0.0384		sp|Q6P542|ABCF1_MOUSE	Abcf1
	sp|P61290|PSME3_MOUSE	Psme3	3	5	49000	0.0102			sp|Q64213|SF01_MOUSE	Sf1	6	11	320000	0.0147			tr|Q3UJB0|Q3UJB0_MOUSE	Sf3b2	4	6	220000	0.0266			sp|P80314|TCPB_MOUSE	Cct2	5	8	100000	0.0203			sp|Q80X50|UBP2L_MOUSE	Ubap2l	6	10	490000	0.0267			sp|P70168|IMB1_MOUSE	Kpnb1	6	8	250000	0.0214		sp|P70670|NACAM_MOUSE	Naca
	sp|P35601|RFC1_MOUSE	Rfc1	3	5	58000	0.0121			sp|O09130|NF2IP_MOUSE	Nfatc2ip	6	11	830000	0.0378			sp|P14206|RSSA_MOUSE	Rpsa	4	6	200000	0.0248			sp|P35601|RFC1_MOUSE	Rfc1	5	8	140000	0.028			sp|O88569|ROA2_MOUSE	Hnrnpa2b1	6	10	1100000	0.0574			sp|Q6ZQ08|CNOT1_MOUSE	Cnot1	6	8	190000	0.0161		sp|O35658|C1QBP_MOUSE	C1qbp
	sp|Q8CCF0|PRP31_MOUSE	Prpf31	3	5	40000	0.00835			sp|Q9CZ44|NSF1C_MOUSE	Nsfl1c	6	10	1300000	0.0578			sp|Q6A4J8|UBP7_MOUSE	Usp7	4	6	60000	0.00734			sp|Q9CXY6|ILF2_MOUSE	Ilf2	5	8	220000	0.0438			sp|P39447|ZO1_MOUSE	Tjp1	6	10	270000	0.0147			sp|Q9ESZ8|GTF2I_MOUSE	Gtf2i	6	7	1000000	0.0878		sp|Q99020|ROAA_MOUSE	Hnrnpab
	sp|Q9JLQ0|CD2AP_MOUSE	Cd2ap	3	5	43000	0.00907			sp|A2A432|CUL4B_MOUSE	Cul4b	6	10	600000	0.0273			sp|Q8VIJ6|SFPQ_MOUSE	Sfpq	4	6	280000	0.0344			sp|P52432|RPAC1_MOUSE	Polr1c	5	8	230000	0.0457			sp|Q8CH02|SUGP1_MOUSE	Sugp1	6	10	560000	0.0306			sp|Q6PCM1|KDM3A_MOUSE	Kdm3a	6	7	310000	0.0263		sp|P42932|TCPQ_MOUSE	Cct8
	sp|P62334|PRS10_MOUSE	Psmc6	3	5	34000	0.00716			sp|P70168|IMB1_MOUSE	Kpnb1	6	10	540000	0.0246			sp|Q61881|MCM7_MOUSE	Mcm7	4	6	75000	0.00919			sp|Q9D6Z1|NOP56_MOUSE	Nop56	5	8	130000	0.0254			sp|Q60838|DVL2_MOUSE	Dvl2	6	10	1100000	0.0613			sp|A2AGT5|CKAP5_MOUSE	Ckap5	6	7	120000	0.0102		sp|P16381|DDX3L_MOUSE	D1Pas1
	sp|P52479|UBP10_MOUSE	Usp10	3	5	73000	0.0152			sp|Q8CI11|GNL3_MOUSE	Gnl3	6	10	290000	0.0135			sp|Q9Z1X4|ILF3_MOUSE	Ilf3	4	6	110000	0.0129			sp|Q8VDM4|PSMD2_MOUSE	Psmd2	5	8	230000	0.0456			sp|Q6PDM2|SRSF1_MOUSE	Srsf1	6	10	910000	0.0496			sp|A2A432|CUL4B_MOUSE	Cul4b	6	7	240000	0.021		sp|Q8CDN6|TXNL1_MOUSE	Txnl1
	sp|Q9QYJ3|DNJB1_MOUSE	Dnajb1	3	5	100000	0.0217			sp|Q6A026|PDS5A_MOUSE	Pds5a	6	10	390000	0.0177			sp|Q99NB9|SF3B1_MOUSE	Sf3b1	4	6	130000	0.0158			sp|Q8R326|PSPC1_MOUSE	Pspc1	5	8	250000	0.0505			sp|Q6NZF1|ZC11A_MOUSE	Zc3h11a	6	9	660000	0.0359			sp|Q61584|FXR1_MOUSE	Fxr1	6	7	1300000	0.11		sp|P62192|PRS4_MOUSE	Psmc1
	sp|O35737|HNRH1_MOUSE	Hnrnph1	3	4	48000	0.01			sp|Q8BG05|ROA3_MOUSE	Hnrnpa3	6	10	880000	0.0401			sp|Q62261|SPTB2_MOUSE	Sptbn1	4	5	45000	0.00554			sp|P52479|UBP10_MOUSE	Usp10	5	8	130000	0.0262			sp|Q8R326|PSPC1_MOUSE	Pspc1	6	9	820000	0.0448			sp|Q7TQH0|ATX2L_MOUSE	Atxn2l	6	7	190000	0.0164		sp|Q924C5|ALPK3_MOUSE	Alpk3
	sp|Q6ZWX6|IF2A_MOUSE	Eif2s1	3	4	82000	0.0171			sp|Q6ZWX6|IF2A_MOUSE	Eif2s1	6	9	650000	0.0296			sp|Q587J6|LITD1_MOUSE	L1td1	4	5	110000	0.0128			sp|Q6ZWX6|IF2A_MOUSE	Eif2s1	5	7	200000	0.0397			sp|Q6A4J8|UBP7_MOUSE	Usp7	6	9	280000	0.0153			sp|Q6NZJ6|IF4G1_MOUSE	Eif4g1	6	7	230000	0.0196		sp|P37913|DNLI1_MOUSE	Lig1
	sp|Q9CU62|SMC1A_MOUSE	Smc1a	3	4	35000	0.00743			sp|Q9CY58|PAIRB_MOUSE	Serbp1	6	9	870000	0.0399			sp|Q5SWD9|TSR1_MOUSE	Tsr1	4	5	63000	0.00768			tr|B2RQG2|B2RQG2_MOUSE	Phf3	5	7	84000	0.017			sp|Q80TP3|UBR5_MOUSE	Ubr5	6	9	170000	0.00929			sp|P97379|G3BP2_MOUSE	G3bp2	5	19	2400000	0.2		sp|Q8CI11|GNL3_MOUSE	Gnl3
	sp|Q8VH51|RBM39_MOUSE	Rbm39	3	4	59000	0.0123			sp|Q5SWD9|TSR1_MOUSE	Tsr1	6	9	320000	0.0145			sp|Q9EP71|RAI14_MOUSE	Rai14	4	5	150000	0.0188			sp|Q8BG05|ROA3_MOUSE	Hnrnpa3	5	7	470000	0.0947			sp|P33174|KIF4_MOUSE	Kif4	6	9	510000	0.0277			sp|Q7M764|U17PE_MOUSE	Usp17le	5	18	1700000	0.15		sp|P49718|MCM5_MOUSE	Mcm5
	sp|P20664|PRI1_MOUSE	Prim1	3	4	46000	0.00967			sp|P33610|PRI2_MOUSE	Prim2	6	9	600000	0.0274			sp|Q6PDM2|SRSF1_MOUSE	Srsf1	4	5	120000	0.015			sp|Q8BG32|PSD11_MOUSE	Psmd11	5	7	140000	0.0283			sp|P63038|CH60_MOUSE	Hspd1	6	9	210000	0.0116			sp|P49312|ROA1_MOUSE	Hnrnpa1	5	14	2400000	0.21		sp|Q922U1|PRPF3_MOUSE	Prpf3
	sp|P14148|RL7_MOUSE	Rpl7	3	4	300000	0.0637			sp|Q8CDN6|TXNL1_MOUSE	Txnl1	6	9	590000	0.027			sp|Q8BG32|PSD11_MOUSE	Psmd11	4	5	87000	0.0106			sp|P47753|CAZA1_MOUSE	Capza1	5	7	320000	0.0654			sp|P97310|MCM2_MOUSE	Mcm2	6	9	480000	0.0263			tr|Q3U0X6|Q3U0X6_MOUSE	Zfp217	5	10	890000	0.0767		sp|P62702|RS4X_MOUSE	Rps4x
	sp|O70133|DHX9_MOUSE	Dhx9	3	4	36000	0.00763			sp|P63038|CH60_MOUSE	Hspd1	6	9	260000	0.0121			sp|Q6IRU2|TPM4_MOUSE	Tpm4	4	4	47000	0.00569			sp|P97310|MCM2_MOUSE	Mcm2	5	7	580000	0.12			sp|O70133|DHX9_MOUSE	Dhx9	6	8	290000	0.0159			sp|Q9D6Z1|NOP56_MOUSE	Nop56	5	10	420000	0.0363		sp|Q8K2T8|PAF1_MOUSE	Paf1
	sp|Q76MZ3|2AAA_MOUSE	Ppp2r1a	3	4	460000	0.0959			sp|Q8K4Z5|SF3A1_MOUSE	Sf3a1	6	9	900000	0.0413			sp|A2APB8|TPX2_MOUSE	Tpx2	4	4	71000	0.00868			sp|Q91ZW3|SMCA5_MOUSE	Smarca5	5	7	92000	0.0186			sp|Q6PCM1|KDM3A_MOUSE	Kdm3a	6	8	470000	0.0258			sp|Q6A026|PDS5A_MOUSE	Pds5a	5	9	100000	0.00875		sp|Q80W00|PP1RA_MOUSE	Ppp1r10
	sp|Q61539|ERR2_MOUSE	Esrrb	3	4	31000	0.00658			sp|Q9Z0U1|ZO2_MOUSE	Tjp2	6	9	300000	0.0136			sp|Q2KN98|CYTSA_MOUSE	Specc1l	4	4	56000	0.00686			sp|O88569|ROA2_MOUSE	Hnrnpa2b1	5	7	210000	0.0427			sp|Q8CFI7|RPB2_MOUSE	Polr2b	6	8	570000	0.0313			sp|E9Q5G3|KIF23_MOUSE	Kif23	5	9	310000	0.0268		sp|P70168|IMB1_MOUSE	Kpnb1
	sp|P62918|RL8_MOUSE	Rpl8	3	4	100000	0.0218			sp|Q91W50|CSDE1_MOUSE	Csde1	6	9	720000	0.0332			sp|P48972|MYBB_MOUSE	Mybl2	4	4	180000	0.0218			sp|P97760|RPB3_MOUSE	Polr2c	5	7	130000	0.0268			sp|Q8CHY6|P66A_MOUSE	Gatad2a	6	8	1000000	0.0546			sp|Q8K4B0|MTA1_MOUSE	Mta1	5	9	650000	0.0559		sp|O70133|DHX9_MOUSE	Dhx9
	sp|Q6A4J8|UBP7_MOUSE	Usp7	3	4	90000	0.019			sp|P28656|NP1L1_MOUSE	Nap1l1	6	9	1200000	0.0537			sp|Q920B9|SP16H_MOUSE	Supt16h	4	4	47000	0.00573			sp|O35286|DHX15_MOUSE	Dhx15	5	6	170000	0.0345			sp|Q6NZJ6|IF4G1_MOUSE	Eif4g1	6	8	360000	0.0199			sp|O88271|CFDP1_MOUSE	Cfdp1	5	9	1100000	0.0951		sp|Q6PGC1|DHX29_MOUSE	Dhx29
	sp|Q8BK67|RCC2_MOUSE	Rcc2	3	4	160000	0.0328			sp|O88685|PRS6A_MOUSE	Psmc3	6	9	250000	0.0116			sp|Q810A7|DDX42_MOUSE	Ddx42	4	4	78000	0.00945			sp|P63038|CH60_MOUSE	Hspd1	5	6	65000	0.0132			sp|Q76MZ3|2AAA_MOUSE	Ppp2r1a	6	7	910000	0.0495			sp|Q3UEB3|PUF60_MOUSE	Puf60	5	9	280000	0.0239		sp|Q6PCM1|KDM3A_MOUSE	Kdm3a
	tr|Q8C7C3|Q8C7C3_MOUSE	Tpm3	3	3	210000	0.0433			sp|Q60973|RBBP7_MOUSE	Rbbp7	6	9	2200000	0.1			sp|P97929|BRCA2_MOUSE	Brca2	4	4	50000	0.00612			sp|Q9Z1M8|RED_MOUSE	Ik	5	6	170000	0.0345			sp|Q923A2|SPDLY_MOUSE	Spdl1	6	7	560000	0.0306			sp|P43277|H13_MOUSE	Hist1h1d	5	9	3300000	0.28		sp|P97311|MCM6_MOUSE	Mcm6
	sp|O35654|DPOD2_MOUSE	Pold2	3	3	48000	0.00999			sp|Q9Z315|SNUT1_MOUSE	Sart1	6	8	960000	0.0437			sp|Q9D0D5|T2EA_MOUSE	Gtf2e1	3	10	290000	0.0355			sp|Q61029|LAP2B_MOUSE	Tmpo	5	6	100000	0.0213			sp|Q5XG71|UTP20_MOUSE	Utp20	6	6	170000	0.00906			sp|Q78ZA7|NP1L4_MOUSE	Nap1l4	5	9	480000	0.0416		sp|Q8CGZ0|CHERP_MOUSE	Cherp
	sp|Q8CGY8|OGT1_MOUSE	Ogt	3	3	47000	0.00987			sp|Q99J62|RFC4_MOUSE	Rfc4	6	8	420000	0.019			sp|P97855|G3BP1_MOUSE	G3bp1	3	9	330000	0.0402			sp|Q99P72|RTN4_MOUSE	Rtn4	5	6	77000	0.0157			sp|Q3V1V3|ESF1_MOUSE	Esf1	6	6	210000	0.0113			sp|P80314|TCPB_MOUSE	Cct2	5	9	220000	0.0186		sp|Q8VEE4|RFA1_MOUSE	Rpa1
	sp|Q920B9|SP16H_MOUSE	Supt16h	3	3	18000	0.00374			sp|Q8CGZ0|CHERP_MOUSE	Cherp	6	8	780000	0.0358			sp|Q9D902|T2EB_MOUSE	Gtf2e2	3	8	340000	0.0417			sp|P13864|DNMT1_MOUSE	Dnmt1	5	6	63000	0.0128			sp|Q5NBX1|COBL_MOUSE	Cobl	6	6	180000	0.0101			sp|P52432|RPAC1_MOUSE	Polr1c	5	9	380000	0.0324		sp|Q3V1V3|ESF1_MOUSE	Esf1
	sp|Q9WV54|ASAH1_MOUSE	Asah1	3	3	24000	0.00493			sp|Q3UEB3|PUF60_MOUSE	Puf60	6	7	390000	0.0179			sp|P97379|G3BP2_MOUSE	G3bp2	3	7	150000	0.0186			sp|Q9CW03|SMC3_MOUSE	Smc3	5	5	93000	0.0189			sp|P10126|EF1A1_MOUSE	Eef1a1	5	14	10000000	0.56			sp|Q64213|SF01_MOUSE	Sf1	5	9	120000	0.0101		sp|Q9DB00|GON4L_MOUSE	Gon4l
	sp|Q8BP47|SYNC_MOUSE	Nars	3	3	19000	0.00399			sp|Q6PDQ2|CHD4_MOUSE	Chd4	6	7	290000	0.0134			sp|P62334|PRS10_MOUSE	Psmc6	3	7	140000	0.017			sp|P27659|RL3_MOUSE	Rpl3	4	28	6800000	1.38			sp|P17156|HSP72_MOUSE	Hspa2	5	14	16000000	0.86			sp|Q60973|RBBP7_MOUSE	Rbbp7	5	9	1600000	0.14		sp|Q64331|MYO6_MOUSE	Myo6
	sp|P62737|ACTA_MOUSE	Acta2	2	12	7200000	1.52			sp|Q09XV5|CHD8_MOUSE	Chd8	6	7	680000	0.0311			sp|Q9CZU3|SK2L2_MOUSE	Skiv2l2	3	7	80000	0.00974			sp|Q9Z2X1|HNRPF_MOUSE	Hnrnpf	4	12	1000000	0.2			sp|Q04692|SMRCD_MOUSE	Smarcad1	5	14	400000	0.0219			tr|D3Z0M9|D3Z0M9_MOUSE	Ddx23	5	9	200000	0.017		sp|P16546|SPTN1_MOUSE	Sptan1
	sp|Q60972|RBBP4_MOUSE	Rbbp4	2	7	330000	0.0694			sp|Q9R190|MTA2_MOUSE	Mta2	6	6	230000	0.0105			sp|Q9CY58|PAIRB_MOUSE	Serbp1	3	6	140000	0.0167			sp|P17156|HSP72_MOUSE	Hspa2	4	12	3400000	0.68			sp|P97379|G3BP2_MOUSE	G3bp2	5	13	2000000	0.11			sp|O35737|HNRH1_MOUSE	Hnrnph1	5	8	740000	0.0635		sp|P48754|BRCA1_MOUSE	Brca1
	sp|Q9ESX5|DKC1_MOUSE	Dkc1	2	6	44000	0.00914			sp|P46471|PRS7_MOUSE	Psmc2	6	6	260000	0.012			sp|P16460|ASSY_MOUSE	Ass1	3	6	120000	0.0146			sp|P16381|DDX3L_MOUSE	D1Pas1	4	10	400000	0.0813			sp|P17427|AP2A2_MOUSE	Ap2a2	5	12	350000	0.0193			sp|Q6DFW4|NOP58_MOUSE	Nop58	5	8	200000	0.0174		sp|Q923A2|SPDLY_MOUSE	Spdl1
	sp|Q9D902|T2EB_MOUSE	Gtf2e2	2	6	120000	0.0255			sp|Q3V1V3|ESF1_MOUSE	Esf1	6	6	200000	0.00909			sp|O35737|HNRH1_MOUSE	Hnrnph1	3	6	190000	0.023			tr|A0A1C7CYV3|A0A1C7CYV3_MOUSE	Zscan4-ps1	4	9	870000	0.18			sp|Q8BG05|ROA3_MOUSE	Hnrnpa3	5	11	2400000	0.13			sp|Q9CQJ4|RING2_MOUSE	Rnf2	5	8	570000	0.0491		sp|A2AGT5|CKAP5_MOUSE	Ckap5
	sp|P17879|HS71B_MOUSE	Hspa1b	2	6	970000	0.2			sp|Q9Z2X1|HNRPF_MOUSE	Hnrnpf	5	14	3800000	0.17			sp|P61979|HNRPK_MOUSE	Hnrnpk	3	6	130000	0.0155			sp|O88271|CFDP1_MOUSE	Cfdp1	4	9	600000	0.12			sp|Q8BX22|SALL4_MOUSE	Sall4	5	11	480000	0.0262			sp|O88569|ROA2_MOUSE	Hnrnpa2b1	5	8	520000	0.0444		sp|F8VQB6|MYO10_MOUSE	Myo10
	sp|Q9CY58|PAIRB_MOUSE	Serbp1	2	5	120000	0.0247			sp|P62754|RS6_MOUSE	Rps6	5	12	1700000	0.0773			sp|Q3V0C5|UBP48_MOUSE	Usp48	3	6	150000	0.0179			sp|P99024|TBB5_MOUSE	Tubb5	4	9	910000	0.18			sp|P49312|ROA1_MOUSE	Hnrnpa1	5	9	2000000	0.11			sp|Q9Z1X4|ILF3_MOUSE	Ilf3	5	8	400000	0.0341		sp|P47754|CAZA2_MOUSE	Capza2
	sp|Q8K4Z5|SF3A1_MOUSE	Sf3a1	2	5	96000	0.0201			sp|P80314|TCPB_MOUSE	Cct2	5	11	290000	0.0134			sp|Q8K4Z5|SF3A1_MOUSE	Sf3a1	3	5	170000	0.0202			sp|O35737|HNRH1_MOUSE	Hnrnph1	4	7	270000	0.0548			sp|Q6DFW4|NOP58_MOUSE	Nop58	5	9	5500000	0.3			sp|Q8JZX4|SPF45_MOUSE	Rbm17	5	8	690000	0.0593		sp|P61979|HNRPK_MOUSE	Hnrnpk
	sp|P43276|H15_MOUSE	Hist1h1b	2	5	430000	0.0905			sp|P17156|HSP72_MOUSE	Hspa2	5	11	12000000	0.56			sp|O08583|THOC4_MOUSE	Alyref	3	5	140000	0.0168			sp|Q9QXX4|CMC2_MOUSE	Slc25a13	4	7	77000	0.0157			tr|A0A1C7CYV3|A0A1C7CYV3_MOUSE	Zscan4-ps1	5	9	1600000	0.0847			sp|Q99J62|RFC4_MOUSE	Rfc4	5	8	280000	0.0241		sp|O88271|CFDP1_MOUSE	Cfdp1
	sp|O88329|MYO1A_MOUSE	Myo1a	2	4	310000	0.0656			sp|Q9DBG3|AP2B1_MOUSE	Ap2b1	5	10	270000	0.0125			sp|P47757|CAPZB_MOUSE	Capzb	3	5	260000	0.0317			sp|Q9Z1N7|ARI3B_MOUSE	Arid3b	4	7	74000	0.015			sp|Q3ULD5|MCCB_MOUSE	Mccc2	5	9	380000	0.0208			tr|A0A1C7CYV3|A0A1C7CYV3_MOUSE	Zscan4-ps1	5	7	560000	0.048		sp|P12970|RL7A_MOUSE	Rpl7a
	tr|O54849|O54849_MOUSE		2	4	63000	0.0133			sp|Q3TXS7|PSMD1_MOUSE	Psmd1	5	10	190000	0.0089			sp|Q3U9G9|LBR_MOUSE	Lbr	3	5	88000	0.0107			sp|Q5SWD9|TSR1_MOUSE	Tsr1	4	7	58000	0.0117			sp|P26369|U2AF2_MOUSE	U2af2	5	9	500000	0.0274			sp|Q8CH02|SUGP1_MOUSE	Sugp1	5	7	210000	0.0179		sp|P80314|TCPB_MOUSE	Cct2
	sp|Q8BH50|CR025_MOUSE		2	4	140000	0.0286			sp|Q8K2T8|PAF1_MOUSE	Paf1	5	10	230000	0.0107			tr|V9GX76|V9GX76_MOUSE	Myo6	3	5	94000	0.0115			sp|Q8CH18|CCAR1_MOUSE	Ccar1	4	7	180000	0.0361			sp|P62192|PRS4_MOUSE	Psmc1	5	9	380000	0.0206			sp|Q5SWD9|TSR1_MOUSE	Tsr1	5	7	110000	0.00953		sp|Q8BG05|ROA3_MOUSE	Hnrnpa3
	sp|Q60668|HNRPD_MOUSE	Hnrnpd	2	4	290000	0.0605			sp|P52293|IMA1_MOUSE	Kpna2	5	10	170000	0.00755			sp|Q3THE2|ML12B_MOUSE	Myl12b	3	5	100000	0.0126			sp|Q9R1C7|PR40A_MOUSE	Prpf40a	4	6	180000	0.0374			sp|O09130|NF2IP_MOUSE	Nfatc2ip	5	9	440000	0.0241			sp|Q6NZF1|ZC11A_MOUSE	Zc3h11a	5	7	390000	0.0332		sp|Q9Z1N7|ARI3B_MOUSE	Arid3b
	sp|Q99PM3|TF2AA_MOUSE	Gtf2a1	2	4	58000	0.0121			sp|Q571G4|LIN54_MOUSE	Lin54	5	10	690000	0.0314			sp|Q8VHR5|P66B_MOUSE	Gatad2b	3	5	110000	0.0134			sp|Q3V1V3|ESF1_MOUSE	Esf1	4	6	130000	0.0256			sp|Q3URQ0|TEX10_MOUSE	Tex10	5	9	160000	0.00848			sp|Q05CL8|LARP7_MOUSE	Larp7	5	7	370000	0.0314		sp|Q78ZA7|NP1L4_MOUSE	Nap1l4
	sp|Q9D6F9|TBB4A_MOUSE	Tubb4a	2	4	280000	0.0588			sp|P47754|CAZA2_MOUSE	Capza2	5	9	730000	0.0335			sp|Q8VH51|RBM39_MOUSE	Rbm39	3	5	150000	0.0185			sp|Q9Z315|SNUT1_MOUSE	Sart1	4	6	110000	0.0231			sp|Q6ZWX6|IF2A_MOUSE	Eif2s1	5	8	660000	0.0358			sp|Q61029|LAP2B_MOUSE	Tmpo	5	7	470000	0.0405		sp|Q9CZU3|SK2L2_MOUSE	Skiv2l2
	sp|Q922L6|NELFD_MOUSE	Nelfcd	2	4	24000	0.00512			sp|P62196|PRS8_MOUSE	Psmc5	5	9	300000	0.0136			sp|Q91VR2|ATPG_MOUSE	Atp5c1	3	5	300000	0.0362			sp|Q3V0C5|UBP48_MOUSE	Usp48	4	6	110000	0.0214			sp|Q9Z1N7|ARI3B_MOUSE	Arid3b	5	8	230000	0.0125			sp|Q9R190|MTA2_MOUSE	Mta2	5	7	230000	0.0196		sp|Q6ZWX6|IF2A_MOUSE	Eif2s1
	sp|P58252|EF2_MOUSE	Eef2	2	4	23000	0.00491			sp|P39447|ZO1_MOUSE	Tjp1	5	9	220000	0.00991			sp|Q99LI5|ZN281_MOUSE	Znf281	3	5	47000	0.00579			sp|O09106|HDAC1_MOUSE	Hdac1	4	6	410000	0.0834			sp|Q6PGC1|DHX29_MOUSE	Dhx29	5	8	220000	0.0122			sp|P52293|IMA1_MOUSE	Kpna2	5	7	120000	0.0107		sp|Q587J6|LITD1_MOUSE	L1td1
	sp|P49312|ROA1_MOUSE	Hnrnpa1	2	4	150000	0.0313			sp|Q8CCF0|PRP31_MOUSE	Prpf31	5	8	270000	0.0124			sp|Q9D8N0|EF1G_MOUSE	Eef1g	3	5	140000	0.0168			sp|Q6PGC1|DHX29_MOUSE	Dhx29	4	6	64000	0.0131			sp|P08775|RPB1_MOUSE	Polr2a	5	8	210000	0.0115			sp|Q5SFM8|RBM27_MOUSE	Rbm27	5	7	280000	0.024		sp|Q64213|SF01_MOUSE	Sf1
	sp|P51859|HDGF_MOUSE	Hdgf	2	4	41000	0.00853			sp|Q8C735|LIN9_MOUSE	Lin9	5	8	170000	0.00759			sp|Q60973|RBBP7_MOUSE	Rbbp7	3	5	470000	0.0575			sp|Q920B9|SP16H_MOUSE	Supt16h	4	6	130000	0.0258			sp|P62334|PRS10_MOUSE	Psmc6	5	8	510000	0.0278			sp|Q8R3N1|NOP14_MOUSE	Nop14	5	7	230000	0.0196		sp|P62196|PRS8_MOUSE	Psmc5
	sp|P33609|DPOLA_MOUSE	Pola1	2	4	29000	0.00617			sp|P62192|PRS4_MOUSE	Psmc1	5	8	360000	0.0167			sp|Q922P9|GLYR1_MOUSE	Glyr1	3	4	55000	0.00667			sp|Q60520|SIN3A_MOUSE	Sin3a	4	6	88000	0.0179			sp|P52432|RPAC1_MOUSE	Polr1c	5	8	660000	0.0359			sp|P80315|TCPD_MOUSE	Cct4	5	6	130000	0.0114		sp|Q61584|FXR1_MOUSE	Fxr1
	sp|Q6PDM2|SRSF1_MOUSE	Srsf1	2	4	23000	0.00489			sp|Q501J6|DDX17_MOUSE	Ddx17	5	8	520000	0.0239			sp|Q6ZQ88|KDM1A_MOUSE	Kdm1a	3	4	69000	0.00842			sp|Q05D44|IF2P_MOUSE	Eif5b	4	6	60000	0.0121			sp|Q5SFM8|RBM27_MOUSE	Rbm27	5	8	560000	0.0305			sp|Q8BMS1|ECHA_MOUSE	Hadha	5	6	160000	0.0136		sp|Q6NZF1|ZC11A_MOUSE	Zc3h11a
	sp|Q8C735|LIN9_MOUSE	Lin9	2	4	39000	0.0082			sp|Q922P9|GLYR1_MOUSE	Glyr1	5	8	290000	0.0134			sp|Q9CQJ4|RING2_MOUSE	Rnf2	3	4	87000	0.0106			sp|O35654|DPOD2_MOUSE	Pold2	4	6	190000	0.039			sp|P37913|DNLI1_MOUSE	Lig1	5	8	350000	0.0194			sp|O70133|DHX9_MOUSE	Dhx9	5	6	240000	0.0205		sp|P02340|P53_MOUSE	Tp53
	sp|Q8BFR5|EFTU_MOUSE	Tufm	2	4	20000	0.00419			sp|Q60520|SIN3A_MOUSE	Sin3a	5	8	290000	0.0133			sp|P61290|PSME3_MOUSE	Psme3	3	4	97000	0.0118			sp|Q8BX22|SALL4_MOUSE	Sall4	4	6	160000	0.0316			sp|Q9Z1X4|ILF3_MOUSE	Ilf3	5	8	500000	0.0271			sp|Q9CU62|SMC1A_MOUSE	Smc1a	5	6	130000	0.0115		sp|P17427|AP2A2_MOUSE	Ap2a2
	sp|Q6ZQ38|CAND1_MOUSE	Cand1	2	4	17000	0.00365			sp|P57784|RU2A_MOUSE	Snrpa1	5	8	1100000	0.0497			sp|O70133|DHX9_MOUSE	Dhx9	3	4	55000	0.00668			sp|P97929|BRCA2_MOUSE	Brca2	4	5	69000	0.014			sp|Q8BJS8|MTBP_MOUSE	Mtbp	5	8	210000	0.0112			sp|Q8BX22|SALL4_MOUSE	Sall4	5	6	200000	0.0175		sp|Q99J62|RFC4_MOUSE	Rfc4
	sp|Q9DB77|QCR2_MOUSE	Uqcrc2	2	4	33000	0.00696			sp|Q9Z1M8|RED_MOUSE	Ik	5	8	580000	0.0265			sp|A2A432|CUL4B_MOUSE	Cul4b	3	4	70000	0.00857			sp|P46935|NEDD4_MOUSE	Nedd4	4	5	52000	0.0106			sp|B2RY56|RBM25_MOUSE	Rbm25	5	8	2400000	0.13			sp|Q8R080|GTSE1_MOUSE	Gtse1	5	6	320000	0.0278		sp|Q9CW03|SMC3_MOUSE	Smc3
	sp|Q8R326|PSPC1_MOUSE	Pspc1	2	4	87000	0.0182			tr|Q921K2|Q921K2_MOUSE	Parp1	5	8	1500000	0.0708			sp|P28656|NP1L1_MOUSE	Nap1l1	3	4	240000	0.0289			sp|P62334|PRS10_MOUSE	Psmc6	4	5	87000	0.0176			sp|Q5SWD9|TSR1_MOUSE	Tsr1	5	7	180000	0.00987			sp|P13864|DNMT1_MOUSE	Dnmt1	5	6	350000	0.0297		sp|Q9Z1M8|RED_MOUSE	Ik
	sp|Q3TWW8|SRSF6_MOUSE	Srsf6	2	4	90000	0.0189			sp|Q5SU73|COIL_MOUSE	Coil	5	7	440000	0.0199			sp|Q6NZF1|ZC11A_MOUSE	Zc3h11a	3	4	98000	0.0119			sp|Q6PR54|RIF1_MOUSE	Rif1	4	5	71000	0.0144			sp|Q9D6Z1|NOP56_MOUSE	Nop56	5	7	360000	0.0197			sp|P70398|USP9X_MOUSE	Usp9x	5	6	110000	0.00979		sp|P14685|PSMD3_MOUSE	Psmd3
	tr|Q921K2|Q921K2_MOUSE	Parp1	2	4	100000	0.0218			sp|Q6NZF1|ZC11A_MOUSE	Zc3h11a	5	7	450000	0.0204			sp|Q9Z0U1|ZO2_MOUSE	Tjp2	3	4	32000	0.00386			sp|Q3U9G9|LBR_MOUSE	Lbr	4	5	96000	0.0194			sp|O35134|RPA1_MOUSE	Polr1a	5	7	380000	0.0206			sp|Q8VDJ3|VIGLN_MOUSE	Hdlbp	5	5	140000	0.0118		sp|Q8K327|CHAP1_MOUSE	Champ1
	sp|Q91WK0|LRRF2_MOUSE	Lrrfip2	2	3	110000	0.0233			sp|P33609|DPOLA_MOUSE	Pola1	5	7	310000	0.014			sp|Q61539|ERR2_MOUSE	Esrrb	3	4	80000	0.0098			sp|Q5SFM8|RBM27_MOUSE	Rbm27	4	5	95000	0.0192			sp|Q8BG32|PSD11_MOUSE	Psmd11	5	7	520000	0.0284			sp|O35286|DHX15_MOUSE	Dhx15	5	5	310000	0.027		sp|E9Q5G3|KIF23_MOUSE	Kif23
	sp|P70288|HDAC2_MOUSE	Hdac2	2	3	60000	0.0125			sp|P26369|U2AF2_MOUSE	U2af2	5	7	1000000	0.0466			sp|P80314|TCPB_MOUSE	Cct2	3	4	42000	0.00508			sp|A3KFM7|CHD6_MOUSE	Chd6	4	5	120000	0.0236			sp|Q8R080|GTSE1_MOUSE	Gtse1	5	7	430000	0.0236			sp|O08784|TCOF_MOUSE	Tcof1	5	5	200000	0.0169		sp|Q6ZQ88|KDM1A_MOUSE	Kdm1a
	sp|Q2KN98|CYTSA_MOUSE	Specc1l	2	3	29000	0.00608			sp|Q64028|PHC1_MOUSE	Phc1	5	7	160000	0.00718			sp|Q9QYC0|ADDA_MOUSE	Add1	3	4	81000	0.00987			sp|Q3TUF7|YETS2_MOUSE	Yeats2	4	5	46000	0.00931			sp|Q9R1C7|PR40A_MOUSE	Prpf40a	5	7	470000	0.0255			tr|A0A1B0GRH6|A0A1B0GRH6_MOUSE	Zscan4-ps3	4	11	3800000	0.33		sp|Q8CH02|SUGP1_MOUSE	Sugp1
	sp|Q3THE2|ML12B_MOUSE	Myl12b	2	3	82000	0.0172			sp|Q8VHK9|DHX36_MOUSE	Dhx36	5	7	150000	0.00695			sp|Q9CWY8|RNH2A_MOUSE	Rnaseh2a	3	4	56000	0.00685			sp|Q9CU62|SMC1A_MOUSE	Smc1a	4	5	65000	0.0133			sp|Q6ZQ88|KDM1A_MOUSE	Kdm1a	5	7	360000	0.0196			sp|Q9Z2D8|MBD3_MOUSE	Mbd3	4	10	310000	0.0264		sp|Q9EQ61|PESC_MOUSE	Pes1
	sp|O08583|THOC4_MOUSE	Alyref	2	3	19000	0.00399			sp|Q5SFM8|RBM27_MOUSE	Rbm27	5	7	360000	0.0164			sp|Q05D44|IF2P_MOUSE	Eif5b	3	3	39000	0.0048			sp|Q8CGZ0|CHERP_MOUSE	Cherp	4	5	120000	0.0253			sp|Q571G4|LIN54_MOUSE	Lin54	5	7	270000	0.0147			sp|P99024|TBB5_MOUSE	Tubb5	4	10	1600000	0.14		sp|O08784|TCOF_MOUSE	Tcof1
	sp|Q9DAW9|CNN3_MOUSE	Cnn3	2	3	42000	0.00883			sp|Q9QWT9|KIFC1_MOUSE	Kifc1	5	7	860000	0.0392			sp|Q6P542|ABCF1_MOUSE	Abcf1	3	3	27000	0.00326			sp|P52293|IMA1_MOUSE	Kpna2	4	5	43000	0.00874			tr|B2RQG2|B2RQG2_MOUSE	Phf3	5	7	400000	0.0218			sp|P17427|AP2A2_MOUSE	Ap2a2	4	9	190000	0.0165		sp|P58771|TPM1_MOUSE	Tpm1
	sp|Q64331|MYO6_MOUSE	Myo6	2	3	27000	0.00559			sp|Q7TQH0|ATX2L_MOUSE	Atxn2l	5	7	220000	0.0101			sp|O35593|PSDE_MOUSE	Psmd14	3	3	53000	0.00644			sp|P62196|PRS8_MOUSE	Psmc5	4	4	57000	0.0117			sp|Q05CL8|LARP7_MOUSE	Larp7	5	7	580000	0.0317			sp|Q9DAW9|CNN3_MOUSE	Cnn3	4	9	840000	0.0722		sp|O88491|NSD1_MOUSE	Nsd1
	sp|Q80ZW0|STK35_MOUSE	Stk35	2	3	37000	0.00773			sp|Q8VCD5|MED17_MOUSE	Med17	5	7	220000	0.0101			sp|Q9CW03|SMC3_MOUSE	Smc3	3	3	39000	0.00479			sp|Q6ZQ08|CNOT1_MOUSE	Cnot1	4	4	31000	0.00635			sp|Q9EQ61|PESC_MOUSE	Pes1	5	7	500000	0.0272			sp|P17156|HSP72_MOUSE	Hspa2	4	9	6800000	0.58		sp|Q8BK67|RCC2_MOUSE	Rcc2
	sp|P28656|NP1L1_MOUSE	Nap1l1	2	3	78000	0.0163			sp|Q9CW03|SMC3_MOUSE	Smc3	5	6	190000	0.00867			sp|O35129|PHB2_MOUSE	Phb2	3	3	59000	0.00718			sp|P48972|MYBB_MOUSE	Mybl2	4	4	97000	0.0196			sp|Q9CQJ4|RING2_MOUSE	Rnf2	5	6	740000	0.0406			sp|P47753|CAZA1_MOUSE	Capza1	4	8	490000	0.0421		tr|B2RQG2|B2RQG2_MOUSE	Phf3
	sp|A2A432|CUL4B_MOUSE	Cul4b	2	3	17000	0.00359			sp|Q91VR5|DDX1_MOUSE	Ddx1	5	6	290000	0.0131			sp|Q99NH0|ANR17_MOUSE	Ankrd17	3	3	21000	0.00259			sp|Q9CWZ7|SNAG_MOUSE	Napg	4	4	54000	0.011			sp|P62196|PRS8_MOUSE	Psmc5	5	6	420000	0.023			sp|Q8VCE2|GPN1_MOUSE	Gpn1	4	8	430000	0.0371		sp|P48972|MYBB_MOUSE	Mybl2
	sp|Q9WUM4|COR1C_MOUSE	Coro1c	2	3	140000	0.0292			sp|P97434|MPRIP_MOUSE	Mprip	5	6	1100000	0.0523			sp|Q9D6Z1|NOP56_MOUSE	Nop56	3	3	59000	0.0072			sp|P80315|TCPD_MOUSE	Cct4	4	4	59000	0.0119			sp|O08784|TCOF_MOUSE	Tcof1	5	6	380000	0.0207			sp|P62754|RS6_MOUSE	Rps6	4	8	780000	0.0668		sp|Q9ERU9|RBP2_MOUSE	Ranbp2
	sp|Q8CGP1|H2B1K_MOUSE	Hist1h2bk	2	3	60000	0.0125			sp|Q8BG81|PDIP3_MOUSE	Poldip3	5	6	280000	0.0128			sp|Q9Z315|SNUT1_MOUSE	Sart1	3	3	63000	0.00768			tr|Q99LF8|Q99LF8_MOUSE	Pabpc4	4	4	57000	0.0116			sp|Q3UKJ7|SMU1_MOUSE	Smu1	5	6	720000	0.0395			sp|Q60759|GCDH_MOUSE	Gcdh	4	8	370000	0.0316		sp|P27641|XRCC5_MOUSE	Xrcc5
	sp|Q60848|HELLS_MOUSE	Hells	2	3	88000	0.0186			sp|P32233|DRG1_MOUSE	Drg1	5	6	270000	0.0125			sp|Q3V1V3|ESF1_MOUSE	Esf1	3	3	59000	0.00714			sp|Q5SF07|IF2B2_MOUSE	Igf2bp2	4	4	61000	0.0125			sp|Q61464|ZN638_MOUSE	Znf638	5	6	190000	0.0102			sp|P26369|U2AF2_MOUSE	U2af2	4	8	480000	0.0411		sp|Q9DBE9|SPB1_MOUSE	Ftsj3
	sp|O35326|SRSF5_MOUSE	Srsf5	2	3	47000	0.00993			sp|Q587J6|LITD1_MOUSE	L1td1	5	6	240000	0.0112			tr|E9Q616|E9Q616_MOUSE	Ahnak	3	3	140000	0.0171			sp|Q61062|DVL3_MOUSE	Dvl3	4	4	120000	0.0248			sp|P13864|DNMT1_MOUSE	Dnmt1	5	6	260000	0.0141			sp|P46061|RAGP1_MOUSE	Rangap1	4	8	350000	0.0301		sp|Q80TP3|UBR5_MOUSE	Ubr5
	sp|P61161|ARP2_MOUSE	Actr2	2	3	73000	0.0153			sp|P33611|DPOA2_MOUSE	Pola2	5	6	260000	0.0117			sp|P63038|CH60_MOUSE	Hspd1	3	3	33000	0.00405			tr|A0A1C7CYU6|A0A1C7CYU6_MOUSE	Zscan4-ps2	3	9	750000	0.15			sp|Q05D44|IF2P_MOUSE	Eif5b	5	5	210000	0.0115			sp|Q8CH18|CCAR1_MOUSE	Ccar1	4	8	530000	0.0454		sp|Q9EP71|RAI14_MOUSE	Rai14
	sp|A2APB8|TPX2_MOUSE	Tpx2	2	3	44000	0.00925			sp|Q640M1|UT14A_MOUSE	Utp14a	5	6	300000	0.0138			sp|Q9D0D4|DIM1_MOUSE	Dimt1	3	3	52000	0.00631			sp|Q9D0D5|T2EA_MOUSE	Gtf2e1	3	8	220000	0.0454			sp|P97311|MCM6_MOUSE	Mcm6	5	5	350000	0.0191			sp|P63038|CH60_MOUSE	Hspd1	4	8	230000	0.0196		sp|P23475|XRCC6_MOUSE	Xrcc6
	sp|Q9QXX4|CMC2_MOUSE	Slc25a13	2	3	12000	0.00246			sp|Q8C2E7|WASC5_MOUSE	Washc5	5	6	2200000	0.1			sp|Q8VDM4|PSMD2_MOUSE	Psmd2	3	3	33000	0.00407			sp|Q7M764|U17PE_MOUSE	Usp17le	3	8	630000	0.13			sp|Q9Z2X1|HNRPF_MOUSE	Hnrnpf	4	14	4300000	0.23			sp|Q3URQ0|TEX10_MOUSE	Tex10	4	8	130000	0.0112		tr|Q8K205|Q8K205_MOUSE	Pop1
	sp|Q9D0F6|RFC5_MOUSE	Rfc5	2	3	36000	0.00759			tr|Q8K205|Q8K205_MOUSE	Pop1	5	6	420000	0.0192			tr|Q921K2|Q921K2_MOUSE	Parp1	3	3	220000	0.0272			sp|Q9D902|T2EB_MOUSE	Gtf2e2	3	7	290000	0.0589			tr|A0A1B0GRH6|A0A1B0GRH6_MOUSE	Zscan4-ps3	4	13	8300000	0.45			sp|P80317|TCPZ_MOUSE	Cct6a	4	8	250000	0.0216		sp|P25444|RS2_MOUSE	Rps2
	sp|P54823|DDX6_MOUSE	Ddx6	2	3	22000	0.0046			sp|Q1PSW8|LIN41_MOUSE	Trim71	5	6	300000	0.014			sp|Q922U1|PRPF3_MOUSE	Prpf3	3	3	45000	0.00544			tr|O54849|O54849_MOUSE		3	7	200000	0.0401			sp|Q60668|HNRPD_MOUSE	Hnrnpd	4	10	2100000	0.11			sp|Q587J6|LITD1_MOUSE	L1td1	4	7	920000	0.0793		sp|Q9Z2X1|HNRPF_MOUSE	Hnrnpf
	sp|Q91WN1|DNJC9_MOUSE	Dnajc9	2	3	35000	0.00726			sp|P52479|UBP10_MOUSE	Usp10	5	6	320000	0.0148			sp|Q501J6|DDX17_MOUSE	Ddx17	3	3	38000	0.0046			sp|Q8BG30|NELFA_MOUSE	Nelfa	3	7	190000	0.0395			sp|O88271|CFDP1_MOUSE	Cfdp1	4	10	2700000	0.15			sp|Q8VHR5|P66B_MOUSE	Gatad2b	4	7	370000	0.0319		sp|P97379|G3BP2_MOUSE	G3bp2
	sp|Q63943|MEF2D_MOUSE	Mef2d	2	3	69000	0.0145			sp|P47963|RL13_MOUSE	Rpl13	5	6	1100000	0.0484			tr|G5E8R2|G5E8R2_MOUSE	Tpm1	2	20	710000	0.087			sp|Q9CZU3|SK2L2_MOUSE	Skiv2l2	3	7	88000	0.0178			sp|P99024|TBB5_MOUSE	Tubb5	4	9	2800000	0.15			sp|Q62018|CTR9_MOUSE	Ctr9	4	7	200000	0.0176		sp|P43277|H13_MOUSE	Hist1h1d
	sp|P80314|TCPB_MOUSE	Cct2	2	3	20000	0.00419			sp|Q922S8|KIF2C_MOUSE	Kif2c	5	5	230000	0.0106			sp|P62737|ACTA_MOUSE	Acta2	2	8	7600000	0.92			sp|Q60973|RBBP7_MOUSE	Rbbp7	3	7	590000	0.12			sp|Q08943|SSRP1_MOUSE	Ssrp1	4	9	360000	0.0195			sp|P56959|FUS_MOUSE	Fus	4	7	500000	0.0434		sp|Q04692|SMRCD_MOUSE	Smarcad1
	sp|P62754|RS6_MOUSE	Rps6	2	3	270000	0.0565			sp|Q9DBY8|NVL_MOUSE	Nvl	5	5	160000	0.00723			sp|Q9CX86|ROA0_MOUSE	Hnrnpa0	2	6	350000	0.0423			tr|Q3U0X6|Q3U0X6_MOUSE	Zfp217	3	6	300000	0.0618			sp|Q924C5|ALPK3_MOUSE	Alpk3	4	9	380000	0.0206			sp|O09130|NF2IP_MOUSE	Nfatc2ip	4	7	250000	0.0218		sp|Q61029|LAP2B_MOUSE	Tmpo
	sp|P62806|H4_MOUSE	Hist1h4a	2	3	130000	0.0278			sp|Q9DAW6|PRP4_MOUSE	Prpf4	5	5	250000	0.0113			sp|O88271|CFDP1_MOUSE	Cfdp1	2	6	330000	0.0405			sp|P26369|U2AF2_MOUSE	U2af2	3	6	100000	0.0212			sp|Q60973|RBBP7_MOUSE	Rbbp7	4	8	2400000	0.13			sp|Q9CZU3|SK2L2_MOUSE	Skiv2l2	4	7	120000	0.0102		sp|O09130|NF2IP_MOUSE	Nfatc2ip
	sp|P51141|DVL1_MOUSE	Dvl1	2	3	98000	0.0205			sp|P27546|MAP4_MOUSE	Map4	5	5	160000	0.00728			sp|Q9JKB3|YBOX3_MOUSE	Ybx3	2	5	110000	0.0134			sp|Q8CI11|GNL3_MOUSE	Gnl3	3	6	73000	0.0147			sp|O09106|HDAC1_MOUSE	Hdac1	4	8	1000000	0.0553			sp|Q9D8N0|EF1G_MOUSE	Eef1g	4	7	460000	0.0391		sp|O09106|HDAC1_MOUSE	Hdac1
	sp|Q99J62|RFC4_MOUSE	Rfc4	2	3	51000	0.0107			sp|Q9D6F9|TBB4A_MOUSE	Tubb4a	4	10	1800000	0.0838			sp|O88329|MYO1A_MOUSE	Myo1a	2	5	810000	0.0983			sp|P58252|EF2_MOUSE	Eef2	3	6	130000	0.0271			tr|D3Z0M9|D3Z0M9_MOUSE	Ddx23	4	8	360000	0.0197			sp|Q99K48|NONO_MOUSE	Nono	4	7	350000	0.0302		tr|A0A1B0GRH6|A0A1B0GRH6_MOUSE	Zscan4-ps3
	sp|Q7TSZ8|NACC1_MOUSE	Nacc1	2	3	26000	0.00555			sp|Q9DBR7|MYPT1_MOUSE	Ppp1r12a	4	10	320000	0.0146			sp|P43275|H11_MOUSE	Hist1h1a	2	5	240000	0.0297			sp|Q6NXI6|RPRD2_MOUSE	Rprd2	3	6	35000	0.00712			sp|P80316|TCPE_MOUSE	Cct5	4	7	280000	0.0155			sp|P20664|PRI1_MOUSE	Prim1	4	7	150000	0.0125		sp|P62915|TF2B_MOUSE	Gtf2b
	sp|Q6A026|PDS5A_MOUSE	Pds5a	2	3	11000	0.00225			sp|Q60668|HNRPD_MOUSE	Hnrnpd	4	9	2300000	0.11			sp|Q9Z1N7|ARI3B_MOUSE	Arid3b	2	5	98000	0.0119			tr|A0PJJ1|A0PJJ1_MOUSE	Phf3	3	6	39000	0.0079			tr|Q3U0X6|Q3U0X6_MOUSE	Zfp217	4	7	830000	0.0452			sp|Q8CHY6|P66A_MOUSE	Gatad2a	4	7	580000	0.0496		sp|Q3UEB3|PUF60_MOUSE	Puf60
	sp|O88685|PRS6A_MOUSE	Psmc3	2	3	22000	0.00469			sp|Q8VEE4|RFA1_MOUSE	Rpa1	4	9	560000	0.0254			sp|P17879|HS71B_MOUSE	Hspa1b	2	5	1500000	0.18			sp|Q9CY58|PAIRB_MOUSE	Serbp1	3	5	110000	0.0222			tr|O54849|O54849_MOUSE		4	7	710000	0.0387			sp|Q8JZM7|CDC73_MOUSE	Cdc73	4	7	200000	0.017		sp|O35654|DPOD2_MOUSE	Pold2
	tr|Q6ZQ32|Q6ZQ32_MOUSE	Lmo7	2	2	22000	0.00453			sp|Q8VH51|RBM39_MOUSE	Rbm39	4	8	880000	0.0403			sp|Q8CHP5|PYM1_MOUSE	Pym1	2	5	100000	0.0124			sp|Q9CQJ4|RING2_MOUSE	Rnf2	3	5	80000	0.0161			sp|Q8VHR5|P66B_MOUSE	Gatad2b	4	7	590000	0.032			sp|O09000|NCOA3_MOUSE	Ncoa3	4	7	160000	0.0138		sp|Q99K48|NONO_MOUSE	Nono
	sp|P47757|CAPZB_MOUSE	Capzb	2	2	60000	0.0126			sp|Q80X50|UBP2L_MOUSE	Ubap2l	4	8	430000	0.0195			sp|O08810|U5S1_MOUSE	Eftud2	2	5	79000	0.00962			sp|P17918|PCNA_MOUSE	Pcna	3	5	100000	0.0203			sp|Q8K4B0|MTA1_MOUSE	Mta1	4	7	690000	0.0379			sp|Q8K4Z5|SF3A1_MOUSE	Sf3a1	4	6	400000	0.0347		sp|Q5SWD9|TSR1_MOUSE	Tsr1
	sp|Q8CFI7|RPB2_MOUSE	Polr2b	2	2	25000	0.0052			sp|P43277|H13_MOUSE	Hist1h1d	4	8	5800000	0.27			sp|Q9D819|IPYR_MOUSE	Ppa1	2	4	37000	0.00451			sp|Q8VH51|RBM39_MOUSE	Rbm39	3	5	250000	0.0503			sp|Q9CXG3|PPIL4_MOUSE	Ppil4	4	7	200000	0.0109			sp|P32067|LA_MOUSE	Ssb	4	6	160000	0.014		sp|Q8BG32|PSD11_MOUSE	Psmd11
	sp|P17751|TPIS_MOUSE	Tpi1	2	2	15000	0.0031			sp|P43276|H15_MOUSE	Hist1h1b	4	8	2900000	0.13			sp|P17918|PCNA_MOUSE	Pcna	2	4	120000	0.0151			sp|Q61881|MCM7_MOUSE	Mcm7	3	5	53000	0.0106			sp|Q5XJE5|LEO1_MOUSE	Leo1	4	7	850000	0.0461			sp|P62334|PRS10_MOUSE	Psmc6	4	6	350000	0.0299		sp|P26369|U2AF2_MOUSE	U2af2
	sp|Q571G4|LIN54_MOUSE	Lin54	2	2	36000	0.00751			sp|O35737|HNRH1_MOUSE	Hnrnph1	4	7	900000	0.0413			sp|Q60668|HNRPD_MOUSE	Hnrnpd	2	4	520000	0.0629			sp|Q6ZQ88|KDM1A_MOUSE	Kdm1a	3	5	71000	0.0143			sp|Q9DCD2|SYF1_MOUSE	Xab2	4	7	160000	0.00881			sp|Q9Z1M8|RED_MOUSE	Ik	4	6	390000	0.0337		sp|P80316|TCPE_MOUSE	Cct5
	sp|Q5XG69|F169A_MOUSE	Fam169a	2	2	21000	0.00446			sp|Q9D902|T2EB_MOUSE	Gtf2e2	4	7	840000	0.0382			sp|Q8CDN6|TXNL1_MOUSE	Txnl1	2	4	140000	0.0175			sp|Q923E4|SIR1_MOUSE	Sirt1	3	5	89000	0.0181			sp|Q64028|PHC1_MOUSE	Phc1	4	7	170000	0.0091			sp|Q9Z1N7|ARI3B_MOUSE	Arid3b	4	6	92000	0.00794		sp|Q8CCF0|PRP31_MOUSE	Prpf31
	sp|Q5F2E7|NUFP2_MOUSE	Nufip2	2	2	35000	0.00744			sp|P32067|LA_MOUSE	Ssb	4	7	500000	0.0228			sp|Q9ESX5|DKC1_MOUSE	Dkc1	2	4	36000	0.0044			sp|Q587J6|LITD1_MOUSE	L1td1	3	5	200000	0.0409			sp|Q8VCE2|GPN1_MOUSE	Gpn1	4	7	650000	0.0355			sp|Q76MZ3|2AAA_MOUSE	Ppp2r1a	4	6	310000	0.0269		sp|Q08943|SSRP1_MOUSE	Ssrp1
	sp|Q9JHJ0|TMOD3_MOUSE	Tmod3	2	2	54000	0.0113			sp|Q8K4B0|MTA1_MOUSE	Mta1	4	7	450000	0.0206			tr|Q6ZQ32|Q6ZQ32_MOUSE	Lmo7	2	4	92000	0.0112			sp|Q9DAW9|CNN3_MOUSE	Cnn3	3	5	300000	0.0602			sp|Q8CGZ0|CHERP_MOUSE	Cherp	4	7	530000	0.0292			sp|P37913|DNLI1_MOUSE	Lig1	4	6	120000	0.0101		sp|Q7TQH0|ATX2L_MOUSE	Atxn2l
	sp|Q99LE6|ABCF2_MOUSE	Abcf2	2	2	16000	0.00333			sp|Q80W00|PP1RA_MOUSE	Ppp1r10	4	7	280000	0.0126			sp|P0DP27|CALM2_MOUSE	Calm2	2	4	460000	0.0555			sp|P80316|TCPE_MOUSE	Cct5	3	5	57000	0.0116			sp|Q99LE6|ABCF2_MOUSE	Abcf2	4	7	740000	0.0402			sp|P14206|RSSA_MOUSE	Rpsa	4	6	300000	0.0258		sp|Q9Z1X4|ILF3_MOUSE	Ilf3
	sp|Q80X50|UBP2L_MOUSE	Ubap2l	2	2	21000	0.00444			sp|Q8C796|RCOR2_MOUSE	Rcor2	4	7	240000	0.011			sp|Q8BH50|CR025_MOUSE		2	4	210000	0.0251			sp|P70168|IMB1_MOUSE	Kpnb1	3	5	65000	0.0132			sp|P47753|CAZA1_MOUSE	Capza1	4	7	660000	0.0362			tr|A0A1C7CYU6|A0A1C7CYU6_MOUSE	Zscan4-ps2	4	5	130000	0.0111		sp|O88569|ROA2_MOUSE	Hnrnpa2b1
	sp|P26369|U2AF2_MOUSE	U2af2	2	2	17000	0.00348			sp|Q9D168|INT12_MOUSE	Ints12	4	7	900000	0.0411			sp|Q9WUM4|COR1C_MOUSE	Coro1c	2	4	140000	0.0175			sp|Q00547|HMMR_MOUSE	Hmmr	3	5	83000	0.0168			sp|Q9CZU3|SK2L2_MOUSE	Skiv2l2	4	7	210000	0.0113			sp|Q64028|PHC1_MOUSE	Phc1	4	5	110000	0.00911		sp|Q5SFM8|RBM27_MOUSE	Rbm27
	sp|Q8BG05|ROA3_MOUSE	Hnrnpa3	2	2	76000	0.0159			sp|Q9ERA6|TFP11_MOUSE	Tfip11	4	7	120000	0.00572			tr|Q3UMT8|Q3UMT8_MOUSE	Hnrnpr	2	4	38000	0.00462			sp|Q62018|CTR9_MOUSE	Ctr9	3	5	58000	0.0119			sp|P56959|FUS_MOUSE	Fus	4	7	790000	0.043			sp|P07901|HS90A_MOUSE	Hsp90aa1	4	5	410000	0.0356		sp|Q76MZ3|2AAA_MOUSE	Ppp2r1a
	sp|Q64127|TIF1A_MOUSE	Trim24	2	2	16000	0.00327			sp|Q9DBE9|SPB1_MOUSE	Ftsj3	4	6	73000	0.00336			sp|Q8BFR5|EFTU_MOUSE	Tufm	2	4	38000	0.00463			sp|P40201|CHD1_MOUSE	Chd1	3	5	99000	0.0201			sp|P62137|PP1A_MOUSE	Ppp1ca	4	7	360000	0.0196			sp|Q6ZWX6|IF2A_MOUSE	Eif2s1	4	5	250000	0.0211		sp|Q05D44|IF2P_MOUSE	Eif5b
	sp|Q9WV03|FA50A_MOUSE	Fam50a	2	2	26000	0.00549			sp|Q9CQJ4|RING2_MOUSE	Rnf2	4	6	430000	0.0197			sp|Q9CZX8|RS19_MOUSE	Rps19	2	4	200000	0.0245			sp|O08784|TCOF_MOUSE	Tcof1	3	5	65000	0.0132			sp|O35593|PSDE_MOUSE	Psmd14	4	7	480000	0.0261			sp|Q9CW03|SMC3_MOUSE	Smc3	4	5	110000	0.00937		sp|P28656|NP1L1_MOUSE	Nap1l1
	sp|Q8R080|GTSE1_MOUSE	Gtse1	2	2	25000	0.00519			sp|P63154|CRNL1_MOUSE	Crnkl1	4	6	260000	0.0118			sp|Q7TQH0|ATX2L_MOUSE	Atxn2l	2	4	56000	0.00678			sp|Q99K48|NONO_MOUSE	Nono	3	5	140000	0.028			sp|Q8K310|MATR3_MOUSE	Matr3	4	7	160000	0.00867			tr|O54849|O54849_MOUSE		4	5	370000	0.0317		sp|P08775|RPB1_MOUSE	Polr2a
	sp|P49718|MCM5_MOUSE	Mcm5	2	2	14000	0.00294			sp|Q9Z1X4|ILF3_MOUSE	Ilf3	4	6	350000	0.0161			tr|Q3TJB1|Q3TJB1_MOUSE	Zmym1	2	4	62000	0.00756			sp|P62137|PP1A_MOUSE	Ppp1ca	3	5	150000	0.03			sp|P43276|H15_MOUSE	Hist1h1b	4	7	1600000	0.085			sp|Q922P9|GLYR1_MOUSE	Glyr1	4	5	83000	0.00715		sp|P63154|CRNL1_MOUSE	Crnkl1
	sp|P62915|TF2B_MOUSE	Gtf2b	2	2	21000	0.00443			sp|Q8R080|GTSE1_MOUSE	Gtse1	4	6	290000	0.0132			sp|Q9DAW9|CNN3_MOUSE	Cnn3	2	4	54000	0.00654			tr|Q3TJB1|Q3TJB1_MOUSE	Zmym1	3	5	33000	0.00677			sp|P97496|SMRC1_MOUSE	Smarcc1	4	6	290000	0.0158			sp|P16460|ASSY_MOUSE	Ass1	4	5	130000	0.011		sp|Q8R080|GTSE1_MOUSE	Gtse1
	sp|Q8BK63|KC1A_MOUSE	Csnk1a1	2	2	17000	0.00348			sp|Q05D44|IF2P_MOUSE	Eif5b	4	6	300000	0.0137			sp|Q9D6F9|TBB4A_MOUSE	Tubb4a	2	4	370000	0.0453			tr|Q921K2|Q921K2_MOUSE	Parp1	3	5	280000	0.057			tr|Q3UMT8|Q3UMT8_MOUSE	Hnrnpr	4	6	180000	0.00976			sp|Q6P542|ABCF1_MOUSE	Abcf1	4	5	89000	0.00767		sp|P80315|TCPD_MOUSE	Cct4
	sp|Q69ZX6|MOR2A_MOUSE	Morc2a	2	2	26000	0.00549			tr|Q6IQX8|Q6IQX8_MOUSE	Zfp219	4	6	160000	0.00731			sp|P33610|PRI2_MOUSE	Prim2	2	4	23000	0.00278			sp|Q64213|SF01_MOUSE	Sf1	3	5	41000	0.00832			sp|P33609|DPOLA_MOUSE	Pola1	4	6	110000	0.00589			sp|Q9D554|SF3A3_MOUSE	Sf3a3	4	5	290000	0.0251		sp|Q99P72|RTN4_MOUSE	Rtn4
	sp|P62852|RS25_MOUSE	Rps25	2	2	100000	0.0213			sp|Q9JLQ0|CD2AP_MOUSE	Cd2ap	4	6	500000	0.0231			sp|Q8JZQ9|EIF3B_MOUSE	Eif3b	2	4	33000	0.00399			sp|Q6PCM1|KDM3A_MOUSE	Kdm3a	3	4	110000	0.0228			sp|P23116|EIF3A_MOUSE	Eif3a	4	6	100000	0.00543			sp|Q924C5|ALPK3_MOUSE	Alpk3	4	5	150000	0.0133		sp|Q6NZJ6|IF4G1_MOUSE	Eif4g1
	sp|P48754|BRCA1_MOUSE	Brca1	2	2	52000	0.0108			sp|Q61539|ERR2_MOUSE	Esrrb	4	6	240000	0.011			sp|P62983|RS27A_MOUSE	Rps27a	2	4	300000	0.0366			sp|Q61584|FXR1_MOUSE	Fxr1	3	4	210000	0.0416			sp|Q01320|TOP2A_MOUSE	Top2a	4	6	160000	0.00873			sp|P97496|SMRC1_MOUSE	Smarcc1	4	5	300000	0.0255		sp|Q91W50|CSDE1_MOUSE	Csde1
	sp|Q3TKT4|SMCA4_MOUSE	Smarca4	2	2	19000	0.00398			sp|Q6NSQ7|LTV1_MOUSE	Ltv1	4	6	1500000	0.0699			sp|Q99J62|RFC4_MOUSE	Rfc4	2	4	140000	0.0165			sp|Q64028|PHC1_MOUSE	Phc1	3	4	49000	0.01			sp|P97760|RPB3_MOUSE	Polr2c	4	6	340000	0.0187			sp|Q99LE6|ABCF2_MOUSE	Abcf2	4	5	300000	0.0257		sp|Q8BP47|SYNC_MOUSE	Nars
	sp|P16546|SPTN1_MOUSE	Sptan1	2	2	22000	0.00453			sp|P17427|AP2A2_MOUSE	Ap2a2	4	6	150000	0.00699			sp|Q8BK67|RCC2_MOUSE	Rcc2	2	4	92000	0.0113			sp|P62754|RS6_MOUSE	Rps6	3	4	170000	0.0343			sp|P46061|RAGP1_MOUSE	Rangap1	4	6	350000	0.0193			sp|Q9D168|INT12_MOUSE	Ints12	4	5	380000	0.0328		sp|P97496|SMRC1_MOUSE	Smarcc1
	sp|Q9QWT9|KIFC1_MOUSE	Kifc1	2	2	120000	0.0248			sp|Q9CSN1|SNW1_MOUSE	Snw1	4	6	260000	0.0119			sp|P62852|RS25_MOUSE	Rps25	2	4	600000	0.0726			sp|O35326|SRSF5_MOUSE	Srsf5	3	4	92000	0.0187			sp|Q8BMS1|ECHA_MOUSE	Hadha	4	6	300000	0.0163			sp|Q8BP47|SYNC_MOUSE	Nars	4	5	210000	0.0181		sp|Q91VR5|DDX1_MOUSE	Ddx1
	sp|Q8K088|ZBTB6_MOUSE	Zbtb6	1	8	760000	0.16			sp|Q03147|CDK7_MOUSE	Cdk7	4	6	260000	0.0119			sp|P07901|HS90A_MOUSE	Hsp90aa1	2	3	73000	0.00885			sp|P61290|PSME3_MOUSE	Psme3	3	4	50000	0.0101			sp|P46935|NEDD4_MOUSE	Nedd4	4	6	140000	0.00774			sp|Q61062|DVL3_MOUSE	Dvl3	4	5	230000	0.02		sp|Q61464|ZN638_MOUSE	Znf638
	tr|G5E8R2|G5E8R2_MOUSE	Tpm1	1	7	130000	0.0282			tr|D3Z0M9|D3Z0M9_MOUSE	Ddx23	4	6	400000	0.0182			sp|Q64028|PHC1_MOUSE	Phc1	2	3	26000	0.00313			sp|P12970|RL7A_MOUSE	Rpl7a	3	4	140000	0.028			sp|Q9EPL8|IPO7_MOUSE	Ipo7	4	6	340000	0.0186			sp|Q07832|PLK1_MOUSE	Plk1	4	5	150000	0.0126		sp|Q3UKJ7|SMU1_MOUSE	Smu1
	sp|P68373|TBA1C_MOUSE	Tuba1c	1	4	31000	0.00643			sp|P48972|MYBB_MOUSE	Mybl2	4	6	880000	0.0403			sp|Q62093|SRSF2_MOUSE	Srsf2	2	3	190000	0.0233			sp|P33610|PRI2_MOUSE	Prim2	3	4	32000	0.0065			sp|P52479|UBP10_MOUSE	Usp10	4	6	310000	0.017			sp|Q3U9G9|LBR_MOUSE	Lbr	4	4	230000	0.02		sp|Q6P2K6|P4R3A_MOUSE	Ppp4r3a
	tr|Q792Z1|Q792Z1_MOUSE	Try10	1	4	1000000	0.22			sp|Q6PDM2|SRSF1_MOUSE	Srsf1	4	6	290000	0.0134			sp|P58252|EF2_MOUSE	Eef2	2	3	40000	0.0049			sp|Q80W00|PP1RA_MOUSE	Ppp1r10	3	4	110000	0.0213			sp|Q99ME9|NOG1_MOUSE	Gtpbp4	4	6	870000	0.0476			sp|Q9D8W5|PSD12_MOUSE	Psmd12	4	4	56000	0.00479		sp|P99024|TBB5_MOUSE	Tubb5
	sp|O70456|1433S_MOUSE	Sfn	1	4	28000	0.00584			sp|P17918|PCNA_MOUSE	Pcna	4	5	210000	0.0095			sp|P63037|DNJA1_MOUSE	Dnaja1	2	3	30000	0.00366			sp|P14685|PSMD3_MOUSE	Psmd3	3	4	37000	0.00745			sp|P56960|EXOSX_MOUSE	Exosc10	4	5	91000	0.00498			sp|Q8CDG3|VCIP1_MOUSE	Vcpip1	4	4	93000	0.008		sp|Q9D0D5|T2EA_MOUSE	Gtf2e1
	sp|P14206|RSSA_MOUSE	Rpsa	1	3	48000	0.00999			sp|O88569|ROA2_MOUSE	Hnrnpa2b1	4	5	300000	0.0139			sp|Q91WK0|LRRF2_MOUSE	Lrrfip2	2	3	110000	0.0139			sp|P70398|USP9X_MOUSE	Usp9x	3	4	33000	0.00677			sp|Q7TQH0|ATX2L_MOUSE	Atxn2l	4	5	160000	0.00895			sp|Q8BJS8|MTBP_MOUSE	Mtbp	4	4	54000	0.00464		sp|Q9Z2D8|MBD3_MOUSE	Mbd3
	sp|P43275|H11_MOUSE	Hist1h1a	1	3	38000	0.00806			sp|Q8CH02|SUGP1_MOUSE	Sugp1	4	5	270000	0.0125			sp|Q8CGC7|SYEP_MOUSE	Eprs	2	3	200000	0.0239			sp|Q8K2T8|PAF1_MOUSE	Paf1	3	4	18000	0.00359			sp|Q9CW03|SMC3_MOUSE	Smc3	4	5	160000	0.00857			sp|Q91YR7|PRP6_MOUSE	Prpf6	4	4	120000	0.01		sp|Q7M764|U17PE_MOUSE	Usp17le
	tr|Q8R5L1|Q8R5L1_MOUSE	C1qbp	1	3	1500000	0.31			sp|Q9CWK3|CD2B2_MOUSE	Cd2bp2	4	5	480000	0.0219			sp|P46471|PRS7_MOUSE	Psmc2	2	3	27000	0.00328			sp|P97311|MCM6_MOUSE	Mcm6	3	4	95000	0.0193			sp|Q8R081|HNRPL_MOUSE	Hnrnpl	4	5	220000	0.0118			sp|Q3V1V3|ESF1_MOUSE	Esf1	4	4	110000	0.0094		sp|P62754|RS6_MOUSE	Rps6
	sp|Q8C0C7|SYFA_MOUSE	Farsa	1	3	17000	0.00354			sp|P14685|PSMD3_MOUSE	Psmd3	4	5	170000	0.00794			sp|Q60520|SIN3A_MOUSE	Sin3a	2	3	32000	0.00395			sp|Q9R1C0|TAF7_MOUSE	Taf7	3	4	100000	0.021			sp|A2AGT5|CKAP5_MOUSE	Ckap5	4	5	110000	0.00577			sp|P48754|BRCA1_MOUSE	Brca1	4	4	110000	0.00948		sp|Q60973|RBBP7_MOUSE	Rbbp7
	sp|Q7TNP2|2AAB_MOUSE	Ppp2r1b	1	3	15000	0.00306			sp|P14206|RSSA_MOUSE	Rpsa	4	5	660000	0.03			sp|P11260|LORF1_MOUSE		2	3	58000	0.00709			sp|Q8BM75|ARI5B_MOUSE	Arid5b	3	4	49000	0.01			sp|Q8R1B4|EIF3C_MOUSE	Eif3c	4	5	180000	0.00978			sp|Q08943|SSRP1_MOUSE	Ssrp1	3	8	150000	0.0132		sp|Q80X50|UBP2L_MOUSE	Ubap2l
	tr|B2RQA7|B2RQA7_MOUSE	Ncapg	1	3	13000	0.00282			sp|Q99LI5|ZN281_MOUSE	Znf281	4	5	91000	0.00414			sp|O08784|TCOF_MOUSE	Tcof1	2	3	52000	0.00637			sp|Q6DFW4|NOP58_MOUSE	Nop58	3	4	41000	0.00829			sp|O88491|NSD1_MOUSE	Nsd1	4	5	170000	0.0091			sp|Q8CCF0|PRP31_MOUSE	Prpf31	3	7	170000	0.0144		sp|Q9CQJ4|RING2_MOUSE	Rnf2
	sp|Q8BG32|PSD11_MOUSE	Psmd11	1	3	20000	0.0041			sp|P20664|PRI1_MOUSE	Prim1	4	5	790000	0.0364			sp|P62996|TRA2B_MOUSE	Tra2b	2	3	33000	0.00407			sp|Q9Z1X4|ILF3_MOUSE	Ilf3	3	4	49000	0.00992			sp|Q569Z6|TR150_MOUSE	Thrap3	4	5	340000	0.0187			sp|Q8QZY9|SF3B4_MOUSE	Sf3b4	3	7	850000	0.0729		sp|Q9CY58|PAIRB_MOUSE	Serbp1
	sp|Q8CI11|GNL3_MOUSE	Gnl3	1	3	8800	0.00186			sp|P58771|TPM1_MOUSE	Tpm1	4	5	290000	0.0133			sp|Q61584|FXR1_MOUSE	Fxr1	2	3	110000	0.0135			sp|O08638|MYH11_MOUSE	Myh11	3	4	84000	0.0169			sp|Q99P72|RTN4_MOUSE	Rtn4	4	5	140000	0.0077			sp|Q9R1X4|TIM_MOUSE	Timeless	3	7	64000	0.00551		sp|Q8VCE2|GPN1_MOUSE	Gpn1
	sp|P62869|ELOB_MOUSE	Elob	1	3	300000	0.063			sp|Q64127|TIF1A_MOUSE	Trim24	4	5	130000	0.00586			sp|P09803|CADH1_MOUSE	Cdh1	2	3	29000	0.00352			sp|Q6NZJ6|IF4G1_MOUSE	Eif4g1	3	4	84000	0.0171			sp|Q00547|HMMR_MOUSE	Hmmr	4	5	290000	0.0159			sp|Q8VH51|RBM39_MOUSE	Rbm39	3	6	400000	0.0347		sp|P47753|CAZA1_MOUSE	Capza1
	tr|Q91VT0|Q91VT0_MOUSE	Pold1	1	2	53000	0.0111			sp|Q9R1C0|TAF7_MOUSE	Taf7	4	5	200000	0.00918			sp|P62900|RL31_MOUSE	Rpl31	2	3	38000	0.00459			sp|Q9D8N0|EF1G_MOUSE	Eef1g	3	4	180000	0.0361			sp|Q8BZH4|POGZ_MOUSE	Pogz	4	5	220000	0.0118			sp|Q9D0D5|T2EA_MOUSE	Gtf2e1	3	6	210000	0.0183		sp|Q9D6Z1|NOP56_MOUSE	Nop56
	sp|Q62093|SRSF2_MOUSE	Srsf2	1	2	21000	0.00431			sp|Q99JF8|PSIP1_MOUSE	Psip1	4	5	440000	0.0199			sp|Q8C092|TAF5_MOUSE	Taf5	2	3	15000	0.00181			sp|B2RQC6|PYR1_MOUSE	Cad	3	4	56000	0.0113			sp|Q9D8N0|EF1G_MOUSE	Eef1g	4	5	370000	0.0204			sp|Q9JLI8|SART3_MOUSE	Sart3	3	6	250000	0.0211		sp|P62334|PRS10_MOUSE	Psmc6
	sp|P80316|TCPE_MOUSE	Cct5	1	2	31000	0.00659			sp|Q61584|FXR1_MOUSE	Fxr1	4	5	770000	0.0353			sp|Q91WN1|DNJC9_MOUSE	Dnajc9	2	3	95000	0.0116			sp|P97477|AURKA_MOUSE	Aurka	3	4	65000	0.0132			tr|Q99LF8|Q99LF8_MOUSE	Pabpc4	4	5	360000	0.0199			sp|P63037|DNJA1_MOUSE	Dnaja1	3	6	190000	0.0166		sp|Q8R326|PSPC1_MOUSE	Pspc1
	sp|Q99J36|THUM1_MOUSE	Thumpd1	1	2	14000	0.00285			sp|Q61033|LAP2A_MOUSE	Tmpo	4	5	210000	0.00939			sp|Q08288|LYAR_MOUSE	Lyar	2	3	40000	0.00483			sp|O35593|PSDE_MOUSE	Psmd14	3	4	86000	0.0174			sp|P48972|MYBB_MOUSE	Mybl2	4	5	330000	0.018			sp|Q9QXX4|CMC2_MOUSE	Slc25a13	3	6	71000	0.00612		sp|P52479|UBP10_MOUSE	Usp10
	sp|Q8JZX4|SPF45_MOUSE	Rbm17	1	2	26000	0.00548			sp|P61222|ABCE1_MOUSE	Abce1	4	5	170000	0.0078			sp|Q69ZR9|TASOR_MOUSE	Fam208a	2	3	51000	0.00622			sp|P23116|EIF3A_MOUSE	Eif3a	3	4	22000	0.00443			sp|Q9WUK4|RFC2_MOUSE	Rfc2	4	4	150000	0.00815			sp|Q8R326|PSPC1_MOUSE	Pspc1	3	6	370000	0.0315		sp|P33610|PRI2_MOUSE	Prim2
	sp|O88907|PIAS1_MOUSE	Pias1	1	2	74000	0.0156			sp|O88491|NSD1_MOUSE	Nsd1	4	5	140000	0.00634			sp|Q7TNE3|SPAG7_MOUSE	Spag7	2	3	170000	0.0203			sp|Q922U1|PRPF3_MOUSE	Prpf3	3	4	60000	0.0121			sp|Q99MN9|PCCB_MOUSE	Pccb	4	4	130000	0.00689			sp|Q9QYJ0|DNJA2_MOUSE	Dnaja2	3	6	78000	0.00668		sp|Q6PDM2|SRSF1_MOUSE	Srsf1
	sp|Q8QZY9|SF3B4_MOUSE	Sf3b4	1	2	26000	0.00535			sp|Q76MZ3|2AAA_MOUSE	Ppp2r1a	4	5	780000	0.0359			sp|P24788|CD11B_MOUSE	Cdk11b	2	3	18000	0.00223			sp|Q07832|PLK1_MOUSE	Plk1	3	4	53000	0.0107			sp|Q8BM75|ARI5B_MOUSE	Arid5b	4	4	140000	0.00758			sp|Q9R1C7|PR40A_MOUSE	Prpf40a	3	6	360000	0.031		sp|Q8K4B0|MTA1_MOUSE	Mta1
	sp|Q9CXG3|PPIL4_MOUSE	Ppil4	1	2	20000	0.00422			sp|A2BE28|LAS1L_MOUSE	Las1l	4	5	210000	0.00946			sp|Q99PM3|TF2AA_MOUSE	Gtf2a1	2	3	50000	0.00615			sp|O09130|NF2IP_MOUSE	Nfatc2ip	3	3	40000	0.00811			sp|P27641|XRCC5_MOUSE	Xrcc5	4	4	200000	0.0109			sp|Q6NXI6|RPRD2_MOUSE	Rprd2	3	6	120000	0.00998		tr|Q921K2|Q921K2_MOUSE	Parp1
	sp|Q8BIW1|PRUN1_MOUSE	Prune1	1	2	9200	0.00192			tr|Q3UMT8|Q3UMT8_MOUSE	Hnrnpr	4	4	130000	0.00589			sp|Q8BK63|KC1A_MOUSE	Csnk1a1	2	3	32000	0.0039			sp|Q9D819|IPYR_MOUSE	Ppa1	3	3	40000	0.00803			sp|P32067|LA_MOUSE	Ssb	4	4	230000	0.0125			sp|P57776|EF1D_MOUSE	Eef1d	3	6	340000	0.0289		tr|Q3U0X6|Q3U0X6_MOUSE	Zfp217
	sp|P27546|MAP4_MOUSE	Map4	1	2	9700	0.00204			sp|Q6ZQ88|KDM1A_MOUSE	Kdm1a	4	4	220000	0.0101			tr|D3Z0M9|D3Z0M9_MOUSE	Ddx23	2	3	42000	0.00507			sp|P32233|DRG1_MOUSE	Drg1	3	3	32000	0.00646			sp|Q9D706|RPAP3_MOUSE	Rpap3	4	4	1500000	0.0793			sp|Q8C2E7|WASC5_MOUSE	Washc5	3	6	83000	0.00711		sp|Q501J6|DDX17_MOUSE	Ddx17
	sp|P97931|UNG_MOUSE	Ung	1	2	18000	0.00388			sp|Q922D8|C1TC_MOUSE	Mthfd1	4	4	250000	0.0112			sp|O35286|DHX15_MOUSE	Dhx15	2	3	46000	0.00561			sp|Q61699|HS105_MOUSE	Hsph1	3	3	39000	0.00782			sp|Q9D0D4|DIM1_MOUSE	Dimt1	4	4	170000	0.00916			sp|Q6PDM2|SRSF1_MOUSE	Srsf1	3	6	140000	0.0118		sp|Q6DFW4|NOP58_MOUSE	Nop58
	sp|P49717|MCM4_MOUSE	Mcm4	1	2	33000	0.00703			sp|Q80WE4|KI20B_MOUSE	Kif20b	4	4	180000	0.00834			sp|Q9JHJ0|TMOD3_MOUSE	Tmod3	2	3	160000	0.0194			sp|O88491|NSD1_MOUSE	Nsd1	3	3	21000	0.00425			sp|Q61062|DVL3_MOUSE	Dvl3	4	4	400000	0.0217			sp|P52479|UBP10_MOUSE	Usp10	3	6	200000	0.017		sp|Q64028|PHC1_MOUSE	Phc1
	sp|Q3TKY6|CWC27_MOUSE	Cwc27	1	2	30000	0.00631			sp|Q9EP71|RAI14_MOUSE	Rai14	4	4	150000	0.00677			sp|Q6ZQ38|CAND1_MOUSE	Cand1	2	3	33000	0.00407			sp|Q8JZQ9|EIF3B_MOUSE	Eif3b	3	3	78000	0.0159			sp|Q9QYJ3|DNJB1_MOUSE	Dnajb1	3	9	290000	0.0159			sp|Q99J95|CDK9_MOUSE	Cdk9	3	6	190000	0.0162		sp|Q571G4|LIN54_MOUSE	Lin54
	sp|P42669|PURA_MOUSE	Pura	1	2	14000	0.00289			sp|P97496|SMRC1_MOUSE	Smarcc1	4	4	100000	0.00463			sp|Q8BP67|RL24_MOUSE	Rpl24	2	3	130000	0.0157			sp|Q924C5|ALPK3_MOUSE	Alpk3	3	3	48000	0.00969			sp|Q9D0D5|T2EA_MOUSE	Gtf2e1	3	8	300000	0.0166			sp|P23804|MDM2_MOUSE	Mdm2	3	5	170000	0.0149		sp|Q8BJS8|MTBP_MOUSE	Mtbp
	sp|Q8K4B0|MTA1_MOUSE	Mta1	1	2	9100	0.00191			sp|Q9Z103|ADNP_MOUSE	Adnp	4	4	300000	0.0139			sp|Q571G4|LIN54_MOUSE	Lin54	2	3	76000	0.00925			sp|Q7TQH0|ATX2L_MOUSE	Atxn2l	3	3	33000	0.00672			sp|Q9DAW9|CNN3_MOUSE	Cnn3	3	8	830000	0.0451			sp|P17918|PCNA_MOUSE	Pcna	3	5	170000	0.0146		sp|Q8CH18|CCAR1_MOUSE	Ccar1
	sp|O70251|EF1B_MOUSE	Eef1b	1	2	12000	0.00258			sp|Q8R2K4|TAF6L_MOUSE	Taf6l	4	4	200000	0.00937			sp|Q8CGP1|H2B1K_MOUSE	Hist1h2bk	2	3	110000	0.013			sp|Q8BP47|SYNC_MOUSE	Nars	3	3	53000	0.0106			sp|O35737|HNRH1_MOUSE	Hnrnph1	3	7	870000	0.0476			sp|Q60668|HNRPD_MOUSE	Hnrnpd	3	5	1500000	0.13		sp|P33609|DPOLA_MOUSE	Pola1
	sp|Q69ZR9|TASOR_MOUSE	Fam208a	1	2	33000	0.00694			sp|E9Q5G3|KIF23_MOUSE	Kif23	4	4	100000	0.00469			sp|Q9D880|TIM50_MOUSE	Timm50	2	3	21000	0.00258			sp|P70288|HDAC2_MOUSE	Hdac2	3	3	87000	0.0177			tr|A0A1C7CYU6|A0A1C7CYU6_MOUSE	Zscan4-ps2	3	7	520000	0.0282			sp|O35326|SRSF5_MOUSE	Srsf5	3	5	200000	0.0172		sp|P52293|IMA1_MOUSE	Kpna2
	sp|P62983|RS27A_MOUSE	Rps27a	1	2	120000	0.0244			sp|Q9CZV5|ST65G_MOUSE	Supt7l	4	4	190000	0.00852			sp|P80315|TCPD_MOUSE	Cct4	2	3	16000	0.0019			sp|Q99KP6|PRP19_MOUSE	Prpf19	3	3	59000	0.012			sp|Q8VH51|RBM39_MOUSE	Rbm39	3	7	1400000	0.0782			sp|O35654|DPOD2_MOUSE	Pold2	3	5	330000	0.0281		sp|Q99104|MYO5A_MOUSE	Myo5a
	sp|P58774|TPM2_MOUSE	Tpm2	1	2	80000	0.0168			sp|Q99ME9|NOG1_MOUSE	Gtpbp4	4	4	330000	0.0151			sp|P62137|PP1A_MOUSE	Ppp1ca	2	3	55000	0.00676			sp|Q8BTM8|FLNA_MOUSE	Flna	3	3	81000	0.0164			sp|Q60759|GCDH_MOUSE	Gcdh	3	7	390000	0.0213			sp|P12970|RL7A_MOUSE	Rpl7a	3	5	340000	0.029		sp|P23116|EIF3A_MOUSE	Eif3a
	sp|Q8VI33|TAF9_MOUSE	Taf9	1	2	27000	0.00567			sp|P97379|G3BP2_MOUSE	G3bp2	3	11	1100000	0.0524			sp|Q6NZA9|TAF9B_MOUSE	Taf9b	2	3	110000	0.0132			sp|P56959|FUS_MOUSE	Fus	3	3	160000	0.0333			sp|Q8R3N1|NOP14_MOUSE	Nop14	3	7	250000	0.0134			sp|Q8K305|NSL1_MOUSE	Nsl1	3	5	51000	0.00437		sp|Q8CHY6|P66A_MOUSE	Gatad2a
	sp|P57722|PCBP3_MOUSE	Pcbp3	1	2	61000	0.0128			sp|Q9CWX9|DDX47_MOUSE	Ddx47	3	9	120000	0.00562			sp|Q3U1J4|DDB1_MOUSE	Ddb1	2	3	44000	0.00539			sp|P52480|KPYM_MOUSE	Pkm	3	3	41000	0.00832			tr|Q3TJB1|Q3TJB1_MOUSE	Zmym1	3	7	99000	0.00542			sp|Q6ZQ88|KDM1A_MOUSE	Kdm1a	3	5	140000	0.012		sp|P32067|LA_MOUSE	Ssb
	sp|Q9JKB3|YBOX3_MOUSE	Ybx3	1	2	38000	0.00799			sp|P58252|EF2_MOUSE	Eef2	3	8	350000	0.0159			sp|P47963|RL13_MOUSE	Rpl13	2	3	120000	0.0149			sp|Q3UPF5|ZCCHV_MOUSE	Zc3hav1	3	3	80000	0.0162			sp|Q6NXI6|RPRD2_MOUSE	Rprd2	3	7	120000	0.00675			sp|Q8BY71|HAT1_MOUSE	Hat1	3	5	180000	0.0154		tr|B7ZN52|B7ZN52_MOUSE	Lmo7
	sp|P68368|TBA4A_MOUSE	Tuba4a	1	2	15000	0.0031			sp|O88907|PIAS1_MOUSE	Pias1	3	7	470000	0.0213			sp|Q7TSZ8|NACC1_MOUSE	Nacc1	2	3	31000	0.00374			sp|P54775|PRS6B_MOUSE	Psmc4	3	3	37000	0.00747			sp|Q99J95|CDK9_MOUSE	Cdk9	3	7	350000	0.0194			sp|P62137|PP1A_MOUSE	Ppp1ca	3	5	240000	0.0205		tr|Q8C7C3|Q8C7C3_MOUSE	Tpm3
	sp|Q9D8B3|CHM4B_MOUSE	Chmp4b	1	2	32000	0.00664			tr|Q3TJB1|Q3TJB1_MOUSE	Zmym1	3	7	200000	0.00934			sp|P49718|MCM5_MOUSE	Mcm5	2	3	43000	0.00525			tr|Q8K205|Q8K205_MOUSE	Pop1	3	3	33000	0.00672			sp|Q9CY58|PAIRB_MOUSE	Serbp1	3	6	500000	0.0272			sp|P70388|RAD50_MOUSE	Rad50	3	5	130000	0.0109		sp|Q9R1X4|TIM_MOUSE	Timeless
	sp|P60335|PCBP1_MOUSE	Pcbp1	1	2	46000	0.0097			sp|Q99PU8|DHX30_MOUSE	Dhx30	3	7	63000	0.00287			sp|Q5DTW7|K1551_MOUSE	Kiaa1551	2	3	70000	0.00857			sp|P17427|AP2A2_MOUSE	Ap2a2	3	3	19000	0.00394			sp|Q9QXX4|CMC2_MOUSE	Slc25a13	3	6	160000	0.00899			sp|P63154|CRNL1_MOUSE	Crnkl1	3	5	130000	0.0113		sp|Q3URQ0|TEX10_MOUSE	Tex10
	sp|Q8CI43|MYL6B_MOUSE	Myl6b	1	2	230000	0.0491			sp|P62137|PP1A_MOUSE	Ppp1ca	3	7	250000	0.0115			sp|Q6A026|PDS5A_MOUSE	Pds5a	2	2	18000	0.00215			tr|D3Z0M9|D3Z0M9_MOUSE	Ddx23	3	3	34000	0.00695			sp|Q7TNC4|LC7L2_MOUSE	Luc7l2	3	6	400000	0.0218			sp|Q9DAW6|PRP4_MOUSE	Prpf4	3	5	160000	0.0137		sp|Q9JJ28|FLII_MOUSE	Flii
	sp|Q6PCM1|KDM3A_MOUSE	Kdm3a	1	2	44000	0.00916			sp|P80316|TCPE_MOUSE	Cct5	3	6	240000	0.0112			sp|P32067|LA_MOUSE	Ssb	2	2	33000	0.00402			sp|Q66JQ7|KNL1_MOUSE	Knl1	3	3	38000	0.00767			sp|Q9D902|T2EB_MOUSE	Gtf2e2	3	6	600000	0.0326			sp|Q99KP6|PRP19_MOUSE	Prpf19	3	5	360000	0.0311		sp|Q62018|CTR9_MOUSE	Ctr9
	sp|Q6NZF1|ZC11A_MOUSE	Zc3h11a	1	2	43000	0.00912			sp|Q5SVQ0|KAT7_MOUSE	Kat7	3	6	120000	0.00556			sp|P14685|PSMD3_MOUSE	Psmd3	2	2	26000	0.0032			sp|P62996|TRA2B_MOUSE	Tra2b	2	5	70000	0.0141			sp|Q6NVF9|CPSF6_MOUSE	Cpsf6	3	6	89000	0.00483			sp|P54775|PRS6B_MOUSE	Psmc4	3	5	100000	0.00865		sp|Q6ZQ58|LARP1_MOUSE	Larp1
	sp|Q91VR2|ATPG_MOUSE	Atp5c1	1	2	73000	0.0153			sp|P61290|PSME3_MOUSE	Psme3	3	6	310000	0.0141			sp|Q3URK3|TET1_MOUSE	Tet1	2	2	26000	0.00311			sp|P17879|HS71B_MOUSE	Hspa1b	2	5	1300000	0.26			sp|Q9D6F9|TBB4A_MOUSE	Tubb4a	3	6	940000	0.051			sp|Q91VR5|DDX1_MOUSE	Ddx1	3	5	160000	0.0136		sp|Q6PR54|RIF1_MOUSE	Rif1
	sp|Q64701|RBL1_MOUSE	Rbl1	1	2	24000	0.00505			sp|Q9Z2D8|MBD3_MOUSE	Mbd3	3	6	200000	0.00922			sp|Q6PCM1|KDM3A_MOUSE	Kdm3a	2	2	35000	0.00427			sp|Q3UEB3|PUF60_MOUSE	Puf60	2	4	46000	0.0094			sp|P57776|EF1D_MOUSE	Eef1d	3	6	490000	0.0269			sp|O35593|PSDE_MOUSE	Psmd14	3	5	330000	0.0284		sp|P70398|USP9X_MOUSE	Usp9x
	sp|P84104|SRSF3_MOUSE	Srsf3	1	2	18000	0.0037			sp|P16460|ASSY_MOUSE	Ass1	3	6	340000	0.0155			sp|P57776|EF1D_MOUSE	Eef1d	2	2	79000	0.00966			sp|Q8VHR5|P66B_MOUSE	Gatad2b	2	4	81000	0.0164			sp|Q78ZA7|NP1L4_MOUSE	Nap1l4	3	6	620000	0.0339			sp|P97452|BOP1_MOUSE	Bop1	3	5	120000	0.0107		sp|Q9D0F6|RFC5_MOUSE	Rfc5
	sp|P70168|IMB1_MOUSE	Kpnb1	1	2	11000	0.00228			sp|O09106|HDAC1_MOUSE	Hdac1	3	6	1500000	0.0664			sp|Q9CYI4|LUC7L_MOUSE	Luc7l	2	2	43000	0.00525			sp|Q9ESX5|DKC1_MOUSE	Dkc1	2	4	35000	0.00712			sp|Q91VR2|ATPG_MOUSE	Atp5c1	3	6	460000	0.0252			tr|Q3TJB1|Q3TJB1_MOUSE	Zmym1	3	5	43000	0.0037		sp|Q9D8W5|PSD12_MOUSE	Psmd12
	tr|Q9D9G7|Q9D9G7_MOUSE	1700074P13Rik	1	2	380000	0.0801			sp|Q61183|PAPOA_MOUSE	Papola	3	6	150000	0.00671			sp|O70551|SRPK1_MOUSE	Srpk1	2	2	26000	0.00316			sp|P63037|DNJA1_MOUSE	Dnaja1	2	4	80000	0.0162			sp|Q9R1C0|TAF7_MOUSE	Taf7	3	6	310000	0.0169			sp|P97311|MCM6_MOUSE	Mcm6	3	5	410000	0.035		sp|Q5NBX1|COBL_MOUSE	Cobl
	sp|Q8BP67|RL24_MOUSE	Rpl24	1	2	56000	0.0118			sp|P62915|TF2B_MOUSE	Gtf2b	3	6	350000	0.016			sp|P33609|DPOLA_MOUSE	Pola1	2	2	49000	0.00598			sp|P70700|RPA2_MOUSE	Polr1b	2	4	92000	0.0186			sp|Q5SU73|COIL_MOUSE	Coil	3	6	130000	0.00716			sp|Q9Z2N8|ACL6A_MOUSE	Actl6a	3	5	68000	0.00584		sp|Q99ME9|NOG1_MOUSE	Gtpbp4
	sp|Q61550|RAD21_MOUSE	Rad21	1	2	37000	0.00782			sp|Q5SF07|IF2B2_MOUSE	Igf2bp2	3	6	280000	0.0129			sp|P61965|WDR5_MOUSE	Wdr5	2	2	66000	0.00805			sp|P28656|NP1L1_MOUSE	Nap1l1	2	4	240000	0.0495			sp|P17918|PCNA_MOUSE	Pcna	3	5	230000	0.0126			sp|Q9WVJ2|PSD13_MOUSE	Psmd13	3	5	92000	0.00795		sp|Q8VDJ3|VIGLN_MOUSE	Hdlbp
	sp|Q9EPL8|IPO7_MOUSE	Ipo7	1	2	49000	0.0103			sp|Q9QYJ3|DNJB1_MOUSE	Dnajb1	3	6	480000	0.022			sp|Q99LE6|ABCF2_MOUSE	Abcf2	2	2	44000	0.00536			sp|Q62093|SRSF2_MOUSE	Srsf2	2	4	230000	0.0466			tr|Q5RIN0|Q5RIN0_MOUSE	Ncor1	3	5	190000	0.0103			sp|Q8QZY1|EIF3L_MOUSE	Eif3l	3	4	59000	0.00509		sp|Q8K4L3|SVIL_MOUSE	Svil
	sp|Q8BFQ4|WDR82_MOUSE	Wdr82	1	2	8900	0.00186			sp|Q9CQG2|MET16_MOUSE	Mettl16	3	6	210000	0.00947			sp|Q8CHY6|P66A_MOUSE	Gatad2a	2	2	34000	0.00418			sp|P16460|ASSY_MOUSE	Ass1	2	4	31000	0.00637			sp|Q922F4|TBB6_MOUSE	Tubb6	3	5	400000	0.0218			sp|Q5XJE5|LEO1_MOUSE	Leo1	3	4	370000	0.0315		sp|P17156|HSP72_MOUSE	Hspa2
	tr|Q3TJB1|Q3TJB1_MOUSE	Zmym1	1	2	8400	0.00177			sp|Q8BMS1|ECHA_MOUSE	Hadha	3	5	140000	0.0065			sp|P47955|RLA1_MOUSE	Rplp1	2	2	24000	0.00294			sp|Q91V92|ACLY_MOUSE	Acly	2	4	100000	0.0203			sp|Q3V0C5|UBP48_MOUSE	Usp48	3	5	190000	0.0102			sp|Q1PSW8|LIN41_MOUSE	Trim71	3	4	170000	0.0147		sp|Q9D902|T2EB_MOUSE	Gtf2e2
	sp|P68040|RACK1_MOUSE	Rack1	1	2	19000	0.00389			sp|Q8K327|CHAP1_MOUSE	Champ1	3	5	240000	0.0108			sp|Q8CCF0|PRP31_MOUSE	Prpf31	2	2	10000	0.00122			sp|Q80WS3|FBLL1_MOUSE	Fbll1	2	4	250000	0.0506			sp|P16460|ASSY_MOUSE	Ass1	3	5	330000	0.018			sp|Q8C796|RCOR2_MOUSE	Rcor2	3	4	54000	0.00461		sp|O35737|HNRH1_MOUSE	Hnrnph1
	sp|P34022|RANG_MOUSE	Ranbp1	1	2	53000	0.011			sp|Q3U9G9|LBR_MOUSE	Lbr	3	5	280000	0.0129			sp|Q9DB00|GON4L_MOUSE	Gon4l	2	2	29000	0.00356			sp|Q6ZQ58|LARP1_MOUSE	Larp1	2	4	88000	0.0178			sp|P33611|DPOA2_MOUSE	Pola2	3	5	130000	0.00702			sp|Q99LH1|NOG2_MOUSE	Gnl2	3	4	92000	0.00787		sp|Q60668|HNRPD_MOUSE	Hnrnpd
	sp|Q04750|TOP1_MOUSE	Top1	1	2	19000	0.00399			sp|Q9CX86|ROA0_MOUSE	Hnrnpa0	3	5	940000	0.0432			sp|P27546|MAP4_MOUSE	Map4	2	2	33000	0.00398			tr|J3QP73|J3QP73_MOUSE	Gm20765	2	4	280000	0.0569			sp|Q61033|LAP2A_MOUSE	Tmpo	3	5	200000	0.0107			sp|Q99JX7|NXF1_MOUSE	Nxf1	3	4	78000	0.00673		tr|D3Z0M9|D3Z0M9_MOUSE	Ddx23
	sp|P97311|MCM6_MOUSE	Mcm6	1	2	20000	0.00419			sp|Q8QZY9|SF3B4_MOUSE	Sf3b4	3	5	2500000	0.11			sp|P61161|ARP2_MOUSE	Actr2	2	2	56000	0.00687			sp|Q99J62|RFC4_MOUSE	Rfc4	2	4	190000	0.039			sp|P14685|PSMD3_MOUSE	Psmd3	3	5	220000	0.012			sp|Q9DCD2|SYF1_MOUSE	Xab2	3	4	54000	0.00467		sp|P52432|RPAC1_MOUSE	Polr1c
	tr|Q5FWB6|Q5FWB6_MOUSE	Rplp0	1	2	6500	0.00136			sp|Q60710|SAMH1_MOUSE	Samhd1	3	5	95000	0.00433			sp|P49717|MCM4_MOUSE	Mcm4	2	2	23000	0.00277			sp|Q6NSQ7|LTV1_MOUSE	Ltv1	2	4	92000	0.0187			sp|G5E8G2|U17PD_MOUSE	Usp17ld	3	5	360000	0.0194			sp|Q99KG3|RBM10_MOUSE	Rbm10	3	4	140000	0.0118		tr|O54849|O54849_MOUSE
	sp|P45591|COF2_MOUSE	Cfl2	1	2	20000	0.00424			sp|Q9DAW9|CNN3_MOUSE	Cnn3	3	5	220000	0.00994			sp|Q99MN1|SYK_MOUSE	Kars	2	2	12000	0.00151			sp|Q69ZX6|MOR2A_MOUSE	Morc2a	2	4	120000	0.0239			sp|Q8VHK9|DHX36_MOUSE	Dhx36	3	5	73000	0.00396			sp|Q8BG30|NELFA_MOUSE	Nelfa	3	4	200000	0.0168		sp|P62137|PP1A_MOUSE	Ppp1ca
	sp|P63154|CRNL1_MOUSE	Crnkl1	1	2	16000	0.00339			sp|Q9D6Z1|NOP56_MOUSE	Nop56	3	5	300000	0.0139			sp|P51660|DHB4_MOUSE	Hsd17b4	2	2	35000	0.00431			sp|P07901|HS90A_MOUSE	Hsp90aa1	2	3	140000	0.029			sp|Q8VCD5|MED17_MOUSE	Med17	3	5	140000	0.00784			sp|Q61033|LAP2A_MOUSE	Tmpo	3	4	130000	0.0113		sp|Q9QYJ3|DNJB1_MOUSE	Dnajb1
	sp|Q1PSW8|LIN41_MOUSE	Trim71	1	2	7700	0.00162			sp|Q9ESX5|DKC1_MOUSE	Dkc1	3	5	140000	0.00659			sp|P51141|DVL1_MOUSE	Dvl1	2	2	41000	0.00497			sp|Q571G4|LIN54_MOUSE	Lin54	2	3	63000	0.0127			sp|P70398|USP9X_MOUSE	Usp9x	3	5	59000	0.00324			sp|Q6ZQ38|CAND1_MOUSE	Cand1	3	4	59000	0.00504		sp|P17918|PCNA_MOUSE	Pcna
	sp|P07901|HS90A_MOUSE	Hsp90aa1	1	1	11000	0.00229			sp|Q3THE2|ML12B_MOUSE	Myl12b	3	5	350000	0.016			sp|Q80X50|UBP2L_MOUSE	Ubap2l	2	2	28000	0.00337			sp|Q7TNC4|LC7L2_MOUSE	Luc7l2	2	3	56000	0.0114			sp|Q8BK63|KC1A_MOUSE	Csnk1a1	3	5	190000	0.0101			sp|Q9Z204|HNRPC_MOUSE	Hnrnpc	3	4	98000	0.00841		tr|A0A1C7CYV3|A0A1C7CYV3_MOUSE	Zscan4-ps1
	tr|A0A1D9BZF0|A0A1D9BZF0_MOUSE		1	1	15000	0.00321			sp|Q91V92|ACLY_MOUSE	Acly	3	5	180000	0.00828			sp|Q8CI11|GNL3_MOUSE	Gnl3	2	2	18000	0.00216			sp|Q9CYI4|LUC7L_MOUSE	Luc7l	2	3	55000	0.0112			sp|Q923E4|SIR1_MOUSE	Sirt1	3	5	280000	0.0151			tr|E9Q3G8|E9Q3G8_MOUSE	Nup153	3	4	140000	0.0117		sp|Q9R1C7|PR40A_MOUSE	Prpf40a
	sp|Q9DCH4|EIF3F_MOUSE	Eif3f	1	1	4500	0.000944			sp|Q6PR54|RIF1_MOUSE	Rif1	3	5	58000	0.00265			sp|Q9R1C7|PR40A_MOUSE	Prpf40a	2	2	29000	0.0035			tr|Q5RIN0|Q5RIN0_MOUSE	Ncor1	2	3	52000	0.0105			sp|Q9CPN8|IF2B3_MOUSE	Igf2bp3	3	5	170000	0.00918			sp|P43276|H15_MOUSE	Hist1h1b	3	4	530000	0.0459		sp|P14206|RSSA_MOUSE	Rpsa
	sp|Q5SFM8|RBM27_MOUSE	Rbm27	1	1	9400	0.00197			sp|Q61510|TRI25_MOUSE	Trim25	3	5	190000	0.00889			sp|P52479|UBP10_MOUSE	Usp10	2	2	27000	0.00327			sp|Q5XJE5|LEO1_MOUSE	Leo1	2	3	29000	0.00595			sp|O09000|NCOA3_MOUSE	Ncoa3	3	5	220000	0.0118			sp|Q3TUF7|YETS2_MOUSE	Yeats2	3	4	89000	0.00765		sp|Q8C735|LIN9_MOUSE	Lin9
	sp|Q922P9|GLYR1_MOUSE	Glyr1	1	1	21000	0.00442			sp|O08784|TCOF_MOUSE	Tcof1	3	5	160000	0.0071			sp|P11440|CDK1_MOUSE	Cdk1	2	2	22000	0.00268			sp|Q8CCF0|PRP31_MOUSE	Prpf31	2	3	20000	0.0041			sp|Q9ERF3|WDR61_MOUSE	Wdr61	3	5	73000	0.00398			sp|Q7TSZ8|NACC1_MOUSE	Nacc1	3	4	150000	0.013		sp|Q922P9|GLYR1_MOUSE	Glyr1
	sp|Q8C263|SKA3_MOUSE	Ska3	1	1	11000	0.00228			tr|B2RQG2|B2RQG2_MOUSE	Phf3	3	5	180000	0.0084			sp|Q91W50|CSDE1_MOUSE	Csde1	2	2	46000	0.00559			sp|Q9D6F9|TBB4A_MOUSE	Tubb4a	2	3	160000	0.0334			sp|Q99LI5|ZN281_MOUSE	Znf281	3	5	130000	0.00707			sp|Q09XV5|CHD8_MOUSE	Chd8	3	4	42000	0.00362		sp|P20664|PRI1_MOUSE	Prim1
	sp|Q6PDX6|RN220_MOUSE	Rnf220	1	1	6000	0.00125			sp|Q6ZQ58|LARP1_MOUSE	Larp1	3	5	59000	0.00269			sp|Q9D168|INT12_MOUSE	Ints12	2	2	34000	0.00413			sp|O70133|DHX9_MOUSE	Dhx9	2	3	53000	0.0107			sp|Q922K7|NOP2_MOUSE	Nop2	3	5	230000	0.0128			sp|Q9Z1Z2|STRAP_MOUSE	Strap	3	3	66000	0.00564		sp|Q5SU73|COIL_MOUSE	Coil
	sp|Q06180|PTN2_MOUSE	Ptpn2	1	1	20000	0.00413			sp|Q9CZX8|RS19_MOUSE	Rps19	3	5	430000	0.0198			sp|Q61699|HS105_MOUSE	Hsph1	2	2	21000	0.00251			sp|Q99PP7|TRI33_MOUSE	Trim33	2	3	51000	0.0103			sp|P40201|CHD1_MOUSE	Chd1	3	5	240000	0.0129			sp|Q8BVY0|RL1D1_MOUSE	Rsl1d1	3	3	230000	0.0196		sp|Q99LE6|ABCF2_MOUSE	Abcf2
	tr|Q58E70|Q58E70_MOUSE	Tpm3	1	1	37000	0.00787			sp|Q3UM18|LSG1_MOUSE	Lsg1	3	5	220000	0.00987			sp|P62915|TF2B_MOUSE	Gtf2b	2	2	44000	0.00539			sp|P20664|PRI1_MOUSE	Prim1	2	3	39000	0.00786			sp|A2BE28|LAS1L_MOUSE	Las1l	3	5	150000	0.00832			sp|C0HKD8|MFA1A_MOUSE	Mfap1a	3	3	38000	0.0033		tr|A0A1C7CYU6|A0A1C7CYU6_MOUSE	Zscan4-ps2
	tr|B9EKS2|B9EKS2_MOUSE	Kdm3b	1	1	57000	0.0119			sp|Q5DTW7|K1551_MOUSE	Kiaa1551	3	5	240000	0.011			sp|Q8R080|GTSE1_MOUSE	Gtse1	2	2	58000	0.0071			sp|Q9DB77|QCR2_MOUSE	Uqcrc2	2	3	48000	0.00968			sp|Q8JZX4|SPF45_MOUSE	Rbm17	3	5	850000	0.0466			sp|Q9CSU0|RPR1B_MOUSE	Rprd1b	3	3	54000	0.00462		sp|Q8JZX4|SPF45_MOUSE	Rbm17
	tr|Q9QWX8|Q9QWX8_MOUSE		1	1	16000	0.00342			sp|Q810D6|GRWD1_MOUSE	Grwd1	3	4	70000	0.00319			sp|Q9D0I9|SYRC_MOUSE	Rars	2	2	26000	0.00319			sp|Q99JX7|NXF1_MOUSE	Nxf1	2	3	12000	0.00243			sp|Q03147|CDK7_MOUSE	Cdk7	3	5	240000	0.013			sp|Q8BM75|ARI5B_MOUSE	Arid5b	3	3	92000	0.00788		sp|Q9D168|INT12_MOUSE	Ints12
	sp|Q8VEE4|RFA1_MOUSE	Rpa1	1	1	4900	0.00102			sp|Q9CXG3|PPIL4_MOUSE	Ppil4	3	4	160000	0.00716			sp|Q8C9B9|DIDO1_MOUSE	Dido1	2	2	25000	0.00305			sp|Q60759|GCDH_MOUSE	Gcdh	2	3	23000	0.00464			sp|Q9DCH4|EIF3F_MOUSE	Eif3f	3	4	150000	0.00837			sp|Q8VHK9|DHX36_MOUSE	Dhx36	3	3	28000	0.00244		sp|Q8VHK9|DHX36_MOUSE	Dhx36
	sp|P23881|TCEA3_MOUSE	Tcea3	1	1	15000	0.00322			sp|Q8BG32|PSD11_MOUSE	Psmd11	3	4	190000	0.00884			sp|Q8CH18|CCAR1_MOUSE	Ccar1	2	2	28000	0.00346			sp|P53762|ARNT_MOUSE	Arnt	2	3	68000	0.0137			sp|Q80WE4|KI20B_MOUSE	Kif20b	3	4	150000	0.00808			sp|P52431|DPOD1_MOUSE	Pold1	3	3	110000	0.00923		sp|Q9R1C0|TAF7_MOUSE	Taf7
	sp|P62242|RS8_MOUSE	Rps8	1	1	11000	0.00231			sp|Q6P5B0|RRP12_MOUSE	Rrp12	3	4	130000	0.00576			sp|Q8BWW4|LARP4_MOUSE	Larp4	2	2	56000	0.00678			sp|Q501J6|DDX17_MOUSE	Ddx17	2	3	31000	0.00638			sp|Q9ERU9|RBP2_MOUSE	Ranbp2	3	4	310000	0.0167			sp|Q922K7|NOP2_MOUSE	Nop2	3	3	97000	0.00835		sp|P21107|TPM3_MOUSE	Tpm3
	sp|P14685|PSMD3_MOUSE	Psmd3	1	1	7700	0.00161			sp|Q8BP47|SYNC_MOUSE	Nars	3	4	92000	0.00419			sp|Q922Q8|LRC59_MOUSE	Lrrc59	2	2	17000	0.00202			sp|Q91YE7|RBM5_MOUSE	Rbm5	2	3	80000	0.0162			sp|O35654|DPOD2_MOUSE	Pold2	3	4	250000	0.0134			sp|Q91VR2|ATPG_MOUSE	Atp5c1	3	3	190000	0.0162		sp|Q03147|CDK7_MOUSE	Cdk7
	sp|Q91WE2|F192A_MOUSE	Fam192a	1	1	6500	0.00135			sp|Q8VHR5|P66B_MOUSE	Gatad2b	3	4	330000	0.0149			sp|Q9JLQ0|CD2AP_MOUSE	Cd2ap	2	2	20000	0.00245			sp|Q8CG47|SMC4_MOUSE	Smc4	2	3	30000	0.00605			sp|P80317|TCPZ_MOUSE	Cct6a	3	4	180000	0.00964			sp|P56960|EXOSX_MOUSE	Exosc10	3	3	23000	0.00198		sp|Q8BMS1|ECHA_MOUSE	Hadha
	sp|Q99LF4|RTCB_MOUSE	Rtcb	1	1	9900	0.00209			sp|Q8R0L9|TADA3_MOUSE	Tada3	3	4	94000	0.00432			sp|Q8BZH4|POGZ_MOUSE	Pogz	2	2	23000	0.0028			sp|Q80ZW0|STK35_MOUSE	Stk35	2	3	43000	0.00877			sp|Q61699|HS105_MOUSE	Hsph1	3	4	360000	0.0194			sp|Q8CG47|SMC4_MOUSE	Smc4	3	3	61000	0.00521		sp|Q60759|GCDH_MOUSE	Gcdh
	sp|Q62261|SPTB2_MOUSE	Sptbn1	1	1	5400	0.00113			sp|Q80U70|SUZ12_MOUSE	Suz12	3	4	200000	0.00912			sp|P26369|U2AF2_MOUSE	U2af2	2	2	29000	0.00349			sp|A2AKX3|SETX_MOUSE	Setx	2	3	31000	0.00636			sp|Q9D0F6|RFC5_MOUSE	Rfc5	3	4	140000	0.0074			sp|Q8BG81|PDIP3_MOUSE	Poldip3	3	3	87000	0.00746		sp|Q8R3N1|NOP14_MOUSE	Nop14
	sp|P17918|PCNA_MOUSE	Pcna	1	1	12000	0.00258			sp|Q9QXX4|CMC2_MOUSE	Slc25a13	3	4	91000	0.00416			sp|Q6DFW4|NOP58_MOUSE	Nop58	2	2	31000	0.00383			sp|Q8BWW4|LARP4_MOUSE	Larp4	2	3	15000	0.00314			sp|Q8K305|NSL1_MOUSE	Nsl1	3	4	66000	0.00359			sp|Q9D0F6|RFC5_MOUSE	Rfc5	3	3	50000	0.00429		sp|Q9WV54|ASAH1_MOUSE	Asah1
	sp|P70290|EM55_MOUSE	Mpp1	1	1	11000	0.00226			sp|O70551|SRPK1_MOUSE	Srpk1	3	4	91000	0.00418			sp|Q3TWW8|SRSF6_MOUSE	Srsf6	2	2	200000	0.0243			sp|P43275|H11_MOUSE	Hist1h1a	2	3	50000	0.0102			sp|Q9Z204|HNRPC_MOUSE	Hnrnpc	3	4	240000	0.0131			sp|Q3UKJ7|SMU1_MOUSE	Smu1	3	3	140000	0.0117		sp|P07901|HS90A_MOUSE	Hsp90aa1
	sp|Q9DBE9|SPB1_MOUSE	Ftsj3	1	1	3700	0.000768			sp|Q99LE6|ABCF2_MOUSE	Abcf2	3	4	290000	0.0132			sp|Q7TQK0|CCNT2_MOUSE	Ccnt2	2	2	21000	0.00261			sp|P63154|CRNL1_MOUSE	Crnkl1	2	3	38000	0.00761			sp|Q9R0Q4|MO4L2_MOUSE	Morf4l2	3	4	340000	0.0188			tr|Q99LF8|Q99LF8_MOUSE	Pabpc4	3	3	220000	0.0193		sp|P46935|NEDD4_MOUSE	Nedd4
	sp|P62141|PP1B_MOUSE	Ppp1cb	1	1	11000	0.00227			sp|P80315|TCPD_MOUSE	Cct4	3	4	180000	0.0084			sp|O88532|ZFR_MOUSE	Zfr	2	2	35000	0.00421			tr|B1AVB1|B1AVB1_MOUSE	Scml2	2	3	140000	0.0293			sp|P32233|DRG1_MOUSE	Drg1	3	4	150000	0.00793			sp|P33610|PRI2_MOUSE	Prim2	3	3	53000	0.00452		sp|Q99LI5|ZN281_MOUSE	Znf281
	sp|P52480|KPYM_MOUSE	Pkm	1	1	7500	0.00157			sp|Q8BJS8|MTBP_MOUSE	Mtbp	3	4	95000	0.00433			sp|Q8BMJ2|SYLC_MOUSE	Lars	2	2	27000	0.00324			sp|Q6P1F6|2ABA_MOUSE	Ppp2r2a	2	3	53000	0.0108			sp|Q8VDJ3|VIGLN_MOUSE	Hdlbp	3	4	100000	0.00555			sp|Q91YQ5|RPN1_MOUSE	Rpn1	3	3	72000	0.00623		sp|Q1PSW8|LIN41_MOUSE	Trim71
	sp|Q9D8N0|EF1G_MOUSE	Eef1g	1	1	16000	0.00342			sp|Q9R1C7|PR40A_MOUSE	Prpf40a	3	4	250000	0.0115			sp|Q9WVJ2|PSD13_MOUSE	Psmd13	2	2	23000	0.00277			sp|Q9CPN8|IF2B3_MOUSE	Igf2bp3	2	3	15000	0.00304			sp|Q63943|MEF2D_MOUSE	Mef2d	3	4	300000	0.0163			sp|P62918|RL8_MOUSE	Rpl8	3	3	150000	0.013		sp|Q61539|ERR2_MOUSE	Esrrb
	sp|Q9EPU0|RENT1_MOUSE	Upf1	1	1	6900	0.00146			sp|Q91WN1|DNJC9_MOUSE	Dnajc9	3	4	280000	0.013			sp|P63154|CRNL1_MOUSE	Crnkl1	2	2	15000	0.00178			sp|Q9CSU0|RPR1B_MOUSE	Rprd1b	2	3	44000	0.00902			sp|Q99KG3|RBM10_MOUSE	Rbm10	3	4	220000	0.012			sp|P97760|RPB3_MOUSE	Polr2c	3	3	110000	0.00906		sp|Q9ERG0|LIMA1_MOUSE	Lima1
	sp|P63037|DNJA1_MOUSE	Dnaja1	1	1	2900	0.000609			sp|Q9QYJ0|DNJA2_MOUSE	Dnaja2	3	4	160000	0.00741			sp|Q5SFM8|RBM27_MOUSE	Rbm27	2	2	24000	0.00291			tr|Q8BVY4|Q8BVY4_MOUSE	Supt3	2	3	23000	0.00464			sp|P52431|DPOD1_MOUSE	Pold1	3	4	300000	0.0163			sp|Q91V92|ACLY_MOUSE	Acly	3	3	26000	0.00222		sp|Q9DCD2|SYF1_MOUSE	Xab2
	sp|Q9DBG5|PLIN3_MOUSE	Plin3	1	1	14000	0.00284			sp|Q8BIW1|PRUN1_MOUSE	Prune1	3	4	50000	0.00229			sp|Q66JQ7|KNL1_MOUSE	Knl1	2	2	18000	0.00225			sp|P43276|H15_MOUSE	Hist1h1b	2	3	200000	0.0403			sp|P28656|NP1L1_MOUSE	Nap1l1	3	4	290000	0.0159			sp|P97310|MCM2_MOUSE	Mcm2	3	3	140000	0.0122		sp|P32233|DRG1_MOUSE	Drg1
	sp|Q8QZR7|PDK1L_MOUSE	Pdik1l	1	1	7400	0.00155			sp|Q91VR2|ATPG_MOUSE	Atp5c1	3	4	400000	0.0184			sp|Q9QYJ3|DNJB1_MOUSE	Dnajb1	2	2	49000	0.00595			sp|Q9WVL5|MORC1_MOUSE	Morc1	2	3	60000	0.0121			sp|Q6PR54|RIF1_MOUSE	Rif1	3	4	91000	0.00498			sp|Q9DBE9|SPB1_MOUSE	Ftsj3	3	3	54000	0.0046		sp|Q9DAW6|PRP4_MOUSE	Prpf4
	tr|Q3UMT8|Q3UMT8_MOUSE	Hnrnpr	1	1	7200	0.0015			sp|Q7TSZ8|NACC1_MOUSE	Nacc1	3	4	200000	0.00899			sp|Q8CFI7|RPB2_MOUSE	Polr2b	2	2	22000	0.00269			sp|O35129|PHB2_MOUSE	Phb2	2	3	32000	0.00649			sp|P62702|RS4X_MOUSE	Rps4x	3	4	400000	0.0217			sp|P60229|EIF3E_MOUSE	Eif3e	3	3	110000	0.0098		sp|P97760|RPB3_MOUSE	Polr2c
	sp|Q9DAW6|PRP4_MOUSE	Prpf4	1	1	8600	0.00181			sp|Q9Z0N2|IF2H_MOUSE	Eif2s3y	3	4	530000	0.0243			sp|P68373|TBA1C_MOUSE	Tuba1c	1	5	760000	0.0922			sp|Q6NZF1|ZC11A_MOUSE	Zc3h11a	2	3	110000	0.0231			sp|Q9WV02|RBMX_MOUSE	Rbmx	3	4	290000	0.0157			sp|P58252|EF2_MOUSE	Eef2	2	8	110000	0.00962		sp|Q99J95|CDK9_MOUSE	Cdk9
	sp|Q8CIG8|ANM5_MOUSE	Prmt5	1	1	10000	0.00213			sp|Q3TUF7|YETS2_MOUSE	Yeats2	3	4	68000	0.00311			tr|Q58E70|Q58E70_MOUSE	Tpm3	1	5	770000	0.0944			sp|Q9CU65|ZMYM2_MOUSE	Zmym2	2	3	25000	0.00499			sp|Q8CH18|CCAR1_MOUSE	Ccar1	3	4	210000	0.0116			sp|Q9D902|T2EB_MOUSE	Gtf2e2	2	7	680000	0.0586		sp|Q3TUF7|YETS2_MOUSE	Yeats2
	sp|O35286|DHX15_MOUSE	Dhx15	1	1	3400	0.000705			sp|Q8BJW6|EIF2A_MOUSE	Eif2a	3	4	120000	0.00538			tr|Q8R5L1|Q8R5L1_MOUSE	C1qbp	1	4	5400000	0.65			sp|Q8JZX4|SPF45_MOUSE	Rbm17	2	3	140000	0.0286			sp|P70700|RPA2_MOUSE	Polr1b	3	4	180000	0.00957			sp|P17879|HS71B_MOUSE	Hspa1b	2	7	4200000	0.36		sp|Q9QWT9|KIFC1_MOUSE	Kifc1
	sp|P61965|WDR5_MOUSE	Wdr5	1	1	15000	0.00316			sp|Q61321|SIX4_MOUSE	Six4	3	4	100000	0.00474			tr|A0A1D9BZF0|A0A1D9BZF0_MOUSE		1	3	210000	0.0251			sp|Q8C735|LIN9_MOUSE	Lin9	2	3	27000	0.0055			sp|Q810V0|MPP10_MOUSE	Mphosph10	3	4	35000	0.0019			sp|Q9ESX5|DKC1_MOUSE	Dkc1	2	6	68000	0.00581		sp|P54775|PRS6B_MOUSE	Psmc4
	sp|Q00422|GABPA_MOUSE	Gabpa	1	1	22000	0.00468			sp|Q9JHJ0|TMOD3_MOUSE	Tmod3	3	4	160000	0.00739			tr|B2RQA7|B2RQA7_MOUSE	Ncapg	1	3	39000	0.00474			sp|Q03147|CDK7_MOUSE	Cdk7	2	3	20000	0.00397			sp|Q6P1F6|2ABA_MOUSE	Ppp2r2a	3	4	210000	0.0116			tr|Q3UMT8|Q3UMT8_MOUSE	Hnrnpr	2	5	63000	0.00539		sp|Q91V92|ACLY_MOUSE	Acly
	sp|Q8CGZ0|CHERP_MOUSE	Cherp	1	1	13000	0.00272			sp|Q9WVL5|MORC1_MOUSE	Morc1	3	4	130000	0.00612			sp|Q9D1L0|CHCH2_MOUSE	Chchd2	1	3	220000	0.027			sp|Q91YR7|PRP6_MOUSE	Prpf6	2	3	38000	0.00771			sp|Q8CGF7|TCRG1_MOUSE	Tcerg1	3	4	350000	0.0189			sp|Q8BFR5|EFTU_MOUSE	Tufm	2	5	65000	0.00562		sp|P33611|DPOA2_MOUSE	Pola2
	sp|Q5SF07|IF2B2_MOUSE	Igf2bp2	1	1	11000	0.00222			tr|Q3U0X6|Q3U0X6_MOUSE	Zfp217	3	3	89000	0.00408			sp|Q8K2T8|PAF1_MOUSE	Paf1	1	3	9700	0.00118			sp|Q04750|TOP1_MOUSE	Top1	2	3	58000	0.0118			tr|Q921K2|Q921K2_MOUSE	Parp1	3	4	730000	0.0401			sp|P97477|AURKA_MOUSE	Aurka	2	5	170000	0.0146		sp|Q8C796|RCOR2_MOUSE	Rcor2
	sp|Q80WE4|KI20B_MOUSE	Kif20b	1	1	5600	0.00118			sp|P62334|PRS10_MOUSE	Psmc6	3	3	140000	0.00622			sp|Q80W00|PP1RA_MOUSE	Ppp1r10	1	3	33000	0.00398			sp|Q9WV54|ASAH1_MOUSE	Asah1	2	3	18000	0.00363			sp|Q6ZQ58|LARP1_MOUSE	Larp1	3	4	160000	0.0088			sp|P63330|PP2AA_MOUSE	Ppp2ca	2	5	140000	0.0122		sp|Q8BG81|PDIP3_MOUSE	Poldip3
	sp|Q8BY71|HAT1_MOUSE	Hat1	1	1	18000	0.00385			sp|Q8BVY0|RL1D1_MOUSE	Rsl1d1	3	3	200000	0.00936			sp|P70168|IMB1_MOUSE	Kpnb1	1	3	39000	0.00481			sp|Q922K7|NOP2_MOUSE	Nop2	2	3	51000	0.0103			sp|Q9QZH3|PPIE_MOUSE	Ppie	3	4	240000	0.013			sp|Q9CX86|ROA0_MOUSE	Hnrnpa0	2	5	690000	0.0596		sp|Q8JZM7|CDC73_MOUSE	Cdc73
	sp|Q7TNE3|SPAG7_MOUSE	Spag7	1	1	16000	0.0033			sp|Q8VCD7|KDM4C_MOUSE	Kdm4c	3	3	120000	0.00566			sp|Q9DBG3|AP2B1_MOUSE	Ap2b1	1	3	24000	0.00289			sp|Q8VEE4|RFA1_MOUSE	Rpa1	2	2	24000	0.00495			sp|A3KFM7|CHD6_MOUSE	Chd6	3	4	280000	0.0155			sp|Q810D6|GRWD1_MOUSE	Grwd1	2	5	40000	0.00342		sp|Q07832|PLK1_MOUSE	Plk1
	sp|P61982|1433G_MOUSE	Ywhag	1	1	8600	0.00181			sp|Q91ZW3|SMCA5_MOUSE	Smarca5	3	3	100000	0.0047			sp|O70456|1433S_MOUSE	Sfn	1	3	38000	0.00459			sp|P33609|DPOLA_MOUSE	Pola1	2	2	18000	0.00361			sp|Q501J6|DDX17_MOUSE	Ddx17	3	4	230000	0.0123			sp|Q6P5B0|RRP12_MOUSE	Rrp12	2	5	240000	0.021		tr|Q99LF8|Q99LF8_MOUSE	Pabpc4
	sp|Q8K3F7|TDH_MOUSE	Tdh	1	1	8700	0.00183			sp|Q64331|MYO6_MOUSE	Myo6	3	3	75000	0.00345			tr|Q792Z1|Q792Z1_MOUSE	Try10	1	3	1500000	0.19			sp|E9Q5G3|KIF23_MOUSE	Kif23	2	2	27000	0.00537			sp|Q922Q8|LRC59_MOUSE	Lrrc59	3	4	210000	0.0116			sp|Q9CY58|PAIRB_MOUSE	Serbp1	2	4	180000	0.0159		sp|P97929|BRCA2_MOUSE	Brca2
	sp|Q99JI4|PSMD6_MOUSE	Psmd6	1	1	3200	0.000675			sp|Q6DFW4|NOP58_MOUSE	Nop58	3	3	55000	0.00254			sp|P62869|ELOB_MOUSE	Elob	1	3	290000	0.0356			sp|Q99LH1|NOG2_MOUSE	Gnl2	2	2	18000	0.00358			sp|Q66JQ7|KNL1_MOUSE	Knl1	3	4	140000	0.00741			sp|P62996|TRA2B_MOUSE	Tra2b	2	4	120000	0.0107		sp|Q8VCD5|MED17_MOUSE	Med17
	sp|Q9Z0U1|ZO2_MOUSE	Tjp2	1	1	2500	0.000521			sp|P48962|ADT1_MOUSE	Slc25a4	3	3	160000	0.00749			tr|Q9D9G7|Q9D9G7_MOUSE	1700074P13Rik	1	3	450000	0.0546			sp|A2AGT5|CKAP5_MOUSE	Ckap5	2	2	9900	0.00201			sp|Q80U70|SUZ12_MOUSE	Suz12	3	4	330000	0.018			sp|O70551|SRPK1_MOUSE	Srpk1	2	4	100000	0.00875		sp|A2BE28|LAS1L_MOUSE	Las1l
	sp|Q91VR5|DDX1_MOUSE	Ddx1	1	1	9100	0.00192			sp|Q923D5|WBP11_MOUSE	Wbp11	3	3	120000	0.00561			sp|Q9D0P7|PSRC1_MOUSE	Psrc1	1	3	42000	0.00512			sp|Q8CHY6|P66A_MOUSE	Gatad2a	2	2	39000	0.00796			sp|B2RQC6|PYR1_MOUSE	Cad	3	4	82000	0.0045			sp|Q63943|MEF2D_MOUSE	Mef2d	2	4	110000	0.00915		sp|P70700|RPA2_MOUSE	Polr1b
	sp|P68372|TBB4B_MOUSE	Tubb4b	1	1	100000	0.0216			sp|O08810|U5S1_MOUSE	Eftud2	3	3	100000	0.00479			sp|O70251|EF1B_MOUSE	Eef1b	1	2	49000	0.00594			sp|Q8K4B0|MTA1_MOUSE	Mta1	2	2	31000	0.0063			sp|Q07832|PLK1_MOUSE	Plk1	3	4	200000	0.0107			sp|O54833|CSK22_MOUSE	Csnk2a2	2	4	26000	0.00228		sp|Q9Z103|ADNP_MOUSE	Adnp
	sp|Q05CL8|LARP7_MOUSE	Larp7	1	1	12000	0.00249			sp|Q8CG48|SMC2_MOUSE	Smc2	3	3	110000	0.00493			tr|Q91VT0|Q91VT0_MOUSE	Pold1	1	2	85000	0.0104			sp|Q60960|IMA5_MOUSE	Kpna1	2	2	14000	0.00278			sp|P62918|RL8_MOUSE	Rpl8	3	4	360000	0.0195			sp|P47757|CAPZB_MOUSE	Capzb	2	4	410000	0.0356		sp|Q99KP6|PRP19_MOUSE	Prpf19
	sp|P32233|DRG1_MOUSE	Drg1	1	1	13000	0.00264			sp|P53762|ARNT_MOUSE	Arnt	3	3	180000	0.00832			tr|E9PVU0|E9PVU0_MOUSE	Myo6	1	2	64000	0.00781			sp|P14206|RSSA_MOUSE	Rpsa	2	2	33000	0.00675			sp|Q0VBD2|MCM10_MOUSE	Mcm10	3	3	48000	0.0026			sp|P17225|PTBP1_MOUSE	Ptbp1	2	4	86000	0.00741		sp|Q8R1B4|EIF3C_MOUSE	Eif3c
	sp|Q91W50|CSDE1_MOUSE	Csde1	1	1	15000	0.00313			sp|P46935|NEDD4_MOUSE	Nedd4	3	3	47000	0.00213			sp|O35326|SRSF5_MOUSE	Srsf5	1	2	78000	0.00952			sp|Q8BY71|HAT1_MOUSE	Hat1	2	2	51000	0.0103			sp|Q0P678|ZCH18_MOUSE	Zc3h18	3	3	110000	0.0059			sp|Q99PM3|TF2AA_MOUSE	Gtf2a1	2	4	71000	0.00607		sp|Q80U70|SUZ12_MOUSE	Suz12
	sp|Q9EP97|SENP3_MOUSE	Senp3	1	1	7400	0.00155			sp|Q922K7|NOP2_MOUSE	Nop2	3	3	130000	0.00601			sp|P80316|TCPE_MOUSE	Cct5	1	2	39000	0.0047			sp|Q05CL8|LARP7_MOUSE	Larp7	2	2	23000	0.00469			sp|Q8BP47|SYNC_MOUSE	Nars	3	3	360000	0.0196			sp|Q9JKB3|YBOX3_MOUSE	Ybx3	2	4	340000	0.0292		sp|P47963|RL13_MOUSE	Rpl13
	sp|Q8C1D8|IWS1_MOUSE	Iws1	1	1	13000	0.00275			sp|Q3UMC0|SPAT5_MOUSE	Spata5	3	3	55000	0.00251			sp|Q8BFQ4|WDR82_MOUSE	Wdr82	1	2	23000	0.0028			sp|P70388|RAD50_MOUSE	Rad50	2	2	28000	0.00565			sp|Q91VR5|DDX1_MOUSE	Ddx1	3	3	990000	0.054			sp|Q6NVF9|CPSF6_MOUSE	Cpsf6	2	4	42000	0.00361		sp|Q9DBY8|NVL_MOUSE	Nvl
	tr|D3Z0M9|D3Z0M9_MOUSE	Ddx23	1	1	7200	0.00152			sp|Q8BK63|KC1A_MOUSE	Csnk1a1	3	3	92000	0.0042			sp|Q8BJL1|FBX30_MOUSE	Fbxo30	1	2	27000	0.00331			sp|O09000|NCOA3_MOUSE	Ncoa3	2	2	23000	0.00463			tr|V9H0W7|V9H0W7_MOUSE	pro-pol-dUTPase	3	3	250000	0.0136			sp|Q9R1C0|TAF7_MOUSE	Taf7	2	4	98000	0.00844		sp|P57784|RU2A_MOUSE	Snrpa1
	sp|Q9D6Z1|NOP56_MOUSE	Nop56	1	1	8400	0.00177			sp|P97386|DNLI3_MOUSE	Lig3	3	3	91000	0.00418			sp|Q6NSQ7|LTV1_MOUSE	Ltv1	1	2	12000	0.00151			sp|Q9WUK4|RFC2_MOUSE	Rfc2	2	2	34000	0.00684			sp|Q9CPS7|PNO1_MOUSE	Pno1	3	3	61000	0.00335			sp|G5E8G2|U17PD_MOUSE	Usp17ld	2	4	120000	0.00994		sp|P56960|EXOSX_MOUSE	Exosc10
	sp|Q8CGC4|LS14B_MOUSE	Lsm14b	1	1	14000	0.00294			sp|Q69ZX6|MOR2A_MOUSE	Morc2a	3	3	170000	0.00779			sp|P70288|HDAC2_MOUSE	Hdac2	1	2	61000	0.00747			sp|O70311|NMT2_MOUSE	Nmt2	2	2	17000	0.0034			sp|Q9CU62|SMC1A_MOUSE	Smc1a	3	3	120000	0.00633			sp|P28656|NP1L1_MOUSE	Nap1l1	2	4	260000	0.0224		sp|Q8R2K4|TAF6L_MOUSE	Taf6l
	sp|P70372|ELAV1_MOUSE	Elavl1	1	1	13000	0.00275			sp|Q04750|TOP1_MOUSE	Top1	3	3	290000	0.0132			sp|Q60972|RBBP4_MOUSE	Rbbp4	1	2	46000	0.00562			sp|Q922P9|GLYR1_MOUSE	Glyr1	2	2	21000	0.00419			sp|Q924K8|MTA3_MOUSE	Mta3	3	3	690000	0.0377			sp|P70288|HDAC2_MOUSE	Hdac2	2	4	200000	0.0173		sp|B2RY56|RBM25_MOUSE	Rbm25
	sp|Q60520|SIN3A_MOUSE	Sin3a	1	1	4100	0.000862			sp|P24788|CD11B_MOUSE	Cdk11b	3	3	100000	0.00469			tr|Q5FWB6|Q5FWB6_MOUSE	Rplp0	1	2	25000	0.00306			sp|Q9DBG3|AP2B1_MOUSE	Ap2b1	2	2	17000	0.00336			sp|Q99PP7|TRI33_MOUSE	Trim33	3	3	160000	0.00884			sp|Q08288|LYAR_MOUSE	Lyar	2	4	86000	0.00743		sp|Q8BZH4|POGZ_MOUSE	Pogz
	sp|F8VQB6|MYO10_MOUSE	Myo10	1	1	10000	0.00212			sp|P14733|LMNB1_MOUSE	Lmnb1	3	3	410000	0.0188			sp|O88874|CCNK_MOUSE	Ccnk	1	2	32000	0.00388			sp|Q8R080|GTSE1_MOUSE	Gtse1	2	2	39000	0.00799			sp|P20664|PRI1_MOUSE	Prim1	3	3	200000	0.0112			sp|Q03147|CDK7_MOUSE	Cdk7	2	4	49000	0.00425		sp|Q922S8|KIF2C_MOUSE	Kif2c
	KAC4_RABIT		1	1	28000	0.00596			sp|Q91YK2|RRP1B_MOUSE	Rrp1b	3	3	150000	0.00699			sp|Q78ZA7|NP1L4_MOUSE	Nap1l4	1	2	76000	0.00926			sp|Q9DCH4|EIF3F_MOUSE	Eif3f	2	2	18000	0.00356			sp|P97929|BRCA2_MOUSE	Brca2	3	3	87000	0.00472			tr|Q921K2|Q921K2_MOUSE	Parp1	2	4	330000	0.0281		sp|Q64127|TIF1A_MOUSE	Trim24
	sp|O08810|U5S1_MOUSE	Eftud2	1	1	13000	0.00281			sp|Q8JZX4|SPF45_MOUSE	Rbm17	3	3	260000	0.0121			sp|Q8BY71|HAT1_MOUSE	Hat1	1	2	39000	0.00476			sp|Q0VBD2|MCM10_MOUSE	Mcm10	2	2	14000	0.00285			sp|Q9D8W5|PSD12_MOUSE	Psmd12	3	3	120000	0.00666			sp|Q8C735|LIN9_MOUSE	Lin9	2	4	70000	0.00598		sp|Q640M1|UT14A_MOUSE	Utp14a
	sp|P47963|RL13_MOUSE	Rpl13	1	1	33000	0.00702			sp|Q6NZN0|RBM26_MOUSE	Rbm26	3	3	200000	0.00894			sp|P27641|XRCC5_MOUSE	Xrcc5	1	2	23000	0.00284			sp|Q8BU11|TOX4_MOUSE	Tox4	2	2	30000	0.00603			sp|Q8BG81|PDIP3_MOUSE	Poldip3	3	3	110000	0.00602			sp|Q923D5|WBP11_MOUSE	Wbp11	2	3	75000	0.00648		sp|P39061|COIA1_MOUSE	Col18a1
	sp|Q9QWF0|CAF1A_MOUSE	Chaf1a	1	1	12000	0.00257			sp|P62737|ACTA_MOUSE	Acta2	2	12	15000000	0.67			sp|Q8QZY9|SF3B4_MOUSE	Sf3b4	1	2	44000	0.00542			sp|Q9CXG3|PPIL4_MOUSE	Ppil4	2	2	19000	0.00392			sp|Q8JZQ9|EIF3B_MOUSE	Eif3b	3	3	100000	0.00572			sp|Q6NSQ7|LTV1_MOUSE	Ltv1	2	3	46000	0.00398		sp|Q8VH51|RBM39_MOUSE	Rbm39
	sp|Q6ZQ88|KDM1A_MOUSE	Kdm1a	1	1	7800	0.00164			sp|Q8BH50|CR025_MOUSE		2	6	1800000	0.0808			sp|P35980|RL18_MOUSE	Rpl18	1	2	50000	0.00608			sp|P57776|EF1D_MOUSE	Eef1d	2	2	70000	0.0141			sp|P53762|ARNT_MOUSE	Arnt	3	3	170000	0.00931			sp|Q7TNC4|LC7L2_MOUSE	Luc7l2	2	3	120000	0.0105		sp|P43276|H15_MOUSE	Hist1h1b
	sp|Q9QZN1|FXL17_MOUSE	Fbxl17	1	1	110000	0.0232			sp|P17879|HS71B_MOUSE	Hspa1b	2	6	7200000	0.33			sp|Q9QWV9|CCNT1_MOUSE	Ccnt1	1	2	14000	0.00173			sp|P47757|CAPZB_MOUSE	Capzb	2	2	75000	0.0152			sp|Q8CDG3|VCIP1_MOUSE	Vcpip1	3	3	92000	0.00504			sp|Q99PP7|TRI33_MOUSE	Trim33	2	3	130000	0.0107		sp|Q9DAW9|CNN3_MOUSE	Cnn3
	sp|Q925B0|PAWR_MOUSE	Pawr	1	1	11000	0.00222			sp|P51141|DVL1_MOUSE	Dvl1	2	6	1200000	0.055			sp|Q8C0C7|SYFA_MOUSE	Farsa	1	2	12000	0.0015			sp|P27641|XRCC5_MOUSE	Xrcc5	2	2	25000	0.00516			sp|Q3U0V1|FUBP2_MOUSE	Khsrp	3	3	180000	0.00973			sp|Q9D819|IPYR_MOUSE	Ppa1	2	3	59000	0.00503		sp|P58252|EF2_MOUSE	Eef2
	sp|Q9CYI4|LUC7L_MOUSE	Luc7l	1	1	22000	0.00453			sp|Q69ZK6|JHD2C_MOUSE	Jmjd1c	2	5	120000	0.00543			sp|Q99JY9|ARP3_MOUSE	Actr3	1	2	28000	0.00339			sp|Q8BFR5|EFTU_MOUSE	Tufm	2	2	15000	0.00295			sp|Q62193|RFA2_MOUSE	Rpa2	3	3	420000	0.0227			sp|P48972|MYBB_MOUSE	Mybl2	2	3	150000	0.0125		sp|Q9D6F9|TBB4A_MOUSE	Tubb4a
	sp|Q60960|IMA5_MOUSE	Kpna1	1	1	7100	0.00148			sp|Q08288|LYAR_MOUSE	Lyar	2	5	320000	0.0145			sp|Q9EP97|SENP3_MOUSE	Senp3	1	2	35000	0.00422			sp|P68040|RACK1_MOUSE	Rack1	2	2	20000	0.00397			sp|Q91V92|ACLY_MOUSE	Acly	3	3	170000	0.00952			sp|Q8R1B4|EIF3C_MOUSE	Eif3c	2	3	55000	0.0047		sp|Q8VHR5|P66B_MOUSE	Gatad2b
	sp|Q8BGA5|KRR1_MOUSE	Krr1	1	1	2900	0.000606			sp|Q8JZM7|CDC73_MOUSE	Cdc73	2	5	74000	0.0034			sp|P68368|TBA4A_MOUSE	Tuba4a	1	2	14000	0.00173			sp|Q8BK63|KC1A_MOUSE	Csnk1a1	2	2	19000	0.00391			sp|Q99K48|NONO_MOUSE	Nono	3	3	230000	0.0126			sp|Q9CYI4|LUC7L_MOUSE	Luc7l	2	3	120000	0.0105		sp|Q9QXX4|CMC2_MOUSE	Slc25a13
	sp|P43274|H14_MOUSE	Hist1h1e	1	1	74000	0.0156			sp|P70388|RAD50_MOUSE	Rad50	2	5	150000	0.00665			sp|Q61550|RAD21_MOUSE	Rad21	1	2	44000	0.00536			sp|Q8CG48|SMC2_MOUSE	Smc2	2	2	28000	0.0057			sp|P23475|XRCC6_MOUSE	Xrcc6	3	3	110000	0.00576			sp|Q9Z1R2|BAG6_MOUSE	Bag6	2	3	55000	0.00475		sp|P16460|ASSY_MOUSE	Ass1
	sp|Q80TM9|NISCH_MOUSE	Nisch	1	1	7000	0.00147			sp|C0HKE3|H2A1D_MOUSE	Hist1h2ad	2	5	140000	0.00659			sp|Q8R010|AIMP2_MOUSE	Aimp2	1	2	26000	0.00313			sp|Q6P542|ABCF1_MOUSE	Abcf1	2	2	23000	0.00472			sp|Q3U319|BRE1B_MOUSE	Rnf40	3	3	81000	0.00442			sp|Q9WV02|RBMX_MOUSE	Rbmx	2	3	150000	0.0129		sp|Q3U9G9|LBR_MOUSE	Lbr
	sp|Q9CYZ2|TPD54_MOUSE	Tpd52l2	1	1	11000	0.00226			sp|Q7TNC4|LC7L2_MOUSE	Luc7l2	2	4	260000	0.0118			sp|Q7TNC4|LC7L2_MOUSE	Luc7l2	1	2	33000	0.00404			sp|Q8JZM7|CDC73_MOUSE	Cdc73	2	2	23000	0.0047			sp|Q921N6|DDX27_MOUSE	Ddx27	3	3	210000	0.0114			sp|P62983|RS27A_MOUSE	Rps27a	2	3	840000	0.0721		sp|P61290|PSME3_MOUSE	Psme3
	sp|Q3URK3|TET1_MOUSE	Tet1	1	1	6900	0.00145			sp|P54775|PRS6B_MOUSE	Psmc4	2	4	76000	0.00346			sp|Q8CI43|MYL6B_MOUSE	Myl6b	1	2	350000	0.0422			sp|Q08943|SSRP1_MOUSE	Ssrp1	2	2	8600	0.00175			sp|Q91WJ8|FUBP1_MOUSE	Fubp1	3	3	160000	0.00863			sp|O88874|CCNK_MOUSE	Ccnk	2	3	110000	0.00944		sp|Q9D8N0|EF1G_MOUSE	Eef1g
	sp|Q6P2K6|P4R3A_MOUSE	Ppp4r3a	1	1	47000	0.00994			sp|P62242|RS8_MOUSE	Rps8	2	4	440000	0.0203			sp|P60335|PCBP1_MOUSE	Pcbp1	1	2	57000	0.007			sp|Q9Z1Q9|SYVC_MOUSE	Vars	2	2	22000	0.00444			sp|Q6P542|ABCF1_MOUSE	Abcf1	3	3	82000	0.00448			sp|Q9D6F9|TBB4A_MOUSE	Tubb4a	2	3	300000	0.0256		tr|Q3UMT8|Q3UMT8_MOUSE	Hnrnpr
	sp|Q6KAQ7|ZZZ3_MOUSE	Zzz3	1	1	42000	0.00883			sp|Q9QWV9|CCNT1_MOUSE	Ccnt1	2	4	180000	0.00843			sp|Q5SF07|IF2B2_MOUSE	Igf2bp2	1	2	23000	0.00275			sp|Q9Z103|ADNP_MOUSE	Adnp	2	2	25000	0.00497			sp|P70288|HDAC2_MOUSE	Hdac2	3	3	220000	0.0118			sp|Q8K4L0|DDX54_MOUSE	Ddx54	2	3	19000	0.00167		sp|P62918|RL8_MOUSE	Rpl8
	sp|Q61249|IGBP1_MOUSE	Igbp1	1	1	6400	0.00134			sp|P51949|MAT1_MOUSE	Mnat1	2	4	61000	0.00281			sp|Q8VCE2|GPN1_MOUSE	Gpn1	1	2	32000	0.00393			sp|Q91VR2|ATPG_MOUSE	Atp5c1	2	2	50000	0.01			sp|Q3TUF7|YETS2_MOUSE	Yeats2	3	3	76000	0.00414			sp|Q8JZQ9|EIF3B_MOUSE	Eif3b	2	3	51000	0.00438		sp|Q8QZY9|SF3B4_MOUSE	Sf3b4
	sp|Q9D0P7|PSRC1_MOUSE	Psrc1	1	1	8500	0.00178			sp|Q5XG69|F169A_MOUSE	Fam169a	2	4	160000	0.00748			sp|P62751|RL23A_MOUSE	Rpl23a	1	2	130000	0.0155			sp|P33611|DPOA2_MOUSE	Pola2	2	2	13000	0.00269			sp|P54775|PRS6B_MOUSE	Psmc4	3	3	100000	0.0056			sp|P70700|RPA2_MOUSE	Polr1b	2	3	80000	0.0069		sp|O35326|SRSF5_MOUSE	Srsf5
	sp|Q61316|HSP74_MOUSE	Hspa4	1	1	11000	0.00233			sp|Q8C092|TAF5_MOUSE	Taf5	2	4	110000	0.00512			sp|P56546|CTBP2_MOUSE	Ctbp2	1	2	110000	0.0135			sp|Q91VR5|DDX1_MOUSE	Ddx1	2	2	260000	0.0528			sp|P62259|1433E_MOUSE	Ywhae	3	3	100000	0.00565			tr|Q6IQX8|Q6IQX8_MOUSE	Zfp219	2	3	60000	0.0052		sp|O35593|PSDE_MOUSE	Psmd14
	tr|Q99LF8|Q99LF8_MOUSE	Pabpc4	1	1	10000	0.0021			sp|Q80VD1|FA98B_MOUSE	Fam98b	2	4	69000	0.00315			sp|Q9R1P0|PSA4_MOUSE	Psma4	1	2	40000	0.00486			sp|P46061|RAGP1_MOUSE	Rangap1	2	2	30000	0.00616			sp|P33610|PRI2_MOUSE	Prim2	3	3	42000	0.00227			sp|Q9CXG3|PPIL4_MOUSE	Ppil4	2	3	87000	0.00748		sp|Q6NSQ7|LTV1_MOUSE	Ltv1
	sp|Q8CH02|SUGP1_MOUSE	Sugp1	1	1	10000	0.00218			sp|Q62093|SRSF2_MOUSE	Srsf2	2	4	630000	0.029			sp|C0HKE3|H2A1D_MOUSE	Hist1h2ad	1	2	18000	0.00217			sp|Q8R2K4|TAF6L_MOUSE	Taf6l	2	2	15000	0.00305			sp|Q7TSZ8|NACC1_MOUSE	Nacc1	3	3	210000	0.0114			tr|B2RQG2|B2RQG2_MOUSE	Phf3	2	3	56000	0.00485		sp|Q6NXI6|RPRD2_MOUSE	Rprd2
	sp|Q8CH18|CCAR1_MOUSE	Ccar1	1	1	9300	0.00195			tr|O54849|O54849_MOUSE		2	4	240000	0.011			sp|P48962|ADT1_MOUSE	Slc25a4	1	2	42000	0.00518			sp|Q7TSC1|PRC2A_MOUSE	Prrc2a	2	2	19000	0.00392			sp|Q5PRE5|PRSR1_MOUSE	Proser1	3	3	110000	0.00579			sp|P53762|ARNT_MOUSE	Arnt	2	3	130000	0.0111		sp|Q9CXG3|PPIL4_MOUSE	Ppil4
	sp|Q5NBX1|COBL_MOUSE	Cobl	1	1	6000	0.00126			sp|Q9WUM4|COR1C_MOUSE	Coro1c	2	4	51000	0.00233			sp|Q8R326|PSPC1_MOUSE	Pspc1	1	2	33000	0.00408			sp|Q91VX2|UBAP2_MOUSE	Ubap2	2	2	38000	0.00767			sp|P25976|UBF1_MOUSE	Ubtf	3	3	310000	0.017			sp|Q9QZQ1|AFAD_MOUSE	Afdn	2	3	40000	0.00348		sp|Q7TSZ8|NACC1_MOUSE	Nacc1
	sp|Q08093|CNN2_MOUSE	Cnn2	1	1	62000	0.013			sp|Q7TMX5|SHQ1_MOUSE	Shq1	2	4	57000	0.00259			sp|Q3UM18|LSG1_MOUSE	Lsg1	1	2	20000	0.00241			sp|Q9D0F6|RFC5_MOUSE	Rfc5	2	2	32000	0.00649			sp|P48754|BRCA1_MOUSE	Brca1	3	3	130000	0.00693			sp|P61290|PSME3_MOUSE	Psme3	2	3	70000	0.00601		sp|P46061|RAGP1_MOUSE	Rangap1
	tr|K3W4P2|K3W4P2_MOUSE	Ints1	1	1	20000	0.00413			sp|Q8R326|PSPC1_MOUSE	Pspc1	2	4	230000	0.0106			sp|P08113|ENPL_MOUSE	Hsp90b1	1	2	130000	0.0162			sp|Q99LE6|ABCF2_MOUSE	Abcf2	2	2	28000	0.00572			sp|Q8CCF0|PRP31_MOUSE	Prpf31	2	8	96000	0.00524			sp|P40201|CHD1_MOUSE	Chd1	2	3	19000	0.00159		sp|P56959|FUS_MOUSE	Fus
	sp|Q61024|ASNS_MOUSE	Asns	1	1	5200	0.0011			sp|Q60972|RBBP4_MOUSE	Rbbp4	2	4	590000	0.0272			sp|P43274|H14_MOUSE	Hist1h1e	1	2	350000	0.0427			sp|Q8CGF7|TCRG1_MOUSE	Tcerg1	2	2	28000	0.00572			sp|P62996|TRA2B_MOUSE	Tra2b	2	7	410000	0.0223			sp|Q8CGC7|SYEP_MOUSE	Eprs	2	3	32000	0.00272		sp|Q5SF07|IF2B2_MOUSE	Igf2bp2
	sp|Q924K8|MTA3_MOUSE	Mta3	1	1	4000	0.000849			sp|Q3UFB2|BCD1_MOUSE	Znhit6	2	4	96000	0.00437			sp|Q04750|TOP1_MOUSE	Top1	1	2	47000	0.00571			sp|Q8CDG3|VCIP1_MOUSE	Vcpip1	2	2	32000	0.00639			sp|P17879|HS71B_MOUSE	Hspa1b	2	7	7200000	0.39			sp|Q9QZH3|PPIE_MOUSE	Ppie	2	3	96000	0.00826		sp|Q5XJE5|LEO1_MOUSE	Leo1
	sp|Q8BG81|PDIP3_MOUSE	Poldip3	1	1	13000	0.00271			sp|Q9Z1Z2|STRAP_MOUSE	Strap	2	4	130000	0.00575			sp|Q8VHK9|DHX36_MOUSE	Dhx36	1	2	13000	0.00159			sp|Q9DBR7|MYPT1_MOUSE	Ppp1r12a	2	2	28000	0.00559			sp|C0HKD8|MFA1A_MOUSE	Mfap1a	2	6	130000	0.00727			sp|Q9DB77|QCR2_MOUSE	Uqcrc2	2	3	79000	0.0068		sp|Q9QYJ0|DNJA2_MOUSE	Dnaja2
	sp|Q8VE97|SRSF4_MOUSE	Srsf4	1	1	89000	0.0188			sp|Q00547|HMMR_MOUSE	Hmmr	2	4	100000	0.00467			sp|Q9CYZ2|TPD54_MOUSE	Tpd52l2	1	2	36000	0.00445			sp|Q6NZA9|TAF9B_MOUSE	Taf9b	2	2	53000	0.0107			sp|Q08288|LYAR_MOUSE	Lyar	2	5	290000	0.0158			sp|Q91WE2|F192A_MOUSE	Fam192a	2	3	91000	0.00783		sp|Q9CWK3|CD2B2_MOUSE	Cd2bp2
	sp|Q80U70|SUZ12_MOUSE	Suz12	1	1	19000	0.0039			sp|Q63943|MEF2D_MOUSE	Mef2d	2	4	220000	0.00993			sp|Q8VEM8|MPCP_MOUSE	Slc25a3	1	2	150000	0.0182			sp|O08901|BUB1_MOUSE	Bub1	2	2	37000	0.00749			sp|P63037|DNJA1_MOUSE	Dnaja1	2	5	220000	0.0123			sp|Q8C092|TAF5_MOUSE	Taf5	2	3	58000	0.00502		sp|Q63943|MEF2D_MOUSE	Mef2d
	sp|Q8CCS6|PABP2_MOUSE	Pabpn1	1	1	11000	0.00236			sp|P97452|BOP1_MOUSE	Bop1	2	4	85000	0.00388			sp|Q8C735|LIN9_MOUSE	Lin9	1	2	28000	0.00345			sp|Q9QWT9|KIFC1_MOUSE	Kifc1	2	2	190000	0.0376			sp|Q925E7|2ABD_MOUSE	Ppp2r2d	2	5	51000	0.00278			sp|Q9DCH4|EIF3F_MOUSE	Eif3f	2	3	53000	0.00457		sp|O70551|SRPK1_MOUSE	Srpk1
	tr|E9PWG6|E9PWG6_MOUSE	Ncapg	1	1	10000	0.0021			sp|Q99LF4|RTCB_MOUSE	Rtcb	2	4	91000	0.00416			sp|P63325|RS10_MOUSE	Rps10	1	2	15000	0.00178			sp|P80313|TCPH_MOUSE	Cct7	2	2	25000	0.00511			sp|O70251|EF1B_MOUSE	Eef1b	2	4	310000	0.0167			sp|Q3UFB2|BCD1_MOUSE	Znhit6	2	3	43000	0.00372		sp|Q61033|LAP2A_MOUSE	Tmpo
	tr|Q99NF7|Q99NF7_MOUSE	Ppm1b	1	1	100000	0.0218			sp|Q8BFR5|EFTU_MOUSE	Tufm	2	4	160000	0.00711			sp|P84104|SRSF3_MOUSE	Srsf3	1	2	37000	0.00451			sp|P62852|RS25_MOUSE	Rps25	2	2	89000	0.018			sp|Q9JKB3|YBOX3_MOUSE	Ybx3	2	4	380000	0.0209			sp|P14733|LMNB1_MOUSE	Lmnb1	2	3	60000	0.00513		sp|Q00547|HMMR_MOUSE	Hmmr
	sp|Q9Z130|HNRDL_MOUSE	Hnrnpdl	1	1	18000	0.00381			sp|Q9QWF0|CAF1A_MOUSE	Chaf1a	2	4	150000	0.00682			sp|Q9Z2N8|ACL6A_MOUSE	Actl6a	1	2	7900	0.000962			sp|Q9Z2N8|ACL6A_MOUSE	Actl6a	2	2	10000	0.00207			sp|Q6NSQ7|LTV1_MOUSE	Ltv1	2	4	130000	0.00734			sp|Q8VDD5|MYH9_MOUSE	Myh9	2	3	50000	0.00432		sp|O09000|NCOA3_MOUSE	Ncoa3
	tr|Q8BVY4|Q8BVY4_MOUSE	Supt3	1	1	8000	0.00168			sp|Q91YE6|IPO9_MOUSE	Ipo9	2	4	42000	0.00194			sp|Q8C0P0|GWL_MOUSE	Mastl	1	2	6000	0.000726			tr|Q5FWB6|Q5FWB6_MOUSE	Rplp0	1	6	66000	0.0133			sp|P58252|EF2_MOUSE	Eef2	2	4	92000	0.00504			sp|Q7TPM1|PRC2B_MOUSE	Prrc2b	2	3	36000	0.00307		sp|Q922K7|NOP2_MOUSE	Nop2
	sp|P46471|PRS7_MOUSE	Psmc2	1	1	2300	0.000486			sp|Q5PRE5|PRSR1_MOUSE	Proser1	2	4	110000	0.00505			sp|Q6ZWV7|RL35_MOUSE	Rpl35	1	2	130000	0.0158			sp|Q9QYJ0|DNJA2_MOUSE	Dnaja2	1	4	20000	0.004			sp|Q8QZY9|SF3B4_MOUSE	Sf3b4	2	4	360000	0.0195			sp|Q6PGL7|WASC2_MOUSE	Washc2	2	3	45000	0.00386		sp|Q3THE2|ML12B_MOUSE	Myl12b
	sp|Q80W00|PP1RA_MOUSE	Ppp1r10	1	1	3900	0.000809			tr|Q8C7C3|Q8C7C3_MOUSE	Tpm3	2	3	370000	0.0169			sp|Q9QWT9|KIFC1_MOUSE	Kifc1	1	2	320000	0.0388			sp|Q8BFQ4|WDR82_MOUSE	Wdr82	1	3	33000	0.00667			sp|O35326|SRSF5_MOUSE	Srsf5	2	4	500000	0.0275			sp|Q9CPN8|IF2B3_MOUSE	Igf2bp3	2	3	120000	0.01		sp|Q8BM75|ARI5B_MOUSE	Arid5b
	sp|P52432|RPAC1_MOUSE	Polr1c	1	1	5600	0.00117			sp|O88329|MYO1A_MOUSE	Myo1a	2	3	410000	0.0187			sp|E9Q5C9|NOLC1_MOUSE	Nolc1	1	2	27000	0.00331			sp|P68373|TBA1C_MOUSE	Tuba1c	1	3	49000	0.01			sp|P60335|PCBP1_MOUSE	Pcbp1	2	4	320000	0.0174			sp|Q6ZQ58|LARP1_MOUSE	Larp1	2	3	67000	0.00575		sp|Q8JZQ9|EIF3B_MOUSE	Eif3b
	sp|P10711|TCEA1_MOUSE	Tcea1	1	1	10000	0.00218			sp|Q9Z1F9|SAE2_MOUSE	Uba2	2	3	42000	0.00191			sp|Q62189|SNRPA_MOUSE	Snrpa	1	1	9500	0.00116			sp|Q8C5N3|CWC22_MOUSE	Cwc22	1	3	81000	0.0164			sp|Q99PM3|TF2AA_MOUSE	Gtf2a1	2	4	270000	0.015			sp|Q3UM18|LSG1_MOUSE	Lsg1	2	3	76000	0.00655		sp|P80317|TCPZ_MOUSE	Cct6a
	sp|Q925I1|ATAD3_MOUSE	Atad3	1	1	13000	0.0028			sp|Q99JX7|NXF1_MOUSE	Nxf1	2	3	42000	0.00194			tr|Q8C788|Q8C788_MOUSE	Snx18	1	1	12000	0.00146			sp|Q3URS2|ZSC4F_MOUSE	Zscan4f	1	3	2500000	0.51			sp|Q8C092|TAF5_MOUSE	Taf5	2	4	100000	0.00544			sp|P46935|NEDD4_MOUSE	Nedd4	2	3	38000	0.00327		sp|Q99JX7|NXF1_MOUSE	Nxf1
									sp|P62996|TRA2B_MOUSE	Tra2b	2	3	67000	0.00306			tr|Q91WW6|Q91WW6_MOUSE	Taf4	1	1	4000	0.000482			tr|B9EKS2|B9EKS2_MOUSE	Kdm3b	1	3	270000	0.0541			sp|Q8C5N3|CWC22_MOUSE	Cwc22	2	4	180000	0.0101			sp|Q8CIE6|COPA_MOUSE	Copa	2	3	58000	0.00502		sp|Q9CPN8|IF2B3_MOUSE	Igf2bp3
									sp|O35326|SRSF5_MOUSE	Srsf5	2	3	310000	0.0142			sp|P62242|RS8_MOUSE	Rps8	1	1	25000	0.00301			tr|Q3UMT8|Q3UMT8_MOUSE	Hnrnpr	1	3	37000	0.00757			sp|P61290|PSME3_MOUSE	Psme3	2	4	120000	0.00629			sp|Q9EPL8|IPO7_MOUSE	Ipo7	2	3	77000	0.00661		sp|O35129|PHB2_MOUSE	Phb2
									sp|Q8BY71|HAT1_MOUSE	Hat1	2	3	240000	0.0109			sp|Q8K4B0|MTA1_MOUSE	Mta1	1	1	10000	0.00126			sp|Q9DAW6|PRP4_MOUSE	Prpf4	1	3	59000	0.012			sp|P62737|ACTA_MOUSE	Acta2	2	4	860000	0.0467			sp|Q62093|SRSF2_MOUSE	Srsf2	2	3	540000	0.0463		sp|Q66JQ7|KNL1_MOUSE	Knl1
									sp|O08583|THOC4_MOUSE	Alyref	2	3	120000	0.00556			sp|Q5XG69|F169A_MOUSE	Fam169a	1	1	13000	0.00161			sp|P62983|RS27A_MOUSE	Rps27a	1	3	470000	0.0954			sp|P97477|AURKA_MOUSE	Aurka	2	4	140000	0.00783			sp|Q6NZN0|RBM26_MOUSE	Rbm26	2	3	190000	0.0167		sp|Q99PP7|TRI33_MOUSE	Trim33
									sp|Q9DCD2|SYF1_MOUSE	Xab2	2	3	63000	0.00287			sp|O88907|PIAS1_MOUSE	Pias1	1	1	29000	0.00359			sp|P62737|ACTA_MOUSE	Acta2	1	3	290000	0.0593			sp|Q80WS3|FBLL1_MOUSE	Fbll1	2	4	740000	0.0402			sp|O35129|PHB2_MOUSE	Phb2	2	3	83000	0.00716		sp|Q8BVY0|RL1D1_MOUSE	Rsl1d1
									sp|Q8C263|SKA3_MOUSE	Ska3	2	3	160000	0.00743			sp|P51949|MAT1_MOUSE	Mnat1	1	1	9900	0.00121			sp|P62869|ELOB_MOUSE	Elob	1	3	290000	0.0594			sp|Q6A026|PDS5A_MOUSE	Pds5a	2	4	140000	0.0079			sp|Q04750|TOP1_MOUSE	Top1	2	3	140000	0.0119		tr|Q6IQX8|Q6IQX8_MOUSE	Zfp219
									sp|Q9CYI4|LUC7L_MOUSE	Luc7l	2	3	190000	0.0088			sp|Q5XJE5|LEO1_MOUSE	Leo1	1	1	9900	0.00121			sp|Q9JKB3|YBOX3_MOUSE	Ybx3	1	2	63000	0.0127			sp|Q5SF07|IF2B2_MOUSE	Igf2bp2	2	4	110000	0.00589			sp|Q8K2Y0|RN219_MOUSE	Rnf219	2	3	160000	0.0136		sp|Q9WUK4|RFC2_MOUSE	Rfc2
									sp|Q9JK91|MLH1_MOUSE	Mlh1	2	3	35000	0.00159			sp|P23881|TCEA3_MOUSE	Tcea3	1	1	21000	0.00262			tr|A0A1D9BZF0|A0A1D9BZF0_MOUSE		1	2	76000	0.0155			sp|P43275|H11_MOUSE	Hist1h1a	2	4	310000	0.0169			sp|Q3TKT4|SMCA4_MOUSE	Smarca4	2	3	72000	0.00622		sp|Q80WE4|KI20B_MOUSE	Kif20b
									sp|P51859|HDGF_MOUSE	Hdgf	2	3	160000	0.00749			sp|P61982|1433G_MOUSE	Ywhag	1	1	36000	0.00434			sp|P97496|SMRC1_MOUSE	Smarcc1	1	2	75000	0.0151			sp|Q99J62|RFC4_MOUSE	Rfc4	2	4	190000	0.0102			sp|Q9ERF3|WDR61_MOUSE	Wdr61	2	3	21000	0.0018		sp|Q9Z204|HNRPC_MOUSE	Hnrnpc
									sp|P63037|DNJA1_MOUSE	Dnaja1	2	3	120000	0.00559			sp|P42669|PURA_MOUSE	Pura	1	1	9500	0.00116			sp|Q9Z204|HNRPC_MOUSE	Hnrnpc	1	2	37000	0.00741			sp|Q9D903|EBP2_MOUSE	Ebna1bp2	2	4	130000	0.00715			sp|Q5XG71|UTP20_MOUSE	Utp20	2	3	140000	0.0124		sp|Q99KG3|RBM10_MOUSE	Rbm10
									sp|Q9D8W5|PSD12_MOUSE	Psmd12	2	3	73000	0.00335			sp|Q8VEE4|RFA1_MOUSE	Rpa1	1	1	10000	0.00123			sp|Q8CH02|SUGP1_MOUSE	Sugp1	1	2	20000	0.00403			sp|Q9WV54|ASAH1_MOUSE	Asah1	2	4	89000	0.00484			sp|Q91YE7|RBM5_MOUSE	Rbm5	2	3	160000	0.0139		sp|Q91YR7|PRP6_MOUSE	Prpf6
									sp|Q9DBG6|RPN2_MOUSE	Rpn2	2	3	36000	0.00166			sp|P57722|PCBP3_MOUSE	Pcbp3	1	1	45000	0.00549			sp|P63330|PP2AA_MOUSE	Ppp2ca	1	2	34000	0.00683			sp|Q9DBR1|XRN2_MOUSE	Xrn2	2	4	36000	0.00197			sp|P33609|DPOLA_MOUSE	Pola1	2	2	30000	0.00262		sp|Q9ERA6|TFP11_MOUSE	Tfip11
									sp|P17225|PTBP1_MOUSE	Ptbp1	2	3	75000	0.00345			sp|Q68FL6|SYMC_MOUSE	Mars	1	1	13000	0.00161			sp|Q8R1B4|EIF3C_MOUSE	Eif3c	1	2	26000	0.00532			sp|Q9CWY8|RNH2A_MOUSE	Rnaseh2a	2	4	89000	0.00485			sp|Q80WJ7|LYRIC_MOUSE	Mtdh	2	2	22000	0.00191		sp|Q69ZX6|MOR2A_MOUSE	Morc2a
									sp|P57776|EF1D_MOUSE	Eef1d	2	3	160000	0.00753			sp|Q9WUK4|RFC2_MOUSE	Rfc2	1	1	36000	0.00437			tr|B2RQA7|B2RQA7_MOUSE	Ncapg	1	2	25000	0.00504			sp|Q6NZA9|TAF9B_MOUSE	Taf9b	2	4	600000	0.0325			sp|Q6P5F9|XPO1_MOUSE	Xpo1	2	2	27000	0.00234		sp|Q9WVJ2|PSD13_MOUSE	Psmd13
									sp|O88874|CCNK_MOUSE	Ccnk	2	3	180000	0.00827			sp|Q91WE2|F192A_MOUSE	Fam192a	1	1	7700	0.000934			sp|Q8QZY9|SF3B4_MOUSE	Sf3b4	1	2	290000	0.0586			sp|Q80TM9|NISCH_MOUSE	Nisch	2	4	89000	0.00485			sp|Q8BP27|SFR1_MOUSE	Sfr1	2	2	43000	0.0037		sp|P58774|TPM2_MOUSE	Tpm2
									sp|P60335|PCBP1_MOUSE	Pcbp1	2	3	230000	0.0106			tr|Q3U0X6|Q3U0X6_MOUSE	Zfp217	1	1	8200	0.000997			sp|O35226|PSMD4_MOUSE	Psmd4	1	2	14000	0.0029			sp|P07901|HS90A_MOUSE	Hsp90aa1	2	3	250000	0.0139			sp|Q9D824|FIP1_MOUSE	Fip1l1	2	2	27000	0.00232		sp|Q61699|HS105_MOUSE	Hsph1
									sp|Q9JKB3|YBOX3_MOUSE	Ybx3	2	3	230000	0.0105			sp|Q80WE4|KI20B_MOUSE	Kif20b	1	1	8300	0.00102			tr|Q6NZL1|Q6NZL1_MOUSE	Dhx37	1	2	13000	0.00262			sp|Q91W50|CSDE1_MOUSE	Csde1	2	3	84000	0.00457			tr|V9H0W7|V9H0W7_MOUSE	pro-pol-dUTPase	2	2	120000	0.00991		sp|Q9D554|SF3A3_MOUSE	Sf3a3
									sp|P43275|H11_MOUSE	Hist1h1a	2	3	320000	0.0145			sp|Q8CG48|SMC2_MOUSE	Smc2	1	1	19000	0.00235			sp|Q9ERF3|WDR61_MOUSE	Wdr61	1	2	16000	0.00327			sp|Q9CWZ7|SNAG_MOUSE	Napg	2	3	71000	0.00388			sp|P27612|PLAP_MOUSE	Plaa	2	2	30000	0.0026		sp|Q8CDG3|VCIP1_MOUSE	Vcpip1
									sp|P70290|EM55_MOUSE	Mpp1	2	3	38000	0.00175			sp|Q3THS6|METK2_MOUSE	Mat2a	1	1	13000	0.00161			sp|P57722|PCBP3_MOUSE	Pcbp3	1	2	120000	0.0233			sp|Q3U9G9|LBR_MOUSE	Lbr	2	3	140000	0.00742			sp|O70194|EIF3D_MOUSE	Eif3d	2	2	51000	0.00437		sp|A3KFM7|CHD6_MOUSE	Chd6
									sp|Q8K363|DDX18_MOUSE	Ddx18	2	3	200000	0.00933			sp|Q924K8|MTA3_MOUSE	Mta3	1	1	16000	0.00189			sp|O54833|CSK22_MOUSE	Csnk2a2	1	2	13000	0.00259			sp|Q9D824|FIP1_MOUSE	Fip1l1	2	3	63000	0.00346			sp|Q8C9B9|DIDO1_MOUSE	Dido1	2	2	55000	0.00471		sp|Q8K310|MATR3_MOUSE	Matr3
									sp|Q9CWY8|RNH2A_MOUSE	Rnaseh2a	2	3	130000	0.00602			sp|Q9Z2Q2|KNOP1_MOUSE	Knop1	1	1	15000	0.00178			sp|P42669|PURA_MOUSE	Pura	1	2	14000	0.00286			sp|P63330|PP2AA_MOUSE	Ppp2ca	2	3	180000	0.00988			sp|Q9D0I9|SYRC_MOUSE	Rars	2	2	42000	0.00358		sp|Q9CWZ7|SNAG_MOUSE	Napg
									sp|Q3UKJ7|SMU1_MOUSE	Smu1	2	3	230000	0.0104			sp|Q9CQA5|MED4_MOUSE	Med4	1	1	4900	0.000594			sp|Q8BP67|RL24_MOUSE	Rpl24	1	2	45000	0.00917			sp|Q91YR7|PRP6_MOUSE	Prpf6	2	3	64000	0.00347			sp|Q9D903|EBP2_MOUSE	Ebna1bp2	2	2	65000	0.00556		sp|Q99PU8|DHX30_MOUSE	Dhx30
									sp|Q99PM3|TF2AA_MOUSE	Gtf2a1	2	3	170000	0.0079			sp|Q8K2Z4|CND1_MOUSE	Ncapd2	1	1	6900	0.000847			sp|P61965|WDR5_MOUSE	Wdr5	1	2	65000	0.0131			sp|P27612|PLAP_MOUSE	Plaa	2	3	63000	0.00345			sp|P68040|RACK1_MOUSE	Rack1	2	2	60000	0.0052		sp|P51660|DHB4_MOUSE	Hsd17b4
									sp|P62983|RS27A_MOUSE	Rps27a	2	3	700000	0.0319			sp|Q9ERK4|XPO2_MOUSE	Cse1l	1	1	3500	0.000431			sp|Q60668|HNRPD_MOUSE	Hnrnpd	1	2	350000	0.0712			sp|P97931|UNG_MOUSE	Ung	2	3	87000	0.00477			sp|Q3TIV5|ZC3HF_MOUSE	Zc3h15	2	2	59000	0.00506		sp|Q8CG47|SMC4_MOUSE	Smc4
									sp|P62141|PP1B_MOUSE	Ppp1cb	2	3	210000	0.00952			tr|D4N6R6|D4N6R6_MUSMC	Hbbt1	1	1	42000	0.00507			sp|P60335|PCBP1_MOUSE	Pcbp1	1	2	90000	0.0182			sp|Q922P9|GLYR1_MOUSE	Glyr1	2	3	83000	0.00453			sp|Q91W50|CSDE1_MOUSE	Csde1	2	2	41000	0.00349		sp|Q8CG48|SMC2_MOUSE	Smc2
									tr|E9Q8X5|E9Q8X5_MOUSE	Zbtb10	2	3	37000	0.00167			sp|Q8K4L3|SVIL_MOUSE	Svil	1	1	14000	0.00176			sp|O88874|CCNK_MOUSE	Ccnk	1	2	27000	0.00542			sp|Q9CYI4|LUC7L_MOUSE	Luc7l	2	3	200000	0.011			sp|Q9QYJ3|DNJB1_MOUSE	Dnajb1	2	2	130000	0.0109		sp|Q91VX2|UBAP2_MOUSE	Ubap2
									sp|P42227|STAT3_MOUSE	Stat3	2	3	92000	0.00422			tr|J3QNW0|J3QNW0_MOUSE	Dnmt1	1	1	4600	0.000557			sp|Q8K363|DDX18_MOUSE	Ddx18	1	2	17000	0.00354			sp|Q3UFB2|BCD1_MOUSE	Znhit6	2	3	72000	0.00393			sp|Q8CIG8|ANM5_MOUSE	Prmt5	2	2	72000	0.0062		sp|B2RQC6|PYR1_MOUSE	Cad
									sp|P09242|PPBT_MOUSE	Alpl	2	3	86000	0.00395			sp|Q9CWK3|CD2B2_MOUSE	Cd2bp2	1	1	5800	0.000708			sp|Q9Z1R2|BAG6_MOUSE	Bag6	1	2	18000	0.00365			sp|O54833|CSK22_MOUSE	Csnk2a2	2	3	68000	0.00371			sp|Q9JI13|SAS10_MOUSE	Utp3	2	2	22000	0.0019		sp|Q2KN98|CYTSA_MOUSE	Specc1l
									sp|P69566|RANB9_MOUSE	Ranbp9	2	3	130000	0.00596			tr|Q8BSH3|Q8BSH3_MOUSE	Tpm1	1	1	9200	0.00112			sp|E9PVA8|GCN1_MOUSE	Gcn1	1	2	10000	0.00208			sp|O88874|CCNK_MOUSE	Ccnk	2	3	190000	0.0104			sp|P51660|DHB4_MOUSE	Hsd17b4	2	2	56000	0.0048		sp|Q61510|TRI25_MOUSE	Trim25
									sp|Q9D3E6|STAG1_MOUSE	Stag1	2	3	11000	0.000501			sp|Q9DB77|QCR2_MOUSE	Uqcrc2	1	1	25000	0.00299			sp|Q6PGL7|WASC2_MOUSE	Washc2	1	2	14000	0.00292			sp|P62983|RS27A_MOUSE	Rps27a	2	3	1100000	0.0615			sp|Q8BK63|KC1A_MOUSE	Csnk1a1	2	2	41000	0.00349		tr|E9Q3G8|E9Q3G8_MOUSE	Nup153
									sp|Q9DBY0|FOXP4_MOUSE	Foxp4	2	3	220000	0.00987			sp|Q8BVY0|RL1D1_MOUSE	Rsl1d1	1	1	20000	0.00243			sp|A2AHC3|CAMP1_MOUSE	Camsap1	1	2	18000	0.0037			tr|A0PJJ1|A0PJJ1_MOUSE	Phf3	2	3	60000	0.00329			sp|Q3V0C5|UBP48_MOUSE	Usp48	2	2	68000	0.00584		sp|Q9D0D4|DIM1_MOUSE	Dimt1
									sp|Q8CH18|CCAR1_MOUSE	Ccar1	2	3	320000	0.0145			sp|Q61990|PCBP2_MOUSE	Pcbp2	1	1	31000	0.0038			sp|P62141|PP1B_MOUSE	Ppp1cb	1	2	32000	0.00647			sp|Q9ERA6|TFP11_MOUSE	Tfip11	2	3	94000	0.00512			sp|Q8K310|MATR3_MOUSE	Matr3	2	2	17000	0.00146		sp|Q62261|SPTB2_MOUSE	Sptbn1
									sp|Q7TNE3|SPAG7_MOUSE	Spag7	2	3	300000	0.0136			sp|Q9WV32|ARC1B_MOUSE	Arpc1b	1	1	20000	0.00246			sp|Q9QZQ1|AFAD_MOUSE	Afdn	1	2	18000	0.00359			sp|Q8K4L0|DDX54_MOUSE	Ddx54	2	3	30000	0.00163			sp|Q9WUK4|RFC2_MOUSE	Rfc2	2	2	93000	0.00803		sp|Q99JF8|PSIP1_MOUSE	Psip1
									sp|Q3TKY6|CWC27_MOUSE	Cwc27	2	3	130000	0.00594			sp|P62259|1433E_MOUSE	Ywhae	1	1	3700	0.000446			sp|Q8VHK9|DHX36_MOUSE	Dhx36	1	2	10000	0.0021			sp|Q62203|SF3A2_MOUSE	Sf3a2	2	3	99000	0.00541			sp|Q64368|DAZL_MOUSE	Dazl	2	2	25000	0.00212		sp|P52480|KPYM_MOUSE	Pkm
									sp|Q6ZPZ3|ZC3H4_MOUSE	Zc3h4	2	3	26000	0.00118			sp|Q9DBY8|NVL_MOUSE	Nvl	1	1	19000	0.00234			sp|E9Q5F9|SETD2_MOUSE	Setd2	1	2	17000	0.00339			sp|O35129|PHB2_MOUSE	Phb2	2	3	110000	0.00619			sp|Q80TM9|NISCH_MOUSE	Nisch	2	2	28000	0.00238		sp|Q8CGF7|TCRG1_MOUSE	Tcerg1
									sp|Q99LH1|NOG2_MOUSE	Gnl2	2	3	80000	0.00367			sp|Q61687|ATRX_MOUSE	Atrx	1	1	4000	0.000487			tr|Q91YW2|Q91YW2_MOUSE	Tjp1	1	2	47000	0.0096			sp|Q62093|SRSF2_MOUSE	Srsf2	2	3	740000	0.0401			sp|P27641|XRCC5_MOUSE	Xrcc5	2	2	18000	0.00153		sp|Q3U0V1|FUBP2_MOUSE	Khsrp
									sp|Q64701|RBL1_MOUSE	Rbl1	2	3	640000	0.0294			sp|P70372|ELAV1_MOUSE	Elavl1	1	1	21000	0.0025			sp|Q3U2E2|ZMYM5_MOUSE	Zmym5	1	2	48000	0.0097			sp|Q8BG30|NELFA_MOUSE	Nelfa	2	3	410000	0.0226			sp|Q91XU0|WRIP1_MOUSE	Wrnip1	2	2	34000	0.0029		sp|P11440|CDK1_MOUSE	Cdk1
									sp|P28740|KIF2A_MOUSE	Kif2a	2	3	83000	0.00381			sp|Q08943|SSRP1_MOUSE	Ssrp1	1	1	9800	0.0012			sp|Q9D554|SF3A3_MOUSE	Sf3a3	1	2	43000	0.00879			sp|Q91VX2|UBAP2_MOUSE	Ubap2	2	3	96000	0.00523			sp|Q8CG48|SMC2_MOUSE	Smc2	2	2	44000	0.0038		tr|E9Q616|E9Q616_MOUSE	Ahnak
									sp|P62918|RL8_MOUSE	Rpl8	2	3	200000	0.00894			sp|Q3U1G5|I20L2_MOUSE	Isg20l2	1	1	4400	0.000531			sp|Q99JI4|PSMD6_MOUSE	Psmd6	1	2	17000	0.00335			sp|P62141|PP1B_MOUSE	Ppp1cb	2	3	120000	0.00663			sp|Q91WJ8|FUBP1_MOUSE	Fubp1	2	2	59000	0.00504		sp|Q8R081|HNRPL_MOUSE	Hnrnpl
									sp|Q8CGP1|H2B1K_MOUSE	Hist1h2bk	2	3	170000	0.00801			sp|Q99PU8|DHX30_MOUSE	Dhx30	1	1	22000	0.00268			sp|Q924C1|XPO5_MOUSE	Xpo5	1	2	5600	0.00114			sp|Q99M28|RNPS1_MOUSE	Rnps1	2	3	110000	0.00613			sp|Q91VC3|IF4A3_MOUSE	Eif4a3	2	2	44000	0.00382		sp|Q922D8|C1TC_MOUSE	Mthfd1
									sp|Q99K43|PRC1_MOUSE	Prc1	2	3	410000	0.0187			sp|P68372|TBB4B_MOUSE	Tubb4b	1	1	130000	0.0157			sp|Q9DCD2|SYF1_MOUSE	Xab2	1	2	21000	0.00419			sp|Q1PSW8|LIN41_MOUSE	Trim71	2	3	300000	0.0166			sp|O55143|AT2A2_MOUSE	Atp2a2	2	2	22000	0.00193		sp|Q569Z6|TR150_MOUSE	Thrap3
									sp|Q3TWW8|SRSF6_MOUSE	Srsf6	2	3	360000	0.0166			sp|Q8VI33|TAF9_MOUSE	Taf9	1	1	42000	0.00507			sp|P68372|TBB4B_MOUSE	Tubb4b	1	2	170000	0.0352			sp|O70551|SRPK1_MOUSE	Srpk1	2	3	87000	0.00473			sp|P32233|DRG1_MOUSE	Drg1	2	2	52000	0.00444		sp|Q60605|MYL6_MOUSE	Myl6
									sp|Q9D071|MMS19_MOUSE	Mms19	2	3	9500	0.000436			sp|Q68FD5|CLH1_MOUSE	Cltc	1	1	3800	0.00046			sp|Q99PM3|TF2AA_MOUSE	Gtf2a1	1	2	31000	0.0063			sp|P17225|PTBP1_MOUSE	Ptbp1	2	3	25000	0.00134			sp|P69566|RANB9_MOUSE	Ranbp9	2	2	60000	0.00513		sp|P61222|ABCE1_MOUSE	Abce1
									sp|P21107|TPM3_MOUSE	Tpm3	2	3	280000	0.0128			sp|Q8K363|DDX18_MOUSE	Ddx18	1	1	8700	0.00106			sp|Q8CGP1|H2B1K_MOUSE	Hist1h2bk	1	2	14000	0.00287			sp|Q8VI33|TAF9_MOUSE	Taf9	2	3	110000	0.00588			sp|Q99LI5|ZN281_MOUSE	Znf281	2	2	41000	0.00349		sp|Q3U319|BRE1B_MOUSE	Rnf40
									sp|P62852|RS25_MOUSE	Rps25	2	3	650000	0.0299			sp|P99027|RLA2_MOUSE	Rplp2	1	1	54000	0.00658			sp|Q8R3N1|NOP14_MOUSE	Nop14	1	2	28000	0.00566			sp|P97452|BOP1_MOUSE	Bop1	2	3	76000	0.00413			sp|Q9DBR3|ARMC8_MOUSE	Armc8	2	2	50000	0.0043		sp|Q9D706|RPAP3_MOUSE	Rpap3
									sp|Q99PP7|TRI33_MOUSE	Trim33	2	2	57000	0.00259			sp|Q6PDX6|RN220_MOUSE	Rnf220	1	1	10000	0.00125			sp|Q9QYJ3|DNJB1_MOUSE	Dnajb1	1	2	16000	0.0033			sp|Q99MN1|SYK_MOUSE	Kars	2	3	37000	0.00201			sp|Q8BRT1|CLAP2_MOUSE	Clasp2	2	2	49000	0.00417		sp|Q62311|TAF6_MOUSE	Taf6
									sp|Q9JJ28|FLII_MOUSE	Flii	2	2	44000	0.00203			sp|P47962|RL5_MOUSE	Rpl5	1	1	40000	0.00484			sp|Q61990|PCBP2_MOUSE	Pcbp2	1	2	59000	0.0119			sp|Q4FK66|PR38A_MOUSE	Prpf38a	2	3	260000	0.0144			sp|Q8BSN5|PHF23_MOUSE	Phf23	2	2	67000	0.0058		sp|Q6IRU2|TPM4_MOUSE	Tpm4
									sp|Q924K8|MTA3_MOUSE	Mta3	2	2	61000	0.00278			sp|Q91YK2|RRP1B_MOUSE	Rrp1b	1	1	16000	0.00192			sp|Q99MN1|SYK_MOUSE	Kars	1	2	4600	0.000936			sp|Q8BVY0|RL1D1_MOUSE	Rsl1d1	2	3	220000	0.0121			sp|Q3THK3|T2FA_MOUSE	Gtf2f1	2	2	49000	0.00423		sp|Q99NH0|ANR17_MOUSE	Ankrd17
[truncated: 600 more rows]
[truncated: 28 more columns]
