# Supplementary material for: Multiple repeat regions within mouse DUX recruit chromatin regulators to facilitate an embryonic gene expression program
Source: bioRxiv. 2023 Jun 8:2023.03.29.534786. Originally published 2023 Apr 1. Preprint. [Version 2] doi: 10.1101/2023.03.29.534786 (PMC10081216; doi:10.1101/2023.03.29.534786)
Supplement: Supplement 2 [file media-2.xlsx]

## Sheet: SAINTexpress output
Prey	Prey.1	gene_symbol	Bait	Spec	SpecSum	AvgSpec	NumReplicates	ctrlCounts	AvgP	MaxP	TopoAvgP	TopoMaxP	SaintScore	FoldChange	BFDR
570	sp|Q01320|TOP2A_MOUSE	Top2a	BirA-Dux1	307|1184	1491	745.5	2	0|0	1	1	1	1	1	7455	0
630	sp|Q3U186|SYRM_MOUSE	Rars2	BirA-Dux1	0|851	851	425.5	2	0|0	0.5	1	0.5	1	0.5	4255	0.13
882	sp|Q6P5D8|SMHD1_MOUSE	Smchd1	BirA-Dux1	222|70	292	146	2	0|0	1	1	1	1	1	1460	0
1530	sp|Q9CZY3|UB2V1_MOUSE	Ube2v1	BirA-Dux1	7|1275	1282	641	2	0|1	1	1	1	1	1	1282	0
8	sp|A2AGT5|CKAP5_MOUSE	Ckap5	BirA-Dux1	704|255	959	479.5	2	0|1	1	1	1	1	1	959	0
912	sp|Q6PR54|RIF1_MOUSE	Rif1	BirA-Dux1	75|112	187	93.5	2	0|0	1	1	1	1	1	935	0
744	sp|Q60974|NCOR1_MOUSE	Ncor1	BirA-Dux1	44|118	162	81	2	0|0	1	1	1	1	1	810	0
895	sp|Q6PB44|PTN23_MOUSE	Ptpn23	BirA-Dux1	110|16	126	63	2	0|0	1	1	1	1	1	630	0
598	sp|Q0VGY8|TANC1_MOUSE	Tanc1	BirA-Dux1	47|70	117	58.5	2	0|0	1	1	1	1	1	585	0
163	sp|P08775|RPB1_MOUSE	Polr2a	BirA-Dux1	92|22	114	57	2	0|0	1	1	1	1	1	570	0
1661	sp|Q9ESZ8|GTF2I_MOUSE	Gtf2i	BirA-Dux1	2388|1000	3388	1694	2	1|5	1	1	1	1	1	564.67	0
900	sp|Q6PDQ2|CHD4_MOUSE	Chd4	BirA-Dux1	91|17	108	54	2	0|0	1	1	1	1	1	540	0
24	sp|B9EJ86|OSBL8_MOUSE	Osbpl8	BirA-Dux1	103|1	104	52	2	0|0	0.5	1	0.5	1	0.5	520	0.13
1084	sp|Q8BTM8|FLNA_MOUSE	Flna	BirA-Dux1	75|15	90	45	2	0|0	1	1	1	1	1	450	0
242	sp|P26039|TLN1_MOUSE	Tln1	BirA-Dux1	323|111	434	217	2	0|1	1	1	1	1	1	434	0
972	sp|Q80U93|NU214_MOUSE	Nup214	BirA-Dux1	63|19	82	41	2	0|0	1	1	1	1	1	410	0
1286	sp|Q8VEE4|RFA1_MOUSE	Rpa1	BirA-Dux1	434|365	799	399.5	2	0|2	1	1	1	1	1	399.5	0
1145	sp|Q8C9B9|DIDO1_MOUSE	Dido1	BirA-Dux1	45|33	78	39	2	0|0	1	1	1	1	1	390	0
1263	sp|Q8VCD7|KDM4C_MOUSE	Kdm4c	BirA-Dux1	66|0	66	33	2	0|0	0.5	1	0.5	1	0.5	330	0.13
980	sp|Q80VJ6|ZSC4C_MOUSE	Zscan4c	BirA-Dux1	17857|11785	29642	14821	2	42|50	1	1	1	1	1	322.2	0
1755	sp|Q9WTQ5|AKA12_MOUSE	Akap12	BirA-Dux1	170|150	320	160	2	1|0	1	1	1	1	1	320	0
19	sp|A7KBS4|ZSC4D_MOUSE	Zscan4d	BirA-Dux1	1000|265	1265	632.5	2	1|3	1	1	1	1	1	316.25	0
1442	sp|Q99PV0|PRP8_MOUSE	Prpf8	BirA-Dux1	55|8	63	31.5	2	0|0	1	1	1	1	1	315	0
1350	sp|Q91ZW3|SMCA5_MOUSE	Smarca5	BirA-Dux1	26|34	60	30	2	0|0	1	1	1	1	1	300	0
1835	tr|A0A1B0GRE8|A0A1B0GRE8_MOUSE	Zscan4e	BirA-Dux1	190|100	290	145	2	1|0	1	1	1	1	1	290	0
667	sp|Q3V1V3|ESF1_MOUSE	Esf1	BirA-Dux1	56|0	56	28	2	0|0	0.5	1	0.5	1	0.5	280	0.13
1879	tr|E9Q6E5|E9Q6E5_MOUSE	Srsf11	BirA-Dux1	50|6	56	28	2	0|0	1	1	1	1	1	280	0
394	sp|P56960|EXOSX_MOUSE	Exosc10	BirA-Dux1	45|10	55	27.5	2	0|0	1	1	1	1	1	275	0
969	sp|Q80U72|SCRIB_MOUSE	Scrib	BirA-Dux1	45|7	52	26	2	0|0	1	1	1	1	1	260	0
310	sp|P43276|H15_MOUSE	Hist1h1b	BirA-Dux1	100|154	254	127	2	0|1	1	1	1	1	1	254	0
596	sp|Q09XV5|CHD8_MOUSE	Chd8	BirA-Dux1	35|9	44	22	2	0|0	1	1	1	1	1	220	0
878	sp|Q6P4T2|U520_MOUSE	Snrnp200	BirA-Dux1	19|25	44	22	2	0|0	1	1	1	1	1	220	0
1882	tr|E9Q8X5|E9Q8X5_MOUSE	Zbtb10	BirA-Dux1	43|1	44	22	2	0|0	0.5	1	0.5	1	0.5	220	0.13
715	sp|Q5SWU9|ACACA_MOUSE	Acaca	BirA-Dux1	186|33	219	109.5	2	1|0	1	1	1	1	1	219	0
660	sp|Q3URS2|ZSC4F_MOUSE	Zscan4f	BirA-Dux1	810|486	1296	648	2	6|0	1	1	1	1	1	216	0
1483	sp|Q9CW03|SMC3_MOUSE	Smc3	BirA-Dux1	35|5	40	20	2	0|0	1	1	1	1	1	200	0
201	sp|P16546|SPTN1_MOUSE	Sptan1	BirA-Dux1	38|0	38	19	2	0|0	0.5	1	0.5	1	0.5	190	0.13
38	sp|G5E870|TRIPC_MOUSE	Trip12	BirA-Dux1	20|15	35	17.5	2	0|0	1	1	1	1	1	175	0
186	sp|P13864|DNMT1_MOUSE	Dnmt1	BirA-Dux1	33|2	35	17.5	2	0|0	0.99	1	0.99	1	0.99	175	0
197	sp|P14873|MAP1B_MOUSE	Map1b	BirA-Dux1	12|23	35	17.5	2	0|0	1	1	1	1	1	175	0
989	sp|Q80X90|FLNB_MOUSE	Flnb	BirA-Dux1	21|14	35	17.5	2	0|0	1	1	1	1	1	175	0
991	sp|Q80XI3|IF4G3_MOUSE	Eif4g3	BirA-Dux1	29|5	34	17	2	0|0	1	1	1	1	1	170	0
1685	sp|Q9JKF1|IQGA1_MOUSE	Iqgap1	BirA-Dux1	23|10	33	16.5	2	0|0	1	1	1	1	1	165	0
1330	sp|Q91XL9|OSBL1_MOUSE	Osbpl1a	BirA-Dux1	1|30	31	15.5	2	0|0	0.5	1	0.5	1	0.5	155	0.13
1912	tr|Q3TGG2|Q3TGG2_MOUSE	Atxn2l	BirA-Dux1	31|0	31	15.5	2	0|0	0.5	1	0.5	1	0.5	155	0.13
1836	tr|A0A1B0GRH6|A0A1B0GRH6_MOUSE	Zscan4-ps3	BirA-Dux1	160|145	305	152.5	2	1|1	1	1	1	1	1	152.5	0
1217	sp|Q8K363|DDX18_MOUSE	Ddx18	BirA-Dux1	14|16	30	15	2	0|0	1	1	1	1	1	150	0
917	sp|Q6ZPJ3|UBE2O_MOUSE	Ube2o	BirA-Dux1	27|0	27	13.5	2	0|0	0.5	1	0.5	1	0.5	135	0.13
21	sp|B2RQC6|PYR1_MOUSE	Cad	BirA-Dux1	17|9	26	13	2	0|0	1	1	1	1	1	130	0
842	sp|Q69ZK6|JHD2C_MOUSE	Jmjd1c	BirA-Dux1	24|2	26	13	2	0|0	0.99	1	0.99	1	0.99	130	0
1609	sp|Q9DBE9|SPB1_MOUSE	Ftsj3	BirA-Dux1	20|6	26	13	2	0|0	1	1	1	1	1	130	0
1727	sp|Q9QZE5|COPG1_MOUSE	Copg1	BirA-Dux1	20|6	26	13	2	0|0	1	1	1	1	1	130	0
1872	tr|E9PYH6|E9PYH6_MOUSE	Setd1a	BirA-Dux1	21|5	26	13	2	0|0	1	1	1	1	1	130	0
152	sp|P06537|GCR_MOUSE	Nr3c1	BirA-Dux1	25|0	25	12.5	2	0|0	0.5	1	0.5	1	0.5	125	0.13
1108	sp|Q8BY87|UBP47_MOUSE	Usp47	BirA-Dux1	19|5	24	12	2	0|0	1	1	1	1	1	120	0
1375	sp|Q924C5|ALPK3_MOUSE	Alpk3	BirA-Dux1	19|5	24	12	2	0|0	1	1	1	1	1	120	0
797	sp|Q62261|SPTB2_MOUSE	Sptbn1	BirA-Dux1	23|0	23	11.5	2	0|0	0.5	1	0.5	1	0.5	115	0.16
1463	sp|Q9CQL7|MOFA1_MOUSE	Mrfap1	BirA-Dux1	23|0	23	11.5	2	0|0	0.5	1	0.5	1	0.5	115	0.16
1625	sp|Q9DCD2|SYF1_MOUSE	Xab2	BirA-Dux1	22|1	23	11.5	2	0|0	0.5	1	0.5	1	0.5	115	0.16
877	sp|Q6P4S8|INT1_MOUSE	Ints1	BirA-Dux1	19|3	22	11	2	0|0	1	1	1	1	1	110	0
1083	sp|Q8BTI8|SRRM2_MOUSE	Srrm2	BirA-Dux1	78|138	216	108	2	2|0	1	1	1	1	1	108	0
919	sp|Q6ZQ08|CNOT1_MOUSE	Cnot1	BirA-Dux1	76|26	102	51	2	0|1	1	1	1	1	1	102	0
1113	sp|Q8BZR9|NCBP3_MOUSE	Ncbp3	BirA-Dux1	19|1	20	10	2	0|0	0.5	1	0.5	1	0.5	100	0.16
1636	sp|Q9EPU4|CPSF1_MOUSE	Cpsf1	BirA-Dux1	38|58	96	48	2	1|0	1	1	1	1	1	96	0
281	sp|P34022|RANG_MOUSE	Ranbp1	BirA-Dux1	6923|2653	9576	4788	2	19|84	1	1	1	1	1	92.97	0
124	sp|O88487|DC1I2_MOUSE	Dync1i2	BirA-Dux1	307|150	457	228.5	2	2|3	1	1	1	1	1	91.4	0
1349	sp|Q91ZU6|DYST_MOUSE	Dst	BirA-Dux1	17|1	18	9	2	0|0	0.5	1	0.5	1	0.5	90	0.16
1885	tr|E9QAT4|E9QAT4_MOUSE	Sec16a	BirA-Dux1	15|3	18	9	2	0|0	1	1	1	1	1	90	0
1703	sp|Q9QUR6|PPCE_MOUSE	Prep	BirA-Dux1	0|86	86	43	2	1|0	0.5	1	0.5	1	0.5	86	0.13
278	sp|P33609|DPOLA_MOUSE	Pola1	BirA-Dux1	10|7	17	8.5	2	0|0	1	1	1	1	1	85	0
1788	sp|Q9Z0R4|ITSN1_MOUSE	Itsn1	BirA-Dux1	17|0	17	8.5	2	0|0	0.5	1	0.5	1	0.5	85	0.16
15	sp|A2AWL7|MGAP_MOUSE	Mga	BirA-Dux1	44|39	83	41.5	2	1|0	1	1	1	1	1	83	0
30	sp|E9Q4Z2|ACACB_MOUSE	Acacb	BirA-Dux1	14|2	16	8	2	0|0	0.99	1	0.99	1	0.99	80	0
530	sp|P83741|WNK1_MOUSE	Wnk1	BirA-Dux1	10|6	16	8	2	0|0	1	1	1	1	1	80	0
587	sp|Q05D44|IF2P_MOUSE	Eif5b	BirA-Dux1	10|6	16	8	2	0|0	1	1	1	1	1	80	0
767	sp|Q61464|ZN638_MOUSE	Znf638	BirA-Dux1	12|4	16	8	2	0|0	1	1	1	1	1	80	0
1012	sp|Q8BFQ4|WDR82_MOUSE	Wdr82	BirA-Dux1	4|12	16	8	2	0|0	1	1	1	1	1	80	0
132	sp|O88738|BIRC6_MOUSE	Birc6	BirA-Dux1	10|5	15	7.5	2	0|0	1	1	1	1	1	75	0
1669	sp|Q9JHU4|DYHC1_MOUSE	Dync1h1	BirA-Dux1	7|8	15	7.5	2	0|0	1	1	1	1	1	75	0
116	sp|O70566|DIAP2_MOUSE	Diaph2	BirA-Dux1	14|0	14	7	2	0|0	0.5	1	0.5	1	0.5	70	0.17
622	sp|Q3TUF7|YETS2_MOUSE	Yeats2	BirA-Dux1	13|1	14	7	2	0|0	0.5	1	0.5	1	0.5	70	0.18
817	sp|Q64012|RALY_MOUSE	Raly	BirA-Dux1	0|14	14	7	2	0|0	0.5	1	0.5	1	0.5	70	0.17
1190	sp|Q8CIB5|FERM2_MOUSE	Fermt2	BirA-Dux1	14|0	14	7	2	0|0	0.5	1	0.5	1	0.5	70	0.17
1639	sp|Q9EQH3|VPS35_MOUSE	Vps35	BirA-Dux1	14|0	14	7	2	0|0	0.5	1	0.5	1	0.5	70	0.17
146	sp|P03930|ATP8_MOUSE	Mtatp8	BirA-Dux1	134|0	134	67	2	2|0	0.5	1	0.5	1	0.5	67	0.13
250	sp|P27546|MAP4_MOUSE	Map4	BirA-Dux1	320|82	402	201	2	1|5	1	1	1	1	1	67	0
363	sp|P52431|DPOD1_MOUSE	Pold1	BirA-Dux1	178|23	201	100.5	2	1|2	1	1	1	1	1	67	0
1052	sp|Q8BKI2|TNR6B_MOUSE	Tnrc6b	BirA-Dux1	53|14	67	33.5	2	0|1	1	1	1	1	1	67	0
942	sp|Q7TMX5|SHQ1_MOUSE	Shq1	BirA-Dux1	12|1	13	6.5	2	0|0	0.5	1	0.5	1	0.5	65	0.18
1497	sp|Q9CX86|ROA0_MOUSE	Hnrnpa0	BirA-Dux1	4|9	13	6.5	2	0|0	1	1	1	1	1	65	0
1283	sp|Q8VE37|RCC1_MOUSE	Rcc1	BirA-Dux1	0|61	61	30.5	2	1|0	0.5	1	0.5	1	0.5	61	0.13
20	sp|B1AZI6|THOC2_MOUSE	Thoc2	BirA-Dux1	11|1	12	6	2	0|0	0.5	1	0.5	1	0.5	60	0.19
340	sp|P48754|BRCA1_MOUSE	Brca1	BirA-Dux1	11|1	12	6	2	0|0	0.5	1	0.5	1	0.5	60	0.19
1211	sp|Q8K2T8|PAF1_MOUSE	Paf1	BirA-Dux1	12|0	12	6	2	0|0	0.5	1	0.5	1	0.5	60	0.18
1942	tr|Q6ZQ32|Q6ZQ32_MOUSE	Lmo7	BirA-Dux1	12|0	12	6	2	0|0	0.5	1	0.5	1	0.5	60	0.18
1969	tr|Q91YW2|Q91YW2_MOUSE	Tjp1	BirA-Dux1	9|3	12	6	2	0|0	1	1	1	1	1	60	0
1236	sp|Q8R081|HNRPL_MOUSE	Hnrnpl	BirA-Dux1	21|200	221	110.5	2	3|1	1	1	1	1	1	55.25	0
705	sp|Q5SQX6|CYFP2_MOUSE	Cyfip2	BirA-Dux1	11|0	11	5.5	2	0|0	0.5	1	0.5	1	0.5	55	0.19
1855	tr|B2RXQ2|B2RXQ2_MOUSE	Ppfia1	BirA-Dux1	5|6	11	5.5	2	0|0	1	1	1	1	1	55	0
1960	tr|Q8R5L1|Q8R5L1_MOUSE	C1qbp	BirA-Dux1	0|11	11	5.5	2	0|0	0.5	1	0.5	1	0.5	55	0.19
1587	sp|Q9D883|U2AF1_MOUSE	U2af1	BirA-Dux1	34|20	54	27	2	0|1	1	1	1	1	1	54	0
297	sp|P39447|ZO1_MOUSE	Tjp1	BirA-Dux1	812|206	1018	509	2	2|17	1	1	1	1	1	53.58	0
1399	sp|Q99KG3|RBM10_MOUSE	Rbm10	BirA-Dux1	46|7	53	26.5	2	1|0	1	1	1	1	1	53	0
26	sp|E9PVA8|GCN1_MOUSE	Gcn1	BirA-Dux1	9|1	10	5	2	0|0	0.5	1	0.5	1	0.5	50	0.19
36	sp|F6ZDS4|TPR_MOUSE	Tpr	BirA-Dux1	8|2	10	5	2	0|0	0.99	1	0.99	1	0.99	50	0
934	sp|Q78PY7|SND1_MOUSE	Snd1	BirA-Dux1	0|10	10	5	2	0|0	0.5	1	0.5	1	0.5	50	0.19
1425	sp|Q99ME9|NOG1_MOUSE	Gtpbp4	BirA-Dux1	3|7	10	5	2	0|0	1	1	1	1	1	50	0
1532	sp|Q9D0B0|SRSF9_MOUSE	Srsf9	BirA-Dux1	0|10	10	5	2	0|0	0.5	1	0.5	1	0.5	50	0.19
1732	sp|Q9R0G7|ZEB2_MOUSE	Zeb2	BirA-Dux1	9|1	10	5	2	0|0	0.5	1	0.5	1	0.5	50	0.19
1908	tr|Q1WWK3|Q1WWK3_MOUSE	Hist1h1b	BirA-Dux1	2|8	10	5	2	0|0	0.99	1	0.99	1	0.99	50	0
868	sp|Q6NZJ6|IF4G1_MOUSE	Eif4g1	BirA-Dux1	380|156	536	268	2	0|11	1	1	1	1	1	48.73	0
1878	tr|E9Q616|E9Q616_MOUSE	Ahnak	BirA-Dux1	1122|367	1489	744.5	2	6|26	1	1	1	1	1	46.53	0
1656	sp|Q9ERU9|RBP2_MOUSE	Ranbp2	BirA-Dux1	142|85	227	113.5	2	1|4	1	1	1	1	1	45.4	0
129	sp|O88573|AFF1_MOUSE	Aff1	BirA-Dux1	8|1	9	4.5	2	0|0	0.5	1	0.5	1	0.5	45	0.2
954	sp|Q7TSC1|PRC2A_MOUSE	Prrc2a	BirA-Dux1	9|0	9	4.5	2	0|0	0.5	1	0.5	1	0.5	45	0.19
1595	sp|Q9D903|EBP2_MOUSE	Ebna1bp2	BirA-Dux1	0|9	9	4.5	2	0|0	0.5	1	0.5	1	0.5	45	0.19
1864	tr|B9EKS2|B9EKS2_MOUSE	Kdm3b	BirA-Dux1	7|2	9	4.5	2	0|0	0.99	1	0.99	1	0.99	45	0
918	sp|Q6ZPY7|KDM3B_MOUSE	Kdm3b	BirA-Dux1	709|302	1011	505.5	2	12|12	1	1	1	1	1	42.12	0
308	sp|P43274|H14_MOUSE	Hist1h1e	BirA-Dux1	0|41	41	20.5	2	1|0	0.5	1	0.5	1	0.5	41	0.13
828	sp|Q64514|TPP2_MOUSE	Tpp2	BirA-Dux1	40|1	41	20.5	2	0|1	0.5	1	0.5	1	0.5	41	0.13
1215	sp|Q8K310|MATR3_MOUSE	Matr3	BirA-Dux1	9|193	202	101	2	5|0	0.88	1	0.88	1	0.88	40.4	0.01
1729	sp|Q9QZQ1|AFAD_MOUSE	Afdn	BirA-Dux1	700|383	1083	541.5	2	0|27	1	1	1	1	1	40.11	0
864	sp|Q6NXI6|RPRD2_MOUSE	Rprd2	BirA-Dux1	61|19	80	40	2	1|1	1	1	1	1	1	40	0
1293	sp|Q8VHX6|FLNC_MOUSE	Flnc	BirA-Dux1	8|0	8	4	2	0|0	0.5	1	0.5	1	0.5	40	0.2
1461	sp|Q9CQI7|RU2B_MOUSE	Snrpb2	BirA-Dux1	4|4	8	4	2	0|0	1	1	1	1	1	40	0
1544	sp|Q9D115|ZN706_MOUSE	Znf706	BirA-Dux1	8|0	8	4	2	0|0	0.5	1	0.5	1	0.5	40	0.2
1859	tr|B7ZN52|B7ZN52_MOUSE	Lmo7	BirA-Dux1	7|1	8	4	2	0|0	0.5	1	0.5	1	0.5	40	0.21
1679	sp|Q9JJG0|TACC2_MOUSE	Tacc2	BirA-Dux1	39|0	39	19.5	2	0|1	0.5	1	0.5	1	0.5	39	0.13
1176	sp|Q8CGP1|H2B1K_MOUSE	Hist1h2bk	BirA-Dux1	818|1500	2318	1159	2	20|45	1	1	1	1	1	35.66	0
43	sp|O08638|MYH11_MOUSE	Myh11	BirA-Dux1	0|7	7	3.5	2	0|0	0.5	1	0.5	1	0.5	35	0.21
115	sp|O70551|SRPK1_MOUSE	Srpk1	BirA-Dux1	5|2	7	3.5	2	0|0	0.99	1	0.99	1	0.99	35	0
274	sp|P33173|KIF1A_MOUSE	Kif1a	BirA-Dux1	6|1	7	3.5	2	0|0	0.5	1	0.5	1	0.5	35	0.22
320	sp|P46735|MYO1B_MOUSE	Myo1b	BirA-Dux1	1|6	7	3.5	2	0|0	0.5	1	0.5	1	0.5	35	0.22
482	sp|P62996|TRA2B_MOUSE	Tra2b	BirA-Dux1	1|6	7	3.5	2	0|0	0.5	1	0.5	1	0.5	35	0.22
664	sp|Q3UYV9|NCBP1_MOUSE	Ncbp1	BirA-Dux1	6|1	7	3.5	2	0|0	0.5	1	0.5	1	0.5	35	0.22
846	sp|Q69ZX6|MOR2A_MOUSE	Morc2a	BirA-Dux1	6|1	7	3.5	2	0|0	0.5	1	0.5	1	0.5	35	0.22
909	sp|Q6PGL7|WASC2_MOUSE	Washc2	BirA-Dux1	6|1	7	3.5	2	0|0	0.5	1	0.5	1	0.5	35	0.22
1001	sp|Q80YR4|ZN598_MOUSE	Znf598	BirA-Dux1	6|1	7	3.5	2	0|0	0.5	1	0.5	1	0.5	35	0.22
1129	sp|Q8C3S2|TNG6_MOUSE	Tango6	BirA-Dux1	6|1	7	3.5	2	0|0	0.5	1	0.5	1	0.5	35	0.22
1914	tr|Q3U0X6|Q3U0X6_MOUSE	Zfp217	BirA-Dux1	33|0	33	16.5	2	1|0	0.5	1	0.5	1	0.5	33	0.13
311	sp|P43277|H13_MOUSE	Hist1h1d	BirA-Dux1	26|67	93	46.5	2	1|2	1	1	1	1	1	31	0
1091	sp|Q8BU11|TOX4_MOUSE	Tox4	BirA-Dux1	88|3	91	45.5	2	2|1	0.59	1	0.59	1	0.59	30.33	0.06
89	sp|O54988|SLK_MOUSE	Slk	BirA-Dux1	5|1	6	3	2	0|0	0.5	1	0.5	1	0.5	30	0.24
519	sp|P70398|USP9X_MOUSE	Usp9x	BirA-Dux1	5|1	6	3	2	0|0	0.5	1	0.5	1	0.5	30	0.24
597	sp|Q0P678|ZCH18_MOUSE	Zc3h18	BirA-Dux1	0|6	6	3	2	0|0	0.5	1	0.5	1	0.5	30	0.22
747	sp|Q61026|NCOA2_MOUSE	Ncoa2	BirA-Dux1	5|1	6	3	2	0|0	0.5	1	0.5	1	0.5	30	0.24
943	sp|Q7TMY8|HUWE1_MOUSE	Huwe1	BirA-Dux1	5|1	6	3	2	0|0	0.5	1	0.5	1	0.5	30	0.24
1130	sp|Q8C3Y4|KNTC1_MOUSE	Kntc1	BirA-Dux1	6|0	6	3	2	0|0	0.5	1	0.5	1	0.5	30	0.22
1187	sp|Q8CI43|MYL6B_MOUSE	Myl6b	BirA-Dux1	4|2	6	3	2	0|0	0.99	1	0.99	1	0.99	30	0
1251	sp|Q8R344|CCD12_MOUSE	Ccdc12	BirA-Dux1	5|1	6	3	2	0|0	0.5	1	0.5	1	0.5	30	0.24
1387	sp|Q99JF8|PSIP1_MOUSE	Psip1	BirA-Dux1	1|5	6	3	2	0|0	0.5	1	0.5	1	0.5	30	0.24
1528	sp|Q9CZW5|TOM70_MOUSE	Tomm70	BirA-Dux1	2|4	6	3	2	0|0	0.99	1	0.99	1	0.99	30	0
1698	sp|Q9JM76|ARPC3_MOUSE	Arpc3	BirA-Dux1	6|0	6	3	2	0|0	0.5	1	0.5	1	0.5	30	0.22
1713	sp|Q9QXZ0|MACF1_MOUSE	Macf1	BirA-Dux1	6|0	6	3	2	0|0	0.5	1	0.5	1	0.5	30	0.22
1806	sp|Q9Z1R2|BAG6_MOUSE	Bag6	BirA-Dux1	3|3	6	3	2	0|0	1	1	1	1	1	30	0
1860	tr|B7ZNL8|B7ZNL8_MOUSE	Pus7	BirA-Dux1	5|1	6	3	2	0|0	0.5	1	0.5	1	0.5	30	0.24
1877	tr|E9Q614|E9Q614_MOUSE	Chd3	BirA-Dux1	0|6	6	3	2	0|0	0.5	1	0.5	1	0.5	30	0.22
1930	tr|Q4FZF9|Q4FZF9_MOUSE	OTTMUSG00000010136	BirA-Dux1	1|5	6	3	2	0|0	0.5	1	0.5	1	0.5	30	0.24
1356	sp|Q921N6|DDX27_MOUSE	Ddx27	BirA-Dux1	42|17	59	29.5	2	2|0	1	1	1	1	1	29.5	0
309	sp|P43275|H11_MOUSE	Hist1h1a	BirA-Dux1	26|117	143	71.5	2	2|3	1	1	1	1	1	28.6	0
14	sp|A2AQ25|SKT_MOUSE	Skt	BirA-Dux1	300|40	340	170	2	2|10	1	1	1	1	1	28.33	0
1895	tr|J3QK00|J3QK00_MOUSE	Gm21761	BirA-Dux1	16|12	28	14	2	1|0	1	1	1	1	1	28	0
1033	sp|Q8BHK9|ERC6L_MOUSE	Ercc6l	BirA-Dux1	55|26	81	40.5	2	3|0	1	1	1	1	1	27	0
551	sp|P97496|SMRC1_MOUSE	Smarcc1	BirA-Dux1	17|9	26	13	2	1|0	1	1	1	1	1	26	0
27	sp|E9PVX6|KI67_MOUSE	Mki67	BirA-Dux1	1|4	5	2.5	2	0|0	0.5	1	0.5	1	0.5	25	0.25
34	sp|E9Q634|MYO1E_MOUSE	Myo1e	BirA-Dux1	3|2	5	2.5	2	0|0	0.98	1	0.98	1	0.98	25	0
259	sp|P28660|NCKP1_MOUSE	Nckap1	BirA-Dux1	4|1	5	2.5	2	0|0	0.5	1	0.5	1	0.5	25	0.25
427	sp|P61750|ARF4_MOUSE	Arf4	BirA-Dux1	5|0	5	2.5	2	0|0	0.5	1	0.5	1	0.5	25	0.24
517	sp|P70365|NCOA1_MOUSE	Ncoa1	BirA-Dux1	4|1	5	2.5	2	0|0	0.5	1	0.5	1	0.5	25	0.25
642	sp|Q3UHC0|TNR6C_MOUSE	Tnrc6c	BirA-Dux1	4|1	5	2.5	2	0|0	0.5	1	0.5	1	0.5	25	0.25
707	sp|Q5SSZ5|TENS3_MOUSE	Tns3	BirA-Dux1	4|1	5	2.5	2	0|0	0.5	1	0.5	1	0.5	25	0.25
780	sp|Q61687|ATRX_MOUSE	Atrx	BirA-Dux1	3|2	5	2.5	2	0|0	0.98	1	0.98	1	0.98	25	0
816	sp|Q64010|CRK_MOUSE	Crk	BirA-Dux1	4|1	5	2.5	2	0|0	0.5	1	0.5	1	0.5	25	0.25
982	sp|Q80W03|TOX3_MOUSE	Tox3	BirA-Dux1	4|1	5	2.5	2	0|0	0.5	1	0.5	1	0.5	25	0.25
1045	sp|Q8BJS8|MTBP_MOUSE	Mtbp	BirA-Dux1	4|1	5	2.5	2	0|0	0.5	1	0.5	1	0.5	25	0.25
1196	sp|Q8CJF7|ELYS_MOUSE	Ahctf1	BirA-Dux1	1|4	5	2.5	2	0|0	0.5	1	0.5	1	0.5	25	0.25
1407	sp|Q99KY4|GAK_MOUSE	Gak	BirA-Dux1	4|1	5	2.5	2	0|0	0.5	1	0.5	1	0.5	25	0.25
1513	sp|Q9CYH6|RRS1_MOUSE	Rrs1	BirA-Dux1	0|5	5	2.5	2	0|0	0.5	1	0.5	1	0.5	25	0.24
1816	sp|Q9Z2D8|MBD3_MOUSE	Mbd3	BirA-Dux1	4|1	5	2.5	2	0|0	0.5	1	0.5	1	0.5	25	0.25
1840	tr|A0JLN1|A0JLN1_MOUSE	Srp72	BirA-Dux1	2|3	5	2.5	2	0|0	0.98	1	0.98	1	0.98	25	0
1863	tr|B9EKP5|B9EKP5_MOUSE	Flna	BirA-Dux1	4|1	5	2.5	2	0|0	0.5	1	0.5	1	0.5	25	0.25
1867	tr|D4AFX7|D4AFX7_MOUSE	Dnajc13	BirA-Dux1	3|2	5	2.5	2	0|0	0.98	1	0.98	1	0.98	25	0
1693	sp|Q9JLQ0|CD2AP_MOUSE	Cd2ap	BirA-Dux1	145|50	195	97.5	2	4|4	1	1	1	1	1	24.38	0
506	sp|P68433|H31_MOUSE	Hist1h3a	BirA-Dux1	113|105	218	109	2	0|9	1	1	1	1	1	24.22	0
5	sp|A2A4P0|DHX8_MOUSE	Dhx8	BirA-Dux1	16|8	24	12	2	1|0	1	1	1	1	1	24	0
241	sp|P25976|UBF1_MOUSE	Ubtf	BirA-Dux1	34|84	118	59	2	3|2	1	1	1	1	1	23.6	0
854	sp|Q6DFW4|NOP58_MOUSE	Nop58	BirA-Dux1	15|31	46	23	2	2|0	1	1	1	1	1	23	0
1479	sp|Q9CSH3|RRP44_MOUSE	Dis3	BirA-Dux1	67|44	111	55.5	2	2|3	1	1	1	1	1	22.2	0
1808	sp|Q9Z1T1|AP3B1_MOUSE	Ap3b1	BirA-Dux1	42|2	44	22	2	0|2	0.65	1	0.65	1	0.65	22	0.05
1875	tr|E9Q4K7|E9Q4K7_MOUSE	Kif13b	BirA-Dux1	19|3	22	11	2	0|1	0.93	1	0.93	1	0.93	22	0.01
673	sp|Q4JK59|TET2_MOUSE	Tet2	BirA-Dux1	312|70	382	191	2	5|14	1	1	1	1	1	20.11	0
33	sp|E9Q5G3|KIF23_MOUSE	Kif23	BirA-Dux1	3|1	4	2	2	0|0	0.5	1	0.5	1	0.5	20	0.27
190	sp|P14152|MDHC_MOUSE	Mdh1	BirA-Dux1	0|4	4	2	2	0|0	0.5	1	0.5	1	0.5	20	0.25
289	sp|P35922|FMR1_MOUSE	Fmr1	BirA-Dux1	0|4	4	2	2	0|0	0.5	1	0.5	1	0.5	20	0.25
721	sp|Q60575|KIF1B_MOUSE	Kif1b	BirA-Dux1	3|1	4	2	2	0|0	0.5	1	0.5	1	0.5	20	0.27
794	sp|Q62093|SRSF2_MOUSE	Srsf2	BirA-Dux1	4|0	4	2	2	0|0	0.5	1	0.5	1	0.5	20	0.25
1105	sp|Q8BX10|PGAM5_MOUSE	Pgam5	BirA-Dux1	0|20	20	10	2	1|0	0.5	1	0.5	1	0.5	20	0.17
1166	sp|Q8CFI0|NED4L_MOUSE	Nedd4l	BirA-Dux1	0|4	4	2	2	0|0	0.5	1	0.5	1	0.5	20	0.25
1208	sp|Q8K224|NAT10_MOUSE	Nat10	BirA-Dux1	3|17	20	10	2	1|0	0.93	1	0.93	1	0.93	20	0.01
1279	sp|Q8VDP4|CCAR2_MOUSE	Ccar2	BirA-Dux1	3|1	4	2	2	0|0	0.5	1	0.5	1	0.5	20	0.27
1500	sp|Q9CXK9|RBM33_MOUSE	Rbm33	BirA-Dux1	3|1	4	2	2	0|0	0.5	1	0.5	1	0.5	20	0.27
1802	sp|Q9Z1M8|RED_MOUSE	Ik	BirA-Dux1	3|1	4	2	2	0|0	0.5	1	0.5	1	0.5	20	0.27
1862	tr|B9EJ54|B9EJ54_MOUSE	Nup205	BirA-Dux1	2|2	4	2	2	0|0	0.97	0.97	0.97	0.97	0.97	20	0
1868	tr|E9PVU0|E9PVU0_MOUSE	Myo6	BirA-Dux1	4|0	4	2	2	0|0	0.5	1	0.5	1	0.5	20	0.25
1896	tr|J3QK54|J3QK54_MOUSE	Fignl2	BirA-Dux1	3|1	4	2	2	0|0	0.5	1	0.5	1	0.5	20	0.27
1899	tr|J7I1C3|J7I1C3_MOUSE	Rif1	BirA-Dux1	1|3	4	2	2	0|0	0.5	1	0.5	1	0.5	20	0.27
1958	tr|Q8R126|Q8R126_MOUSE	Nop53	BirA-Dux1	0|4	4	2	2	0|0	0.5	1	0.5	1	0.5	20	0.25
1959	tr|Q8R2L7|Q8R2L7_MOUSE	Ahnak	BirA-Dux1	2|2	4	2	2	0|0	0.97	0.97	0.97	0.97	0.97	20	0
947	sp|Q7TNV0|DEK_MOUSE	Dek	BirA-Dux1	0|58	58	29	2	2|1	0.5	1	0.5	1	0.5	19.33	0.13
762	sp|Q61216|MRE11_MOUSE	Mre11	BirA-Dux1	19|0	19	9.5	2	0|1	0.5	1	0.5	1	0.5	19	0.17
1238	sp|Q8R0G9|NU133_MOUSE	Nup133	BirA-Dux1	62|13	75	37.5	2	2|2	1	1	1	1	1	18.75	0
1825	sp|Q9Z315|SNUT1_MOUSE	Sart1	BirA-Dux1	86|42	128	64	2	7|0	1	1	1	1	1	18.29	0
25	sp|C0HKE3|H2A1D_MOUSE	Hist1h2ad	BirA-Dux1	870|1700	2570	1285	2	56|85	1	1	1	1	1	18.23	0
47	sp|O08784|TCOF_MOUSE	Tcof1	BirA-Dux1	66|24	90	45	2	2|3	1	1	1	1	1	18	0
1612	sp|Q9DBG7|SRPRA_MOUSE	Srpra	BirA-Dux1	9|9	18	9	2	0|1	1	1	1	1	1	18	0
1671	sp|Q9JIF7|COPB_MOUSE	Copb1	BirA-Dux1	11|7	18	9	2	1|0	1	1	1	1	1	18	0
1704	sp|Q9QWF0|CAF1A_MOUSE	Chaf1a	BirA-Dux1	50|4	54	27	2	3|0	0.74	1	0.74	1	0.74	18	0.03
1740	sp|Q9R0U0|SRS10_MOUSE	Srsf10	BirA-Dux1	4|14	18	9	2	1|0	0.98	1	0.98	1	0.98	18	0
1674	sp|Q9JIX8|ACINU_MOUSE	Acin1	BirA-Dux1	82|130	212	106	2	9|3	1	1	1	1	1	17.67	0
1927	tr|Q3USZ4|Q3USZ4_MOUSE	Gm20767	BirA-Dux1	21|14	35	17.5	2	1|1	1	1	1	1	1	17.5	0
405	sp|P59016|VP33B_MOUSE	Vps33b	BirA-Dux1	11|57	68	34	2	1|3	1	1	1	1	1	17	0
818	sp|Q64028|PHC1_MOUSE	Phc1	BirA-Dux1	17|0	17	8.5	2	0|1	0.5	1	0.5	1	0.5	17	0.18
892	sp|Q6P9R4|ARHGI_MOUSE	Arhgef18	BirA-Dux1	76|26	102	51	2	3|3	1	1	1	1	1	17	0
1793	sp|Q9Z103|ADNP_MOUSE	Adnp	BirA-Dux1	15|2	17	8.5	2	1|0	0.82	1	0.82	1	0.82	17	0.02
1919	tr|Q3UJB0|Q3UJB0_MOUSE	Sf3b2	BirA-Dux1	352|67	419	209.5	2	20|5	1	1	1	1	1	16.76	0
1126	sp|Q8C1D8|IWS1_MOUSE	Iws1	BirA-Dux1	72|11	83	41.5	2	0|5	0.94	1	0.94	1	0.94	16.6	0.01
881	sp|Q6P5B0|RRP12_MOUSE	Rrp12	BirA-Dux1	8|8	16	8	2	1|0	1	1	1	1	1	16	0
91	sp|O55029|COPB2_MOUSE	Copb2	BirA-Dux1	31|0	31	15.5	2	0|2	0.5	1	0.5	1	0.5	15.5	0.19
111	sp|O70405|ULK1_MOUSE	Ulk1	BirA-Dux1	3|0	3	1.5	2	0|0	0.5	1	0.5	1	0.5	15	0.27
209	sp|P17427|AP2A2_MOUSE	Ap2a2	BirA-Dux1	2|1	3	1.5	2	0|0	0.49	0.97	0.49	0.97	0.49	15	0.29
220	sp|P19096|FAS_MOUSE	Fasn	BirA-Dux1	3|0	3	1.5	2	0|0	0.5	1	0.5	1	0.5	15	0.27
238	sp|P24788|CD11B_MOUSE	Cdk11b	BirA-Dux1	2|1	3	1.5	2	0|0	0.49	0.97	0.49	0.97	0.49	15	0.29
283	sp|P35123|UBP4_MOUSE	Usp4	BirA-Dux1	3|0	3	1.5	2	0|0	0.5	1	0.5	1	0.5	15	0.27
379	sp|P54729|NUB1_MOUSE	Nub1	BirA-Dux1	0|3	3	1.5	2	0|0	0.5	1	0.5	1	0.5	15	0.27
401	sp|P58501|PAXB1_MOUSE	Paxbp1	BirA-Dux1	2|1	3	1.5	2	0|0	0.49	0.97	0.49	0.97	0.49	15	0.29
549	sp|P97452|BOP1_MOUSE	Bop1	BirA-Dux1	2|1	3	1.5	2	0|0	0.49	0.97	0.49	0.97	0.49	15	0.29
617	sp|Q3TKT4|SMCA4_MOUSE	Smarca4	BirA-Dux1	1|2	3	1.5	2	0|0	0.49	0.97	0.49	0.97	0.49	15	0.29
625	sp|Q3TXS7|PSMD1_MOUSE	Psmd1	BirA-Dux1	1|2	3	1.5	2	0|0	0.49	0.97	0.49	0.97	0.49	15	0.29
701	sp|Q5PSV9|MDC1_MOUSE	Mdc1	BirA-Dux1	1|2	3	1.5	2	0|0	0.49	0.97	0.49	0.97	0.49	15	0.29
709	sp|Q5SUF2|LC7L3_MOUSE	Luc7l3	BirA-Dux1	8|37	45	22.5	2	3|0	0.95	1	0.95	1	0.95	15	0
965	sp|Q80TM9|NISCH_MOUSE	Nisch	BirA-Dux1	0|3	3	1.5	2	0|0	0.5	1	0.5	1	0.5	15	0.27
966	sp|Q80TP3|UBR5_MOUSE	Ubr5	BirA-Dux1	2|1	3	1.5	2	0|0	0.49	0.97	0.49	0.97	0.49	15	0.29
981	sp|Q80W00|PP1RA_MOUSE	Ppp1r10	BirA-Dux1	2|1	3	1.5	2	0|0	0.49	0.97	0.49	0.97	0.49	15	0.29
1064	sp|Q8BMZ5|SEN34_MOUSE	Tsen34	BirA-Dux1	2|1	3	1.5	2	0|0	0.49	0.97	0.49	0.97	0.49	15	0.29
1139	sp|Q8C796|RCOR2_MOUSE	Rcor2	BirA-Dux1	2|1	3	1.5	2	0|0	0.49	0.97	0.49	0.97	0.49	15	0.29
1247	sp|Q8R2M2|TDIF2_MOUSE	Dnttip2	BirA-Dux1	2|1	3	1.5	2	0|0	0.49	0.97	0.49	0.97	0.49	15	0.29
1269	sp|Q8VD65|PI3R4_MOUSE	Pik3r4	BirA-Dux1	3|0	3	1.5	2	0|0	0.5	1	0.5	1	0.5	15	0.27
1291	sp|Q8VHK9|DHX36_MOUSE	Dhx36	BirA-Dux1	2|1	3	1.5	2	0|0	0.49	0.97	0.49	0.97	0.49	15	0.29
1378	sp|Q925J9|MED1_MOUSE	Med1	BirA-Dux1	2|1	3	1.5	2	0|0	0.49	0.97	0.49	0.97	0.49	15	0.29
1437	sp|Q99PL5|RRBP1_MOUSE	Rrbp1	BirA-Dux1	2|1	3	1.5	2	0|0	0.49	0.97	0.49	0.97	0.49	15	0.29
1733	sp|Q9R0I7|YLPM1_MOUSE	Ylpm1	BirA-Dux1	2|1	3	1.5	2	0|0	0.49	0.97	0.49	0.97	0.49	15	0.29
1782	sp|Q9WVL5|MORC1_MOUSE	Morc1	BirA-Dux1	2|1	3	1.5	2	0|0	0.49	0.97	0.49	0.97	0.49	15	0.29
1819	sp|Q9Z2Q2|KNOP1_MOUSE	Knop1	BirA-Dux1	0|3	3	1.5	2	0|0	0.5	1	0.5	1	0.5	15	0.27
1850	tr|B2KF50|B2KF50_MOUSE	Uhrf1bp1	BirA-Dux1	2|1	3	1.5	2	0|0	0.49	0.97	0.49	0.97	0.49	15	0.29
1894	tr|G3X9Z4|G3X9Z4_MOUSE	Pcf11	BirA-Dux1	2|1	3	1.5	2	0|0	0.49	0.97	0.49	0.97	0.49	15	0.29
1898	tr|J3QP73|J3QP73_MOUSE	Gm20765	BirA-Dux1	1|2	3	1.5	2	0|0	0.49	0.97	0.49	0.97	0.49	15	0.29
1923	tr|Q3ULW5|Q3ULW5_MOUSE	Ftl2	BirA-Dux1	1|2	3	1.5	2	0|0	0.49	0.97	0.49	0.97	0.49	15	0.29
1940	tr|Q6ZPS0|Q6ZPS0_MOUSE	Rrbp1	BirA-Dux1	1|2	3	1.5	2	0|0	0.49	0.97	0.49	0.97	0.49	15	0.29
1950	tr|Q80Y35|Q80Y35_MOUSE	Numa1	BirA-Dux1	2|1	3	1.5	2	0|0	0.49	0.97	0.49	0.97	0.49	15	0.29
9	sp|A2AHC3|CAMP1_MOUSE	Camsap1	BirA-Dux1	26|3	29	14.5	2	0|2	0.78	1	0.78	1	0.78	14.5	0.03
1870	tr|E9PWG2|E9PWG2_MOUSE	Trappc8	BirA-Dux1	27|2	29	14.5	2	1|1	0.62	1	0.62	1	0.62	14.5	0.06
1202	sp|Q8K019|BCLF1_MOUSE	Bclaf1	BirA-Dux1	82|205	287	143.5	2	15|5	1	1	1	1	1	14.35	0
1744	sp|Q9R1C7|PR40A_MOUSE	Prpf40a	BirA-Dux1	929|403	1332	666	2	52|43	1	1	1	1	1	14.02	0
322	sp|P46938|YAP1_MOUSE	Yap1	BirA-Dux1	8|6	14	7	2	1|0	1	1	1	1	1	14	0
906	sp|Q6PGC1|DHX29_MOUSE	Dhx29	BirA-Dux1	232|56	288	144	2	7|14	1	1	1	1	1	13.71	0
1296	sp|Q8VIJ6|SFPQ_MOUSE	Sfpq	BirA-Dux1	829|192	1021	510.5	2	22|53	1	1	1	1	1	13.61	0
316	sp|P46460|NSF_MOUSE	Nsf	BirA-Dux1	60|33	93	46.5	2	3|4	1	1	1	1	1	13.29	0
1581	sp|Q9D7S9|CHMP5_MOUSE	Chmp5	BirA-Dux1	71|74	145	72.5	2	1|10	1	1	1	1	1	13.18	0
696	sp|Q5I043|UBP28_MOUSE	Usp28	BirA-Dux1	24|2	26	13	2	0|2	0.65	1	0.65	1	0.65	13	0.05
1212	sp|Q8K2Z4|CND1_MOUSE	Ncapd2	BirA-Dux1	10|3	13	6.5	2	0|1	0.93	1	0.93	1	0.93	13	0.01
1259	sp|Q8R4U7|LUZP1_MOUSE	Luzp1	BirA-Dux1	25|1	26	13	2	0|2	0.5	1	0.5	1	0.5	13	0.2
1306	sp|Q91VM5|RMXL1_MOUSE	Rbmxl1	BirA-Dux1	0|13	13	6.5	2	1|0	0.5	1	0.5	1	0.5	13	0.19
1957	tr|Q8K205|Q8K205_MOUSE	Pop1	BirA-Dux1	10|16	26	13	2	2|0	1	1	1	1	1	13	0
847	sp|Q6A026|PDS5A_MOUSE	Pds5a	BirA-Dux1	123|19	142	71	2	10|1	0.85	1	0.85	1	0.85	12.91	0.02
555	sp|P97820|M4K4_MOUSE	Map4k4	BirA-Dux1	31|18	49	24.5	2	4|0	0.99	1	0.99	1	0.99	12.25	0
12	sp|A2APB8|TPX2_MOUSE	Tpx2	BirA-Dux1	9|3	12	6	2	0|1	0.93	1	0.93	1	0.93	12	0.01
370	sp|P53395|ODB2_MOUSE	Dbt	BirA-Dux1	0|12	12	6	2	0|1	0.5	1	0.5	1	0.5	12	0.2
1608	sp|Q9DBC3|CMTR1_MOUSE	Cmtr1	BirA-Dux1	55|5	60	30	2	1|4	0.55	1	0.55	1	0.55	12	0.08
682	sp|Q569Z5|DDX46_MOUSE	Ddx46	BirA-Dux1	230|53	283	141.5	2	5|19	0.99	1	0.99	1	0.99	11.79	0
683	sp|Q569Z6|TR150_MOUSE	Thrap3	BirA-Dux1	233|471	704	352	2	46|14	1	1	1	1	1	11.73	0
1252	sp|Q8R361|RFIP5_MOUSE	Rab11fip5	BirA-Dux1	19|4	23	11.5	2	0|2	0.88	1	0.88	1	0.88	11.5	0.01
1436	sp|Q99P88|NU155_MOUSE	Nup155	BirA-Dux1	65|4	69	34.5	2	3|3	0.5	1	0.5	1	0.5	11.5	0.11
1174	sp|Q8CGF7|TCRG1_MOUSE	Tcerg1	BirA-Dux1	110|27	137	68.5	2	5|7	1	1	1	1	1	11.42	0
1327	sp|Q91X43|SH319_MOUSE	Sh3d19	BirA-Dux1	56|12	68	34	2	2|4	1	1	1	1	1	11.33	0
372	sp|P53762|ARNT_MOUSE	Arnt	BirA-Dux1	116|30	146	73	2	1|12	0.97	1	0.97	1	0.97	11.23	0
841	sp|Q69Z66|MYSM1_MOUSE	Mysm1	BirA-Dux1	26|7	33	16.5	2	1|2	0.98	1	0.98	1	0.98	11	0
987	sp|Q80X41|VRK1_MOUSE	Vrk1	BirA-Dux1	0|11	11	5.5	2	1|0	0.5	1	0.5	1	0.5	11	0.21
1379	sp|Q93092|TALDO_MOUSE	Taldo1	BirA-Dux1	22|11	33	16.5	2	1|2	1	1	1	1	1	11	0
1417	sp|Q99LE6|ABCF2_MOUSE	Abcf2	BirA-Dux1	11|0	11	5.5	2	1|0	0.5	1	0.5	1	0.5	11	0.21
1918	tr|Q3UGX8|Q3UGX8_MOUSE	Rapgef1	BirA-Dux1	11|0	11	5.5	2	0|1	0.5	1	0.5	1	0.5	11	0.21
568	sp|Q00PI9|HNRL2_MOUSE	Hnrnpul2	BirA-Dux1	9|34	43	21.5	2	4|0	0.93	1	0.93	1	0.93	10.75	0.01
697	sp|Q5NBX1|COBL_MOUSE	Cobl	BirA-Dux1	457|157	614	307	2	22|36	1	1	1	1	1	10.59	0
17	sp|A2RTL5|RSRC2_MOUSE	Rsrc2	BirA-Dux1	2|19	21	10.5	2	1|1	0.62	1	0.62	1	0.62	10.5	0.06
1956	tr|Q8K119|Q8K119_MOUSE	Pms1	BirA-Dux1	0|21	21	10.5	2	2|0	0.5	1	0.5	1	0.5	10.5	0.22
1292	sp|Q8VHR5|P66B_MOUSE	Gatad2b	BirA-Dux1	82|64	146	73	2	0|14	1	1	1	1	1	10.43	0
624	sp|Q3TWW8|SRSF6_MOUSE	Srsf6	BirA-Dux1	0|72	72	36	2	7|0	0.5	1	0.5	1	0.5	10.29	0.23
7	sp|A2A791|ZMYM4_MOUSE	Zmym4	BirA-Dux1	1|1	2	1	2	0|0	0	0	0	0	0	10	0.6
11	sp|A2AN08|UBR4_MOUSE	Ubr4	BirA-Dux1	2|0	2	1	2	0|0	0.49	0.97	0.49	0.97	0.49	10	0.29
18	sp|A3KGV1|ODFP2_MOUSE	Odf2	BirA-Dux1	1|1	2	1	2	0|0	0	0	0	0	0	10	0.6
32	sp|E9Q5C9|NOLC1_MOUSE	Nolc1	BirA-Dux1	1|1	2	1	2	0|0	0	0	0	0	0	10	0.6
79	sp|O54774|AP3D1_MOUSE	Ap3d1	BirA-Dux1	1|1	2	1	2	0|0	0	0	0	0	0	10	0.6
169	sp|P0C0S6|H2AZ_MOUSE	H2afz	BirA-Dux1	1|1	2	1	2	0|0	0	0	0	0	0	10	0.6
208	sp|P17426|AP2A1_MOUSE	Ap2a1	BirA-Dux1	2|0	2	1	2	0|0	0.49	0.97	0.49	0.97	0.49	10	0.29
255	sp|P28271|ACOC_MOUSE	Aco1	BirA-Dux1	2|0	2	1	2	0|0	0.49	0.97	0.49	0.97	0.49	10	0.29
269	sp|P31254|UBA1Y_MOUSE	Uba1y	BirA-Dux1	1|1	2	1	2	0|0	0	0	0	0	0	10	0.6
305	sp|P42227|STAT3_MOUSE	Stat3	BirA-Dux1	2|0	2	1	2	0|0	0.49	0.97	0.49	0.97	0.49	10	0.29
339	sp|P48678|LMNA_MOUSE	Lmna	BirA-Dux1	0|2	2	1	2	0|0	0.49	0.97	0.49	0.97	0.49	10	0.29
410	sp|P59941|SIR6_MOUSE	Sirt6	BirA-Dux1	1|1	2	1	2	0|0	0	0	0	0	0	10	0.6
514	sp|P70333|HNRH2_MOUSE	Hnrnph2	BirA-Dux1	0|2	2	1	2	0|0	0.49	0.97	0.49	0.97	0.49	10	0.29
548	sp|P97447|FHL1_MOUSE	Fhl1	BirA-Dux1	1|1	2	1	2	0|0	0	0	0	0	0	10	0.6
558	sp|P97868|RBBP6_MOUSE	Rbbp6	BirA-Dux1	0|10	10	5	2	0|1	0.5	1	0.5	1	0.5	10	0.21
668	sp|Q3V300|KIF22_MOUSE	Kif22	BirA-Dux1	1|1	2	1	2	0|0	0	0	0	0	0	10	0.6
670	sp|Q497V5|SRBD1_MOUSE	Srbd1	BirA-Dux1	1|1	2	1	2	0|0	0	0	0	0	0	10	0.6
681	sp|Q52KI8|SRRM1_MOUSE	Srrm1	BirA-Dux1	1|1	2	1	2	0|0	0	0	0	0	0	10	0.6
718	sp|Q5XG71|UTP20_MOUSE	Utp20	BirA-Dux1	1|1	2	1	2	0|0	0	0	0	0	0	10	0.6
760	sp|Q61194|P3C2A_MOUSE	Pik3c2a	BirA-Dux1	1|1	2	1	2	0|0	0	0	0	0	0	10	0.6
800	sp|Q62376|RU17_MOUSE	Snrnp70	BirA-Dux1	1|1	2	1	2	0|0	0	0	0	0	0	10	0.6
859	sp|Q6NS46|RRP5_MOUSE	Pdcd11	BirA-Dux1	1|1	2	1	2	0|0	0	0	0	0	0	10	0.6
879	sp|Q6P542|ABCF1_MOUSE	Abcf1	BirA-Dux1	5|15	20	10	2	1|1	0.96	1	0.96	1	0.96	10	0
938	sp|Q7M764|U17PE_MOUSE	Usp17le	BirA-Dux1	1|1	2	1	2	0|0	0	0	0	0	0	10	0.6
994	sp|Q80XP8|FA76B_MOUSE	Fam76b	BirA-Dux1	1|1	2	1	2	0|0	0	0	0	0	0	10	0.6
995	sp|Q80Y17|L2GL1_MOUSE	Llgl1	BirA-Dux1	0|2	2	1	2	0|0	0.49	0.97	0.49	0.97	0.49	10	0.29
1038	sp|Q8BIQ5|CSTF2_MOUSE	Cstf2	BirA-Dux1	1|1	2	1	2	0|0	0	0	0	0	0	10	0.6
1104	sp|Q8BX09|RBBP5_MOUSE	Rbbp5	BirA-Dux1	2|0	2	1	2	0|0	0.49	0.97	0.49	0.97	0.49	10	0.29
1158	sp|Q8CE96|TRM6_MOUSE	Trmt6	BirA-Dux1	1|1	2	1	2	0|0	0	0	0	0	0	10	0.6
1163	sp|Q8CFC7|CLASR_MOUSE	Clasrp	BirA-Dux1	1|1	2	1	2	0|0	0	0	0	0	0	10	0.6
1175	sp|Q8CGK3|LONM_MOUSE	Lonp1	BirA-Dux1	0|2	2	1	2	0|0	0.49	0.97	0.49	0.97	0.49	10	0.29
1225	sp|Q8K4P0|WDR33_MOUSE	Wdr33	BirA-Dux1	1|1	2	1	2	0|0	0	0	0	0	0	10	0.6
1226	sp|Q8K4R9|DLGP5_MOUSE	Dlgap5	BirA-Dux1	1|1	2	1	2	0|0	0	0	0	0	0	10	0.6
1241	sp|Q8R1A4|DOCK7_MOUSE	Dock7	BirA-Dux1	1|1	2	1	2	0|0	0	0	0	0	0	10	0.6
1253	sp|Q8R3C0|MCMBP_MOUSE	Mcmbp	BirA-Dux1	1|1	2	1	2	0|0	0	0	0	0	0	10	0.6
1255	sp|Q8R3N1|NOP14_MOUSE	Nop14	BirA-Dux1	1|1	2	1	2	0|0	0	0	0	0	0	10	0.6
1266	sp|Q8VCH8|UBXN4_MOUSE	Ubxn4	BirA-Dux1	1|1	2	1	2	0|0	0	0	0	0	0	10	0.6
1318	sp|Q91WG2|RABE2_MOUSE	Rabep2	BirA-Dux1	1|1	2	1	2	0|0	0	0	0	0	0	10	0.6
1373	sp|Q923D5|WBP11_MOUSE	Wbp11	BirA-Dux1	19|1	20	10	2	1|1	0.5	1	0.5	1	0.5	10	0.18
1551	sp|Q9D1H7|GET4_MOUSE	Get4	BirA-Dux1	2|0	2	1	2	0|0	0.49	0.97	0.49	0.97	0.49	10	0.29
1565	sp|Q9D4H8|CUL2_MOUSE	Cul2	BirA-Dux1	1|1	2	1	2	0|0	0	0	0	0	0	10	0.6
1577	sp|Q9D786|HAUS5_MOUSE	Haus5	BirA-Dux1	1|1	2	1	2	0|0	0	0	0	0	0	10	0.6
1739	sp|Q9R0Q4|MO4L2_MOUSE	Morf4l2	BirA-Dux1	15|5	20	10	2	0|2	0.93	1	0.93	1	0.93	10	0.01
1783	sp|Q9WVM1|RGAP1_MOUSE	Racgap1	BirA-Dux1	1|1	2	1	2	0|0	0	0	0	0	0	10	0.6
1838	tr|A0A1C7CYV3|A0A1C7CYV3_MOUSE	Zscan4-ps1	BirA-Dux1	1|1	2	1	2	0|0	0	0	0	0	0	10	0.6
1843	tr|A1JVI9|A1JVI9_MOUSE	Dux4	BirA-Dux1	1|1	2	1	2	0|0	0	0	0	0	0	10	0.6
1871	tr|E9PYB0|E9PYB0_MOUSE	Ahnak2	BirA-Dux1	2|0	2	1	2	0|0	0.49	0.97	0.49	0.97	0.49	10	0.29
1873	tr|E9Q3G0|E9Q3G0_MOUSE	Zscan4b	BirA-Dux1	1|1	2	1	2	0|0	0	0	0	0	0	10	0.6
1883	tr|E9QAE3|E9QAE3_MOUSE	Btaf1	BirA-Dux1	2|0	2	1	2	0|0	0.49	0.97	0.49	0.97	0.49	10	0.29
1889	tr|F8VQG7|F8VQG7_MOUSE	N4bp2	BirA-Dux1	0|2	2	1	2	0|0	0.49	0.97	0.49	0.97	0.49	10	0.29
1947	tr|Q80TU6|Q80TU6_MOUSE	Acin1	BirA-Dux1	1|1	2	1	2	0|0	0	0	0	0	0	10	0.6
1972	tr|Q923G3|Q923G3_MOUSE	Capzb	BirA-Dux1	1|1	2	1	2	0|0	0	0	0	0	0	10	0.6
1975	tr|Q9CPN9|Q9CPN9_MOUSE	2210010C04Rik	BirA-Dux1	1|1	2	1	2	0|0	0	0	0	0	0	10	0.6
1106	sp|Q8BX22|SALL4_MOUSE	Sall4	BirA-Dux1	97|22	119	59.5	2	7|5	1	1	1	1	1	9.92	0
1710	sp|Q9QXK2|RAD18_MOUSE	Rad18	BirA-Dux1	27|11	38	19	2	2|2	1	1	1	1	1	9.5	0
459	sp|P62806|H4_MOUSE	Hist1h4a	BirA-Dux1	1000|1210	2210	1105	2	43|200	1	1	1	1	1	9.09	0
472	sp|P62874|GBB1_MOUSE	Gnb1	BirA-Dux1	13|14	27	13.5	2	0|3	0.99	0.99	0.99	0.99	0.99	9	0
552	sp|P97760|RPB3_MOUSE	Polr2c	BirA-Dux1	9|0	9	4.5	2	0|1	0.5	1	0.5	1	0.5	9	0.22
585	sp|Q05920|PYC_MOUSE	Pc	BirA-Dux1	21|6	27	13.5	2	1|2	0.95	1	0.95	1	0.95	9	0
720	sp|Q60520|SIN3A_MOUSE	Sin3a	BirA-Dux1	53|10	63	31.5	2	4|3	0.86	1	0.86	1	0.86	9	0.02
1219	sp|Q8K3D3|SWI5_MOUSE	Swi5	BirA-Dux1	4|5	9	4.5	2	0|1	0.98	0.99	0.98	0.99	0.98	9	0
1467	sp|Q9CQU5|ZWINT_MOUSE	Zwint	BirA-Dux1	65|25	90	45	2	1|9	0.98	1	0.98	1	0.98	9	0
1150	sp|Q8CCI5|RYBP_MOUSE	Rybp	BirA-Dux1	41|21	62	31	2	1|6	0.99	1	0.99	1	0.99	8.86	0
462	sp|P62827|RAN_MOUSE	Ran	BirA-Dux1	3333|1333	4666	2333	2	55|472	1	1	1	1	1	8.85	0
1866	tr|D3Z0M9|D3Z0M9_MOUSE	Ddx23	BirA-Dux1	31|12	43	21.5	2	5|0	0.95	1	0.95	1	0.95	8.6	0
1361	sp|Q922K7|NOP2_MOUSE	Nop2	BirA-Dux1	4|13	17	8.5	2	2|0	0.87	1	0.87	1	0.87	8.5	0.02
1657	sp|Q9ES00|UBE4B_MOUSE	Ube4b	BirA-Dux1	25|0	25	12.5	2	3|0	0.5	1	0.5	1	0.5	8.33	0.24
325	sp|P47753|CAZA1_MOUSE	Capza1	BirA-Dux1	300|131	431	215.5	2	9|43	0.99	1	0.99	1	0.99	8.29	0
1155	sp|Q8CDA1|SAC2_MOUSE	Inpp5f	BirA-Dux1	41|0	41	20.5	2	0|5	0.5	1	0.5	1	0.5	8.2	0.24
1523	sp|Q9CZD3|GARS_MOUSE	Gars	BirA-Dux1	19|22	41	20.5	2	3|2	1	1	1	1	1	8.2	0
1574	sp|Q9D6Z1|NOP56_MOUSE	Nop56	BirA-Dux1	10|39	49	24.5	2	5|1	0.86	1	0.86	1	0.86	8.17	0.02
1809	sp|Q9Z1X4|ILF3_MOUSE	Ilf3	BirA-Dux1	53|76	129	64.5	2	15|1	0.99	1	0.99	1	0.99	8.06	0
99	sp|O55201|SPT5H_MOUSE	Supt5h	BirA-Dux1	6|2	8	4	2	1|0	0.81	1	0.81	1	0.81	8	0.02
856	sp|Q6GSS7|H2A2A_MOUSE	Hist2h2aa1	BirA-Dux1	8|0	8	4	2	0|1	0.5	1	0.5	1	0.5	8	0.23
1178	sp|Q8CGZ0|CHERP_MOUSE	Cherp	BirA-Dux1	7|1	8	4	2	1|0	0.5	1	0.5	1	0.5	8	0.25
1203	sp|Q8K1A6|C2D1A_MOUSE	Cc2d1a	BirA-Dux1	7|1	8	4	2	0|1	0.5	1	0.5	1	0.5	8	0.25
1278	sp|Q8VDP3|MICA1_MOUSE	Mical1	BirA-Dux1	85|27	112	56	2	14|0	0.91	1	0.91	1	0.91	8	0.01
1328	sp|Q91XC0|AJUBA_MOUSE	Ajuba	BirA-Dux1	9|38	47	23.5	2	1|5	0.78	1	0.78	1	0.78	7.83	0.03
286	sp|P35601|RFC1_MOUSE	Rfc1	BirA-Dux1	25|14	39	19.5	2	5|0	0.97	0.99	0.97	0.99	0.97	7.8	0
326	sp|P47754|CAZA2_MOUSE	Capza2	BirA-Dux1	133|91	224	112	2	6|23	1	1	1	1	1	7.72	0
1796	sp|Q9Z130|HNRDL_MOUSE	Hnrnpdl	BirA-Dux1	1|22	23	11.5	2	1|2	0.5	1	0.5	1	0.5	7.67	0.18
1441	sp|Q99PU8|DHX30_MOUSE	Dhx30	BirA-Dux1	10|5	15	7.5	2	2|0	0.92	0.99	0.92	0.99	0.92	7.5	0.01
1742	sp|Q9R190|MTA2_MOUSE	Mta2	BirA-Dux1	53|7	60	30	2	2|6	0.51	1	0.51	1	0.51	7.5	0.1
1767	sp|Q9WUL7|ARL3_MOUSE	Arl3	BirA-Dux1	26|4	30	15	2	1|3	0.57	1	0.57	1	0.57	7.5	0.07
353	sp|P51125|ICAL_MOUSE	Cast	BirA-Dux1	74|8	82	41	2	0|11	0.5	1	0.5	1	0.5	7.45	0.25
518	sp|P70372|ELAV1_MOUSE	Elavl1	BirA-Dux1	61|94	155	77.5	2	5|16	1	1	1	1	1	7.38	0
1623	sp|Q9DCC8|TOM20_MOUSE	Tomm20	BirA-Dux1	91|27	118	59	2	4|12	0.87	1	0.87	1	0.87	7.38	0.02
1949	tr|Q80X98|Q80X98_MOUSE	Dhx38	BirA-Dux1	21|1	22	11	2	0|3	0.5	1	0.5	1	0.5	7.33	0.26
51	sp|O09000|NCOA3_MOUSE	Ncoa3	BirA-Dux1	40|11	51	25.5	2	3|4	0.95	1	0.95	1	0.95	7.29	0.01
1101	sp|Q8BWW9|PKN2_MOUSE	Pkn2	BirA-Dux1	109|14	123	61.5	2	4|13	0.5	1	0.5	1	0.5	7.24	0.12
270	sp|P32037|GTR3_MOUSE	Slc2a3	BirA-Dux1	15|20	35	17.5	2	2|3	1	1	1	1	1	7	0
804	sp|Q62415|ASPP1_MOUSE	Ppp1r13b	BirA-Dux1	7|0	7	3.5	2	1|0	0.5	1	0.5	1	0.5	7	0.25
915	sp|Q6Y7W8|GGYF2_MOUSE	Gigyf2	BirA-Dux1	27|8	35	17.5	2	0|5	0.82	1	0.82	1	0.82	7	0.02
1102	sp|Q8BWY3|ERF1_MOUSE	Etf1	BirA-Dux1	0|14	14	7	2	1|1	0.5	1	0.5	1	0.5	7	0.2
1638	sp|Q9EQ61|PESC_MOUSE	Pes1	BirA-Dux1	24|25	49	24.5	2	1|6	0.99	0.99	0.99	0.99	0.99	7	0
1665	sp|Q9JHK4|PGTA_MOUSE	Rabggta	BirA-Dux1	0|7	7	3.5	2	1|0	0.5	1	0.5	1	0.5	7	0.25
1673	sp|Q9JIK5|DDX21_MOUSE	Ddx21	BirA-Dux1	7|7	14	7	2	1|1	0.99	0.99	0.99	0.99	0.99	7	0
1924	tr|Q3UMT8|Q3UMT8_MOUSE	Hnrnpr	BirA-Dux1	7|28	35	17.5	2	5|0	0.75	1	0.75	1	0.75	7	0.03
1351	sp|Q920B9|SP16H_MOUSE	Supt16h	BirA-Dux1	174|202	376	188	2	39|16	1	1	1	1	1	6.84	0
1791	sp|Q9Z0W3|NU160_MOUSE	Nup160	BirA-Dux1	28|6	34	17	2	5|0	0.65	1	0.65	1	0.65	6.8	0.05
1810	sp|Q9Z1Z2|STRAP_MOUSE	Strap	BirA-Dux1	73|68	141	70.5	2	4|17	1	1	1	1	1	6.71	0
231	sp|P23249|MOV10_MOUSE	Mov10	BirA-Dux1	9|31	40	20	2	4|2	0.89	1	0.89	1	0.89	6.67	0.01
327	sp|P47757|CAPZB_MOUSE	Capzb	BirA-Dux1	406|128	534	267	2	14|66	0.5	1	0.5	1	0.5	6.67	0.23
796	sp|Q62193|RFA2_MOUSE	Rpa2	BirA-Dux1	170|112	282	141	2	7|36	0.99	1	0.99	1	0.99	6.56	0
1024	sp|Q8BGT7|SPF30_MOUSE	Smndc1	BirA-Dux1	11|2	13	6.5	2	0|2	0.65	1	0.65	1	0.65	6.5	0.05
1341	sp|Q91YR1|TWF1_MOUSE	Twf1	BirA-Dux1	28|24	52	26	2	1|7	0.99	0.99	0.99	0.99	0.99	6.5	0
1128	sp|Q8C2E7|WASC5_MOUSE	Washc5	BirA-Dux1	203|103	306	153	2	20|28	1	1	1	1	1	6.38	0
1978	tr|Q9DAE2|Q9DAE2_MOUSE	Rbmxl2	BirA-Dux1	2|100	102	51	2	12|4	0.5	1	0.5	1	0.5	6.38	0.19
1430	sp|Q99MR8|MCCA_MOUSE	Mccc1	BirA-Dux1	14|5	19	9.5	2	1|2	0.87	1	0.87	1	0.87	6.33	0.02
619	sp|Q3TLH4|PRC2C_MOUSE	Prrc2c	BirA-Dux1	27|17	44	22	2	2|5	1	1	1	1	1	6.29	0
651	sp|Q3UM18|LSG1_MOUSE	Lsg1	BirA-Dux1	25|0	25	12.5	2	4|0	0.5	1	0.5	1	0.5	6.25	0.26
1433	sp|Q99NB9|SF3B1_MOUSE	Sf3b1	BirA-Dux1	175|36	211	105.5	2	12|22	0.5	1	0.5	1	0.5	6.21	0.13
275	sp|P33174|KIF4_MOUSE	Kif4	BirA-Dux1	107|17	124	62	2	2|18	0.5	1	0.5	1	0.5	6.2	0.25
377	sp|P54276|MSH6_MOUSE	Msh6	BirA-Dux1	37|25	62	31	2	8|2	0.99	1	0.99	1	0.99	6.2	0
23	sp|B2RY56|RBM25_MOUSE	Rbm25	BirA-Dux1	28|39	67	33.5	2	6|5	1	1	1	1	1	6.09	0
66	sp|O35350|CAN1_MOUSE	Capn1	BirA-Dux1	10|2	12	6	2	1|1	0.62	1	0.62	1	0.62	6	0.06
477	sp|P62915|TF2B_MOUSE	Gtf2b	BirA-Dux1	4|2	6	3	2	0|1	0.8	0.96	0.8	0.96	0.8	6	0.02
657	sp|Q3UPL0|SC31A_MOUSE	Sec31a	BirA-Dux1	6|0	6	3	2	0|1	0.5	1	0.5	1	0.5	6	0.26
703	sp|Q5SF07|IF2B2_MOUSE	Igf2bp2	BirA-Dux1	10|38	48	24	2	5|3	0.67	1	0.67	1	0.67	6	0.04
968	sp|Q80U70|SUZ12_MOUSE	Suz12	BirA-Dux1	6|0	6	3	2	1|0	0.5	1	0.5	1	0.5	6	0.26
1010	sp|Q811P8|RHG32_MOUSE	Arhgap32	BirA-Dux1	6|0	6	3	2	0|1	0.5	1	0.5	1	0.5	6	0.26
1140	sp|Q8C7E9|CSTFT_MOUSE	Cstf2t	BirA-Dux1	4|8	12	6	2	0|2	0.86	0.98	0.86	0.98	0.86	6	0.02
1310	sp|Q91VU8|PTOV1_MOUSE	Ptov1	BirA-Dux1	0|6	6	3	2	1|0	0.5	1	0.5	1	0.5	6	0.26
1366	sp|Q922R8|PDIA6_MOUSE	Pdia6	BirA-Dux1	0|6	6	3	2	1|0	0.5	1	0.5	1	0.5	6	0.26
1368	sp|Q922U1|PRPF3_MOUSE	Prpf3	BirA-Dux1	27|9	36	18	2	5|1	0.78	1	0.78	1	0.78	6	0.03
1475	sp|Q9CRB2|NHP2_MOUSE	Nhp2	BirA-Dux1	4|2	6	3	2	0|1	0.8	0.96	0.8	0.96	0.8	6	0.02
1622	sp|Q9DBY8|NVL_MOUSE	Nvl	BirA-Dux1	7|11	18	9	2	2|1	0.98	1	0.98	1	0.98	6	0
521	sp|P70670|NACAM_MOUSE	Naca	BirA-Dux1	649|245	894	447	2	35|117	0.5	1	0.5	1	0.5	5.88	0.23
37	sp|F7BJB9|MORC3_MOUSE	Morc3	BirA-Dux1	34|7	41	20.5	2	2|5	0.53	1	0.53	1	0.53	5.86	0.09
1482	sp|Q9CT10|RANB3_MOUSE	Ranbp3	BirA-Dux1	18|11	29	14.5	2	2|3	1	1	1	1	1	5.8	0
1374	sp|Q923W1|TGS1_MOUSE	Tgs1	BirA-Dux1	19|4	23	11.5	2	1|3	0.57	1	0.57	1	0.57	5.75	0.07
710	sp|Q5SUQ9|CTC1_MOUSE	Ctc1	BirA-Dux1	63|11	74	37	2	6|7	0.5	1	0.5	1	0.5	5.69	0.12
331	sp|P47911|RL6_MOUSE	Rpl6	BirA-Dux1	6|11	17	8.5	2	1|2	0.95	1	0.95	1	0.95	5.67	0
352	sp|P50580|PA2G4_MOUSE	Pa2g4	BirA-Dux1	0|17	17	8.5	2	3|0	0.5	1	0.5	1	0.5	5.67	0.27
939	sp|Q7TMB8|CYFP1_MOUSE	Cyfip1	BirA-Dux1	13|4	17	8.5	2	1|2	0.73	1	0.73	1	0.73	5.67	0.03
126	sp|O88532|ZFR_MOUSE	Zfr	BirA-Dux1	19|9	28	14	2	4|1	0.93	1	0.93	1	0.93	5.6	0.01
1055	sp|Q8BL97|SRSF7_MOUSE	Srsf7	BirA-Dux1	32|85	117	58.5	2	12|9	1	1	1	1	1	5.57	0
490	sp|P63154|CRNL1_MOUSE	Crnkl1	BirA-Dux1	29|21	50	25	2	4|5	1	1	1	1	1	5.56	0
631	sp|Q3U1G5|I20L2_MOUSE	Isg20l2	BirA-Dux1	0|11	11	5.5	2	1|1	0.5	1	0.5	1	0.5	5.5	0.23
1526	sp|Q9CZU3|SK2L2_MOUSE	Skiv2l2	BirA-Dux1	6|5	11	5.5	2	1|1	0.95	0.98	0.95	0.98	0.95	5.5	0
1668	sp|Q9JHS9|CWC15_MOUSE	Cwc15	BirA-Dux1	10|1	11	5.5	2	0|2	0.5	0.99	0.5	0.99	0.5	5.5	0.28
1967	tr|Q91WW6|Q91WW6_MOUSE	Taf4	BirA-Dux1	32|6	38	19	2	6|1	0.51	1	0.51	1	0.51	5.43	0.1
342	sp|P48972|MYBB_MOUSE	Mybl2	BirA-Dux1	27|0	27	13.5	2	2|3	0.5	1	0.5	1	0.5	5.4	0.17
543	sp|P97376|FRG1_MOUSE	Frg1	BirA-Dux1	20|7	27	13.5	2	1|4	0.75	1	0.75	1	0.75	5.4	0.03
1506	sp|Q9CXX9|CUED2_MOUSE	Cuedc2	BirA-Dux1	26|17	43	21.5	2	0|8	0.93	0.97	0.93	0.97	0.93	5.38	0.01
729	sp|Q60848|HELLS_MOUSE	Hells	BirA-Dux1	29|8	37	18.5	2	3|4	0.59	1	0.59	1	0.59	5.29	0.07
870	sp|Q6NZN0|RBM26_MOUSE	Rbm26	BirA-Dux1	189|48	237	118.5	2	24|21	0.5	1	0.5	1	0.5	5.27	0.13
1578	sp|Q9D787|PPIL2_MOUSE	Ppil2	BirA-Dux1	23|24	47	23.5	2	4|5	1	1	1	1	1	5.22	0
294	sp|P37913|DNLI1_MOUSE	Lig1	BirA-Dux1	41|11	52	26	2	4|6	0.53	1	0.53	1	0.53	5.2	0.08
544	sp|P97379|G3BP2_MOUSE	G3bp2	BirA-Dux1	47|65	112	56	2	20|2	0.95	0.98	0.95	0.98	0.95	5.09	0
6	sp|A2A6M5|CACO2_MOUSE	Calcoco2	BirA-Dux1	1|0	1	0.5	2	0|0	0	0	0	0	0	5	0.6
10	sp|A2AJT4|PNISR_MOUSE	Pnisr	BirA-Dux1	1|0	1	0.5	2	0|0	0	0	0	0	0	5	0.6
28	sp|E9PYL2|PRR12_MOUSE	Prr12	BirA-Dux1	1|0	1	0.5	2	0|0	0	0	0	0	0	5	0.6
29	sp|E9Q286|ICE1_MOUSE	Ice1	BirA-Dux1	1|0	1	0.5	2	0|0	0	0	0	0	0	5	0.6
31	sp|E9Q555|RN213_MOUSE	Rnf213	BirA-Dux1	1|0	1	0.5	2	0|0	0	0	0	0	0	5	0.6
35	sp|E9Q784|ZC3HD_MOUSE	Zc3h13	BirA-Dux1	0|1	1	0.5	2	0|0	0	0	0	0	0	5	0.6
39	sp|G5E8K5|ANK3_MOUSE	Ank3	BirA-Dux1	1|0	1	0.5	2	0|0	0	0	0	0	0	5	0.6
44	sp|O08696|FOXM1_MOUSE	Foxm1	BirA-Dux1	1|0	1	0.5	2	0|0	0	0	0	0	0	5	0.6
50	sp|O08901|BUB1_MOUSE	Bub1	BirA-Dux1	17|3	20	10	2	1|3	0.52	1	0.52	1	0.52	5	0.09
59	sp|O35218|CPSF2_MOUSE	Cpsf2	BirA-Dux1	0|1	1	0.5	2	0|0	0	0	0	0	0	5	0.6
68	sp|O35492|CLK3_MOUSE	Clk3	BirA-Dux1	0|1	1	0.5	2	0|0	0	0	0	0	0	5	0.6
70	sp|O35609|SCAM3_MOUSE	Scamp3	BirA-Dux1	1|0	1	0.5	2	0|0	0	0	0	0	0	5	0.6
74	sp|O35691|PININ_MOUSE	Pnn	BirA-Dux1	1|0	1	0.5	2	0|0	0	0	0	0	0	5	0.6
85	sp|O54941|SMCE1_MOUSE	Smarce1	BirA-Dux1	0|1	1	0.5	2	0|0	0	0	0	0	0	5	0.6
86	sp|O54950|AAKG1_MOUSE	Prkag1	BirA-Dux1	1|0	1	0.5	2	0|0	0	0	0	0	0	5	0.6
92	sp|O55047|TLK2_MOUSE	Tlk2	BirA-Dux1	1|0	1	0.5	2	0|0	0	0	0	0	0	5	0.6
102	sp|O70157|TOP3A_MOUSE	Top3a	BirA-Dux1	1|0	1	0.5	2	0|0	0	0	0	0	0	5	0.6
104	sp|O70230|ZN143_MOUSE	Znf143	BirA-Dux1	1|0	1	0.5	2	0|0	0	0	0	0	0	5	0.6
119	sp|O88286|WIZ_MOUSE	Wiz	BirA-Dux1	1|0	1	0.5	2	0|0	0	0	0	0	0	5	0.6
120	sp|O88291|ZN326_MOUSE	Znf326	BirA-Dux1	0|1	1	0.5	2	0|0	0	0	0	0	0	5	0.6
142	sp|P00520|ABL1_MOUSE	Abl1	BirA-Dux1	1|0	1	0.5	2	0|0	0	0	0	0	0	5	0.6
144	sp|P02340|P53_MOUSE	Tp53	BirA-Dux1	0|1	1	0.5	2	0|0	0	0	0	0	0	5	0.6
150	sp|P05532|KIT_MOUSE	Kit	BirA-Dux1	1|0	1	0.5	2	0|0	0	0	0	0	0	5	0.6
154	sp|P06801|MAOX_MOUSE	Me1	BirA-Dux1	0|1	1	0.5	2	0|0	0	0	0	0	0	5	0.6
174	sp|P10852|4F2_MOUSE	Slc3a2	BirA-Dux1	3|2	5	2.5	2	0|1	0.75	0.87	0.75	0.87	0.75	5	0.03
204	sp|P17095|HMGA1_MOUSE	Hmga1	BirA-Dux1	0|1	1	0.5	2	0|0	0	0	0	0	0	5	0.6
236	sp|P24472|GSTA4_MOUSE	Gsta4	BirA-Dux1	0|1	1	0.5	2	0|0	0	0	0	0	0	5	0.6
264	sp|P30051|TEAD1_MOUSE	Tead1	BirA-Dux1	0|1	1	0.5	2	0|0	0	0	0	0	0	5	0.6
276	sp|P33175|KIF5A_MOUSE	Kif5a	BirA-Dux1	1|0	1	0.5	2	0|0	0	0	0	0	0	5	0.6
304	sp|P42225|STAT1_MOUSE	Stat1	BirA-Dux1	1|0	1	0.5	2	0|0	0	0	0	0	0	5	0.6
337	sp|P48036|ANXA5_MOUSE	Anxa5	BirA-Dux1	1|0	1	0.5	2	0|0	0	0	0	0	0	5	0.6
346	sp|P49945|FRIL2_MOUSE	Ftl2	BirA-Dux1	0|1	1	0.5	2	0|0	0	0	0	0	0	5	0.6
356	sp|P51432|PLCB3_MOUSE	Plcb3	BirA-Dux1	1|0	1	0.5	2	0|0	0	0	0	0	0	5	0.6
386	sp|P55937|GOGA3_MOUSE	Golga3	BirA-Dux1	1|0	1	0.5	2	0|0	0	0	0	0	0	5	0.6
387	sp|P56183|RRP1_MOUSE	Rrp1	BirA-Dux1	0|1	1	0.5	2	0|0	0	0	0	0	0	5	0.6
403	sp|P58774|TPM2_MOUSE	Tpm2	BirA-Dux1	0|1	1	0.5	2	0|0	0	0	0	0	0	5	0.6
404	sp|P58871|TB182_MOUSE	Tnks1bp1	BirA-Dux1	1|0	1	0.5	2	0|0	0	0	0	0	0	5	0.6
416	sp|P60824|CIRBP_MOUSE	Cirbp	BirA-Dux1	0|1	1	0.5	2	0|0	0	0	0	0	0	5	0.6
426	sp|P61514|RL37A_MOUSE	Rpl37a	BirA-Dux1	10|0	10	5	2	2|0	0.5	0.99	0.5	0.99	0.5	5	0.28
430	sp|P61961|UFM1_MOUSE	Ufm1	BirA-Dux1	0|1	1	0.5	2	0|0	0	0	0	0	0	5	0.6
431	sp|P61963|DCAF7_MOUSE	Dcaf7	BirA-Dux1	0|1	1	0.5	2	0|0	0	0	0	0	0	5	0.6
465	sp|P62843|RS15_MOUSE	Rps15	BirA-Dux1	1|0	1	0.5	2	0|0	0	0	0	0	0	5	0.6
483	sp|P63005|LIS1_MOUSE	Pafah1b1	BirA-Dux1	0|1	1	0.5	2	0|0	0	0	0	0	0	5	0.6
505	sp|P68373|TBA1C_MOUSE	Tuba1c	BirA-Dux1	0|1	1	0.5	2	0|0	0	0	0	0	0	5	0.6
513	sp|P70302|STIM1_MOUSE	Stim1	BirA-Dux1	1|0	1	0.5	2	0|0	0	0	0	0	0	5	0.6
536	sp|P97304|RPAC2_MOUSE	Polr1d	BirA-Dux1	1|0	1	0.5	2	0|0	0	0	0	0	0	5	0.6
542	sp|P97371|PSME1_MOUSE	Psme1	BirA-Dux1	1|0	1	0.5	2	0|0	0	0	0	0	0	5	0.6
547	sp|P97429|ANXA4_MOUSE	Anxa4	BirA-Dux1	0|1	1	0.5	2	0|0	0	0	0	0	0	5	0.6
559	sp|P97929|BRCA2_MOUSE	Brca2	BirA-Dux1	1|0	1	0.5	2	0|0	0	0	0	0	0	5	0.6
565	sp|Q00547|HMMR_MOUSE	Hmmr	BirA-Dux1	1|0	1	0.5	2	0|0	0	0	0	0	0	5	0.6
569	sp|Q01147|CREB1_MOUSE	Creb1	BirA-Dux1	0|1	1	0.5	2	0|0	0	0	0	0	0	5	0.6
590	sp|Q07231|ZSC21_MOUSE	Zscan21	BirA-Dux1	0|1	1	0.5	2	0|0	0	0	0	0	0	5	0.6
600	sp|Q148V7|K1468_MOUSE	Kiaa1468	BirA-Dux1	1|0	1	0.5	2	0|0	0	0	0	0	0	5	0.6
601	sp|Q14AX6|CDK12_MOUSE	Cdk12	BirA-Dux1	1|0	1	0.5	2	0|0	0	0	0	0	0	5	0.6
602	sp|Q14BI7|TDRD9_MOUSE	Tdrd9	BirA-Dux1	1|0	1	0.5	2	0|0	0	0	0	0	0	5	0.6
606	sp|Q2VPQ9|EAF6_MOUSE	Meaf6	BirA-Dux1	1|0	1	0.5	2	0|0	0	0	0	0	0	5	0.6
616	sp|Q3TJD7|PDLI7_MOUSE	Pdlim7	BirA-Dux1	0|1	1	0.5	2	0|0	0	0	0	0	0	5	0.6
620	sp|Q3TLR7|DTL_MOUSE	Dtl	BirA-Dux1	1|0	1	0.5	2	0|0	0	0	0	0	0	5	0.6
627	sp|Q3TZZ7|ESYT2_MOUSE	Esyt2	BirA-Dux1	1|0	1	0.5	2	0|0	0	0	0	0	0	5	0.6
633	sp|Q3U319|BRE1B_MOUSE	Rnf40	BirA-Dux1	1|0	1	0.5	2	0|0	0	0	0	0	0	5	0.6
634	sp|Q3U7R1|ESYT1_MOUSE	Esyt1	BirA-Dux1	1|0	1	0.5	2	0|0	0	0	0	0	0	5	0.6
635	sp|Q3U821|WDR75_MOUSE	Wdr75	BirA-Dux1	1|0	1	0.5	2	0|0	0	0	0	0	0	5	0.6
639	sp|Q3UC65|RSRP1_MOUSE	Rsrp1	BirA-Dux1	0|1	1	0.5	2	0|0	0	0	0	0	0	5	0.6
645	sp|Q3UHU5|MTCL1_MOUSE	Mtcl1	BirA-Dux1	1|0	1	0.5	2	0|0	0	0	0	0	0	5	0.6
649	sp|Q3UJD6|UBP19_MOUSE	Usp19	BirA-Dux1	1|0	1	0.5	2	0|0	0	0	0	0	0	5	0.6
650	sp|Q3UKJ7|SMU1_MOUSE	Smu1	BirA-Dux1	0|1	1	0.5	2	0|0	0	0	0	0	0	5	0.6
654	sp|Q3UMQ8|NAF1_MOUSE	Naf1	BirA-Dux1	1|0	1	0.5	2	0|0	0	0	0	0	0	5	0.6
655	sp|Q3UMU9|HDGR2_MOUSE	Hdgfl2	BirA-Dux1	1|0	1	0.5	2	0|0	0	0	0	0	0	5	0.6
658	sp|Q3URK3|TET1_MOUSE	Tet1	BirA-Dux1	1|0	1	0.5	2	0|0	0	0	0	0	0	5	0.6
661	sp|Q3USH5|SFSWA_MOUSE	Sfswap	BirA-Dux1	1|0	1	0.5	2	0|0	0	0	0	0	0	5	0.6
666	sp|Q3V0G7|GARL3_MOUSE	Garnl3	BirA-Dux1	1|0	1	0.5	2	0|0	0	0	0	0	0	5	0.6
674	sp|Q4KMM3|OXR1_MOUSE	Oxr1	BirA-Dux1	1|0	1	0.5	2	0|0	0	0	0	0	0	5	0.6
675	sp|Q4LDD4|ARAP1_MOUSE	Arap1	BirA-Dux1	1|0	1	0.5	2	0|0	0	0	0	0	0	5	0.6
687	sp|Q5BU09|EAPP_MOUSE	Eapp	BirA-Dux1	0|1	1	0.5	2	0|0	0	0	0	0	0	5	0.6
689	sp|Q5DTW7|K1551_MOUSE	Kiaa1551	BirA-Dux1	1|0	1	0.5	2	0|0	0	0	0	0	0	5	0.6
691	sp|Q5EG47|AAPK1_MOUSE	Prkaa1	BirA-Dux1	1|0	1	0.5	2	0|0	0	0	0	0	0	5	0.6
695	sp|Q5HZJ0|RNC_MOUSE	Drosha	BirA-Dux1	1|0	1	0.5	2	0|0	0	0	0	0	0	5	0.6
699	sp|Q5NCR9|NSRP1_MOUSE	Nsrp1	BirA-Dux1	0|1	1	0.5	2	0|0	0	0	0	0	0	5	0.6
700	sp|Q5PRE5|PRSR1_MOUSE	Proser1	BirA-Dux1	1|0	1	0.5	2	0|0	0	0	0	0	0	5	0.6
706	sp|Q5SSL4|ABR_MOUSE	Abr	BirA-Dux1	5|0	5	2.5	2	1|0	0.5	0.99	0.5	0.99	0.5	5	0.28
716	sp|Q5UAK0|MIER1_MOUSE	Mier1	BirA-Dux1	1|0	1	0.5	2	0|0	0	0	0	0	0	5	0.6
727	sp|Q60749|KHDR1_MOUSE	Khdrbs1	BirA-Dux1	0|1	1	0.5	2	0|0	0	0	0	0	0	5	0.6
734	sp|Q60899|ELAV2_MOUSE	Elavl2	BirA-Dux1	0|1	1	0.5	2	0|0	0	0	0	0	0	5	0.6
735	sp|Q60900|ELAV3_MOUSE	Elavl3	BirA-Dux1	0|1	1	0.5	2	0|0	0	0	0	0	0	5	0.6
754	sp|Q61103|REQU_MOUSE	Dpf2	BirA-Dux1	0|1	1	0.5	2	0|0	0	0	0	0	0	5	0.6
765	sp|Q61321|SIX4_MOUSE	Six4	BirA-Dux1	1|0	1	0.5	2	0|0	0	0	0	0	0	5	0.6
766	sp|Q61390|TCPW_MOUSE	Cct6b	BirA-Dux1	0|1	1	0.5	2	0|0	0	0	0	0	0	5	0.6
768	sp|Q61466|SMRD1_MOUSE	Smarcd1	BirA-Dux1	0|1	1	0.5	2	0|0	0	0	0	0	0	5	0.6
773	sp|Q61550|RAD21_MOUSE	Rad21	BirA-Dux1	1|0	1	0.5	2	0|0	0	0	0	0	0	5	0.6
787	sp|Q61879|MYH10_MOUSE	Myh10	BirA-Dux1	0|1	1	0.5	2	0|0	0	0	0	0	0	5	0.6
791	sp|Q62018|CTR9_MOUSE	Ctr9	BirA-Dux1	1|0	1	0.5	2	0|0	0	0	0	0	0	5	0.6
801	sp|Q62383|SPT6H_MOUSE	Supt6h	BirA-Dux1	1|0	1	0.5	2	0|0	0	0	0	0	0	5	0.6
809	sp|Q62431|ARI3A_MOUSE	Arid3a	BirA-Dux1	1|0	1	0.5	2	0|0	0	0	0	0	0	5	0.6
827	sp|Q64511|TOP2B_MOUSE	Top2b	BirA-Dux1	0|1	1	0.5	2	0|0	0	0	0	0	0	5	0.6
835	sp|Q66JQ7|KNL1_MOUSE	Knl1	BirA-Dux1	1|0	1	0.5	2	0|0	0	0	0	0	0	5	0.6
843	sp|Q69ZQ2|ISY1_MOUSE	Isy1	BirA-Dux1	1|0	1	0.5	2	0|0	0	0	0	0	0	5	0.6
844	sp|Q69ZR9|TASOR_MOUSE	Fam208a	BirA-Dux1	1|0	1	0.5	2	0|0	0	0	0	0	0	5	0.6
850	sp|Q6A068|CDC5L_MOUSE	Cdc5l	BirA-Dux1	5|5	10	5	2	1|1	0.92	0.92	0.92	0.92	0.92	5	0.01
853	sp|Q6AXC6|DDX11_MOUSE	Ddx11	BirA-Dux1	1|0	1	0.5	2	0|0	0	0	0	0	0	5	0.6
855	sp|Q6DID3|SCAF8_MOUSE	Scaf8	BirA-Dux1	1|0	1	0.5	2	0|0	0	0	0	0	0	5	0.6
858	sp|Q6KAQ7|ZZZ3_MOUSE	Zzz3	BirA-Dux1	1|0	1	0.5	2	0|0	0	0	0	0	0	5	0.6
869	sp|Q6NZM9|HDAC4_MOUSE	Hdac4	BirA-Dux1	1|0	1	0.5	2	0|0	0	0	0	0	0	5	0.6
871	sp|Q6NZQ4|PAXI1_MOUSE	Paxip1	BirA-Dux1	1|0	1	0.5	2	0|0	0	0	0	0	0	5	0.6
883	sp|Q6P5E4|UGGG1_MOUSE	Uggt1	BirA-Dux1	0|1	1	0.5	2	0|0	0	0	0	0	0	5	0.6
897	sp|Q6PCL9|PAPOG_MOUSE	Papolg	BirA-Dux1	1|0	1	0.5	2	0|0	0	0	0	0	0	5	0.6
905	sp|Q6PFR5|TRA2A_MOUSE	Tra2a	BirA-Dux1	0|1	1	0.5	2	0|0	0	0	0	0	0	5	0.6
910	sp|Q6PIJ4|NFRKB_MOUSE	Nfrkb	BirA-Dux1	1|0	1	0.5	2	0|0	0	0	0	0	0	5	0.6
913	sp|Q6Q477|AT2B4_MOUSE	Atp2b4	BirA-Dux1	1|0	1	0.5	2	0|0	0	0	0	0	0	5	0.6
914	sp|Q6T264|MAML1_MOUSE	Maml1	BirA-Dux1	1|0	1	0.5	2	0|0	0	0	0	0	0	5	0.6
916	sp|Q6ZPF4|FMNL3_MOUSE	Fmnl3	BirA-Dux1	1|0	1	0.5	2	0|0	0	0	0	0	0	5	0.6
922	sp|Q6ZQ73|CAND2_MOUSE	Cand2	BirA-Dux1	1|0	1	0.5	2	0|0	0	0	0	0	0	5	0.6
930	sp|Q71LX4|TLN2_MOUSE	Tln2	BirA-Dux1	1|0	1	0.5	2	0|0	0	0	0	0	0	5	0.6
933	sp|Q78PG9|CCD25_MOUSE	Ccdc25	BirA-Dux1	1|0	1	0.5	2	0|0	0	0	0	0	0	5	0.6
956	sp|Q7TSI1|PKHM1_MOUSE	Plekhm1	BirA-Dux1	1|0	1	0.5	2	0|0	0	0	0	0	0	5	0.6
959	sp|Q7TT18|MCAF1_MOUSE	Atf7ip	BirA-Dux1	0|1	1	0.5	2	0|0	0	0	0	0	0	5	0.6
962	sp|Q80TB7|ZSWM6_MOUSE	Zswim6	BirA-Dux1	1|0	1	0.5	2	0|0	0	0	0	0	0	5	0.6
971	sp|Q80U87|UBP8_MOUSE	Usp8	BirA-Dux1	5|0	5	2.5	2	0|1	0.5	0.99	0.5	0.99	0.5	5	0.28
976	sp|Q80US4|ARP5_MOUSE	Actr5	BirA-Dux1	1|0	1	0.5	2	0|0	0	0	0	0	0	5	0.6
978	sp|Q80UZ2|SDA1_MOUSE	Sdad1	BirA-Dux1	1|0	1	0.5	2	0|0	0	0	0	0	0	5	0.6
983	sp|Q80W14|PR40B_MOUSE	Prpf40b	BirA-Dux1	1|0	1	0.5	2	0|0	0	0	0	0	0	5	0.6
984	sp|Q80WC1|UBN2_MOUSE	Ubn2	BirA-Dux1	1|0	1	0.5	2	0|0	0	0	0	0	0	5	0.6
985	sp|Q80WE4|KI20B_MOUSE	Kif20b	BirA-Dux1	1|0	1	0.5	2	0|0	0	0	0	0	0	5	0.6
990	sp|Q80XC6|NRDE2_MOUSE	Nrde2	BirA-Dux1	1|0	1	0.5	2	0|0	0	0	0	0	0	5	0.6
996	sp|Q80Y20|ALKB8_MOUSE	Alkbh8	BirA-Dux1	1|0	1	0.5	2	0|0	0	0	0	0	0	5	0.6
998	sp|Q80Y81|RNZ2_MOUSE	Elac2	BirA-Dux1	0|1	1	0.5	2	0|0	0	0	0	0	0	5	0.6
999	sp|Q80YF9|RHG33_MOUSE	Arhgap33	BirA-Dux1	1|0	1	0.5	2	0|0	0	0	0	0	0	5	0.6
1007	sp|Q810U5|CCD50_MOUSE	Ccdc50	BirA-Dux1	1|0	1	0.5	2	0|0	0	0	0	0	0	5	0.6
1008	sp|Q810V0|MPP10_MOUSE	Mphosph10	BirA-Dux1	1|0	1	0.5	2	0|0	0	0	0	0	0	5	0.6
1009	sp|Q811D0|DLG1_MOUSE	Dlg1	BirA-Dux1	1|0	1	0.5	2	0|0	0	0	0	0	0	5	0.6
1013	sp|Q8BFR1|ZCCHL_MOUSE	Zc3hav1l	BirA-Dux1	1|0	1	0.5	2	0|0	0	0	0	0	0	5	0.6
1022	sp|Q8BGR9|UBCP1_MOUSE	Ublcp1	BirA-Dux1	0|1	1	0.5	2	0|0	0	0	0	0	0	5	0.6
1027	sp|Q8BH15|CNO10_MOUSE	Cnot10	BirA-Dux1	1|0	1	0.5	2	0|0	0	0	0	0	0	5	0.6
1030	sp|Q8BHA0|IN80C_MOUSE	Ino80c	BirA-Dux1	1|0	1	0.5	2	0|0	0	0	0	0	0	5	0.6
1032	sp|Q8BHJ9|SLU7_MOUSE	Slu7	BirA-Dux1	1|0	1	0.5	2	0|0	0	0	0	0	0	5	0.6
1034	sp|Q8BHL5|ELMO2_MOUSE	Elmo2	BirA-Dux1	1|0	1	0.5	2	0|0	0	0	0	0	0	5	0.6
1040	sp|Q8BIZ6|SNIP1_MOUSE	Snip1	BirA-Dux1	0|1	1	0.5	2	0|0	0	0	0	0	0	5	0.6
1044	sp|Q8BJM3|R3HCL_MOUSE	R3hcc1l	BirA-Dux1	1|0	1	0.5	2	0|0	0	0	0	0	0	5	0.6
1053	sp|Q8BKS9|PUM3_MOUSE	Pum3	BirA-Dux1	0|1	1	0.5	2	0|0	0	0	0	0	0	5	0.6
1054	sp|Q8BL74|TF3C2_MOUSE	Gtf3c2	BirA-Dux1	1|0	1	0.5	2	0|0	0	0	0	0	0	5	0.6
1056	sp|Q8BM75|ARI5B_MOUSE	Arid5b	BirA-Dux1	1|0	1	0.5	2	0|0	0	0	0	0	0	5	0.6
1057	sp|Q8BMB0|EMSY_MOUSE	Emsy	BirA-Dux1	1|0	1	0.5	2	0|0	0	0	0	0	0	5	0.6
1058	sp|Q8BMC4|NOP9_MOUSE	Nop9	BirA-Dux1	0|1	1	0.5	2	0|0	0	0	0	0	0	5	0.6
1065	sp|Q8BNV1|TRM2A_MOUSE	Trmt2a	BirA-Dux1	1|0	1	0.5	2	0|0	0	0	0	0	0	5	0.6
1066	sp|Q8BP00|IQCB1_MOUSE	Iqcb1	BirA-Dux1	0|1	1	0.5	2	0|0	0	0	0	0	0	5	0.6
1069	sp|Q8BP48|MAP11_MOUSE	Metap1	BirA-Dux1	0|1	1	0.5	2	0|0	0	0	0	0	0	5	0.6
1074	sp|Q8BQM4|HEAT3_MOUSE	Heatr3	BirA-Dux1	0|1	1	0.5	2	0|0	0	0	0	0	0	5	0.6
1076	sp|Q8BRC6|CFA91_MOUSE	Maats1	BirA-Dux1	0|1	1	0.5	2	0|0	0	0	0	0	0	5	0.6
1078	sp|Q8BRN9|C2D1B_MOUSE	Cc2d1b	BirA-Dux1	1|0	1	0.5	2	0|0	0	0	0	0	0	5	0.6
1086	sp|Q8BTU1|CFA20_MOUSE	Cfap20	BirA-Dux1	1|0	1	0.5	2	0|0	0	0	0	0	0	5	0.6
1090	sp|Q8BU04|UBR7_MOUSE	Ubr7	BirA-Dux1	0|1	1	0.5	2	0|0	0	0	0	0	0	5	0.6
1093	sp|Q8BUR4|DOCK1_MOUSE	Dock1	BirA-Dux1	1|0	1	0.5	2	0|0	0	0	0	0	0	5	0.6
1112	sp|Q8BZH4|POGZ_MOUSE	Pogz	BirA-Dux1	0|1	1	0.5	2	0|0	0	0	0	0	0	5	0.6
1114	sp|Q8C052|MAP1S_MOUSE	Map1s	BirA-Dux1	5|0	5	2.5	2	1|0	0.5	0.99	0.5	0.99	0.5	5	0.28
1115	sp|Q8C079|STRP1_MOUSE	Strip1	BirA-Dux1	1|0	1	0.5	2	0|0	0	0	0	0	0	5	0.6
1120	sp|Q8C0P7|ZN451_MOUSE	Znf451	BirA-Dux1	1|0	1	0.5	2	0|0	0	0	0	0	0	5	0.6
1121	sp|Q8C0R0|UBP37_MOUSE	Usp37	BirA-Dux1	1|0	1	0.5	2	0|0	0	0	0	0	0	5	0.6
1131	sp|Q8C547|HTR5B_MOUSE	Heatr5b	BirA-Dux1	1|0	1	0.5	2	0|0	0	0	0	0	0	5	0.6
1136	sp|Q8C5N3|CWC22_MOUSE	Cwc22	BirA-Dux1	1|0	1	0.5	2	0|0	0	0	0	0	0	5	0.6
1138	sp|Q8C650|SEP10_MOUSE	43718	BirA-Dux1	0|1	1	0.5	2	0|0	0	0	0	0	0	5	0.6
1141	sp|Q8C7R4|UBA6_MOUSE	Uba6	BirA-Dux1	0|1	1	0.5	2	0|0	0	0	0	0	0	5	0.6
1142	sp|Q8C804|SPICE_MOUSE	Spice1	BirA-Dux1	1|0	1	0.5	2	0|0	0	0	0	0	0	5	0.6
1144	sp|Q8C878|UBA3_MOUSE	Uba3	BirA-Dux1	0|1	1	0.5	2	0|0	0	0	0	0	0	5	0.6
1148	sp|Q8CCA0|DCNL4_MOUSE	Dcun1d4	BirA-Dux1	1|0	1	0.5	2	0|0	0	0	0	0	0	5	0.6
1151	sp|Q8CCK0|H2AW_MOUSE	H2afy2	BirA-Dux1	0|1	1	0.5	2	0|0	0	0	0	0	0	5	0.6
1160	sp|Q8CEC6|PPWD1_MOUSE	Ppwd1	BirA-Dux1	1|0	1	0.5	2	0|0	0	0	0	0	0	5	0.6
1169	sp|Q8CFQ3|AQR_MOUSE	Aqr	BirA-Dux1	1|0	1	0.5	2	0|0	0	0	0	0	0	5	0.6
1177	sp|Q8CGY8|OGT1_MOUSE	Ogt	BirA-Dux1	60|25	85	42.5	2	8|9	0.99	1	0.99	1	0.99	5	0
1181	sp|Q8CHG7|RPGF2_MOUSE	Rapgef2	BirA-Dux1	1|0	1	0.5	2	0|0	0	0	0	0	0	5	0.6
1182	sp|Q8CHI8|EP400_MOUSE	Ep400	BirA-Dux1	1|0	1	0.5	2	0|0	0	0	0	0	0	5	0.6
1207	sp|Q8K1X1|WDR11_MOUSE	Wdr11	BirA-Dux1	1|0	1	0.5	2	0|0	0	0	0	0	0	5	0.6
1213	sp|Q8K2Z8|UB2Q2_MOUSE	Ube2q2	BirA-Dux1	0|1	1	0.5	2	0|0	0	0	0	0	0	5	0.6
1218	sp|Q8K368|FANCI_MOUSE	Fanci	BirA-Dux1	1|0	1	0.5	2	0|0	0	0	0	0	0	5	0.6
1230	sp|Q8QZX2|HAUS3_MOUSE	Haus3	BirA-Dux1	0|1	1	0.5	2	0|0	0	0	0	0	0	5	0.6
1234	sp|Q8R060|ZWILC_MOUSE	Zwilch	BirA-Dux1	0|1	1	0.5	2	0|0	0	0	0	0	0	5	0.6
1256	sp|Q8R3Q6|CCD58_MOUSE	Ccdc58	BirA-Dux1	1|0	1	0.5	2	0|0	0	0	0	0	0	5	0.6
1257	sp|Q8R3V5|SHLB2_MOUSE	Sh3glb2	BirA-Dux1	0|1	1	0.5	2	0|0	0	0	0	0	0	5	0.6
1258	sp|Q8R3W5|SEN15_MOUSE	Tsen15	BirA-Dux1	1|0	1	0.5	2	0|0	0	0	0	0	0	5	0.6
1262	sp|Q8VCB1|NDC1_MOUSE	Ndc1	BirA-Dux1	0|1	1	0.5	2	0|0	0	0	0	0	0	5	0.6
1270	sp|Q8VDD5|MYH9_MOUSE	Myh9	BirA-Dux1	0|1	1	0.5	2	0|0	0	0	0	0	0	5	0.6
1272	sp|Q8VDG3|PARN_MOUSE	Parn	BirA-Dux1	1|0	1	0.5	2	0|0	0	0	0	0	0	5	0.6
1280	sp|Q8VDS3|CBX7_MOUSE	Cbx7	BirA-Dux1	1|0	1	0.5	2	0|0	0	0	0	0	0	5	0.6
1288	sp|Q8VEK3|HNRPU_MOUSE	Hnrnpu	BirA-Dux1	9|21	30	15	2	3|3	0.89	1	0.89	1	0.89	5	0.01
1299	sp|Q91V64|ISOC1_MOUSE	Isoc1	BirA-Dux1	4|1	5	2.5	2	0|1	0.48	0.96	0.48	0.96	0.48	5	0.3
1304	sp|Q91VH2|SNX9_MOUSE	Snx9	BirA-Dux1	1|0	1	0.5	2	0|0	0	0	0	0	0	5	0.6
1309	sp|Q91VT1|NSE2_MOUSE	Nsmce2	BirA-Dux1	1|0	1	0.5	2	0|0	0	0	0	0	0	5	0.6
1312	sp|Q91VY5|KDM4B_MOUSE	Kdm4b	BirA-Dux1	1|0	1	0.5	2	0|0	0	0	0	0	0	5	0.6
1316	sp|Q91WD5|NDUS2_MOUSE	Ndufs2	BirA-Dux1	0|1	1	0.5	2	0|0	0	0	0	0	0	5	0.6
1319	sp|Q91WG5|AAKG2_MOUSE	Prkag2	BirA-Dux1	1|0	1	0.5	2	0|0	0	0	0	0	0	5	0.6
1322	sp|Q91WN1|DNJC9_MOUSE	Dnajc9	BirA-Dux1	8|17	25	12.5	2	2|3	0.92	1	0.92	1	0.92	5	0.01
1325	sp|Q91WV0|NC2B_MOUSE	Dr1	BirA-Dux1	1|0	1	0.5	2	0|0	0	0	0	0	0	5	0.6
1335	sp|Q91YE7|RBM5_MOUSE	Rbm5	BirA-Dux1	1|0	1	0.5	2	0|0	0	0	0	0	0	5	0.6
1338	sp|Q91YM2|RHG35_MOUSE	Arhgap35	BirA-Dux1	1|0	1	0.5	2	0|0	0	0	0	0	0	5	0.6
1344	sp|Q91YU8|SSF1_MOUSE	Ppan	BirA-Dux1	0|1	1	0.5	2	0|0	0	0	0	0	0	5	0.6
1346	sp|Q91Z67|SRGP2_MOUSE	Srgap2	BirA-Dux1	1|0	1	0.5	2	0|0	0	0	0	0	0	5	0.6
1357	sp|Q921W4|QORL1_MOUSE	Cryzl1	BirA-Dux1	0|1	1	0.5	2	0|0	0	0	0	0	0	5	0.6
1369	sp|Q922V4|PLRG1_MOUSE	Plrg1	BirA-Dux1	0|1	1	0.5	2	0|0	0	0	0	0	0	5	0.6
1376	sp|Q924H2|MED15_MOUSE	Med15	BirA-Dux1	1|0	1	0.5	2	0|0	0	0	0	0	0	5	0.6
1381	sp|Q99J09|MEP50_MOUSE	Wdr77	BirA-Dux1	0|1	1	0.5	2	0|0	0	0	0	0	0	5	0.6
1388	sp|Q99JX7|NXF1_MOUSE	Nxf1	BirA-Dux1	0|1	1	0.5	2	0|0	0	0	0	0	0	5	0.6
1391	sp|Q99K01|PDXD1_MOUSE	Pdxdc1	BirA-Dux1	1|0	1	0.5	2	0|0	0	0	0	0	0	5	0.6
1398	sp|Q99KD5|UN45A_MOUSE	Unc45a	BirA-Dux1	1|0	1	0.5	2	0|0	0	0	0	0	0	5	0.6
1409	sp|Q99L43|CDS2_MOUSE	Cds2	BirA-Dux1	1|0	1	0.5	2	0|0	0	0	0	0	0	5	0.6
1419	sp|Q99LI7|CSTF3_MOUSE	Cstf3	BirA-Dux1	1|0	1	0.5	2	0|0	0	0	0	0	0	5	0.6
1423	sp|Q99M28|RNPS1_MOUSE	Rnps1	BirA-Dux1	0|10	10	5	2	1|1	0.5	1	0.5	1	0.5	5	0.24
1426	sp|Q99MI1|RB6I2_MOUSE	Erc1	BirA-Dux1	1|0	1	0.5	2	0|0	0	0	0	0	0	5	0.6
1434	sp|Q99NG0|ARIP4_MOUSE	Rad54l2	BirA-Dux1	1|0	1	0.5	2	0|0	0	0	0	0	0	5	0.6
1444	sp|Q9CPP0|NPM3_MOUSE	Npm3	BirA-Dux1	1|0	1	0.5	2	0|0	0	0	0	0	0	5	0.6
1468	sp|Q9CR16|PPID_MOUSE	Ppid	BirA-Dux1	0|1	1	0.5	2	0|0	0	0	0	0	0	5	0.6
1469	sp|Q9CR26|VTA1_MOUSE	Vta1	BirA-Dux1	0|1	1	0.5	2	0|0	0	0	0	0	0	5	0.6
1473	sp|Q9CRA5|GOLP3_MOUSE	Golph3	BirA-Dux1	1|4	5	2.5	2	0|1	0.48	0.96	0.48	0.96	0.48	5	0.3
1490	sp|Q9CWW6|PIN4_MOUSE	Pin4	BirA-Dux1	1|0	1	0.5	2	0|0	0	0	0	0	0	5	0.6
1492	sp|Q9CWY8|RNH2A_MOUSE	Rnaseh2a	BirA-Dux1	1|0	1	0.5	2	0|0	0	0	0	0	0	5	0.6
1501	sp|Q9CXS4|CENPV_MOUSE	Cenpv	BirA-Dux1	0|1	1	0.5	2	0|0	0	0	0	0	0	5	0.6
1516	sp|Q9CYX7|RRP15_MOUSE	Rrp15	BirA-Dux1	0|1	1	0.5	2	0|0	0	0	0	0	0	5	0.6
1547	sp|Q9D1B9|RM28_MOUSE	Mrpl28	BirA-Dux1	0|1	1	0.5	2	0|0	0	0	0	0	0	5	0.6
1556	sp|Q9D1P4|CHRD1_MOUSE	Chordc1	BirA-Dux1	1|0	1	0.5	2	0|0	0	0	0	0	0	5	0.6
1559	sp|Q9D289|TPC6B_MOUSE	Trappc6b	BirA-Dux1	1|0	1	0.5	2	0|0	0	0	0	0	0	5	0.6
1563	sp|Q9D3E6|STAG1_MOUSE	Stag1	BirA-Dux1	1|0	1	0.5	2	0|0	0	0	0	0	0	5	0.6
1564	sp|Q9D4C5|EAF1_MOUSE	Eaf1	BirA-Dux1	0|1	1	0.5	2	0|0	0	0	0	0	0	5	0.6
1567	sp|Q9D5K4|S1PBP_MOUSE	S100pbp	BirA-Dux1	0|1	1	0.5	2	0|0	0	0	0	0	0	5	0.6
1570	sp|Q9D662|SC23B_MOUSE	Sec23b	BirA-Dux1	1|0	1	0.5	2	0|0	0	0	0	0	0	5	0.6
1598	sp|Q9DAU9|ZN654_MOUSE	Znf654	BirA-Dux1	1|0	1	0.5	2	0|0	0	0	0	0	0	5	0.6
1601	sp|Q9DB00|GON4L_MOUSE	Gon4l	BirA-Dux1	1|0	1	0.5	2	0|0	0	0	0	0	0	5	0.6
1602	sp|Q9DB05|SNAA_MOUSE	Napa	BirA-Dux1	1|0	1	0.5	2	0|0	0	0	0	0	0	5	0.6
1606	sp|Q9DB96|NGDN_MOUSE	Ngdn	BirA-Dux1	5|5	10	5	2	0|2	0.85	0.85	0.85	0.85	0.85	5	0.02
1614	sp|Q9DBM1|GPTC1_MOUSE	Gpatch1	BirA-Dux1	1|0	1	0.5	2	0|0	0	0	0	0	0	5	0.6
1615	sp|Q9DBN5|LONP2_MOUSE	Lonp2	BirA-Dux1	1|0	1	0.5	2	0|0	0	0	0	0	0	5	0.6
1616	sp|Q9DBN9|DDX59_MOUSE	Ddx59	BirA-Dux1	1|0	1	0.5	2	0|0	0	0	0	0	0	5	0.6
1618	sp|Q9DBR4|APBB2_MOUSE	Apbb2	BirA-Dux1	1|0	1	0.5	2	0|0	0	0	0	0	0	5	0.6
1630	sp|Q9DCT6|BAP18_MOUSE	Bap18	BirA-Dux1	1|0	1	0.5	2	0|0	0	0	0	0	0	5	0.6
1641	sp|Q9EQM6|DGCR8_MOUSE	Dgcr8	BirA-Dux1	1|0	1	0.5	2	0|0	0	0	0	0	0	5	0.6
1658	sp|Q9ESC8|AFF4_MOUSE	Aff4	BirA-Dux1	1|0	1	0.5	2	0|0	0	0	0	0	0	5	0.6
1688	sp|Q9JKX4|AATF_MOUSE	Aatf	BirA-Dux1	1|0	1	0.5	2	0|0	0	0	0	0	0	5	0.6
1695	sp|Q9JLV2|TP4AP_MOUSE	Trpc4ap	BirA-Dux1	1|0	1	0.5	2	0|0	0	0	0	0	0	5	0.6
1697	sp|Q9JM05|PIAS4_MOUSE	Pias4	BirA-Dux1	1|0	1	0.5	2	0|0	0	0	0	0	0	5	0.6
1707	sp|Q9QX47|SON_MOUSE	Son	BirA-Dux1	0|1	1	0.5	2	0|0	0	0	0	0	0	5	0.6
1711	sp|Q9QXK7|CPSF3_MOUSE	Cpsf3	BirA-Dux1	1|0	1	0.5	2	0|0	0	0	0	0	0	5	0.6
1718	sp|Q9QYG0|NDRG2_MOUSE	Ndrg2	BirA-Dux1	0|1	1	0.5	2	0|0	0	0	0	0	0	5	0.6
1721	sp|Q9QYL7|ABT1_MOUSE	Abt1	BirA-Dux1	1|0	1	0.5	2	0|0	0	0	0	0	0	5	0.6
1730	sp|Q9QZQ8|H2AY_MOUSE	H2afy	BirA-Dux1	0|1	1	0.5	2	0|0	0	0	0	0	0	5	0.6
1734	sp|Q9R0L6|PCM1_MOUSE	Pcm1	BirA-Dux1	1|0	1	0.5	2	0|0	0	0	0	0	0	5	0.6
1749	sp|Q9R207|NBN_MOUSE	Nbn	BirA-Dux1	1|0	1	0.5	2	0|0	0	0	0	0	0	5	0.6
1754	sp|Q9WTP6|KAD2_MOUSE	Ak2	BirA-Dux1	0|1	1	0.5	2	0|0	0	0	0	0	0	5	0.6
1757	sp|Q9WTU0|PHF2_MOUSE	Phf2	BirA-Dux1	1|0	1	0.5	2	0|0	0	0	0	0	0	5	0.6
1761	sp|Q9WU42|NCOR2_MOUSE	Ncor2	BirA-Dux1	1|0	1	0.5	2	0|0	0	0	0	0	0	5	0.6
1777	sp|Q9WVB0|RBPMS_MOUSE	Rbpms	BirA-Dux1	1|0	1	0.5	2	0|0	0	0	0	0	0	5	0.6
1780	sp|Q9WVL2|STAT2_MOUSE	Stat2	BirA-Dux1	1|0	1	0.5	2	0|0	0	0	0	0	0	5	0.6
1781	sp|Q9WVL3|S12A7_MOUSE	Slc12a7	BirA-Dux1	1|0	1	0.5	2	0|0	0	0	0	0	0	5	0.6
1785	sp|Q9Z0H1|WDR46_MOUSE	Wdr46	BirA-Dux1	0|1	1	0.5	2	0|0	0	0	0	0	0	5	0.6
1797	sp|Q9Z131|3BP5_MOUSE	Sh3bp5	BirA-Dux1	1|0	1	0.5	2	0|0	0	0	0	0	0	5	0.6
1812	sp|Q9Z207|DIAP3_MOUSE	Diaph3	BirA-Dux1	1|0	1	0.5	2	0|0	0	0	0	0	0	5	0.6
1814	sp|Q9Z277|BAZ1B_MOUSE	Baz1b	BirA-Dux1	0|1	1	0.5	2	0|0	0	0	0	0	0	5	0.6
1815	sp|Q9Z2C9|MTMR7_MOUSE	Mtmr7	BirA-Dux1	1|0	1	0.5	2	0|0	0	0	0	0	0	5	0.6
1828	tr|A0A0A0MQ99|A0A0A0MQ99_MOUSE	Swi5	BirA-Dux1	1|0	1	0.5	2	0|0	0	0	0	0	0	5	0.6
1829	tr|A0A0A6YWM8|A0A0A6YWM8_MOUSE	Map4k4	BirA-Dux1	1|0	1	0.5	2	0|0	0	0	0	0	0	5	0.6
1832	tr|A0A140LI34|A0A140LI34_MOUSE	Zfp654	BirA-Dux1	1|0	1	0.5	2	0|0	0	0	0	0	0	5	0.6
1837	tr|A0A1C7CYU6|A0A1C7CYU6_MOUSE	Zscan4-ps2	BirA-Dux1	0|1	1	0.5	2	0|0	0	0	0	0	0	5	0.6
1842	tr|A0PJJ1|A0PJJ1_MOUSE	Phf3	BirA-Dux1	1|0	1	0.5	2	0|0	0	0	0	0	0	5	0.6
1845	tr|A2AH75|A2AH75_MOUSE	Kif1b	BirA-Dux1	1|0	1	0.5	2	0|0	0	0	0	0	0	5	0.6
1847	tr|A2BEI6|A2BEI6_MOUSE	Gm13871	BirA-Dux1	0|1	1	0.5	2	0|0	0	0	0	0	0	5	0.6
1849	tr|B1AU75|B1AU75_MOUSE	Nasp	BirA-Dux1	1|0	1	0.5	2	0|0	0	0	0	0	0	5	0.6
1852	tr|B2RQG2|B2RQG2_MOUSE	Phf3	BirA-Dux1	1|0	1	0.5	2	0|0	0	0	0	0	0	5	0.6
1853	tr|B2RRE8|B2RRE8_MOUSE	Cd2ap	BirA-Dux1	1|0	1	0.5	2	0|0	0	0	0	0	0	5	0.6
1856	tr|B2RXT3|B2RXT3_MOUSE	Ogdhl	BirA-Dux1	0|1	1	0.5	2	0|0	0	0	0	0	0	5	0.6
1858	tr|B7ZN04|B7ZN04_MOUSE	Gemin5	BirA-Dux1	4|1	5	2.5	2	1|0	0.48	0.96	0.48	0.96	0.48	5	0.3
1861	tr|B7ZWN9|B7ZWN9_MOUSE	Senp6	BirA-Dux1	1|0	1	0.5	2	0|0	0	0	0	0	0	5	0.6
1865	tr|C6EQK5|C6EQK5_MOUSE	NA	BirA-Dux1	0|1	1	0.5	2	0|0	0	0	0	0	0	5	0.6
1876	tr|E9Q4N7|E9Q4N7_MOUSE	Arid1b	BirA-Dux1	1|0	1	0.5	2	0|0	0	0	0	0	0	5	0.6
1880	tr|E9Q6H8|E9Q6H8_MOUSE	Plekha5	BirA-Dux1	1|0	1	0.5	2	0|0	0	0	0	0	0	5	0.6
1884	tr|E9QAP7|E9QAP7_MOUSE	Taf4	BirA-Dux1	1|0	1	0.5	2	0|0	0	0	0	0	0	5	0.6
1887	tr|E9QPB3|E9QPB3_MOUSE	Wdhd1	BirA-Dux1	1|0	1	0.5	2	0|0	0	0	0	0	0	5	0.6
1890	tr|G3UW85|G3UW85_MOUSE	Erh	BirA-Dux1	0|1	1	0.5	2	0|0	0	0	0	0	0	5	0.6
1893	tr|G3X8X0|G3X8X0_MOUSE	Dhx16	BirA-Dux1	1|0	1	0.5	2	0|0	0	0	0	0	0	5	0.6
1897	tr|J3QMM8|J3QMM8_MOUSE	Gm16429	BirA-Dux1	0|1	1	0.5	2	0|0	0	0	0	0	0	5	0.6
1900	tr|K3W4P2|K3W4P2_MOUSE	Ints1	BirA-Dux1	1|0	1	0.5	2	0|0	0	0	0	0	0	5	0.6
1901	tr|L7MTS5|L7MTS5_MOUSE	Gm12794	BirA-Dux1	0|1	1	0.5	2	0|0	0	0	0	0	0	5	0.6
1903	tr|L7N456|L7N456_MOUSE	Gm6502	BirA-Dux1	0|1	1	0.5	2	0|0	0	0	0	0	0	5	0.6
1913	tr|Q3TW36|Q3TW36_MOUSE	Skiv2l	BirA-Dux1	1|0	1	0.5	2	0|0	0	0	0	0	0	5	0.6
1925	tr|Q3UP77|Q3UP77_MOUSE	Aff1	BirA-Dux1	1|0	1	0.5	2	0|0	0	0	0	0	0	5	0.6
1926	tr|Q3UR75|Q3UR75_MOUSE	Qser1	BirA-Dux1	1|0	1	0.5	2	0|0	0	0	0	0	0	5	0.6
1931	tr|Q5FWB6|Q5FWB6_MOUSE	Rplp0	BirA-Dux1	1|0	1	0.5	2	0|0	0	0	0	0	0	5	0.6
1936	tr|Q6NV99|Q6NV99_MOUSE	Haus6	BirA-Dux1	1|0	1	0.5	2	0|0	0	0	0	0	0	5	0.6
1937	tr|Q6P5B5|Q6P5B5_MOUSE	Fxr2	BirA-Dux1	1|0	1	0.5	2	0|0	0	0	0	0	0	5	0.6
1938	tr|Q6PJ87|Q6PJ87_MOUSE	Csnk1a1	BirA-Dux1	0|1	1	0.5	2	0|0	0	0	0	0	0	5	0.6
1939	tr|Q6XZL8|Q6XZL8_MOUSE	Dot1l	BirA-Dux1	1|0	1	0.5	2	0|0	0	0	0	0	0	5	0.6
1941	tr|Q6ZPT2|Q6ZPT2_MOUSE	Lars	BirA-Dux1	1|0	1	0.5	2	0|0	0	0	0	0	0	5	0.6
1943	tr|Q6ZQ33|Q6ZQ33_MOUSE	Rab11fip5	BirA-Dux1	1|0	1	0.5	2	0|0	0	0	0	0	0	5	0.6
1945	tr|Q7TMP0|Q7TMP0_MOUSE	Cep192	BirA-Dux1	1|0	1	0.5	2	0|0	0	0	0	0	0	5	0.6
1946	tr|Q7TNL7|Q7TNL7_MOUSE	Dusp9	BirA-Dux1	0|1	1	0.5	2	0|0	0	0	0	0	0	5	0.6
1951	tr|Q80ZM5|Q80ZM5_MOUSE	H1fx	BirA-Dux1	0|1	1	0.5	2	0|0	0	0	0	0	0	5	0.6
1953	tr|Q8BNK5|Q8BNK5_MOUSE	Zbtb10	BirA-Dux1	1|0	1	0.5	2	0|0	0	0	0	0	0	5	0.6
1963	tr|Q8VDI4|Q8VDI4_MOUSE	Mlh1	BirA-Dux1	1|0	1	0.5	2	0|0	0	0	0	0	0	5	0.6
1973	tr|Q99KG8|Q99KG8_MOUSE	Numa1	BirA-Dux1	0|1	1	0.5	2	0|0	0	0	0	0	0	5	0.6
1976	tr|Q9CS15|Q9CS15_MOUSE	Upf3b	BirA-Dux1	0|1	1	0.5	2	0|0	0	0	0	0	0	5	0.6
1981	tr|Q9Z1A1|Q9Z1A1_MOUSE	Tfg	BirA-Dux1	0|1	1	0.5	2	0|0	0	0	0	0	0	5	0.6
1982	tr|S4R270|S4R270_MOUSE	Bin2	BirA-Dux1	1|0	1	0.5	2	0|0	0	0	0	0	0	5	0.6
1983	tr|V9H0W7|V9H0W7_MOUSE	pro-pol-dUTPase	BirA-Dux1	0|1	1	0.5	2	0|0	0	0	0	0	0	5	0.6
471	sp|P62869|ELOB_MOUSE	Elob	BirA-Dux1	26|13	39	19.5	2	1|7	0.82	0.99	0.82	0.99	0.82	4.88	0.02
1290	sp|Q8VH51|RBM39_MOUSE	Rbm39	BirA-Dux1	25|48	73	36.5	2	7|8	1	1	1	1	1	4.87	0
1954	tr|Q8BRF6|Q8BRF6_MOUSE	Nup153	BirA-Dux1	166|43	209	104.5	2	23|20	0.5	1	0.5	1	0.5	4.86	0.13
16	sp|A2BE28|LAS1L_MOUSE	Las1l	BirA-Dux1	84|8	92	46	2	18|1	0.5	1	0.5	1	0.5	4.84	0.27
1156	sp|Q8CDG3|VCIP1_MOUSE	Vcpip1	BirA-Dux1	100|16	116	58	2	7|17	0.5	1	0.5	1	0.5	4.83	0.2
161	sp|P08249|MDHM_MOUSE	Mdh2	BirA-Dux1	0|24	24	12	2	5|0	0.5	0.99	0.5	0.99	0.5	4.8	0.28
1092	sp|Q8BU30|SYIC_MOUSE	Iars	BirA-Dux1	17|7	24	12	2	2|3	0.8	1	0.8	1	0.8	4.8	0.02
704	sp|Q5SFM8|RBM27_MOUSE	Rbm27	BirA-Dux1	30|13	43	21.5	2	3|6	0.91	1	0.91	1	0.91	4.78	0.01
1171	sp|Q8CG48|SMC2_MOUSE	Smc2	BirA-Dux1	35|8	43	21.5	2	4|5	0.5	1	0.5	1	0.5	4.78	0.11
1874	tr|E9Q3G8|E9Q3G8_MOUSE	Nup153	BirA-Dux1	148|38	186	93	2	10|29	0.5	1	0.5	1	0.5	4.77	0.23
776	sp|Q61598|GDIB_MOUSE	Gdi2	BirA-Dux1	9|172	181	90.5	2	17|21	0.5	1	0.5	1	0.5	4.76	0.13
1173	sp|Q8CGC7|SYEP_MOUSE	Eprs	BirA-Dux1	32|20	52	26	2	10|1	0.87	0.97	0.87	0.97	0.87	4.73	0.02
243	sp|P26040|EZRI_MOUSE	Ezr	BirA-Dux1	19|9	28	14	2	2|4	0.89	1	0.89	1	0.89	4.67	0.01
736	sp|Q60902|EP15R_MOUSE	Eps15l1	BirA-Dux1	10|4	14	7	2	2|1	0.73	1	0.73	1	0.73	4.67	0.04
1462	sp|Q9CQJ4|RING2_MOUSE	Rnf2	BirA-Dux1	2|40	42	21	2	2|7	0.5	1	0.5	1	0.5	4.67	0.22
940	sp|Q7TMK9|HNRPQ_MOUSE	Syncrip	BirA-Dux1	15|64	79	39.5	2	10|7	0.5	1	0.5	1	0.5	4.65	0.12
557	sp|P97855|G3BP1_MOUSE	G3bp1	BirA-Dux1	35|30	65	32.5	2	5|9	1	1	1	1	1	4.64	0
343	sp|P49312|ROA1_MOUSE	Hnrnpa1	BirA-Dux1	8|15	23	11.5	2	2|3	0.92	1	0.92	1	0.92	4.6	0.01
100	sp|O70133|DHX9_MOUSE	Dhx9	BirA-Dux1	11|16	27	13.5	2	5|1	0.91	0.98	0.91	0.98	0.91	4.5	0.01
1191	sp|Q8CIE6|COPA_MOUSE	Copa	BirA-Dux1	15|3	18	9	2	3|1	0.52	1	0.52	1	0.52	4.5	0.09
1443	sp|Q9CPN8|IF2B3_MOUSE	Igf2bp3	BirA-Dux1	1|8	9	4.5	2	1|1	0.5	1	0.5	1	0.5	4.5	0.26
1642	sp|Q9EQP2|EHD4_MOUSE	Ehd4	BirA-Dux1	2|7	9	4.5	2	1|1	0.62	0.99	0.62	0.99	0.62	4.5	0.06
1752	sp|Q9WTI7|MYO1C_MOUSE	Myo1c	BirA-Dux1	6|3	9	4.5	2	1|1	0.76	0.98	0.76	0.98	0.76	4.5	0.03
1906	tr|Q0VBL3|Q0VBL3_MOUSE	Rbm15	BirA-Dux1	2|16	18	9	2	4|0	0.49	0.98	0.49	0.98	0.49	4.5	0.28
1966	tr|Q91VT0|Q91VT0_MOUSE	Pold1	BirA-Dux1	7|2	9	4.5	2	1|1	0.62	0.99	0.62	0.99	0.62	4.5	0.06
1015	sp|Q8BG05|ROA3_MOUSE	Hnrnpa3	BirA-Dux1	22|58	80	40	2	7|11	0.59	1	0.59	1	0.59	4.44	0.06
834	sp|Q65Z40|WAPL_MOUSE	Wapl	BirA-Dux1	114|53	167	83.5	2	22|16	1	1	1	1	1	4.39	0
1635	sp|Q9EPU0|RENT1_MOUSE	Upf1	BirA-Dux1	30|5	35	17.5	2	3|5	0.5	1	0.5	1	0.5	4.38	0.12
899	sp|Q6PDM2|SRSF1_MOUSE	Srsf1	BirA-Dux1	24|126	150	75	2	12|23	0.5	1	0.5	1	0.5	4.29	0.18
72	sp|O35658|C1QBP_MOUSE	C1qbp	BirA-Dux1	23|19	42	21	2	1|9	0.88	0.94	0.88	0.94	0.88	4.2	0.01
1183	sp|Q8CHP5|PYM1_MOUSE	Pym1	BirA-Dux1	13|8	21	10.5	2	1|4	0.85	0.99	0.85	0.99	0.85	4.2	0.02
1342	sp|Q91YR7|PRP6_MOUSE	Prpf6	BirA-Dux1	34|12	46	23	2	2|9	0.51	0.99	0.51	0.99	0.51	4.18	0.1
62	sp|O35286|DHX15_MOUSE	Dhx15	BirA-Dux1	45|13	58	29	2	4|10	0.5	1	0.5	1	0.5	4.14	0.11
1453	sp|Q9CQ71|RFA3_MOUSE	Rpa3	BirA-Dux1	33|12	45	22.5	2	3|8	0.51	1	0.51	1	0.51	4.09	0.1
1770	sp|Q9WV02|RBMX_MOUSE	Rbmx	BirA-Dux1	0|73	73	36.5	2	14|4	0.5	1	0.5	1	0.5	4.06	0.24
1807	sp|Q9Z1S0|BUB1B_MOUSE	Bub1b	BirA-Dux1	74|3	77	38.5	2	8|11	0.5	1	0.5	1	0.5	4.05	0.13
128	sp|O88569|ROA2_MOUSE	Hnrnpa2b1	BirA-Dux1	25|27	52	26	2	3|10	0.95	0.97	0.95	0.97	0.95	4	0.01
212	sp|P17809|GTR1_MOUSE	Slc2a1	BirA-Dux1	0|4	4	2	2	1|0	0.48	0.96	0.48	0.96	0.48	4	0.3
248	sp|P26645|MARCS_MOUSE	Marcks	BirA-Dux1	2|2	4	2	2	1|0	0.63	0.63	0.63	0.63	0.63	4	0.05
262	sp|P28740|KIF2A_MOUSE	Kif2a	BirA-Dux1	2|2	4	2	2	1|0	0.63	0.63	0.63	0.63	0.63	4	0.05
671	sp|Q4FK66|PR38A_MOUSE	Prpf38a	BirA-Dux1	1|3	4	2	2	0|1	0.43	0.87	0.43	0.87	0.43	4	0.32
949	sp|Q7TPR4|ACTN1_MOUSE	Actn1	BirA-Dux1	1|3	4	2	2	1|0	0.43	0.87	0.43	0.87	0.43	4	0.32
1035	sp|Q8BHS3|RBM22_MOUSE	Rbm22	BirA-Dux1	1|3	4	2	2	1|0	0.43	0.87	0.43	0.87	0.43	4	0.32
1047	sp|Q8BK58|HBAP1_MOUSE	Hspbap1	BirA-Dux1	1|7	8	4	2	1|1	0.5	0.99	0.5	0.99	0.5	4	0.28
1068	sp|Q8BP47|SYNC_MOUSE	Nars	BirA-Dux1	10|10	20	10	2	3|2	0.98	0.98	0.98	0.98	0.98	4	0
1224	sp|Q8K4B0|MTA1_MOUSE	Mta1	BirA-Dux1	8|4	12	6	2	1|2	0.72	0.99	0.72	0.99	0.72	4	0.04
1527	sp|Q9CZW4|ACSL3_MOUSE	Acsl3	BirA-Dux1	4|8	12	6	2	0|3	0.7	0.9	0.7	0.9	0.7	4	0.04
1620	sp|Q9DBS5|KLC4_MOUSE	Klc4	BirA-Dux1	2|2	4	2	2	0|1	0.63	0.63	0.63	0.63	0.63	4	0.05
1632	sp|Q9EP71|RAI14_MOUSE	Rai14	BirA-Dux1	3|1	4	2	2	1|0	0.43	0.87	0.43	0.87	0.43	4	0.32
1784	sp|Q9WVR4|FXR2_MOUSE	Fxr2	BirA-Dux1	3|1	4	2	2	1|0	0.43	0.87	0.43	0.87	0.43	4	0.32
1892	tr|G3X8U8|G3X8U8_MOUSE	Parg	BirA-Dux1	3|1	4	2	2	1|0	0.43	0.87	0.43	0.87	0.43	4	0.32
786	sp|Q61820|RANT_MOUSE	Rasl2-9	BirA-Dux1	28|15	43	21.5	2	1|10	0.59	0.96	0.59	0.96	0.59	3.91	0.07
49	sp|O08810|U5S1_MOUSE	Eftud2	BirA-Dux1	27|15	42	21	2	7|4	0.85	1	0.85	1	0.85	3.82	0.02
665	sp|Q3V0C5|UBP48_MOUSE	Usp48	BirA-Dux1	64|12	76	38	2	4|16	0.5	1	0.5	1	0.5	3.8	0.27
825	sp|Q64331|MYO6_MOUSE	Myo6	BirA-Dux1	14|5	19	9.5	2	2|3	0.55	1	0.55	1	0.55	3.8	0.08
948	sp|Q7TPM1|PRC2B_MOUSE	Prrc2b	BirA-Dux1	27|11	38	19	2	2|8	0.51	0.99	0.51	0.99	0.51	3.8	0.1
178	sp|P11260|LORF1_MOUSE	L1RE1	BirA-Dux1	0|34	34	17	2	4|5	0.5	1	0.5	1	0.5	3.78	0.17
299	sp|P40142|TKT_MOUSE	Tkt	BirA-Dux1	5|29	34	17	2	8|1	0.49	0.99	0.49	0.99	0.49	3.78	0.28
1314	sp|Q91W50|CSDE1_MOUSE	Csde1	BirA-Dux1	28|6	34	17	2	4|5	0.5	1	0.5	1	0.5	3.78	0.12
1023	sp|Q8BGS1|E41L5_MOUSE	Epb41l5	BirA-Dux1	15|0	15	7.5	2	4|0	0.49	0.97	0.49	0.97	0.49	3.75	0.28
1617	sp|Q9DBR1|XRN2_MOUSE	Xrn2	BirA-Dux1	8|7	15	7.5	2	3|1	0.92	0.96	0.92	0.96	0.92	3.75	0.01
861	sp|Q6NV83|SR140_MOUSE	U2surp	BirA-Dux1	854|500	1354	677	2	166|197	0.5	1	0.5	1	0.5	3.73	0.13
1167	sp|Q8CFI7|RPB2_MOUSE	Polr2b	BirA-Dux1	221|21	242	121	2	18|47	0.5	1	0.5	1	0.5	3.72	0.23
595	sp|Q08943|SSRP1_MOUSE	Ssrp1	BirA-Dux1	81|100	181	90.5	2	40|9	0.44	0.86	0.44	0.86	0.44	3.69	0.31
789	sp|Q61937|NPM_MOUSE	Npm1	BirA-Dux1	20|13	33	16.5	2	2|7	0.71	0.98	0.71	0.98	0.71	3.67	0.04
1184	sp|Q8CHY6|P66A_MOUSE	Gatad2a	BirA-Dux1	60|50	110	55	2	20|10	0.92	1	0.92	1	0.92	3.67	0.01
1216	sp|Q8K327|CHAP1_MOUSE	Champ1	BirA-Dux1	10|1	11	5.5	2	1|2	0.5	1	0.5	1	0.5	3.67	0.26
1491	sp|Q9CWX9|DDX47_MOUSE	Ddx47	BirA-Dux1	0|33	33	16.5	2	6|3	0.5	1	0.5	1	0.5	3.67	0.17
1589	sp|Q9D8E6|RL4_MOUSE	Rpl4	BirA-Dux1	1|21	22	11	2	3|3	0.5	1	0.5	1	0.5	3.67	0.2
1952	tr|Q8BML9|Q8BML9_MOUSE	Qars	BirA-Dux1	8|3	11	5.5	2	2|1	0.59	0.99	0.59	0.99	0.59	3.67	0.07
266	sp|P30681|HMGB2_MOUSE	Hmgb2	BirA-Dux1	22|29	51	25.5	2	7|7	1	1	1	1	1	3.64	0
1692	sp|Q9JLI8|SART3_MOUSE	Sart3	BirA-Dux1	19|10	29	14.5	2	4|4	0.67	1	0.67	1	0.67	3.62	0.04
712	sp|Q5SVQ0|KAT7_MOUSE	Kat7	BirA-Dux1	10|8	18	9	2	3|2	0.91	0.98	0.91	0.98	0.91	3.6	0.01
365	sp|P52479|UBP10_MOUSE	Usp10	BirA-Dux1	20|8	28	14	2	5|3	0.52	1	0.52	1	0.52	3.5	0.09
769	sp|Q61510|TRI25_MOUSE	Trim25	BirA-Dux1	9|5	14	7	2	3|1	0.68	0.99	0.68	0.99	0.68	3.5	0.04
1275	sp|Q8VDM6|HNRL1_MOUSE	Hnrnpul1	BirA-Dux1	3|4	7	3.5	2	0|2	0.66	0.75	0.66	0.75	0.66	3.5	0.05
1456	sp|Q9CQA5|MED4_MOUSE	Med4	BirA-Dux1	6|1	7	3.5	2	0|2	0.46	0.92	0.46	0.92	0.46	3.5	0.31
1549	sp|Q9D1E6|TBCB_MOUSE	Tbcb	BirA-Dux1	21|7	28	14	2	1|7	0.49	0.97	0.49	0.97	0.49	3.5	0.28
775	sp|Q61595|KTN1_MOUSE	Ktn1	BirA-Dux1	29|9	38	19	2	5|6	0.5	1	0.5	1	0.5	3.45	0.11
123	sp|O88477|IF2B1_MOUSE	Igf2bp1	BirA-Dux1	11|71	82	41	2	17|7	0.5	1	0.5	1	0.5	3.42	0.23
491	sp|P63158|HMGB1_MOUSE	Hmgb1	BirA-Dux1	45|54	99	49.5	2	1|28	0.35	0.64	0.35	0.64	0.35	3.41	0.33
1805	sp|Q9Z1Q9|SYVC_MOUSE	Vars	BirA-Dux1	470|108	578	289	2	85|85	0.5	1	0.5	1	0.5	3.4	0.13
245	sp|P26369|U2AF2_MOUSE	U2af2	BirA-Dux1	19|25	44	22	2	6|7	0.97	1	0.97	1	0.97	3.38	0
890	sp|Q6P9P6|KIF11_MOUSE	Kif11	BirA-Dux1	20|7	27	13.5	2	2|6	0.5	1	0.5	1	0.5	3.38	0.11
1285	sp|Q8VE97|SRSF4_MOUSE	Srsf4	BirA-Dux1	3|24	27	13.5	2	4|4	0.5	1	0.5	1	0.5	3.38	0.2
1789	sp|Q9Z0U1|ZO2_MOUSE	Tjp2	BirA-Dux1	423|128	551	275.5	2	69|94	0.5	1	0.5	1	0.5	3.38	0.13
698	sp|Q5NC05|TTF2_MOUSE	Ttf2	BirA-Dux1	32|5	37	18.5	2	8|3	0.5	1	0.5	1	0.5	3.36	0.24
1480	sp|Q9CSN1|SNW1_MOUSE	Snw1	BirA-Dux1	117|70	187	93.5	2	22|34	0.5	1	0.5	1	0.5	3.34	0.13
400	sp|P58404|STRN4_MOUSE	Strn4	BirA-Dux1	7|3	10	5	2	1|2	0.58	0.97	0.58	0.97	0.58	3.33	0.07
840	sp|Q68FL6|SYMC_MOUSE	Mars	BirA-Dux1	6|4	10	5	2	1|2	0.68	0.9	0.68	0.9	0.68	3.33	0.04
950	sp|Q7TPV4|MBB1A_MOUSE	Mybbp1a	BirA-Dux1	64|69	133	66.5	2	20|20	1	1	1	1	1	3.33	0
1223	sp|Q8K3Z9|PO121_MOUSE	Pom121	BirA-Dux1	9|1	10	5	2	2|1	0.5	1	0.5	1	0.5	3.33	0.27
1452	sp|Q9CQ65|MTAP_MOUSE	Mtap	BirA-Dux1	7|3	10	5	2	0|3	0.56	0.86	0.56	0.86	0.56	3.33	0.08
1677	sp|Q9JJ80|RPF2_MOUSE	Rpf2	BirA-Dux1	5|5	10	5	2	0|3	0.68	0.68	0.68	0.68	0.68	3.33	0.04
1891	tr|G3UZ48|G3UZ48_MOUSE	Syncrip	BirA-Dux1	2|8	10	5	2	2|1	0.52	0.99	0.52	0.99	0.52	3.33	0.09
1180	sp|Q8CH18|CCAR1_MOUSE	Ccar1	BirA-Dux1	37|6	43	21.5	2	8|5	0.5	1	0.5	1	0.5	3.31	0.18
774	sp|Q61584|FXR1_MOUSE	Fxr1	BirA-Dux1	12|11	23	11.5	2	4|3	0.93	0.97	0.93	0.97	0.93	3.29	0.01
680	sp|Q505F5|LRC47_MOUSE	Lrrc47	BirA-Dux1	13|26	39	19.5	2	8|4	0.52	1	0.52	1	0.52	3.25	0.09
731	sp|Q60865|CAPR1_MOUSE	Caprin1	BirA-Dux1	8|5	13	6.5	2	2|2	0.66	0.96	0.66	0.96	0.66	3.25	0.04
838	sp|Q68FD5|CLH1_MOUSE	Cltc	BirA-Dux1	17|25	42	21	2	13|0	0.47	0.83	0.47	0.83	0.47	3.23	0.31
312	sp|P45376|ALDR_MOUSE	Akr1b1	BirA-Dux1	0|16	16	8	2	3|2	0.5	1	0.5	1	0.5	3.2	0.22
1320	sp|Q91WJ8|FUBP1_MOUSE	Fubp1	BirA-Dux1	63|78	141	70.5	2	18|26	1	1	1	1	1	3.2	0
265	sp|P30416|FKBP4_MOUSE	Fkbp4	BirA-Dux1	0|19	19	9.5	2	2|4	0.5	1	0.5	1	0.5	3.17	0.21
408	sp|P59328|WDHD1_MOUSE	Wdhd1	BirA-Dux1	32|6	38	19	2	4|8	0.5	1	0.5	1	0.5	3.17	0.19
866	sp|Q6NZB0|DNJC8_MOUSE	Dnajc8	BirA-Dux1	19|0	19	9.5	2	0|6	0.48	0.96	0.48	0.96	0.48	3.17	0.3
814	sp|Q63850|NUP62_MOUSE	Nup62	BirA-Dux1	608|1173	1781	890.5	2	252|326	0.5	1	0.5	1	0.5	3.08	0.18
1061	sp|Q8BMJ2|SYLC_MOUSE	Lars	BirA-Dux1	183|45	228	114	2	29|45	0.5	1	0.5	1	0.5	3.08	0.17
986	sp|Q80WJ7|LYRIC_MOUSE	Mtdh	BirA-Dux1	28|18	46	23	2	12|3	0.44	0.86	0.44	0.86	0.44	3.07	0.32
1619	sp|Q9DBR7|MYPT1_MOUSE	Ppp1r12a	BirA-Dux1	459|54	513	256.5	2	62|105	0.5	1	0.5	1	0.5	3.07	0.19
22	sp|B2RRE7|OTUD4_MOUSE	Otud4	BirA-Dux1	7|2	9	4.5	2	2|1	0.51	0.97	0.51	0.97	0.51	3	0.1
153	sp|P06745|G6PI_MOUSE	Gpi	BirA-Dux1	0|3	3	1.5	2	1|0	0.43	0.87	0.43	0.87	0.43	3	0.32
292	sp|P36536|SAR1A_MOUSE	Sar1a	BirA-Dux1	2|1	3	1.5	2	1|0	0.32	0.63	0.32	0.63	0.32	3	0.34
510	sp|P70288|HDAC2_MOUSE	Hdac2	BirA-Dux1	0|3	3	1.5	2	1|0	0.43	0.87	0.43	0.87	0.43	3	0.32
515	sp|P70349|HINT1_MOUSE	Hint1	BirA-Dux1	22|11	33	16.5	2	2|9	0.46	0.91	0.46	0.91	0.46	3	0.31
535	sp|P84104|SRSF3_MOUSE	Srsf3	BirA-Dux1	10|11	21	10.5	2	2|5	0.79	0.88	0.79	0.88	0.79	3	0.03
694	sp|Q5HZG4|TAF3_MOUSE	Taf3	BirA-Dux1	3|0	3	1.5	2	1|0	0.43	0.87	0.43	0.87	0.43	3	0.32
733	sp|Q60876|4EBP1_MOUSE	Eif4ebp1	BirA-Dux1	5|4	9	4.5	2	0|3	0.58	0.68	0.58	0.68	0.58	3	0.07
822	sp|Q64152|BTF3_MOUSE	Btf3	BirA-Dux1	2|1	3	1.5	2	0|1	0.32	0.63	0.32	0.63	0.32	3	0.34
857	sp|Q6IE82|JADE3_MOUSE	Jade3	BirA-Dux1	2|1	3	1.5	2	0|1	0.32	0.63	0.32	0.63	0.32	3	0.34
896	sp|Q6PB66|LPPRC_MOUSE	Lrpprc	BirA-Dux1	2|1	3	1.5	2	1|0	0.32	0.63	0.32	0.63	0.32	3	0.34
1011	sp|Q8BFP9|PDK1_MOUSE	Pdk1	BirA-Dux1	0|6	6	3	2	0|2	0.46	0.92	0.46	0.92	0.46	3	0.31
1048	sp|Q8BK63|KC1A_MOUSE	Csnk1a1	BirA-Dux1	2|1	3	1.5	2	0|1	0.32	0.63	0.32	0.63	0.32	3	0.34
1096	sp|Q8BVY0|RL1D1_MOUSE	Rsl1d1	BirA-Dux1	4|14	18	9	2	3|3	0.5	1	0.5	1	0.5	3	0.11
1103	sp|Q8BWZ3|NAA25_MOUSE	Naa25	BirA-Dux1	2|1	3	1.5	2	0|1	0.32	0.63	0.32	0.63	0.32	3	0.34
1132	sp|Q8C551|R51A1_MOUSE	Rad51ap1	BirA-Dux1	0|3	3	1.5	2	0|1	0.43	0.87	0.43	0.87	0.43	3	0.32
1143	sp|Q8C854|MYEF2_MOUSE	Myef2	BirA-Dux1	0|9	9	4.5	2	3|0	0.47	0.94	0.47	0.94	0.47	3	0.31
1301	sp|Q91VA6|PDIP2_MOUSE	Poldip2	BirA-Dux1	0|3	3	1.5	2	0|1	0.43	0.87	0.43	0.87	0.43	3	0.32
1302	sp|Q91VC3|IF4A3_MOUSE	Eif4a3	BirA-Dux1	0|36	36	18	2	2|10	0.5	0.99	0.5	0.99	0.5	3	0.28
1303	sp|Q91VD9|NDUS1_MOUSE	Ndufs1	BirA-Dux1	0|3	3	1.5	2	0|1	0.43	0.87	0.43	0.87	0.43	3	0.32
1394	sp|Q99K48|NONO_MOUSE	Nono	BirA-Dux1	11|25	36	18	2	3|9	0.49	0.98	0.49	0.98	0.49	3	0.28
1432	sp|Q99N93|RM16_MOUSE	Mrpl16	BirA-Dux1	3|0	3	1.5	2	0|1	0.43	0.87	0.43	0.87	0.43	3	0.32
1603	sp|Q9DB15|RM12_MOUSE	Mrpl12	BirA-Dux1	1|2	3	1.5	2	1|0	0.32	0.63	0.32	0.63	0.32	3	0.34
1648	sp|Q9ERA6|TFP11_MOUSE	Tfip11	BirA-Dux1	22|5	27	13.5	2	5|4	0.5	1	0.5	1	0.5	3	0.12
1706	sp|Q9QWV9|CCNT1_MOUSE	Ccnt1	BirA-Dux1	3|0	3	1.5	2	1|0	0.43	0.87	0.43	0.87	0.43	3	0.32
1844	tr|A2AG10|A2AG10_MOUSE	Nup62cl	BirA-Dux1	2|1	3	1.5	2	0|1	0.32	0.63	0.32	0.63	0.32	3	0.34
1916	tr|Q3U3X7|Q3U3X7_MOUSE	Trim25	BirA-Dux1	3|3	6	3	2	2|0	0.56	0.56	0.56	0.56	0.56	3	0.08
1933	tr|Q62486|Q62486_MOUSE	unknown	BirA-Dux1	0|3	3	1.5	2	1|0	0.43	0.87	0.43	0.87	0.43	3	0.32
1961	tr|Q8VCJ9|Q8VCJ9_MOUSE	NA	BirA-Dux1	3|3	6	3	2	1|1	0.54	0.54	0.54	0.54	0.54	3	0.08
1968	tr|Q91XI2|Q91XI2_MOUSE	Cat	BirA-Dux1	0|3	3	1.5	2	1|0	0.43	0.87	0.43	0.87	0.43	3	0.32
1016	sp|Q8BG30|NELFA_MOUSE	Nelfa	BirA-Dux1	58|100	158	79	2	21|32	0.5	1	0.5	1	0.5	2.98	0.2
1277	sp|Q8VDP2|CX056_MOUSE	Cxorf56	BirA-Dux1	66|14	80	40	2	0|27	0.48	0.96	0.48	0.96	0.48	2.96	0.3
1811	sp|Q9Z204|HNRPC_MOUSE	Hnrnpc	BirA-Dux1	1|46	47	23.5	2	6|10	0.5	1	0.5	1	0.5	2.94	0.16
166	sp|P09411|PGK1_MOUSE	Pgk1	BirA-Dux1	0|38	38	19	2	13|0	0.48	0.97	0.48	0.97	0.48	2.92	0.3
349	sp|P50431|GLYC_MOUSE	Shmt1	BirA-Dux1	0|35	35	17.5	2	3|9	0.5	1	0.5	1	0.5	2.92	0.26
740	sp|Q60953|PML_MOUSE	Pml	BirA-Dux1	8|27	35	17.5	2	4|8	0.5	1	0.5	1	0.5	2.92	0.12
784	sp|Q61768|KINH_MOUSE	Kif5b	BirA-Dux1	21|8	29	14.5	2	4|6	0.5	1	0.5	1	0.5	2.9	0.11
1192	sp|Q8CIG8|ANM5_MOUSE	Prmt5	BirA-Dux1	16|30	46	23	2	9|7	0.5	1	0.5	1	0.5	2.88	0.11
586	sp|Q05CL8|LARP7_MOUSE	Larp7	BirA-Dux1	8|12	20	10	2	7|0	0.44	0.72	0.44	0.72	0.44	2.86	0.31
271	sp|P32067|LA_MOUSE	Ssb	BirA-Dux1	0|34	34	17	2	5|7	0.5	1	0.5	1	0.5	2.83	0.18
612	sp|Q3THK3|T2FA_MOUSE	Gtf2f1	BirA-Dux1	10|7	17	8.5	2	2|4	0.58	0.92	0.58	0.92	0.58	2.83	0.07
889	sp|Q6P9L6|KIF15_MOUSE	Kif15	BirA-Dux1	16|1	17	8.5	2	3|3	0.5	1	0.5	1	0.5	2.83	0.23
894	sp|Q6PAM1|TXLNA_MOUSE	Txlna	BirA-Dux1	12|5	17	8.5	2	2|4	0.51	0.99	0.51	0.99	0.51	2.83	0.1
263	sp|P29341|PABP1_MOUSE	Pabpc1	BirA-Dux1	5|9	14	7	2	3|2	0.52	0.94	0.52	0.94	0.52	2.8	0.09
884	sp|Q6P5E6|GGA2_MOUSE	Gga2	BirA-Dux1	7|7	14	7	2	2|3	0.6	0.6	0.6	0.6	0.6	2.8	0.06
1583	sp|Q9D824|FIP1_MOUSE	Fip1l1	BirA-Dux1	11|17	28	14	2	6|4	0.53	0.99	0.53	0.99	0.53	2.8	0.08
423	sp|P61290|PSME3_MOUSE	Psme3	BirA-Dux1	32|7	39	19.5	2	1|13	0.47	0.94	0.47	0.94	0.47	2.79	0.31
165	sp|P09405|NUCL_MOUSE	Ncl	BirA-Dux1	6|5	11	5.5	2	2|2	0.52	0.68	0.52	0.68	0.52	2.75	0.09
354	sp|P51141|DVL1_MOUSE	Dvl1	BirA-Dux1	11|0	11	5.5	2	1|3	0.5	1	0.5	1	0.5	2.75	0.26
752	sp|Q61074|PPM1G_MOUSE	Ppm1g	BirA-Dux1	125|18	143	71.5	2	15|37	0.5	1	0.5	1	0.5	2.75	0.26
874	sp|Q6P1F6|2ABA_MOUSE	Ppp2r2a	BirA-Dux1	0|22	22	11	2	4|4	0.5	1	0.5	1	0.5	2.75	0.21
13	sp|A2AQ19|RTF1_MOUSE	Rtf1	BirA-Dux1	28|7	35	17.5	2	4|9	0.5	1	0.5	1	0.5	2.69	0.26
935	sp|Q78ZA7|NP1L4_MOUSE	Nap1l4	BirA-Dux1	16|97	113	56.5	2	14|28	0.5	1	0.5	1	0.5	2.69	0.23
53	sp|O09061|PSB1_MOUSE	Psmb1	BirA-Dux1	0|8	8	4	2	0|3	0.45	0.9	0.45	0.9	0.45	2.67	0.31
357	sp|P51660|DHB4_MOUSE	Hsd17b4	BirA-Dux1	5|3	8	4	2	1|2	0.46	0.74	0.46	0.74	0.46	2.67	0.31
921	sp|Q6ZQ58|LARP1_MOUSE	Larp1	BirA-Dux1	26|14	40	20	2	8|7	0.5	1	0.5	1	0.5	2.67	0.12
1179	sp|Q8CH02|SUGP1_MOUSE	Sugp1	BirA-Dux1	7|1	8	4	2	1|2	0.48	0.97	0.48	0.97	0.48	2.67	0.3
1347	sp|Q91ZA3|PCCA_MOUSE	Pcca	BirA-Dux1	18|6	24	12	2	3|6	0.5	1	0.5	1	0.5	2.67	0.24
1662	sp|Q9ET54|PALLD_MOUSE	Palld	BirA-Dux1	7|1	8	4	2	1|2	0.48	0.97	0.48	0.97	0.48	2.67	0.3
1663	sp|Q9JHI7|EXOS9_MOUSE	Exosc9	BirA-Dux1	2|6	8	4	2	1|2	0.48	0.9	0.48	0.9	0.48	2.67	0.3
1886	tr|E9QN31|E9QN31_MOUSE	Nop2	BirA-Dux1	24|0	24	12	2	9|0	0.47	0.95	0.47	0.95	0.47	2.67	0.31
253	sp|P27659|RL3_MOUSE	Rpl3	BirA-Dux1	0|21	21	10.5	2	4|4	0.5	1	0.5	1	0.5	2.62	0.22
751	sp|Q61062|DVL3_MOUSE	Dvl3	BirA-Dux1	36|11	47	23.5	2	5|13	0.49	0.98	0.49	0.98	0.49	2.61	0.28
771	sp|Q61545|EWS_MOUSE	Ewsr1	BirA-Dux1	4|9	13	6.5	2	3|2	0.49	0.94	0.49	0.94	0.49	2.6	0.3
929	sp|Q6ZWX6|IF2A_MOUSE	Eif2s1	BirA-Dux1	8|5	13	6.5	2	1|4	0.41	0.72	0.41	0.72	0.41	2.6	0.32
1621	sp|Q9DBX2|PHLP_MOUSE	Pdcl	BirA-Dux1	0|26	26	13	2	5|5	0.5	1	0.5	1	0.5	2.6	0.2
1823	sp|Q9Z2X1|HNRPF_MOUSE	Hnrnpf	BirA-Dux1	1|25	26	13	2	4|6	0.5	1	0.5	1	0.5	2.6	0.21
1974	tr|Q99LF8|Q99LF8_MOUSE	Pabpc4	BirA-Dux1	5|8	13	6.5	2	3|2	0.47	0.84	0.47	0.84	0.47	2.6	0.31
963	sp|Q80TE0|RPAP1_MOUSE	Rpap1	BirA-Dux1	77|24	101	50.5	2	20|19	0.5	1	0.5	1	0.5	2.59	0.16
1435	sp|Q99P72|RTN4_MOUSE	Rtn4	BirA-Dux1	12|6	18	9	2	2|5	0.49	0.96	0.49	0.96	0.49	2.57	0.29
1568	sp|Q9D5V5|CUL5_MOUSE	Cul5	BirA-Dux1	17|1	18	9	2	0|7	0.46	0.92	0.46	0.92	0.46	2.57	0.31
224	sp|P19536|COX5B_MOUSE	Cox5b	BirA-Dux1	108|12	120	60	2	6|41	0.48	0.97	0.48	0.97	0.48	2.55	0.3
40	sp|G5E8Z2|TAF4B_MOUSE	Taf4b	BirA-Dux1	5|0	5	2.5	2	1|1	0.46	0.92	0.46	0.92	0.46	2.5	0.31
145	sp|P02468|LAMC1_MOUSE	Lamc1	BirA-Dux1	3|2	5	2.5	2	1|1	0.39	0.54	0.39	0.54	0.39	2.5	0.33
345	sp|P49718|MCM5_MOUSE	Mcm5	BirA-Dux1	25|5	30	15	2	5|7	0.5	1	0.5	1	0.5	2.5	0.22
593	sp|Q08122|TLE3_MOUSE	Tle3	BirA-Dux1	4|1	5	2.5	2	1|1	0.4	0.8	0.4	0.8	0.4	2.5	0.33
717	sp|Q5XG69|F169A_MOUSE	Fam169a	BirA-Dux1	9|1	10	5	2	1|3	0.49	0.99	0.49	0.99	0.49	2.5	0.28
793	sp|Q62074|KPCI_MOUSE	Prkci	BirA-Dux1	3|2	5	2.5	2	1|1	0.39	0.54	0.39	0.54	0.39	2.5	0.33
795	sp|Q62189|SNRPA_MOUSE	Snrpa	BirA-Dux1	27|33	60	30	2	2|22	0.01	0.02	0.01	0.02	0.01	2.5	0.47
1307	sp|Q91VR2|ATPG_MOUSE	Atp5c1	BirA-Dux1	14|11	25	12.5	2	2|8	0.18	0.32	0.18	0.32	0.18	2.5	0.38
1507	sp|Q9CXY6|ILF2_MOUSE	Ilf2	BirA-Dux1	0|10	10	5	2	1|3	0.5	0.99	0.5	0.99	0.5	2.5	0.28
1970	tr|Q91Z50|Q91Z50_MOUSE	Fen1	BirA-Dux1	0|15	15	7.5	2	3|3	0.5	1	0.5	1	0.5	2.5	0.24
433	sp|P61979|HNRPK_MOUSE	Hnrnpk	BirA-Dux1	180|290	470	235	2	73|116	0	0	0	0	0	2.49	0.58
898	sp|Q6PCM1|KDM3A_MOUSE	Kdm3a	BirA-Dux1	290|86	376	188	2	41|110	0.01	0.02	0.01	0.02	0.01	2.49	0.47
945	sp|Q7TNC4|LC7L2_MOUSE	Luc7l2	BirA-Dux1	11|26	37	18.5	2	5|10	0.5	0.99	0.5	0.99	0.5	2.47	0.28
531	sp|P83917|CBX1_MOUSE	Cbx1	BirA-Dux1	72|14	86	43	2	8|27	0.47	0.94	0.47	0.94	0.47	2.46	0.31
1481	sp|Q9CSU0|RPR1B_MOUSE	Rprd1b	BirA-Dux1	22|10	32	16	2	1|12	0.31	0.62	0.31	0.62	0.31	2.46	0.36
672	sp|Q4JIM5|ABL2_MOUSE	Abl2	BirA-Dux1	70|1	71	35.5	2	11|18	0.5	1	0.5	1	0.5	2.45	0.17
509	sp|P70168|IMB1_MOUSE	Kpnb1	BirA-Dux1	31|8	39	19.5	2	7|9	0.5	1	0.5	1	0.5	2.44	0.21
1979	tr|Q9EQC8|Q9EQC8_MOUSE	Prcc	BirA-Dux1	31|20	51	25.5	2	17|4	0.05	0.11	0.05	0.11	0.05	2.43	0.42
1197	sp|Q8CJG0|AGO2_MOUSE	Ago2	BirA-Dux1	11|1	12	6	2	3|2	0.5	0.99	0.5	0.99	0.5	2.4	0.28
1659	sp|Q9ESV0|DDX24_MOUSE	Ddx24	BirA-Dux1	6|6	12	6	2	5|0	0.31	0.31	0.31	0.31	0.31	2.4	0.36
628	sp|Q3U0V1|FUBP2_MOUSE	Khsrp	BirA-Dux1	144|47	191	95.5	2	40|40	0.5	1	0.5	1	0.5	2.39	0.13
1228	sp|Q8K4Z5|SF3A1_MOUSE	Sf3a1	BirA-Dux1	144|54	198	99	2	30|53	0.16	0.32	0.16	0.32	0.16	2.39	0.38
98	sp|O55143|AT2A2_MOUSE	Atp2a2	BirA-Dux1	11|8	19	9.5	2	4|4	0.35	0.65	0.35	0.65	0.35	2.38	0.34
1520	sp|Q9CZ28|SNF8_MOUSE	Snf8	BirA-Dux1	51|8	59	29.5	2	1|24	0.44	0.87	0.44	0.87	0.44	2.36	0.32
261	sp|P28738|KIF5C_MOUSE	Kif5c	BirA-Dux1	45|30	75	37.5	2	17|15	0.5	0.99	0.5	0.99	0.5	2.34	0.28
210	sp|P17710|HXK1_MOUSE	Hk1	BirA-Dux1	1|6	7	3.5	2	1|2	0.45	0.9	0.45	0.9	0.45	2.33	0.31
330	sp|P47856|GFPT1_MOUSE	Gfpt1	BirA-Dux1	10|4	14	7	2	2|4	0.46	0.92	0.46	0.92	0.46	2.33	0.31
507	sp|P68510|1433F_MOUSE	Ywhah	BirA-Dux1	10|4	14	7	2	2|4	0.46	0.92	0.46	0.92	0.46	2.33	0.31
1018	sp|Q8BG81|PDIP3_MOUSE	Poldip3	BirA-Dux1	0|56	56	28	2	19|5	0.49	0.98	0.49	0.98	0.49	2.33	0.28
1905	tr|Q0P6B2|Q0P6B2_MOUSE	Fubp1	BirA-Dux1	4|3	7	3.5	2	1|2	0.32	0.46	0.32	0.46	0.32	2.33	0.34
64	sp|O35326|SRSF5_MOUSE	Srsf5	BirA-Dux1	16|44	60	30	2	11|15	0.5	1	0.5	1	0.5	2.31	0.21
458	sp|P62754|RS6_MOUSE	Rps6	BirA-Dux1	9|14	23	11.5	2	2|8	0.16	0.32	0.16	0.32	0.16	2.3	0.38
923	sp|Q6ZQ88|KDM1A_MOUSE	Kdm1a	BirA-Dux1	29|17	46	23	2	14|6	0.11	0.23	0.11	0.23	0.11	2.3	0.4
799	sp|Q62318|TIF1B_MOUSE	Trim28	BirA-Dux1	10|6	16	8	2	3|4	0.37	0.72	0.37	0.72	0.37	2.29	0.33
393	sp|P56959|FUS_MOUSE	Fus	BirA-Dux1	66|153	219	109.5	2	44|52	0.5	1	0.5	1	0.5	2.28	0.13
389	sp|P56399|UBP5_MOUSE	Usp5	BirA-Dux1	0|9	9	4.5	2	4|0	0.43	0.87	0.43	0.87	0.43	2.25	0.32
424	sp|P61327|MGN_MOUSE	Magoh	BirA-Dux1	7|2	9	4.5	2	0|4	0.37	0.73	0.37	0.73	0.37	2.25	0.33
534	sp|P84099|RL19_MOUSE	Rpl19	BirA-Dux1	17|10	27	13.5	2	4|8	0.4	0.79	0.4	0.79	0.4	2.25	0.33
647	sp|Q3UIA2|RHG17_MOUSE	Arhgap17	BirA-Dux1	9|0	9	4.5	2	1|3	0.49	0.99	0.49	0.99	0.49	2.25	0.28
1249	sp|Q8R326|PSPC1_MOUSE	Pspc1	BirA-Dux1	9|9	18	9	2	2|6	0.09	0.09	0.09	0.09	0.09	2.25	0.4
1339	sp|Q91YP3|DEOC_MOUSE	Dera	BirA-Dux1	6|3	9	4.5	2	1|3	0.36	0.68	0.36	0.68	0.36	2.25	0.33
583	sp|Q04750|TOP1_MOUSE	Top1	BirA-Dux1	10|19	29	14.5	2	10|3	0.17	0.34	0.17	0.34	0.17	2.23	0.38
307	sp|P43247|MSH2_MOUSE	Msh2	BirA-Dux1	20|11	31	15.5	2	5|9	0.47	0.95	0.47	0.95	0.47	2.21	0.31
632	sp|Q3U1J4|DDB1_MOUSE	Ddb1	BirA-Dux1	240|54	294	147	2	23|110	0	0	0	0	0	2.21	0.53
702	sp|Q5RJH6|SMG7_MOUSE	Smg7	BirA-Dux1	22|0	22	11	2	4|6	0.5	1	0.5	1	0.5	2.2	0.23
1383	sp|Q99J47|DRS7B_MOUSE	Dhrs7b	BirA-Dux1	22|0	22	11	2	0|10	0.45	0.91	0.45	0.91	0.45	2.2	0.31
1005	sp|Q80ZV0|RNH2B_MOUSE	Rnaseh2b	BirA-Dux1	36|12	48	24	2	2|20	0.16	0.31	0.16	0.31	0.16	2.18	0.38
207	sp|P17225|PTBP1_MOUSE	Ptbp1	BirA-Dux1	0|13	13	6.5	2	0|6	0.44	0.88	0.44	0.88	0.44	2.17	0.32
233	sp|P23881|TCEA3_MOUSE	Tcea3	BirA-Dux1	6|7	13	6.5	2	2|4	0.15	0.23	0.15	0.23	0.15	2.17	0.38
1824	sp|Q9Z2Z9|GFPT2_MOUSE	Gfpt2	BirA-Dux1	8|5	13	6.5	2	1|5	0.2	0.37	0.2	0.37	0.2	2.17	0.37
84	sp|O54931|AKAP2_MOUSE	Akap2	BirA-Dux1	15|0	15	7.5	2	0|7	0.44	0.88	0.44	0.88	0.44	2.14	0.31
244	sp|P26231|CTNA1_MOUSE	Ctnna1	BirA-Dux1	29|16	45	22.5	2	10|11	0.46	0.92	0.46	0.92	0.46	2.14	0.31
315	sp|P46061|RAGP1_MOUSE	Rangap1	BirA-Dux1	177|72	249	124.5	2	51|66	0.5	1	0.5	1	0.5	2.13	0.23
713	sp|Q5SW19|CLU_MOUSE	Cluh	BirA-Dux1	63|1	64	32	2	11|19	0.5	1	0.5	1	0.5	2.13	0.21
724	sp|Q60668|HNRPD_MOUSE	Hnrnpd	BirA-Dux1	1|16	17	8.5	2	3|5	0.5	1	0.5	1	0.5	2.12	0.26
1439	sp|Q99PP7|TRI33_MOUSE	Trim33	BirA-Dux1	34|0	34	17	2	7|9	0.5	1	0.5	1	0.5	2.12	0.19
1558	sp|Q9D287|SPF27_MOUSE	Bcas2	BirA-Dux1	9|8	17	8.5	2	2|6	0.06	0.09	0.06	0.09	0.06	2.12	0.42
873	sp|Q6P1B1|XPP1_MOUSE	Xpnpep1	BirA-Dux1	20|37	57	28.5	2	13|14	0.47	0.95	0.47	0.95	0.47	2.11	0.31
1046	sp|Q8BJW6|EIF2A_MOUSE	Eif2a	BirA-Dux1	8|11	19	9.5	2	4|5	0.14	0.27	0.14	0.27	0.14	2.11	0.39
1355	sp|Q921M3|SF3B3_MOUSE	Sf3b3	BirA-Dux1	44|32	76	38	2	31|5	0	0	0	0	0	2.11	0.55
638	sp|Q3UA37|QRIC1_MOUSE	Qrich1	BirA-Dux1	15|6	21	10.5	2	3|7	0.39	0.78	0.39	0.78	0.39	2.1	0.33
484	sp|P63017|HSP7C_MOUSE	Hspa8	BirA-Dux1	144|240	384	192	2	96|88	0.5	1	0.5	1	0.5	2.09	0.26
833	sp|Q64737|PUR2_MOUSE	Gart	BirA-Dux1	20|11	31	15.5	2	5|10	0.17	0.34	0.17	0.34	0.17	2.07	0.38
851	sp|Q6A0A9|F120A_MOUSE	FAM120A	BirA-Dux1	31|0	31	15.5	2	9|6	0.5	1	0.5	1	0.5	2.07	0.21
1340	sp|Q91YQ5|RPN1_MOUSE	Rpn1	BirA-Dux1	170|202	372	186	2	67|117	0	0	0	0	0	2.02	0.59
80	sp|O54781|SRPK2_MOUSE	Srpk2	BirA-Dux1	0|2	2	1	2	1|0	0.32	0.63	0.32	0.63	0.32	2	0.34
83	sp|O54879|HMGB3_MOUSE	Hmgb3	BirA-Dux1	2|0	2	1	2	0|1	0.32	0.63	0.32	0.63	0.32	2	0.34
105	sp|O70251|EF1B_MOUSE	Eef1b	BirA-Dux1	7|9	16	8	2	1|7	0.06	0.1	0.06	0.1	0.06	2	0.42
108	sp|O70318|E41L2_MOUSE	Epb41l2	BirA-Dux1	9|1	10	5	2	3|2	0.47	0.94	0.47	0.94	0.47	2	0.31
125	sp|O88491|NSD1_MOUSE	Nsd1	BirA-Dux1	1|1	2	1	2	0|1	0	0	0	0	0	2	0.6
143	sp|P02088|HBB1_MOUSE	Hbb-b1	BirA-Dux1	4|0	4	2	2	0|2	0.38	0.75	0.38	0.75	0.38	2	0.33
158	sp|P08113|ENPL_MOUSE	Hsp90b1	BirA-Dux1	6|2	8	4	2	2|2	0.34	0.68	0.34	0.68	0.34	2	0.34
180	sp|P11499|HS90B_MOUSE	Hsp90ab1	BirA-Dux1	8|2	10	5	2	2|3	0.42	0.84	0.42	0.84	0.42	2	0.32
203	sp|P16951|ATF2_MOUSE	Atf2	BirA-Dux1	1|1	2	1	2	0|1	0	0	0	0	0	2	0.6
205	sp|P17156|HSP72_MOUSE	Hspa2	BirA-Dux1	10|22	32	16	2	5|11	0.13	0.26	0.13	0.26	0.13	2	0.39
225	sp|P20029|GRP78_MOUSE	Hspa5	BirA-Dux1	3|3	6	3	2	1|2	0.18	0.18	0.18	0.18	0.18	2	0.38
228	sp|P22682|CBL_MOUSE	Cbl	BirA-Dux1	5|1	6	3	2	2|1	0.37	0.74	0.37	0.74	0.37	2	0.33
332	sp|P47915|RL29_MOUSE	Rpl29	BirA-Dux1	3|3	6	3	2	1|2	0.18	0.18	0.18	0.18	0.18	2	0.38
367	sp|P52734|FGD1_MOUSE	Fgd1	BirA-Dux1	8|0	8	4	2	1|3	0.48	0.96	0.48	0.96	0.48	2	0.3
375	sp|P54103|DNJC2_MOUSE	Dnajc2	BirA-Dux1	2|0	2	1	2	0|1	0.32	0.63	0.32	0.63	0.32	2	0.34
378	sp|P54728|RD23B_MOUSE	Rad23b	BirA-Dux1	0|2	2	1	2	1|0	0.32	0.63	0.32	0.63	0.32	2	0.34
384	sp|P55194|3BP1_MOUSE	Sh3bp1	BirA-Dux1	6|2	8	4	2	1|3	0.34	0.68	0.34	0.68	0.34	2	0.34
437	sp|P62141|PP1B_MOUSE	Ppp1cb	BirA-Dux1	1|1	2	1	2	0|1	0	0	0	0	0	2	0.6
516	sp|P70362|UFD1_MOUSE	Ufd1	BirA-Dux1	0|2	2	1	2	0|1	0.32	0.63	0.32	0.63	0.32	2	0.34
546	sp|P97390|VPS45_MOUSE	Vps45	BirA-Dux1	0|2	2	1	2	1|0	0.32	0.63	0.32	0.63	0.32	2	0.34
567	sp|Q00899|TYY1_MOUSE	Yy1	BirA-Dux1	3|3	6	3	2	1|2	0.18	0.18	0.18	0.18	0.18	2	0.38
594	sp|Q08288|LYAR_MOUSE	Lyar	BirA-Dux1	0|2	2	1	2	1|0	0.32	0.63	0.32	0.63	0.32	2	0.34
605	sp|Q1PSW8|LIN41_MOUSE	Trim71	BirA-Dux1	1|1	2	1	2	1|0	0	0	0	0	0	2	0.6
615	sp|Q3TIR3|RIC8A_MOUSE	Ric8a	BirA-Dux1	1|1	2	1	2	0|1	0	0	0	0	0	2	0.6
618	sp|Q3TKY6|CWC27_MOUSE	Cwc27	BirA-Dux1	2|4	6	3	2	1|2	0.25	0.46	0.25	0.46	0.25	2	0.36
626	sp|Q3TXU5|DHYS_MOUSE	Dhps	BirA-Dux1	0|4	4	2	2	0|2	0.38	0.75	0.38	0.75	0.38	2	0.33
629	sp|Q3U155|CC174_MOUSE	Ccdc174	BirA-Dux1	4|2	6	3	2	1|2	0.25	0.46	0.25	0.46	0.25	2	0.36
643	sp|Q3UHC7|DAB2P_MOUSE	Dab2ip	BirA-Dux1	2|0	2	1	2	1|0	0.32	0.63	0.32	0.63	0.32	2	0.34
653	sp|Q3UMC0|SPAT5_MOUSE	Spata5	BirA-Dux1	2|0	2	1	2	1|0	0.32	0.63	0.32	0.63	0.32	2	0.34
798	sp|Q62311|TAF6_MOUSE	Taf6	BirA-Dux1	5|1	6	3	2	1|2	0.37	0.74	0.37	0.74	0.37	2	0.33
805	sp|Q62417|SRBS1_MOUSE	Sorbs1	BirA-Dux1	2|0	2	1	2	0|1	0.32	0.63	0.32	0.63	0.32	2	0.34
821	sp|Q64133|AOFA_MOUSE	Maoa	BirA-Dux1	1|1	2	1	2	0|1	0	0	0	0	0	2	0.6
824	sp|Q64324|STXB2_MOUSE	Stxbp2	BirA-Dux1	1|1	2	1	2	0|1	0	0	0	0	0	2	0.6
862	sp|Q6NVF4|HELB_MOUSE	Helb	BirA-Dux1	2|0	2	1	2	1|0	0.32	0.63	0.32	0.63	0.32	2	0.34
957	sp|Q7TSV4|PGM2_MOUSE	Pgm2	BirA-Dux1	1|3	4	2	2	1|1	0.27	0.54	0.27	0.54	0.27	2	0.36
1004	sp|Q80ZS3|RT26_MOUSE	Mrps26	BirA-Dux1	2|0	2	1	2	0|1	0.32	0.63	0.32	0.63	0.32	2	0.34
1006	sp|Q810A7|DDX42_MOUSE	Ddx42	BirA-Dux1	19|7	26	13	2	3|10	0.17	0.34	0.17	0.34	0.17	2	0.38
1036	sp|Q8BI72|CARF_MOUSE	Cdkn2aip	BirA-Dux1	0|2	2	1	2	1|0	0.32	0.63	0.32	0.63	0.32	2	0.34
1041	sp|Q8BJ05|ZC3HE_MOUSE	Zc3h14	BirA-Dux1	1|5	6	3	2	2|1	0.37	0.74	0.37	0.74	0.37	2	0.33
1060	sp|Q8BMG7|RBGPR_MOUSE	Rab3gap2	BirA-Dux1	2|0	2	1	2	0|1	0.32	0.63	0.32	0.63	0.32	2	0.34
1072	sp|Q8BPM2|M4K5_MOUSE	Map4k5	BirA-Dux1	2|0	2	1	2	0|1	0.32	0.63	0.32	0.63	0.32	2	0.34
1081	sp|Q8BSN5|PHF23_MOUSE	Phf23	BirA-Dux1	5|3	8	4	2	1|3	0.21	0.37	0.21	0.37	0.21	2	0.37
1154	sp|Q8CCS6|PABP2_MOUSE	Pabpn1	BirA-Dux1	0|16	16	8	2	5|3	0.5	1	0.5	1	0.5	2	0.26
1185	sp|Q8CI11|GNL3_MOUSE	Gnl3	BirA-Dux1	1|7	8	4	2	3|1	0.44	0.87	0.44	0.87	0.44	2	0.32
1189	sp|Q8CI95|OSB11_MOUSE	Osbpl11	BirA-Dux1	2|0	2	1	2	0|1	0.32	0.63	0.32	0.63	0.32	2	0.34
1193	sp|Q8CIM8|INT4_MOUSE	Ints4	BirA-Dux1	0|2	2	1	2	1|0	0.32	0.63	0.32	0.63	0.32	2	0.34
1237	sp|Q8R0A0|T2FB_MOUSE	Gtf2f2	BirA-Dux1	3|1	4	2	2	0|2	0.28	0.56	0.28	0.56	0.28	2	0.36
1295	sp|Q8VI75|IPO4_MOUSE	Ipo4	BirA-Dux1	2|0	2	1	2	0|1	0.32	0.63	0.32	0.63	0.32	2	0.34
1321	sp|Q91WK2|EIF3H_MOUSE	Eif3h	BirA-Dux1	0|2	2	1	2	0|1	0.32	0.63	0.32	0.63	0.32	2	0.34
1324	sp|Q91WT4|DJC17_MOUSE	Dnajc17	BirA-Dux1	1|1	2	1	2	0|1	0	0	0	0	0	2	0.6
1390	sp|Q99JY9|ARP3_MOUSE	Actr3	BirA-Dux1	0|14	14	7	2	2|5	0.5	1	0.5	1	0.5	2	0.27
1412	sp|Q99L85|ELP5_MOUSE	Elp5	BirA-Dux1	2|0	2	1	2	0|1	0.32	0.63	0.32	0.63	0.32	2	0.34
1429	sp|Q99MR6|SRRT_MOUSE	Srrt	BirA-Dux1	3|1	4	2	2	1|1	0.27	0.54	0.27	0.54	0.27	2	0.36
1450	sp|Q9CPY7|AMPL_MOUSE	Lap3	BirA-Dux1	0|6	6	3	2	3|0	0.4	0.79	0.4	0.79	0.4	2	0.33
1535	sp|Q9D0E1|HNRPM_MOUSE	Hnrnpm	BirA-Dux1	1|5	6	3	2	2|1	0.37	0.74	0.37	0.74	0.37	2	0.33
1543	sp|Q9D0W5|PPIL1_MOUSE	Ppil1	BirA-Dux1	2|0	2	1	2	0|1	0.32	0.63	0.32	0.63	0.32	2	0.34
1555	sp|Q9D1N9|RM21_MOUSE	Mrpl21	BirA-Dux1	2|0	2	1	2	1|0	0.32	0.63	0.32	0.63	0.32	2	0.34
1633	sp|Q9EP97|SENP3_MOUSE	Senp3	BirA-Dux1	4|10	14	7	2	5|2	0.35	0.7	0.35	0.7	0.35	2	0.33
1678	sp|Q9JJA4|WDR12_MOUSE	Wdr12	BirA-Dux1	0|4	4	2	2	1|1	0.4	0.8	0.4	0.8	0.4	2	0.33
1681	sp|Q9JJT0|RCL1_MOUSE	Rcl1	BirA-Dux1	0|2	2	1	2	0|1	0.32	0.63	0.32	0.63	0.32	2	0.34
1722	sp|Q9QYR6|MAP1A_MOUSE	Map1a	BirA-Dux1	3|3	6	3	2	0|3	0.25	0.25	0.25	0.25	0.25	2	0.37
1736	sp|Q9R0P4|SMAP_MOUSE	Smap	BirA-Dux1	1|1	2	1	2	0|1	0	0	0	0	0	2	0.6
1765	sp|Q9WUD1|CHIP_MOUSE	Stub1	BirA-Dux1	1|1	2	1	2	0|1	0	0	0	0	0	2	0.6
1803	sp|Q9Z1N7|ARI3B_MOUSE	Arid3b	BirA-Dux1	2|2	4	2	2	1|1	0.24	0.24	0.24	0.24	0.24	2	0.37
1826	tr|A0A087WNW3|A0A087WNW3_MOUSE	Ktn1	BirA-Dux1	0|2	2	1	2	1|0	0.32	0.63	0.32	0.63	0.32	2	0.34
1851	tr|B2RQA7|B2RQA7_MOUSE	Ncapg	BirA-Dux1	16|4	20	10	2	4|6	0.49	0.97	0.49	0.97	0.49	2	0.28
1915	tr|Q3U2G2|Q3U2G2_MOUSE	Hspa4	BirA-Dux1	1|1	2	1	2	1|0	0	0	0	0	0	2	0.6
1934	tr|Q678L1|Q678L1_MOUSE	Krt77	BirA-Dux1	1|3	4	2	2	1|1	0.27	0.54	0.27	0.54	0.27	2	0.36
1787	sp|Q9Z0N2|IF2H_MOUSE	Eif2s3y	BirA-Dux1	0|51	51	25.5	2	25|1	0.4	0.81	0.4	0.81	0.4	1.96	0.32
192	sp|P14576|SRP54_MOUSE	Srp54	BirA-Dux1	0|23	23	11.5	2	3|9	0.47	0.95	0.47	0.95	0.47	1.92	0.31
582	sp|Q04692|SMRCD_MOUSE	Smarcad1	BirA-Dux1	12|7	19	9.5	2	4|6	0.11	0.21	0.11	0.21	0.11	1.9	0.4
604	sp|Q1HFZ0|NSUN2_MOUSE	Nsun2	BirA-Dux1	10|9	19	9.5	2	7|3	0.01	0.02	0.01	0.02	0.01	1.9	0.46
648	sp|Q3UJB9|EDC4_MOUSE	Edc4	BirA-Dux1	27|11	38	19	2	15|5	0.02	0.04	0.02	0.04	0.02	1.9	0.44
1575	sp|Q9D706|RPAP3_MOUSE	Rpap3	BirA-Dux1	13|6	19	9.5	2	4|6	0.24	0.49	0.24	0.49	0.24	1.9	0.37
1955	tr|Q8CB73|Q8CB73_MOUSE	Haus6	BirA-Dux1	28|10	38	19	2	4|16	0.03	0.06	0.03	0.06	0.03	1.9	0.43
1404	sp|Q99KP6|PRP19_MOUSE	Prpf19	BirA-Dux1	0|17	17	8.5	2	2|7	0.46	0.91	0.46	0.91	0.46	1.89	0.31
1538	sp|Q9D0I9|SYRC_MOUSE	Rars	BirA-Dux1	4|13	17	8.5	2	2|7	0.23	0.45	0.23	0.45	0.23	1.89	0.37
656	sp|Q3UMY5|EMAL4_MOUSE	Eml4	BirA-Dux1	31|14	45	22.5	2	10|14	0.27	0.55	0.27	0.55	0.27	1.88	0.36
1348	sp|Q91ZR2|SNX18_MOUSE	Snx18	BirA-Dux1	8|7	15	7.5	2	3|5	0.02	0.04	0.02	0.04	0.02	1.88	0.44
1508	sp|Q9CY16|RT28_MOUSE	Mrps28	BirA-Dux1	13|2	15	7.5	2	1|7	0.32	0.64	0.32	0.64	0.32	1.88	0.34
591	sp|Q07832|PLK1_MOUSE	Plk1	BirA-Dux1	6|7	13	6.5	2	3|4	0.03	0.05	0.03	0.05	0.03	1.86	0.43
837	sp|Q689Z5|SBNO1_MOUSE	Sbno1	BirA-Dux1	260|80	340	170	2	53|130	0	0	0	0	0	1.86	0.58
1037	sp|Q8BIH0|SP130_MOUSE	Sap130	BirA-Dux1	13|0	13	6.5	2	7|0	0.4	0.8	0.4	0.8	0.4	1.86	0.33
1363	sp|Q922Q8|LRC59_MOUSE	Lrrc59	BirA-Dux1	21|5	26	13	2	7|7	0.49	0.97	0.49	0.97	0.49	1.86	0.3
223	sp|P19426|NELFE_MOUSE	Nelfe	BirA-Dux1	1|23	24	12	2	6|7	0.5	1	0.5	1	0.5	1.85	0.25
728	sp|Q60838|DVL2_MOUSE	Dvl2	BirA-Dux1	29|8	37	18.5	2	8|12	0.49	0.98	0.49	0.98	0.49	1.85	0.28
338	sp|P48193|41_MOUSE	Epb41	BirA-Dux1	11|0	11	5.5	2	1|5	0.42	0.83	0.42	0.83	0.42	1.83	0.32
533	sp|P84084|ARF5_MOUSE	Arf5	BirA-Dux1	10|1	11	5.5	2	1|5	0.36	0.73	0.36	0.73	0.36	1.83	0.33
852	sp|Q6A4J8|UBP7_MOUSE	Usp7	BirA-Dux1	215|179	394	197	2	123|92	0	0	0	0	0	1.83	0.6
953	sp|Q7TQK0|CCNT2_MOUSE	Ccnt2	BirA-Dux1	7|4	11	5.5	2	2|4	0.12	0.23	0.12	0.23	0.12	1.83	0.4
1944	tr|Q792Z1|Q792Z1_MOUSE	Try10	BirA-Dux1	6|5	11	5.5	2	2|4	0.05	0.07	0.05	0.07	0.05	1.83	0.43
218	sp|P18653|KS6A1_MOUSE	Rps6ka1	BirA-Dux1	76|26	102	51	2	23|33	0.06	0.12	0.06	0.12	0.06	1.82	0.42
1411	sp|Q99L47|F10A1_MOUSE	St13	BirA-Dux1	0|123	123	61.5	2	24|44	0.44	0.89	0.44	0.89	0.44	1.81	0.31
1637	sp|Q9EQ28|DPOD3_MOUSE	Pold3	BirA-Dux1	140|110	250	125	2	47|91	0	0	0	0	0	1.81	0.59
239	sp|P25206|MCM3_MOUSE	Mcm3	BirA-Dux1	12|6	18	9	2	3|7	0.07	0.14	0.07	0.14	0.07	1.8	0.41
541	sp|P97351|RS3A_MOUSE	Rps3a	BirA-Dux1	4|5	9	4.5	2	1|4	0.07	0.11	0.07	0.11	0.07	1.8	0.41
636	sp|Q3U9G9|LBR_MOUSE	Lbr	BirA-Dux1	2|7	9	4.5	2	2|3	0.3	0.6	0.3	0.6	0.3	1.8	0.36
640	sp|Q3UEB3|PUF60_MOUSE	Puf60	BirA-Dux1	17|19	36	18	2	8|12	0	0	0	0	0	1.8	0.54
1075	sp|Q8BQZ5|CPSF4_MOUSE	Cpsf4	BirA-Dux1	5|4	9	4.5	2	2|3	0.06	0.1	0.06	0.1	0.06	1.8	0.42
1308	sp|Q91VR5|DDX1_MOUSE	Ddx1	BirA-Dux1	7|2	9	4.5	2	3|2	0.3	0.6	0.3	0.6	0.3	1.8	0.36
1541	sp|Q9D0R2|SYTC_MOUSE	Tars	BirA-Dux1	6|3	9	4.5	2	2|3	0.15	0.3	0.15	0.3	0.15	1.8	0.38
199	sp|P16381|DDX3L_MOUSE	D1Pas1	BirA-Dux1	15|45	60	30	2	18|16	0.43	0.86	0.43	0.86	0.43	1.76	0.32
679	sp|Q501J7|PHAR4_MOUSE	Phactr4	BirA-Dux1	6|1	7	3.5	2	1|3	0.34	0.68	0.34	0.68	0.34	1.75	0.34
815	sp|Q63943|MEF2D_MOUSE	Mef2d	BirA-Dux1	4|3	7	3.5	2	1|3	0.09	0.14	0.09	0.14	0.09	1.75	0.4
920	sp|Q6ZQ38|CAND1_MOUSE	Cand1	BirA-Dux1	16|5	21	10.5	2	5|7	0.31	0.63	0.31	0.63	0.31	1.75	0.35
1164	sp|Q8CFE3|RCOR1_MOUSE	Rcor1	BirA-Dux1	7|7	14	7	2	3|5	0.01	0.01	0.01	0.01	0.01	1.75	0.46
1271	sp|Q8VDD8|WASH1_MOUSE	Washc1	BirA-Dux1	5|2	7	3.5	2	3|1	0.19	0.37	0.19	0.37	0.19	1.75	0.37
1333	sp|Q91XW8|FKBP6_MOUSE	Fkbp6	BirA-Dux1	3|4	7	3.5	2	1|3	0.09	0.14	0.09	0.14	0.09	1.75	0.4
1804	sp|Q9Z1Q5|CLIC1_MOUSE	Clic1	BirA-Dux1	3|4	7	3.5	2	1|3	0.09	0.14	0.09	0.14	0.09	1.75	0.4
1881	tr|E9Q740|E9Q740_MOUSE	Srp72	BirA-Dux1	4|3	7	3.5	2	2|2	0.09	0.14	0.09	0.14	0.09	1.75	0.4
87	sp|O54962|BAF_MOUSE	Banf1	BirA-Dux1	13|20	33	16.5	2	16|3	0	0	0	0	0	1.74	0.52
1675	sp|Q9JJ11|TACC3_MOUSE	Tacc3	BirA-Dux1	19|0	19	9.5	2	4|7	0.5	1	0.5	1	0.5	1.73	0.27
951	sp|Q7TQH0|ATX2L_MOUSE	Atxn2l	BirA-Dux1	395|110	505	252.5	2	85|208	0	0	0	0	0	1.72	0.59
184	sp|P12970|RL7A_MOUSE	Rpl7a	BirA-Dux1	6|6	12	6	2	2|5	0.01	0.01	0.01	0.01	0.01	1.71	0.45
335	sp|P47962|RL5_MOUSE	Rpl5	BirA-Dux1	16|13	29	14.5	2	10|7	0	0	0	0	0	1.71	0.53
1232	sp|Q8QZY9|SF3B4_MOUSE	Sf3b4	BirA-Dux1	0|12	12	6	2	3|4	0.48	0.97	0.48	0.97	0.48	1.71	0.3
1300	sp|Q91V92|ACLY_MOUSE	Acly	BirA-Dux1	6|6	12	6	2	3|4	0.01	0.01	0.01	0.01	0.01	1.71	0.45
1250	sp|Q8R332|NUP58_MOUSE	Nup58	BirA-Dux1	18|28	46	23	2	5|22	0	0	0	0	0	1.7	0.55
1326	sp|Q91X20|ASH2L_MOUSE	Ash2l	BirA-Dux1	3|14	17	8.5	2	8|2	0.16	0.32	0.16	0.32	0.16	1.7	0.38
641	sp|Q3UFS4|GPT11_MOUSE	Gpatch11	BirA-Dux1	14|8	22	11	2	2|11	0.01	0.01	0.01	0.01	0.01	1.69	0.48
58	sp|O35129|PHB2_MOUSE	Phb2	BirA-Dux1	9|11	20	10	2	2|10	0	0	0	0	0	1.67	0.5
94	sp|O55106|STRN_MOUSE	Strn	BirA-Dux1	4|1	5	2.5	2	2|1	0.23	0.46	0.23	0.46	0.23	1.67	0.37
361	sp|P51949|MAT1_MOUSE	Mnat1	BirA-Dux1	10|0	10	5	2	0|6	0.35	0.69	0.35	0.69	0.35	1.67	0.33
621	sp|Q3TRM8|HXK3_MOUSE	Hk3	BirA-Dux1	3|2	5	2.5	2	1|2	0.12	0.18	0.12	0.18	0.12	1.67	0.4
678	sp|Q501J6|DDX17_MOUSE	Ddx17	BirA-Dux1	1|4	5	2.5	2	2|1	0.23	0.46	0.23	0.46	0.23	1.67	0.37
1079	sp|Q8BRT1|CLAP2_MOUSE	Clasp2	BirA-Dux1	4|1	5	2.5	2	3|0	0.24	0.49	0.24	0.49	0.24	1.67	0.37
613	sp|Q3THK7|GUAA_MOUSE	Gmps	BirA-Dux1	23|40	63	31.5	2	14|24	0	0	0	0	0	1.66	0.56
759	sp|Q61191|HCFC1_MOUSE	Hcfc1	BirA-Dux1	288|98	386	193	2	80|153	0	0	0	0	0	1.66	0.59
257	sp|P28656|NP1L1_MOUSE	Nap1l1	BirA-Dux1	11|80	91	45.5	2	21|34	0.01	0.02	0.01	0.02	0.01	1.65	0.46
493	sp|P63276|RS17_MOUSE	Rps17	BirA-Dux1	400|1	401	200.5	2	236|7	0	0	0	0	0	1.65	0.58
537	sp|P97310|MCM2_MOUSE	Mcm2	BirA-Dux1	12|6	18	9	2	4|7	0.02	0.05	0.02	0.05	0.02	1.64	0.44
730	sp|Q60864|STIP1_MOUSE	Stip1	BirA-Dux1	71|94	165	82.5	2	42|61	0	0	0	0	0	1.6	0.59
863	sp|Q6NVF9|CPSF6_MOUSE	Cpsf6	BirA-Dux1	6|18	24	12	2	7|8	0.07	0.15	0.07	0.15	0.07	1.6	0.41
1116	sp|Q8C092|TAF5_MOUSE	Taf5	BirA-Dux1	7|1	8	4	2	2|3	0.3	0.6	0.3	0.6	0.3	1.6	0.36
1385	sp|Q99J77|SIAS_MOUSE	Nans	BirA-Dux1	7|17	24	12	2	3|12	0	0.01	0	0.01	0	1.6	0.48
1689	sp|Q9JKX6|NUDT5_MOUSE	Nudt5	BirA-Dux1	9|7	16	8	2	1|9	0	0.01	0	0.01	0	1.6	0.49
106	sp|O70305|ATX2_MOUSE	Atxn2	BirA-Dux1	31|23	54	27	2	16|18	0	0	0	0	0	1.59	0.57
160	sp|P08228|SODC_MOUSE	Sod1	BirA-Dux1	0|19	19	9.5	2	10|2	0.26	0.52	0.26	0.52	0.26	1.58	0.36
277	sp|P33215|NEDD1_MOUSE	Nedd1	BirA-Dux1	9|2	11	5.5	2	3|4	0.21	0.43	0.21	0.43	0.21	1.57	0.37
1077	sp|Q8BRF7|SCFD1_MOUSE	Scfd1	BirA-Dux1	2|9	11	5.5	2	3|4	0.21	0.43	0.21	0.43	0.21	1.57	0.37
230	sp|P23198|CBX3_MOUSE	Cbx3	BirA-Dux1	29|13	42	21	2	6|21	0	0	0	0	0	1.56	0.55
436	sp|P62137|PP1A_MOUSE	Ppp1ca	BirA-Dux1	15|10	25	12.5	2	2|14	0	0	0	0	0	1.56	0.53
714	sp|Q5SWD9|TSR1_MOUSE	Tsr1	BirA-Dux1	19|6	25	12.5	2	3|13	0.01	0.01	0.01	0.01	0.01	1.56	0.48
823	sp|Q64213|SF01_MOUSE	Sf1	BirA-Dux1	11|3	14	7	2	3|6	0.14	0.27	0.14	0.27	0.14	1.56	0.39
467	sp|P62852|RS25_MOUSE	Rps25	BirA-Dux1	62|23	85	42.5	2	22|33	0	0	0	0	0	1.55	0.57
1070	sp|Q8BP67|RL24_MOUSE	Rpl24	BirA-Dux1	12|5	17	8.5	2	4|7	0.02	0.05	0.02	0.05	0.02	1.55	0.44
1220	sp|Q8K3F7|TDH_MOUSE	Tdh	BirA-Dux1	9|8	17	8.5	2	2|9	0	0	0	0	0	1.55	0.51
1588	sp|Q9D8B3|CHM4B_MOUSE	Chmp4b	BirA-Dux1	11|6	17	8.5	2	1|10	0.01	0.01	0.01	0.01	0.01	1.55	0.48
1964	tr|Q91V89|Q91V89_MOUSE	Ppp2r5d	BirA-Dux1	35|30	65	32.5	2	17|25	0	0	0	0	0	1.55	0.58
686	sp|Q587J6|LITD1_MOUSE	L1td1	BirA-Dux1	31|27	58	29	2	7|31	0	0	0	0	0	1.53	0.58
1294	sp|Q8VI33|TAF9_MOUSE	Taf9	BirA-Dux1	147|17	164	82	2	24|84	0	0	0	0	0	1.52	0.58
1365	sp|Q922R5|P4R3B_MOUSE	Ppp4r3b	BirA-Dux1	35|0	35	17.5	2	0|23	0.06	0.12	0.06	0.12	0.06	1.52	0.42
344	sp|P49717|MCM4_MOUSE	Mcm4	BirA-Dux1	216|75	291	145.5	2	77|116	0	0	0	0	0	1.51	0.59
1545	sp|Q9D168|INT12_MOUSE	Ints12	BirA-Dux1	122|133	255	127.5	2	47|122	0	0	0	0	0	1.51	0.6
140	sp|P00342|LDHC_MOUSE	Ldhc	BirA-Dux1	6|3	9	4.5	2	1|5	0.04	0.08	0.04	0.08	0.04	1.5	0.43
167	sp|P09671|SODM_MOUSE	Sod2	BirA-Dux1	0|6	6	3	2	4|0	0.3	0.59	0.3	0.59	0.3	1.5	0.36
215	sp|P17918|PCNA_MOUSE	Pcna	BirA-Dux1	6|6	12	6	2	1|7	0	0	0	0	0	1.5	0.48
229	sp|P23116|EIF3A_MOUSE	Eif3a	BirA-Dux1	4|2	6	3	2	3|1	0.07	0.14	0.07	0.14	0.07	1.5	0.41
285	sp|P35564|CALX_MOUSE	Canx	BirA-Dux1	2|1	3	1.5	2	1|1	0.12	0.24	0.12	0.24	0.12	1.5	0.39
301	sp|P42125|ECI1_MOUSE	Eci1	BirA-Dux1	6|3	9	4.5	2	1|5	0.04	0.08	0.04	0.08	0.04	1.5	0.43
623	sp|Q3TWF6|WDR70_MOUSE	Wdr70	BirA-Dux1	12|0	12	6	2	0|8	0.25	0.51	0.25	0.51	0.25	1.5	0.37
737	sp|Q60930|VDAC2_MOUSE	Vdac2	BirA-Dux1	6|3	9	4.5	2	1|5	0.04	0.08	0.04	0.08	0.04	1.5	0.43
820	sp|Q64127|TIF1A_MOUSE	Trim24	BirA-Dux1	6|0	6	3	2	1|3	0.34	0.68	0.34	0.68	0.34	1.5	0.34
886	sp|Q6P7W0|SENP6_MOUSE	Senp6	BirA-Dux1	6|0	6	3	2	1|3	0.34	0.68	0.34	0.68	0.34	1.5	0.34
911	sp|Q6PIU9|YJ005_MOUSE	NA	BirA-Dux1	5|1	6	3	2	1|3	0.19	0.37	0.19	0.37	0.19	1.5	0.37
1017	sp|Q8BG32|PSD11_MOUSE	Psmd11	BirA-Dux1	0|6	6	3	2	2|2	0.34	0.68	0.34	0.68	0.34	1.5	0.34
1062	sp|Q8BMK4|CKAP4_MOUSE	Ckap4	BirA-Dux1	1|2	3	1.5	2	1|1	0.12	0.24	0.12	0.24	0.12	1.5	0.39
1267	sp|Q8VCK3|TBG2_MOUSE	Tubg2	BirA-Dux1	0|3	3	1.5	2	1|1	0.27	0.54	0.27	0.54	0.27	1.5	0.36
1337	sp|Q91YK2|RRP1B_MOUSE	Rrp1b	BirA-Dux1	0|3	3	1.5	2	2|0	0.28	0.56	0.28	0.56	0.28	1.5	0.36
1402	sp|Q99KK7|DPP3_MOUSE	Dpp3	BirA-Dux1	0|3	3	1.5	2	2|0	0.28	0.56	0.28	0.56	0.28	1.5	0.36
1488	sp|Q9CWK8|SNX2_MOUSE	Snx2	BirA-Dux1	2|4	6	3	2	1|3	0.07	0.14	0.07	0.14	0.07	1.5	0.41
1514	sp|Q9CYI4|LUC7L_MOUSE	Luc7l	BirA-Dux1	6|9	15	7.5	2	3|7	0	0	0	0	0	1.5	0.5
1607	sp|Q9DBB4|NAA16_MOUSE	Naa16	BirA-Dux1	3|0	3	1.5	2	2|0	0.28	0.56	0.28	0.56	0.28	1.5	0.36
1660	sp|Q9ESX5|DKC1_MOUSE	Dkc1	BirA-Dux1	0|9	9	4.5	2	2|4	0.39	0.79	0.39	0.79	0.39	1.5	0.33
1701	sp|Q9JMG1|EDF1_MOUSE	Edf1	BirA-Dux1	2|1	3	1.5	2	0|2	0.15	0.3	0.15	0.3	0.15	1.5	0.39
1735	sp|Q9R0N0|GALK1_MOUSE	Galk1	BirA-Dux1	8|4	12	6	2	3|5	0.02	0.04	0.02	0.04	0.02	1.5	0.45
1759	sp|Q9WU00|NRF1_MOUSE	Nrf1	BirA-Dux1	3|0	3	1.5	2	2|0	0.28	0.56	0.28	0.56	0.28	1.5	0.36
1764	sp|Q9WUA3|PFKAP_MOUSE	Pfkp	BirA-Dux1	9|3	12	6	2	2|6	0.05	0.09	0.05	0.09	0.05	1.5	0.42
1929	tr|Q3V1Z5|Q3V1Z5_MOUSE	Rps4l	BirA-Dux1	0|3	3	1.5	2	1|1	0.27	0.54	0.27	0.54	0.27	1.5	0.36
1653	sp|Q9ERG2|STRN3_MOUSE	Strn3	BirA-Dux1	48|10	58	29	2	8|31	0	0	0	0	0	1.49	0.55
397	sp|P57780|ACTN4_MOUSE	Actn4	BirA-Dux1	7|33	40	20	2	15|12	0.06	0.11	0.06	0.11	0.06	1.48	0.42
1846	tr|A2AJ72|A2AJ72_MOUSE	Fubp3	BirA-Dux1	21|38	59	29.5	2	14|26	0	0	0	0	0	1.48	0.57
103	sp|O70194|EIF3D_MOUSE	Eif3d	BirA-Dux1	4|15	19	9.5	2	6|7	0.04	0.09	0.04	0.09	0.04	1.46	0.43
141	sp|P00405|COX2_MOUSE	Mtco2	BirA-Dux1	9|4	13	6.5	2	1|8	0.01	0.03	0.01	0.03	0.01	1.44	0.46
1380	sp|Q99020|ROAA_MOUSE	Hnrnpab	BirA-Dux1	0|26	26	13	2	2|16	0.06	0.12	0.06	0.12	0.06	1.44	0.42
1400	sp|Q99KI0|ACON_MOUSE	Aco2	BirA-Dux1	10|3	13	6.5	2	6|3	0.05	0.09	0.05	0.09	0.05	1.44	0.42
240	sp|P25444|RS2_MOUSE	Rps2	BirA-Dux1	8|12	20	10	2	4|10	0	0	0	0	0	1.43	0.53
291	sp|P35980|RL18_MOUSE	Rpl18	BirA-Dux1	6|4	10	5	2	2|5	0.01	0.01	0.01	0.01	0.01	1.43	0.47
399	sp|P58252|EF2_MOUSE	Eef2	BirA-Dux1	12|8	20	10	2	5|9	0	0	0	0	0	1.43	0.53
421	sp|P61222|ABCE1_MOUSE	Abce1	BirA-Dux1	3|7	10	5	2	3|4	0.03	0.05	0.03	0.05	0.03	1.43	0.44
470	sp|P62862|RS30_MOUSE	Fau	BirA-Dux1	5|5	10	5	2	3|4	0	0	0	0	0	1.43	0.49
1021	sp|Q8BGQ7|SYAC_MOUSE	Aars	BirA-Dux1	12|8	20	10	2	6|8	0	0	0	0	0	1.43	0.53
1311	sp|Q91VX2|UBAP2_MOUSE	Ubap2	BirA-Dux1	155|40	195	97.5	2	51|85	0	0	0	0	0	1.43	0.59
1427	sp|Q99MN1|SYK_MOUSE	Kars	BirA-Dux1	4|6	10	5	2	3|4	0.01	0.01	0.01	0.01	0.01	1.43	0.47
581	sp|Q04447|KCRB_MOUSE	Ckb	BirA-Dux1	0|116	116	58	2	50|32	0	0	0	0	0	1.41	0.55
1421	sp|Q99LX0|PARK7_MOUSE	Park7	BirA-Dux1	39|30	69	34.5	2	15|34	0	0	0	0	0	1.41	0.58
369	sp|P53026|RL10A_MOUSE	Rpl10a	BirA-Dux1	4|3	7	3.5	2	2|3	0.02	0.03	0.02	0.03	0.02	1.4	0.45
757	sp|Q61183|PAPOA_MOUSE	Papola	BirA-Dux1	1|6	7	3.5	2	4|1	0.13	0.27	0.13	0.27	0.13	1.4	0.39
1596	sp|Q9D937|CK098_MOUSE	C11orf98	BirA-Dux1	5|2	7	3.5	2	0|5	0.08	0.15	0.08	0.15	0.08	1.4	0.41
1643	sp|Q9EQQ9|OGA_MOUSE	Mgea5	BirA-Dux1	10|4	14	7	2	4|6	0.01	0.02	0.01	0.02	0.01	1.4	0.46
1646	sp|Q9ER72|SYCC_MOUSE	Cars	BirA-Dux1	6|1	7	3.5	2	4|1	0.13	0.27	0.13	0.27	0.13	1.4	0.39
54	sp|O09106|HDAC1_MOUSE	Hdac1	BirA-Dux1	5|17	22	11	2	12|4	0	0	0	0	0	1.38	0.5
157	sp|P07901|HS90A_MOUSE	Hsp90aa1	BirA-Dux1	7|4	11	5.5	2	3|5	0.01	0.01	0.01	0.01	0.01	1.38	0.48
603	sp|Q14C51|PTCD3_MOUSE	Ptcd3	BirA-Dux1	9|13	22	11	2	10|6	0	0	0	0	0	1.38	0.54
1377	sp|Q925I1|ATAD3_MOUSE	Atad3	BirA-Dux1	3|8	11	5.5	2	6|2	0.02	0.03	0.02	0.03	0.02	1.38	0.45
1477	sp|Q9CRC8|LRC40_MOUSE	Lrrc40	BirA-Dux1	4|18	22	11	2	10|6	0.02	0.03	0.02	0.03	0.02	1.38	0.45
1560	sp|Q9D2H6|SP2_MOUSE	Sp2	BirA-Dux1	5|6	11	5.5	2	3|5	0	0	0	0	0	1.38	0.5
1700	sp|Q9JMD0|ZN207_MOUSE	Znf207	BirA-Dux1	6|12	18	9	2	5|8	0	0	0	0	0	1.38	0.51
1822	sp|Q9Z2V5|HDAC6_MOUSE	Hdac6	BirA-Dux1	9|2	11	5.5	2	6|2	0.05	0.09	0.05	0.09	0.05	1.38	0.42
440	sp|P62242|RS8_MOUSE	Rps8	BirA-Dux1	21|16	37	18.5	2	6|21	0	0	0	0	0	1.37	0.57
1553	sp|Q9D1J3|SARNP_MOUSE	Sarnp	BirA-Dux1	62|38	100	50	2	6|67	0	0	0	0	0	1.37	0.59
296	sp|P39054|DYN2_MOUSE	Dnm2	BirA-Dux1	16|3	19	9.5	2	2|12	0.01	0.02	0.01	0.02	0.01	1.36	0.47
1709	sp|Q9QXJ1|APBB1_MOUSE	Apbb1	BirA-Dux1	12|3	15	7.5	2	4|7	0.02	0.05	0.02	0.05	0.02	1.36	0.44
121	sp|O88342|WDR1_MOUSE	Wdr1	BirA-Dux1	20|15	35	17.5	2	6|20	0	0	0	0	0	1.35	0.57
4	sp|A2A432|CUL4B_MOUSE	Cul4b	BirA-Dux1	10|6	16	8	2	7|5	0	0	0	0	0	1.33	0.52
77	sp|O35900|LSM2_MOUSE	Lsm2	BirA-Dux1	3|1	4	2	2	1|2	0.09	0.18	0.09	0.18	0.09	1.33	0.4
110	sp|O70400|PDLI1_MOUSE	Pdlim1	BirA-Dux1	10|6	16	8	2	2|10	0	0	0	0	0	1.33	0.51
130	sp|O88622|PARG_MOUSE	Parg	BirA-Dux1	2|2	4	2	2	2|1	0.05	0.05	0.05	0.05	0.05	1.33	0.42
195	sp|P14733|LMNB1_MOUSE	Lmnb1	BirA-Dux1	5|15	20	10	2	5|10	0	0	0	0	0	1.33	0.5
284	sp|P35486|ODPA_MOUSE	Pdha1	BirA-Dux1	0|16	16	8	2	4|8	0.27	0.55	0.27	0.55	0.27	1.33	0.36
341	sp|P48962|ADT1_MOUSE	Slc25a4	BirA-Dux1	10|2	12	6	2	1|8	0.03	0.07	0.03	0.07	0.03	1.33	0.43
398	sp|P57784|RU2A_MOUSE	Snrpa1	BirA-Dux1	10|10	20	10	2	1|14	0	0	0	0	0	1.33	0.55
466	sp|P62849|RS24_MOUSE	Rps24	BirA-Dux1	8|4	12	6	2	2|7	0	0.01	0	0.01	0	1.33	0.48
964	sp|Q80TM6|R3HD2_MOUSE	R3hdm2	BirA-Dux1	4|0	4	2	2	1|2	0.23	0.46	0.23	0.46	0.23	1.33	0.37
1067	sp|Q8BP27|SFR1_MOUSE	Sfr1	BirA-Dux1	0|4	4	2	2	1|2	0.23	0.46	0.23	0.46	0.23	1.33	0.37
1159	sp|Q8CEC0|NUP88_MOUSE	Nup88	BirA-Dux1	6|2	8	4	2	2|4	0.04	0.07	0.04	0.07	0.04	1.33	0.43
1170	sp|Q8CG47|SMC4_MOUSE	Smc4	BirA-Dux1	2|2	4	2	2	3|0	0.08	0.08	0.08	0.08	0.08	1.33	0.41
1723	sp|Q9QYS9|QKI_MOUSE	Qki	BirA-Dux1	2|10	12	6	2	4|5	0.05	0.09	0.05	0.09	0.05	1.33	0.42
1746	sp|Q9R1P1|PSB3_MOUSE	Psmb3	BirA-Dux1	2|2	4	2	2	0|3	0.08	0.08	0.08	0.08	0.08	1.33	0.41
1841	tr|A0JNY7|A0JNY7_MOUSE	Eif4g2	BirA-Dux1	2|2	4	2	2	1|2	0.05	0.05	0.05	0.05	0.05	1.33	0.42
350	sp|P50516|VATA_MOUSE	Atp6v1a	BirA-Dux1	19|26	45	22.5	2	11|23	0	0	0	0	0	1.32	0.58
151	sp|P06151|LDHA_MOUSE	Ldha	BirA-Dux1	7|6	13	6.5	2	2|8	0	0	0	0	0	1.3	0.52
156	sp|P07607|TYSY_MOUSE	Tyms	BirA-Dux1	8|1	9	4.5	2	0|7	0.08	0.17	0.08	0.17	0.08	1.29	0.41
409	sp|P59708|SF3B6_MOUSE	Sf3b6	BirA-Dux1	22|5	27	13.5	2	4|17	0	0	0	0	0	1.29	0.53
553	sp|P97770|THUM3_MOUSE	Thumpd3	BirA-Dux1	5|4	9	4.5	2	2|5	0	0	0	0	0	1.29	0.5
611	sp|Q3TCH7|CUL4A_MOUSE	Cul4a	BirA-Dux1	8|14	22	11	2	2|15	0	0	0	0	0	1.29	0.54
764	sp|Q61316|HSP74_MOUSE	Hspa4	BirA-Dux1	12|10	22	11	2	8|9	0	0	0	0	0	1.29	0.56
781	sp|Q61699|HS105_MOUSE	Hsph1	BirA-Dux1	32|8	40	20	2	8|23	0	0	0	0	0	1.29	0.56
1331	sp|Q91XU0|WRIP1_MOUSE	Wrnip1	BirA-Dux1	1|8	9	4.5	2	6|1	0.07	0.14	0.07	0.14	0.07	1.29	0.41
1367	sp|Q922S8|KIF2C_MOUSE	Kif2c	BirA-Dux1	13|5	18	9	2	6|8	0	0	0	0	0	1.29	0.51
1431	sp|Q99MV7|RNF17_MOUSE	Rnf17	BirA-Dux1	6|3	9	4.5	2	4|3	0.01	0.01	0.01	0.01	0.01	1.29	0.47
1465	sp|Q9CQN1|TRAP1_MOUSE	Trap1	BirA-Dux1	11|11	22	11	2	8|9	0	0	0	0	0	1.29	0.56
1512	sp|Q9CYA6|ZCHC8_MOUSE	Zcchc8	BirA-Dux1	6|3	9	4.5	2	7|0	0.01	0.03	0.01	0.03	0.01	1.29	0.46
692	sp|Q5F2E7|NUFP2_MOUSE	Nufip2	BirA-Dux1	70|60	130	65	2	42|60	0	0	0	0	0	1.27	0.6
867	sp|Q6NZF1|ZC11A_MOUSE	Zc3h11a	BirA-Dux1	34|51	85	42.5	2	66|1	0	0	0	0	0	1.27	0.59
1095	sp|Q8BVF2|PDCL3_MOUSE	Pdcl3	BirA-Dux1	19|0	19	9.5	2	0|15	0.02	0.05	0.02	0.05	0.02	1.27	0.44
1242	sp|Q8R1B4|EIF3C_MOUSE	Eif3c	BirA-Dux1	29|13	42	21	2	10|23	0	0	0	0	0	1.27	0.57
172	sp|P10639|THIO_MOUSE	Txn	BirA-Dux1	13|2	15	7.5	2	3|9	0.01	0.02	0.01	0.02	0.01	1.25	0.47
175	sp|P11031|TCP4_MOUSE	Sub1	BirA-Dux1	4|1	5	2.5	2	1|3	0.07	0.14	0.07	0.14	0.07	1.25	0.41
260	sp|P28667|MRP_MOUSE	Marcksl1	BirA-Dux1	0|15	15	7.5	2	7|5	0.16	0.32	0.16	0.32	0.16	1.25	0.38
402	sp|P58742|AAAS_MOUSE	Aaas	BirA-Dux1	0|5	5	2.5	2	0|4	0.2	0.4	0.2	0.4	0.2	1.25	0.37
974	sp|Q80UJ7|RB3GP_MOUSE	Rab3gap1	BirA-Dux1	4|1	5	2.5	2	2|2	0.07	0.14	0.07	0.14	0.07	1.25	0.41
1028	sp|Q8BH43|WASF2_MOUSE	Wasf2	BirA-Dux1	5|0	5	2.5	2	0|4	0.2	0.4	0.2	0.4	0.2	1.25	0.37
1206	sp|Q8K1M6|DNM1L_MOUSE	Dnm1l	BirA-Dux1	4|1	5	2.5	2	2|2	0.07	0.14	0.07	0.14	0.07	1.25	0.41
1626	sp|Q9DCH4|EIF3F_MOUSE	Eif3f	BirA-Dux1	0|15	15	7.5	2	5|7	0.16	0.32	0.16	0.32	0.16	1.25	0.38
1962	tr|Q8VCQ8|Q8VCQ8_MOUSE	Cald1	BirA-Dux1	7|3	10	5	2	2|6	0.01	0.01	0.01	0.01	0.01	1.25	0.48
1273	sp|Q8VDJ3|VIGLN_MOUSE	Hdlbp	BirA-Dux1	165|50	215	107.5	2	58|115	0	0	0	0	0	1.24	0.6
148	sp|P05201|AATC_MOUSE	Got1	BirA-Dux1	0|16	16	8	2	13|0	0.03	0.06	0.03	0.06	0.03	1.23	0.43
528	sp|P80318|TCPG_MOUSE	Cct3	BirA-Dux1	47|82	129	64.5	2	37|69	0	0	0	0	0	1.22	0.59
788	sp|Q61881|MCM7_MOUSE	Mcm7	BirA-Dux1	9|2	11	5.5	2	4|5	0.01	0.03	0.01	0.03	0.01	1.22	0.46
988	sp|Q80X50|UBP2L_MOUSE	Ubap2l	BirA-Dux1	191|62	253	126.5	2	75|133	0	0	0	0	0	1.22	0.6
1317	sp|Q91WE2|F192A_MOUSE	Fam192a	BirA-Dux1	8|3	11	5.5	2	1|8	0.01	0.01	0.01	0.01	0.01	1.22	0.48
76	sp|O35841|API5_MOUSE	Api5	BirA-Dux1	0|23	23	11.5	2	6|13	0.01	0.01	0.01	0.01	0.01	1.21	0.48
489	sp|P63101|1433Z_MOUSE	Ywhaz	BirA-Dux1	17|12	29	14.5	2	7|17	0	0	0	0	0	1.21	0.57
538	sp|P97311|MCM6_MOUSE	Mcm6	BirA-Dux1	20|15	35	17.5	2	11|18	0	0	0	0	0	1.21	0.57
574	sp|Q02053|UBA1_MOUSE	Uba1	BirA-Dux1	48|38	86	43	2	33|38	0	0	0	0	0	1.21	0.59
1146	sp|Q8CAQ8|MIC60_MOUSE	Immt	BirA-Dux1	13|4	17	8.5	2	10|4	0	0	0	0	0	1.21	0.51
42	sp|O08583|THOC4_MOUSE	Alyref	BirA-Dux1	4|8	12	6	2	3|7	0	0	0	0	0	1.2	0.51
196	sp|P14869|RLA0_MOUSE	Rplp0	BirA-Dux1	4|2	6	3	2	1|4	0.02	0.03	0.02	0.03	0.02	1.2	0.45
499	sp|P67984|RL22_MOUSE	Rpl22	BirA-Dux1	12|6	18	9	2	2|13	0	0	0	0	0	1.2	0.54
589	sp|Q06185|ATP5I_MOUSE	Atp5i	BirA-Dux1	6|0	6	3	2	1|4	0.13	0.27	0.13	0.27	0.13	1.2	0.39
885	sp|Q6P5F9|XPO1_MOUSE	Xpo1	BirA-Dux1	0|6	6	3	2	3|2	0.15	0.3	0.15	0.3	0.15	1.2	0.38
1539	sp|Q9D0L7|ARM10_MOUSE	Armc10	BirA-Dux1	4|2	6	3	2	1|4	0.02	0.03	0.02	0.03	0.02	1.2	0.45
1795	sp|Q9Z127|LAT1_MOUSE	Slc7a5	BirA-Dux1	3|3	6	3	2	1|4	0.01	0.01	0.01	0.01	0.01	1.2	0.47
113	sp|O70456|1433S_MOUSE	Sfn	BirA-Dux1	9|4	13	6.5	2	2|9	0	0	0	0	0	1.18	0.51
413	sp|P60229|EIF3E_MOUSE	Eif3e	BirA-Dux1	0|13	13	6.5	2	5|6	0.08	0.16	0.08	0.16	0.08	1.18	0.41
479	sp|P62960|YBOX1_MOUSE	Ybx1	BirA-Dux1	1|12	13	6.5	2	5|6	0.02	0.05	0.02	0.05	0.02	1.18	0.44
1209	sp|Q8K298|ANLN_MOUSE	Anln	BirA-Dux1	165|32	197	98.5	2	72|95	0	0	0	0	0	1.18	0.59
1227	sp|Q8K4Z3|NNRE_MOUSE	Naxe	BirA-Dux1	8|5	13	6.5	2	2|9	0	0	0	0	0	1.18	0.53
1634	sp|Q9EPE9|AT131_MOUSE	Atp13a1	BirA-Dux1	26|0	26	13	2	22|0	0	0	0	0	0	1.18	0.51
135	sp|O88874|CCNK_MOUSE	Ccnk	BirA-Dux1	5|2	7	3.5	2	3|3	0.01	0.02	0.01	0.02	0.01	1.17	0.46
303	sp|P42209|SEPT1_MOUSE	43709	BirA-Dux1	0|7	7	3.5	2	0|6	0.12	0.23	0.12	0.23	0.12	1.17	0.4
475	sp|P62908|RS3_MOUSE	Rps3	BirA-Dux1	4|3	7	3.5	2	1|5	0	0.01	0	0.01	0	1.17	0.49
563	sp|P99027|RLA2_MOUSE	Rplp2	BirA-Dux1	15|20	35	17.5	2	11|19	0	0	0	0	0	1.17	0.58
960	sp|Q7TT37|ELP1_MOUSE	Ikbkap	BirA-Dux1	59|22	81	40.5	2	18|51	0	0	0	0	0	1.17	0.59
1763	sp|Q9WUA2|SYFB_MOUSE	Farsb	BirA-Dux1	11|23	34	17	2	9|20	0	0	0	0	0	1.17	0.57
480	sp|P62962|PROF1_MOUSE	Pfn1	BirA-Dux1	14|30	44	22	2	35|3	0	0	0	0	0	1.16	0.58
876	sp|Q6P3E7|HDA10_MOUSE	Hdac10	BirA-Dux1	8|15	23	11.5	2	12|8	0	0	0	0	0	1.15	0.56
1063	sp|Q8BMS1|ECHA_MOUSE	Hadha	BirA-Dux1	10|5	15	7.5	2	6|7	0	0	0	0	0	1.15	0.54
455	sp|P62702|RS4X_MOUSE	Rps4x	BirA-Dux1	4|4	8	4	2	2|5	0	0	0	0	0	1.14	0.51
1422	sp|Q99LZ3|SLD5_MOUSE	Gins4	BirA-Dux1	3|5	8	4	2	1|6	0	0.01	0	0.01	0	1.14	0.49
1459	sp|Q9CQE8|CN166_MOUSE	NA	BirA-Dux1	5|3	8	4	2	1|6	0	0.01	0	0.01	0	1.14	0.49
1499	sp|Q9CXG3|PPIL4_MOUSE	Ppil4	BirA-Dux1	3|5	8	4	2	1|6	0	0.01	0	0.01	0	1.14	0.49
1647	sp|Q9ER73|ELP4_MOUSE	Elp4	BirA-Dux1	0|25	25	12.5	2	5|17	0	0	0	0	0	1.14	0.52
451	sp|P62317|SMD2_MOUSE	Snrpd2	BirA-Dux1	11|6	17	8.5	2	4|11	0	0	0	0	0	1.13	0.55
295	sp|P38647|GRP75_MOUSE	Hspa9	BirA-Dux1	136|119	255	127.5	2	79|149	0	0	0	0	0	1.12	0.6
396	sp|P57776|EF1D_MOUSE	Eef1d	BirA-Dux1	5|4	9	4.5	2	2|6	0	0	0	0	0	1.12	0.52
432	sp|P61965|WDR5_MOUSE	Wdr5	BirA-Dux1	10|8	18	9	2	10|6	0	0	0	0	0	1.12	0.56
497	sp|P67778|PHB_MOUSE	Phb	BirA-Dux1	188|130	318	159	2	73|211	0	0	0	0	0	1.12	0.6
1231	sp|Q8QZY1|EIF3L_MOUSE	Eif3l	BirA-Dux1	3|6	9	4.5	2	3|5	0	0	0	0	0	1.12	0.5
41	sp|O08528|HXK2_MOUSE	Hk2	BirA-Dux1	6|4	10	5	2	4|5	0	0	0	0	0	1.11	0.53
149	sp|P05202|AATM_MOUSE	Got2	BirA-Dux1	2|8	10	5	2	3|6	0	0.01	0	0.01	0	1.11	0.49
213	sp|P17879|HS71B_MOUSE	Hspa1b	BirA-Dux1	55|105	160	80	2	64|82	0	0	0	0	0	1.1	0.6
258	sp|P28658|ATX10_MOUSE	Atxn10	BirA-Dux1	0|11	11	5.5	2	3|7	0.03	0.05	0.03	0.05	0.03	1.1	0.44
644	sp|Q3UHJ0|AAK1_MOUSE	Aak1	BirA-Dux1	10|1	11	5.5	2	3|7	0.01	0.02	0.01	0.02	0.01	1.1	0.47
1801	sp|Q9Z1F9|SAE2_MOUSE	Uba2	BirA-Dux1	10|1	11	5.5	2	4|6	0.01	0.02	0.01	0.02	0.01	1.1	0.46
164	sp|P09103|PDIA1_MOUSE	P4hb	BirA-Dux1	0|12	12	6	2	10|1	0.01	0.03	0.01	0.03	0.01	1.09	0.45
272	sp|P32233|DRG1_MOUSE	Drg1	BirA-Dux1	0|74	74	37	2	15|53	0	0	0	0	0	1.09	0.58
925	sp|Q6ZWN5|RS9_MOUSE	Rps9	BirA-Dux1	30|20	50	25	2	10|36	0	0	0	0	0	1.09	0.58
189	sp|P14148|RL7_MOUSE	Rpl7	BirA-Dux1	6|7	13	6.5	2	3|9	0	0	0	0	0	1.08	0.55
443	sp|P62264|RS14_MOUSE	Rps14	BirA-Dux1	170|98	268	134	2	100|148	0	0	0	0	0	1.08	0.6
608	sp|Q32MW3|ACO10_MOUSE	Acot10	BirA-Dux1	0|14	14	7	2	4|9	0.01	0.01	0.01	0.01	0.01	1.08	0.48
677	sp|Q4VBE8|WDR18_MOUSE	Wdr18	BirA-Dux1	0|14	14	7	2	3|10	0.01	0.01	0.01	0.01	0.01	1.08	0.48
928	sp|Q6ZWV7|RL35_MOUSE	Rpl35	BirA-Dux1	8|6	14	7	2	4|9	0	0	0	0	0	1.08	0.55
1495	sp|Q9CX34|SGT1_MOUSE	Sugt1	BirA-Dux1	5|8	13	6.5	2	2|10	0	0	0	0	0	1.08	0.54
1504	sp|Q9CXW3|CYBP_MOUSE	Cacybp	BirA-Dux1	43|21	64	32	2	7|52	0	0	0	0	0	1.08	0.59
1712	sp|Q9QXX4|CMC2_MOUSE	Slc25a13	BirA-Dux1	4|9	13	6.5	2	3|9	0	0	0	0	0	1.08	0.53
211	sp|P17742|PPIA_MOUSE	Ppia	BirA-Dux1	1|15	16	8	2	15|0	0	0	0	0	0	1.07	0.5
1414	sp|Q99LC5|ETFA_MOUSE	Etfa	BirA-Dux1	9|7	16	8	2	5|10	0	0	0	0	0	1.07	0.56
336	sp|P47963|RL13_MOUSE	Rpl13	BirA-Dux1	10|7	17	8.5	2	5|11	0	0	0	0	0	1.06	0.56
1510	sp|Q9CY57|CHTOP_MOUSE	Chtop	BirA-Dux1	8|10	18	9	2	9|8	0	0	0	0	0	1.06	0.56
1542	sp|Q9D0R8|LSM12_MOUSE	Lsm12	BirA-Dux1	14|4	18	9	2	3|14	0	0	0	0	0	1.06	0.55
1888	tr|F6V431|F6V431_MOUSE	Prrc2b	BirA-Dux1	28|11	39	19.5	2	22|15	0	0	0	0	0	1.05	0.58
55	sp|O09130|NF2IP_MOUSE	Nfatc2ip	BirA-Dux1	36|40	76	38	2	17|56	0	0	0	0	0	1.04	0.59
419	sp|P61082|UBC12_MOUSE	Ube2m	BirA-Dux1	19|5	24	12	2	3|20	0	0	0	0	0	1.04	0.56
790	sp|Q61990|PCBP2_MOUSE	Pcbp2	BirA-Dux1	10|19	29	14.5	2	7|21	0	0	0	0	0	1.04	0.57
1073	sp|Q8BPY9|FIGL1_MOUSE	Fignl1	BirA-Dux1	14|10	24	12	2	7|16	0	0	0	0	0	1.04	0.57
374	sp|P54071|IDHP_MOUSE	Idh2	BirA-Dux1	0|30	30	15	2	8|21	0	0	0	0	0	1.03	0.55
1582	sp|Q9D819|IPYR_MOUSE	Ppa1	BirA-Dux1	23|17	40	20	2	2|37	0	0	0	0	0	1.03	0.58
1	IGH1M_MOUSE	Ighg1	BirA-Dux1	1|1	2	1	2	1|1	0	0	0	0	0	1	0.6
2	IGKC_MOUSE	IGKC	BirA-Dux1	1|1	2	1	2	1|1	0	0	0	0	0	1	0.6
3	KV2A7_MOUSE	KV2A7	BirA-Dux1	1|1	2	1	2	1|1	0	0	0	0	0	1	0.6
52	sp|O09044|SNP23_MOUSE	Snap23	BirA-Dux1	41|14	55	27.5	2	9|46	0	0	0	0	0	1	0.59
82	sp|O54825|BYST_MOUSE	Bysl	BirA-Dux1	0|1	1	0.5	2	0|1	0	0	0	0	0	1	0.6
97	sp|O55142|RL35A_MOUSE	Rpl35a	BirA-Dux1	2|1	3	1.5	2	1|2	0.03	0.05	0.03	0.05	0.03	1	0.44
112	sp|O70435|PSA3_MOUSE	Psma3	BirA-Dux1	0|3	3	1.5	2	0|3	0.13	0.25	0.13	0.25	0.13	1	0.39
114	sp|O70503|DHB12_MOUSE	Hsd17b12	BirA-Dux1	3|1	4	2	2	1|3	0.02	0.04	0.02	0.04	0.02	1	0.45
147	sp|P05064|ALDOA_MOUSE	Aldoa	BirA-Dux1	0|18	18	9	2	12|6	0	0	0	0	0	1	0.53
198	sp|P16125|LDHB_MOUSE	Ldhb	BirA-Dux1	5|3	8	4	2	1|7	0	0	0	0	0	1	0.51
217	sp|P18572|BASI_MOUSE	Bsg	BirA-Dux1	1|12	13	6.5	2	5|8	0	0	0	0	0	1	0.51
227	sp|P20664|PRI1_MOUSE	Prim1	BirA-Dux1	0|1	1	0.5	2	0|1	0	0	0	0	0	1	0.6
234	sp|P24270|CATA_MOUSE	Cat	BirA-Dux1	0|1	1	0.5	2	1|0	0	0	0	0	0	1	0.6
254	sp|P27773|PDIA3_MOUSE	Pdia3	BirA-Dux1	0|29	29	14.5	2	21|8	0	0	0	0	0	1	0.56
280	sp|P33611|DPOA2_MOUSE	Pola2	BirA-Dux1	5|2	7	3.5	2	2|5	0	0	0	0	0	1	0.5
282	sp|P34152|FAK1_MOUSE	Ptk2	BirA-Dux1	4|0	4	2	2	0|4	0.1	0.2	0.1	0.2	0.1	1	0.4
355	sp|P51410|RL9_MOUSE	Rpl9	BirA-Dux1	4|3	7	3.5	2	2|5	0	0	0	0	0	1	0.52
358	sp|P51855|GSHB_MOUSE	Gss	BirA-Dux1	0|1	1	0.5	2	1|0	0	0	0	0	0	1	0.6
359	sp|P51859|HDGF_MOUSE	Hdgf	BirA-Dux1	3|13	16	8	2	7|9	0	0	0	0	0	1	0.54
373	sp|P53986|MOT1_MOUSE	Slc16a1	BirA-Dux1	3|0	3	1.5	2	1|2	0.09	0.18	0.09	0.18	0.09	1	0.4
383	sp|P54923|ADPRH_MOUSE	Adprh	BirA-Dux1	14|21	35	17.5	2	1|34	0	0	0	0	0	1	0.58
388	sp|P56212|ARP19_MOUSE	Arpp19	BirA-Dux1	1|0	1	0.5	2	1|0	0	0	0	0	0	1	0.6
441	sp|P62245|RS15A_MOUSE	Rps15a	BirA-Dux1	1|1	2	1	2	1|1	0	0	0	0	0	1	0.6
449	sp|P62309|RUXG_MOUSE	Snrpg	BirA-Dux1	1|0	1	0.5	2	0|1	0	0	0	0	0	1	0.6
476	sp|P62911|RL32_MOUSE	Rpl32	BirA-Dux1	9|0	9	4.5	2	2|7	0.01	0.02	0.01	0.02	0.01	1	0.46
488	sp|P63087|PP1G_MOUSE	Ppp1cc	BirA-Dux1	8|4	12	6	2	2|10	0	0	0	0	0	1	0.54
492	sp|P63168|DYL1_MOUSE	Dynll1	BirA-Dux1	1|0	1	0.5	2	1|0	0	0	0	0	0	1	0.6
500	sp|P68040|RACK1_MOUSE	Rack1	BirA-Dux1	6|3	9	4.5	2	3|6	0	0	0	0	0	1	0.53
532	sp|P83940|ELOC_MOUSE	Eloc	BirA-Dux1	1|0	1	0.5	2	0|1	0	0	0	0	0	1	0.6
539	sp|P97314|CSRP2_MOUSE	Csrp2	BirA-Dux1	6|1	7	3.5	2	1|6	0.01	0.02	0.01	0.02	0.01	1	0.46
578	sp|Q03173|ENAH_MOUSE	Enah	BirA-Dux1	4|1	5	2.5	2	2|3	0.01	0.03	0.01	0.03	0.01	1	0.45
580	sp|Q03958|PFD6_MOUSE	Pfdn6	BirA-Dux1	1|0	1	0.5	2	0|1	0	0	0	0	0	1	0.6
584	sp|Q05512|MARK2_MOUSE	Mark2	BirA-Dux1	1|0	1	0.5	2	1|0	0	0	0	0	0	1	0.6
609	sp|Q32P12|CQ053_MOUSE	C17orf53	BirA-Dux1	4|0	4	2	2	1|3	0.07	0.14	0.07	0.14	0.07	1	0.41
688	sp|Q5DTM8|BRE1A_MOUSE	Rnf20	BirA-Dux1	1|0	1	0.5	2	0|1	0	0	0	0	0	1	0.6
726	sp|Q60739|BAG1_MOUSE	Bag1	BirA-Dux1	0|1	1	0.5	2	0|1	0	0	0	0	0	1	0.6
742	sp|Q60972|RBBP4_MOUSE	Rbbp4	BirA-Dux1	0|1	1	0.5	2	1|0	0	0	0	0	0	1	0.6
770	sp|Q61539|ERR2_MOUSE	Esrrb	BirA-Dux1	0|1	1	0.5	2	0|1	0	0	0	0	0	1	0.6
778	sp|Q61656|DDX5_MOUSE	Ddx5	BirA-Dux1	3|12	15	7.5	2	6|9	0	0	0	0	0	1	0.54
779	sp|Q61686|CBX5_MOUSE	Cbx5	BirA-Dux1	1|0	1	0.5	2	0|1	0	0	0	0	0	1	0.6
802	sp|Q62384|ZPR1_MOUSE	Zpr1	BirA-Dux1	0|1	1	0.5	2	0|1	0	0	0	0	0	1	0.6
811	sp|Q62448|IF4G2_MOUSE	Eif4g2	BirA-Dux1	1|2	3	1.5	2	1|2	0.03	0.05	0.03	0.05	0.03	1	0.44
830	sp|Q64674|SPEE_MOUSE	Srm	BirA-Dux1	0|3	3	1.5	2	0|3	0.13	0.25	0.13	0.25	0.13	1	0.39
831	sp|Q64701|RBL1_MOUSE	Rbl1	BirA-Dux1	10|1	11	5.5	2	2|9	0	0	0	0	0	1	0.5
832	sp|Q64727|VINC_MOUSE	Vcl	BirA-Dux1	1|0	1	0.5	2	1|0	0	0	0	0	0	1	0.6
845	sp|Q69ZS7|HBS1L_MOUSE	Hbs1l	BirA-Dux1	1|0	1	0.5	2	0|1	0	0	0	0	0	1	0.6
860	sp|Q6NSQ7|LTV1_MOUSE	Ltv1	BirA-Dux1	7|0	7	3.5	2	6|1	0.03	0.06	0.03	0.06	0.03	1	0.43
893	sp|Q6PAJ1|BCR_MOUSE	Bcr	BirA-Dux1	1|0	1	0.5	2	1|0	0	0	0	0	0	1	0.6
901	sp|Q6PDX6|RN220_MOUSE	Rnf220	BirA-Dux1	4|1	5	2.5	2	1|4	0.02	0.03	0.02	0.03	0.02	1	0.45
902	sp|Q6PE01|SNR40_MOUSE	Snrnp40	BirA-Dux1	0|1	1	0.5	2	0|1	0	0	0	0	0	1	0.6
907	sp|Q6PGG6|GNL3L_MOUSE	Gnl3l	BirA-Dux1	0|2	2	1	2	2|0	0.15	0.3	0.15	0.3	0.15	1	0.39
958	sp|Q7TSZ8|NACC1_MOUSE	Nacc1	BirA-Dux1	3|0	3	1.5	2	2|1	0.09	0.18	0.09	0.18	0.09	1	0.4
961	sp|Q80TA6|MTMRC_MOUSE	Mtmr12	BirA-Dux1	22|0	22	11	2	6|16	0	0	0	0	0	1	0.54
975	sp|Q80UM3|NAA15_MOUSE	Naa15	BirA-Dux1	0|1	1	0.5	2	0|1	0	0	0	0	0	1	0.6
997	sp|Q80Y56|RBNS5_MOUSE	Rbsn	BirA-Dux1	1|0	1	0.5	2	0|1	0	0	0	0	0	1	0.6
1000	sp|Q80YP0|CDK3_MOUSE	Cdk3	BirA-Dux1	2|0	2	1	2	0|2	0.15	0.3	0.15	0.3	0.15	1	0.39
1020	sp|Q8BGQ1|SPE39_MOUSE	Vipas39	BirA-Dux1	0|4	4	2	2	1|3	0.07	0.14	0.07	0.14	0.07	1	0.41
1043	sp|Q8BJL0|SMAL1_MOUSE	Smarcal1	BirA-Dux1	1|0	1	0.5	2	0|1	0	0	0	0	0	1	0.6
1071	sp|Q8BPB0|MOB1B_MOUSE	Mob1b	BirA-Dux1	1|0	1	0.5	2	0|1	0	0	0	0	0	1	0.6
1080	sp|Q8BSL7|ARF2_MOUSE	Arf2	BirA-Dux1	17|0	17	8.5	2	3|14	0	0	0	0	0	1	0.52
1119	sp|Q8C0P0|GWL_MOUSE	Mastl	BirA-Dux1	3|0	3	1.5	2	1|2	0.09	0.18	0.09	0.18	0.09	1	0.4
1162	sp|Q8CFA2|GCST_MOUSE	Amt	BirA-Dux1	0|1	1	0.5	2	0|1	0	0	0	0	0	1	0.6
1168	sp|Q8CFN5|MEF2C_MOUSE	Mef2c	BirA-Dux1	1|2	3	1.5	2	1|2	0.03	0.05	0.03	0.05	0.03	1	0.44
1172	sp|Q8CGC4|LS14B_MOUSE	Lsm14b	BirA-Dux1	0|1	1	0.5	2	0|1	0	0	0	0	0	1	0.6
1222	sp|Q8K3X4|I2BPL_MOUSE	Irf2bpl	BirA-Dux1	4|1	5	2.5	2	2|3	0.01	0.03	0.01	0.03	0.01	1	0.45
1229	sp|Q8N7N5|DCAF8_MOUSE	Dcaf8	BirA-Dux1	1|0	1	0.5	2	0|1	0	0	0	0	0	1	0.6
1240	sp|Q8R0L9|TADA3_MOUSE	Tada3	BirA-Dux1	0|1	1	0.5	2	0|1	0	0	0	0	0	1	0.6
1248	sp|Q8R323|RFC3_MOUSE	Rfc3	BirA-Dux1	3|2	5	2.5	2	1|4	0	0.01	0	0.01	0	1	0.48
1265	sp|Q8VCF0|MAVS_MOUSE	Mavs	BirA-Dux1	1|0	1	0.5	2	0|1	0	0	0	0	0	1	0.6
1274	sp|Q8VDM4|PSMD2_MOUSE	Psmd2	BirA-Dux1	4|1	5	2.5	2	2|3	0.01	0.03	0.01	0.03	0.01	1	0.45
1315	sp|Q91W97|HKDC1_MOUSE	Hkdc1	BirA-Dux1	0|3	3	1.5	2	3|0	0.13	0.25	0.13	0.25	0.13	1	0.39
1332	sp|Q91XU3|PI42C_MOUSE	Pip4k2c	BirA-Dux1	0|1	1	0.5	2	0|1	0	0	0	0	0	1	0.6
1353	sp|Q921E6|EED_MOUSE	Eed	BirA-Dux1	0|2	2	1	2	1|1	0.12	0.24	0.12	0.24	0.12	1	0.39
1359	sp|Q922D8|C1TC_MOUSE	Mthfd1	BirA-Dux1	7|4	11	5.5	2	4|7	0	0	0	0	0	1	0.54
1370	sp|Q922W5|P5CR1_MOUSE	Pycr1	BirA-Dux1	3|2	5	2.5	2	1|4	0	0.01	0	0.01	0	1	0.48
1413	sp|Q99LC2|CSTF1_MOUSE	Cstf1	BirA-Dux1	0|2	2	1	2	1|1	0.12	0.24	0.12	0.24	0.12	1	0.39
1446	sp|Q9CPQ8|ATP5L_MOUSE	Atp5l	BirA-Dux1	1|0	1	0.5	2	0|1	0	0	0	0	0	1	0.6
1486	sp|Q9CWJ9|PUR9_MOUSE	Atic	BirA-Dux1	0|1	1	0.5	2	1|0	0	0	0	0	0	1	0.6
1502	sp|Q9CXU1|MED31_MOUSE	Med31	BirA-Dux1	1|0	1	0.5	2	0|1	0	0	0	0	0	1	0.6
1509	sp|Q9CY50|SSRA_MOUSE	Ssr1	BirA-Dux1	1|0	1	0.5	2	0|1	0	0	0	0	0	1	0.6
1524	sp|Q9CZI9|AEN_MOUSE	Aen	BirA-Dux1	0|1	1	0.5	2	0|1	0	0	0	0	0	1	0.6
1525	sp|Q9CZM2|RL15_MOUSE	Rpl15	BirA-Dux1	3|4	7	3.5	2	2|5	0	0	0	0	0	1	0.52
1537	sp|Q9D0G0|RT30_MOUSE	Mrps30	BirA-Dux1	0|2	2	1	2	0|2	0.15	0.3	0.15	0.3	0.15	1	0.39
1572	sp|Q9D6L8|PPIL3_MOUSE	Ppil3	BirA-Dux1	1|0	1	0.5	2	0|1	0	0	0	0	0	1	0.6
1579	sp|Q9D7B1|DUS2L_MOUSE	Dus2	BirA-Dux1	0|1	1	0.5	2	0|1	0	0	0	0	0	1	0.6
1580	sp|Q9D7N3|RT09_MOUSE	Mrps9	BirA-Dux1	0|1	1	0.5	2	0|1	0	0	0	0	0	1	0.6
1629	sp|Q9DCS9|NDUBA_MOUSE	Ndufb10	BirA-Dux1	2|0	2	1	2	0|2	0.15	0.3	0.15	0.3	0.15	1	0.39
1640	sp|Q9EQH4|TAF8_MOUSE	Taf8	BirA-Dux1	0|1	1	0.5	2	1|0	0	0	0	0	0	1	0.6
1651	sp|Q9ERF3|WDR61_MOUSE	Wdr61	BirA-Dux1	0|1	1	0.5	2	0|1	0	0	0	0	0	1	0.6
1667	sp|Q9JHS4|CLPX_MOUSE	Clpx	BirA-Dux1	0|1	1	0.5	2	0|1	0	0	0	0	0	1	0.6
1686	sp|Q9JKF7|RM39_MOUSE	Mrpl39	BirA-Dux1	0|1	1	0.5	2	0|1	0	0	0	0	0	1	0.6
1726	sp|Q9QZD9|EIF3I_MOUSE	Eif3i	BirA-Dux1	4|3	7	3.5	2	4|3	0	0	0	0	0	1	0.52
1741	sp|Q9R0X4|ACOT9_MOUSE	Acot9	BirA-Dux1	0|1	1	0.5	2	1|0	0	0	0	0	0	1	0.6
1772	sp|Q9WV55|VAPA_MOUSE	Vapa	BirA-Dux1	16|3	19	9.5	2	4|15	0	0	0	0	0	1	0.55
1813	sp|Q9Z265|CHK2_MOUSE	Chek2	BirA-Dux1	0|1	1	0.5	2	0|1	0	0	0	0	0	1	0.6
1820	sp|Q9Z2Q5|RM40_MOUSE	Mrpl40	BirA-Dux1	4|2	6	3	2	2|4	0	0.01	0	0.01	0	1	0.49
1830	tr|A0A0A6YWR2|A0A0A6YWR2_MOUSE	Ighg1	BirA-Dux1	1|0	1	0.5	2	1|0	0	0	0	0	0	1	0.6
1831	tr|A0A0R4IZY9|A0A0R4IZY9_MOUSE	Dus3l	BirA-Dux1	0|3	3	1.5	2	1|2	0.09	0.18	0.09	0.18	0.09	1	0.4
1833	tr|A0A140LIU8|A0A140LIU8_MOUSE	Gm18336	BirA-Dux1	6|0	6	3	2	1|5	0.04	0.08	0.04	0.08	0.04	1	0.43
1839	tr|A0A1L1SS34|A0A1L1SS34_MOUSE	Anln	BirA-Dux1	1|0	1	0.5	2	0|1	0	0	0	0	0	1	0.6
1857	tr|B2RY52|B2RY52_MOUSE	Gm4302	BirA-Dux1	1|1	2	1	2	0|2	0	0	0	0	0	1	0.6
1902	tr|L7N209|L7N209_MOUSE	Hbs1l	BirA-Dux1	1|1	2	1	2	1|1	0	0	0	0	0	1	0.6
1909	tr|Q3TD51|Q3TD51_MOUSE	Picalm	BirA-Dux1	2|1	3	1.5	2	1|2	0.03	0.05	0.03	0.05	0.03	1	0.44
1910	tr|Q3TDW4|Q3TDW4_MOUSE	Cabin1	BirA-Dux1	7|0	7	3.5	2	0|7	0.04	0.07	0.04	0.07	0.04	1	0.43
1977	tr|Q9D9G7|Q9D9G7_MOUSE	1700074P13Rik	BirA-Dux1	1|2	3	1.5	2	2|1	0.03	0.05	0.03	0.05	0.03	1	0.44
711	sp|Q5SUR0|PUR4_MOUSE	Pfas	BirA-Dux1	33|21	54	27	2	20|36	0	0	0	0	0	0.96	0.59
1268	sp|Q8VCN5|CGL_MOUSE	Cth	BirA-Dux1	0|26	26	13	2	19|8	0	0	0	0	0	0.96	0.56
434	sp|P61982|1433G_MOUSE	Ywhag	BirA-Dux1	33|44	77	38.5	2	15|66	0	0	0	0	0	0.95	0.59
226	sp|P20152|VIME_MOUSE	Vim	BirA-Dux1	0|13	13	6.5	2	3|11	0	0	0	0	0	0.93	0.51
298	sp|P39749|FEN1_MOUSE	Fen1	BirA-Dux1	0|13	13	6.5	2	3|11	0	0	0	0	0	0.93	0.51
457	sp|P62751|RL23A_MOUSE	Rpl23a	BirA-Dux1	8|6	14	7	2	6|9	0	0	0	0	0	0.93	0.56
875	sp|Q6P2K6|P4R3A_MOUSE	Ppp4r3a	BirA-Dux1	10|3	13	6.5	2	3|11	0	0	0	0	0	0.93	0.55
946	sp|Q7TNE3|SPAG7_MOUSE	Spag7	BirA-Dux1	9|4	13	6.5	2	2|12	0	0	0	0	0	0.93	0.55
1188	sp|Q8CI51|PDLI5_MOUSE	Pdlim5	BirA-Dux1	9|16	25	12.5	2	6|21	0	0	0	0	0	0.93	0.58
1604	sp|Q9DB20|ATPO_MOUSE	Atp5o	BirA-Dux1	10|3	13	6.5	2	4|10	0	0	0	0	0	0.93	0.55
1773	sp|Q9WV69|DEMA_MOUSE	Dmtn	BirA-Dux1	0|14	14	7	2	3|12	0	0	0	0	0	0.93	0.52
168	sp|P09803|CADH1_MOUSE	Cdh1	BirA-Dux1	10|1	11	5.5	2	6|6	0	0	0	0	0	0.92	0.52
723	sp|Q60598|SRC8_MOUSE	Cttn	BirA-Dux1	9|2	11	5.5	2	2|10	0	0	0	0	0	0.92	0.53
131	sp|O88685|PRS6A_MOUSE	Psmc3	BirA-Dux1	0|10	10	5	2	9|2	0	0	0	0	0	0.91	0.5
268	sp|P31230|AIMP1_MOUSE	Aimp1	BirA-Dux1	10|0	10	5	2	3|8	0	0	0	0	0	0.91	0.5
1289	sp|Q8VEM8|MPCP_MOUSE	Slc25a3	BirA-Dux1	26|14	40	20	2	9|35	0	0	0	0	0	0.91	0.59
1410	sp|Q99L45|IF2B_MOUSE	Eif2s2	BirA-Dux1	0|10	10	5	2	3|8	0	0	0	0	0	0.91	0.5
1418	sp|Q99LF4|RTCB_MOUSE	Rtcb	BirA-Dux1	0|10	10	5	2	4|7	0	0	0	0	0	0.91	0.5
422	sp|P61255|RL26_MOUSE	Rpl26	BirA-Dux1	5|4	9	4.5	2	2|8	0	0	0	0	0	0.9	0.6
739	sp|Q60932|VDAC1_MOUSE	Vdac1	BirA-Dux1	4|5	9	4.5	2	4|6	0	0	0	0	0	0.9	0.6
1600	sp|Q9DAW9|CNN3_MOUSE	Cnn3	BirA-Dux1	275|500	775	387.5	2	361|500	0	0	0	0	0	0.9	0.6
1687	sp|Q9JKV1|ADRM1_MOUSE	Adrm1	BirA-Dux1	0|9	9	4.5	2	2|8	0	0.01	0	0.01	0	0.9	0.49
450	sp|P62311|LSM3_MOUSE	Lsm3	BirA-Dux1	6|2	8	4	2	2|7	0	0	0	0	0	0.89	0.52
669	sp|Q3V3R1|C1TM_MOUSE	Mthfd1l	BirA-Dux1	6|18	24	12	2	8|19	0	0	0	0	0	0.89	0.57
725	sp|Q60737|CSK21_MOUSE	Csnk2a1	BirA-Dux1	0|8	8	4	2	1|8	0.01	0.01	0.01	0.01	0.01	0.89	0.48
772	sp|Q61548|AP180_MOUSE	Snap91	BirA-Dux1	5|3	8	4	2	3|6	0	0	0	0	0	0.89	0.54
1313	sp|Q91VY9|ZN622_MOUSE	Znf622	BirA-Dux1	0|16	16	8	2	4|14	0	0	0	0	0	0.89	0.54
1529	sp|Q9CZX8|RS19_MOUSE	Rps19	BirA-Dux1	6|2	8	4	2	2|7	0	0	0	0	0	0.89	0.52
1531	sp|Q9D051|ODPB_MOUSE	Pdhb	BirA-Dux1	13|4	17	8.5	2	4|15	0	0	0	0	0	0.89	0.56
1644	sp|Q9EQU5|SET_MOUSE	Set	BirA-Dux1	15|772	787	393.5	2	151|734	0	0	0	0	0	0.89	0.6
1684	sp|Q9JKB3|YBOX3_MOUSE	Ybx3	BirA-Dux1	1|7	8	4	2	4|5	0	0	0	0	0	0.89	0.51
69	sp|O35593|PSDE_MOUSE	Psmd14	BirA-Dux1	10|11	21	10.5	2	4|20	0	0	0	0	0	0.88	0.6
376	sp|P54227|STMN1_MOUSE	Stmn1	BirA-Dux1	6|1	7	3.5	2	1|7	0	0	0	0	0	0.88	0.5
474	sp|P62900|RL31_MOUSE	Rpl31	BirA-Dux1	29|21	50	25	2	18|39	0	0	0	0	0	0.88	0.59
738	sp|Q60931|VDAC3_MOUSE	Vdac3	BirA-Dux1	4|3	7	3.5	2	2|6	0	0	0	0	0	0.88	0.6
1100	sp|Q8BWW4|LARP4_MOUSE	Larp4	BirA-Dux1	8|7	15	7.5	2	4|13	0	0	0	0	0	0.88	0.6
1110	sp|Q8BZ98|DYN3_MOUSE	Dnm3	BirA-Dux1	5|2	7	3.5	2	3|5	0	0	0	0	0	0.88	0.52
1261	sp|Q8VBT9|ASPC1_MOUSE	Aspscr1	BirA-Dux1	11|4	15	7.5	2	4|13	0	0	0	0	0	0.88	0.56
118	sp|O88271|CFDP1_MOUSE	Cfdp1	BirA-Dux1	205|478	683	341.5	2	210|578	0	0	0	0	0	0.87	0.6
63	sp|O35295|PURB_MOUSE	Purb	BirA-Dux1	2|4	6	3	2	1|6	0	0	0	0	0	0.86	0.51
162	sp|P08752|GNAI2_MOUSE	Gnai2	BirA-Dux1	3|3	6	3	2	1|6	0	0	0	0	0	0.86	0.6
288	sp|P35761|TTK_MOUSE	Ttk	BirA-Dux1	23|1	24	12	2	11|17	0	0	0	0	0	0.86	0.57
685	sp|Q571K4|TAB3_MOUSE	Tab3	BirA-Dux1	6|0	6	3	2	2|5	0.01	0.01	0.01	0.01	0.01	0.86	0.47
743	sp|Q60973|RBBP7_MOUSE	Rbbp7	BirA-Dux1	0|140	140	70	2	40|122	0	0	0	0	0	0.86	0.6
753	sp|Q61081|CDC37_MOUSE	Cdc37	BirA-Dux1	0|6	6	3	2	7|0	0.01	0.03	0.01	0.03	0.01	0.86	0.46
783	sp|Q61753|SERA_MOUSE	Phgdh	BirA-Dux1	0|6	6	3	2	1|6	0.01	0.02	0.01	0.02	0.01	0.86	0.46
979	sp|Q80VD1|FA98B_MOUSE	Fam98b	BirA-Dux1	0|6	6	3	2	2|5	0.01	0.01	0.01	0.01	0.01	0.86	0.47
1122	sp|Q8C156|CND2_MOUSE	Ncaph	BirA-Dux1	0|12	12	6	2	7|7	0	0	0	0	0	0.86	0.53
1406	sp|Q99KV1|DJB11_MOUSE	Dnajb11	BirA-Dux1	0|6	6	3	2	0|7	0.01	0.03	0.01	0.03	0.01	0.86	0.46
1521	sp|Q9CZ30|OLA1_MOUSE	Ola1	BirA-Dux1	0|6	6	3	2	3|4	0.01	0.01	0.01	0.01	0.01	0.86	0.47
1569	sp|Q9D620|RFIP1_MOUSE	Rab11fip1	BirA-Dux1	12|0	12	6	2	2|12	0	0	0	0	0	0.86	0.53
1935	tr|Q6GQW1|Q6GQW1_MOUSE	Slc4a1ap	BirA-Dux1	11|1	12	6	2	3|11	0	0	0	0	0	0.86	0.54
191	sp|P14206|RSSA_MOUSE	Rpsa	BirA-Dux1	1|16	17	8.5	2	9|11	0	0	0	0	0	0.85	0.56
290	sp|P35979|RL12_MOUSE	Rpl12	BirA-Dux1	123|70	193	96.5	2	52|176	0	0	0	0	0	0.85	0.6
1585	sp|Q9D868|PPIH_MOUSE	Ppih	BirA-Dux1	17|0	17	8.5	2	0|20	0	0	0	0	0	0.85	0.55
1758	sp|Q9WTX5|SKP1_MOUSE	Skp1	BirA-Dux1	27|2	29	14.5	2	22|12	0	0	0	0	0	0.85	0.57
1917	tr|Q3UGA8|Q3UGA8_MOUSE	Ppat	BirA-Dux1	0|28	28	14	2	8|25	0	0	0	0	0	0.85	0.57
46	sp|O08715|AKAP1_MOUSE	Akap1	BirA-Dux1	18|3	21	10.5	2	5|20	0	0	0	0	0	0.84	0.57
973	sp|Q80UG5|SEPT9_MOUSE	43717	BirA-Dux1	11|5	16	8	2	4|15	0	0	0	0	0	0.84	0.57
107	sp|O70311|NMT2_MOUSE	Nmt2	BirA-Dux1	0|5	5	2.5	2	1|5	0.01	0.03	0.01	0.03	0.01	0.83	0.46
453	sp|P62331|ARF6_MOUSE	Arf6	BirA-Dux1	4|1	5	2.5	2	1|5	0	0.01	0	0.01	0	0.83	0.49
599	sp|Q11011|PSA_MOUSE	Npepps	BirA-Dux1	4|1	5	2.5	2	2|4	0	0.01	0	0.01	0	0.83	0.49
684	sp|Q571G4|LIN54_MOUSE	Lin54	BirA-Dux1	4|1	5	2.5	2	2|4	0	0.01	0	0.01	0	0.83	0.49
872	sp|Q6NZR2|MSD2_MOUSE	Msantd2	BirA-Dux1	3|7	10	5	2	4|8	0	0	0	0	0	0.83	0.55
1089	sp|Q8BTW9|PAK4_MOUSE	Pak4	BirA-Dux1	2|3	5	2.5	2	2|4	0	0	0	0	0	0.83	0.6
1980	tr|Q9QWX8|Q9QWX8_MOUSE	NA	BirA-Dux1	0|10	10	5	2	5|7	0	0	0	0	0	0.83	0.52
219	sp|P18760|COF1_MOUSE	Cfl1	BirA-Dux1	19|4	23	11.5	2	4|24	0	0	0	0	0	0.82	0.57
478	sp|P62918|RL8_MOUSE	Rpl8	BirA-Dux1	12|25	37	18.5	2	7|38	0	0	0	0	0	0.82	0.59
508	sp|P69566|RANB9_MOUSE	Ranbp9	BirA-Dux1	7|2	9	4.5	2	3|8	0	0	0	0	0	0.82	0.54
1111	sp|Q8BZA9|TIGAR_MOUSE	Tigar	BirA-Dux1	8|5	13	6.5	2	0|16	0	0	0	0	0	0.81	0.6
1415	sp|Q99LD8|DDAH2_MOUSE	Ddah2	BirA-Dux1	15|10	25	12.5	2	8|23	0	0	0	0	0	0.81	0.6
317	sp|P46471|PRS7_MOUSE	Psmc2	BirA-Dux1	0|8	8	4	2	3|7	0	0	0	0	0	0.8	0.51
319	sp|P46718|PDCD2_MOUSE	Pdcd2	BirA-Dux1	0|4	4	2	2	2|3	0.01	0.03	0.01	0.03	0.01	0.8	0.45
321	sp|P46935|NEDD4_MOUSE	Nedd4	BirA-Dux1	14|2	16	8	2	8|12	0	0	0	0	0	0.8	0.56
442	sp|P62259|1433E_MOUSE	Ywhae	BirA-Dux1	30|30	60	30	2	14|61	0	0	0	0	0	0.8	0.6
936	sp|Q791V5|MTCH2_MOUSE	Mtch2	BirA-Dux1	3|1	4	2	2	0|5	0.01	0.01	0.01	0.01	0.01	0.8	0.47
1505	sp|Q9CXW4|RL11_MOUSE	Rpl11	BirA-Dux1	180|69	249	124.5	2	92|219	0	0	0	0	0	0.8	0.6
1694	sp|Q9JLV1|BAG3_MOUSE	Bag3	BirA-Dux1	4|0	4	2	2	0|5	0.03	0.05	0.03	0.05	0.03	0.8	0.43
71	sp|O35654|DPOD2_MOUSE	Pold2	BirA-Dux1	0|15	15	7.5	2	4|15	0	0	0	0	0	0.79	0.55
425	sp|P61358|RL27_MOUSE	Rpl27	BirA-Dux1	42|20	62	31	2	28|50	0	0	0	0	0	0.79	0.59
1149	sp|Q8CCF0|PRP31_MOUSE	Prpf31	BirA-Dux1	0|11	11	5.5	2	3|11	0	0	0	0	0	0.79	0.54
1511	sp|Q9CY58|PAIRB_MOUSE	Serbp1	BirA-Dux1	1|41	42	21	2	17|36	0	0	0	0	0	0.79	0.58
1771	sp|Q9WV03|FA50A_MOUSE	Fam50a	BirA-Dux1	2|9	11	5.5	2	1|13	0	0	0	0	0	0.79	0.55
300	sp|P41105|RL28_MOUSE	Rpl28	BirA-Dux1	4|3	7	3.5	2	2|7	0	0	0	0	0	0.78	0.6
577	sp|Q03147|CDK7_MOUSE	Cdk7	BirA-Dux1	3|4	7	3.5	2	1|8	0	0	0	0	0	0.78	0.6
1470	sp|Q9CR57|RL14_MOUSE	Rpl14	BirA-Dux1	6|1	7	3.5	2	3|6	0	0	0	0	0	0.78	0.53
1818	sp|Q9Z2I8|SUCB2_MOUSE	Suclg2	BirA-Dux1	0|7	7	3.5	2	3|6	0	0	0	0	0	0.78	0.51
495	sp|P63325|RS10_MOUSE	Rps10	BirA-Dux1	30|23	53	26.5	2	24|46	0	0	0	0	0	0.76	0.6
1460	sp|Q9CQF3|CPSF5_MOUSE	Nudt21	BirA-Dux1	14|5	19	9.5	2	4|21	0	0	0	0	0	0.76	0.58
183	sp|P12787|COX5A_MOUSE	Cox5a	BirA-Dux1	0|3	3	1.5	2	2|2	0.02	0.04	0.02	0.04	0.02	0.75	0.45
216	sp|P18155|MTDC_MOUSE	Mthfd2	BirA-Dux1	2|4	6	3	2	1|7	0	0	0	0	0	0.75	0.6
447	sp|P62301|RS13_MOUSE	Rps13	BirA-Dux1	2|1	3	1.5	2	1|3	0	0	0	0	0	0.75	0.6
452	sp|P62320|SMD3_MOUSE	Snrpd3	BirA-Dux1	3|3	6	3	2	1|7	0	0	0	0	0	0.75	0.6
592	sp|Q08093|CNN2_MOUSE	Cnn2	BirA-Dux1	61|38	99	49.5	2	32|100	0	0	0	0	0	0.75	0.6
637	sp|Q3UA06|PCH2_MOUSE	Trip13	BirA-Dux1	0|9	9	4.5	2	3|9	0	0	0	0	0	0.75	0.53
646	sp|Q3UHX2|HAP28_MOUSE	Pdap1	BirA-Dux1	4|2	6	3	2	1|7	0	0	0	0	0	0.75	0.6
746	sp|Q61024|ASNS_MOUSE	Asns	BirA-Dux1	3|21	24	12	2	14|18	0	0	0	0	0	0.75	0.58
782	sp|Q61749|EI2BD_MOUSE	Eif2b4	BirA-Dux1	1|2	3	1.5	2	1|3	0	0	0	0	0	0.75	0.6
927	sp|Q6ZWV3|RL10_MOUSE	Rpl10	BirA-Dux1	3|3	6	3	2	1|7	0	0	0	0	0	0.75	0.6
1042	sp|Q8BJ71|NUP93_MOUSE	Nup93	BirA-Dux1	3|0	3	1.5	2	1|3	0.02	0.04	0.02	0.04	0.02	0.75	0.45
1133	sp|Q8C570|RAE1L_MOUSE	Rae1	BirA-Dux1	0|3	3	1.5	2	1|3	0.02	0.04	0.02	0.04	0.02	0.75	0.45
1233	sp|Q8R010|AIMP2_MOUSE	Aimp2	BirA-Dux1	3|0	3	1.5	2	1|3	0.02	0.04	0.02	0.04	0.02	0.75	0.45
1276	sp|Q8VDN2|AT1A1_MOUSE	Atp1a1	BirA-Dux1	2|1	3	1.5	2	2|2	0	0	0	0	0	0.75	0.6
1498	sp|Q9CXF4|TBC15_MOUSE	Tbc1d15	BirA-Dux1	2|1	3	1.5	2	1|3	0	0	0	0	0	0.75	0.6
1705	sp|Q9QWT9|KIFC1_MOUSE	Kifc1	BirA-Dux1	2|1	3	1.5	2	2|2	0	0	0	0	0	0.75	0.6
1786	sp|Q9Z0N1|IF2G_MOUSE	Eif2s3x	BirA-Dux1	0|6	6	3	2	3|5	0	0	0	0	0	0.75	0.5
171	sp|P10630|IF4A2_MOUSE	Eif4a2	BirA-Dux1	1|22	23	11.5	2	10|21	0	0	0	0	0	0.74	0.58
659	sp|Q3URQ0|TEX10_MOUSE	Tex10	BirA-Dux1	8|0	8	4	2	5|6	0	0	0	0	0	0.73	0.53
937	sp|Q7M6Y3|PICAL_MOUSE	Picalm	BirA-Dux1	12|12	24	12	2	13|20	0	0	0	0	0	0.73	0.6
1198	sp|Q8JZM7|CDC73_MOUSE	Cdc73	BirA-Dux1	0|11	11	5.5	2	5|10	0	0	0	0	0	0.73	0.55
1624	sp|Q9DCD0|6PGD_MOUSE	Pgd	BirA-Dux1	0|22	22	11	2	9|21	0	0	0	0	0	0.73	0.57
181	sp|P11983|TCPA_MOUSE	Tcp1	BirA-Dux1	15|28	43	21.5	2	12|48	0	0	0	0	0	0.72	0.6
1199	sp|Q8JZQ9|EIF3B_MOUSE	Eif3b	BirA-Dux1	9|4	13	6.5	2	10|8	0	0	0	0	0	0.72	0.6
75	sp|O35737|HNRH1_MOUSE	Hnrnph1	BirA-Dux1	3|24	27	13.5	2	18|20	0	0	0	0	0	0.71	0.58
200	sp|P16460|ASSY_MOUSE	Ass1	BirA-Dux1	0|66	66	33	2	5|88	0	0	0	0	0	0.71	0.59
206	sp|P17182|ENOA_MOUSE	Eno1	BirA-Dux1	1|11	12	6	2	5|12	0	0	0	0	0	0.71	0.56
371	sp|P53657|KPYR_MOUSE	Pklr	BirA-Dux1	3|12	15	7.5	2	7|14	0	0	0	0	0	0.71	0.57
418	sp|P60867|RS20_MOUSE	Rps20	BirA-Dux1	8|2	10	5	2	3|11	0	0	0	0	0	0.71	0.56
468	sp|P62855|RS26_MOUSE	Rps26	BirA-Dux1	25|10	35	17.5	2	14|35	0	0	0	0	0	0.71	0.59
676	sp|Q4VAA2|CDV3_MOUSE	Cdv3	BirA-Dux1	183|83	266	133	2	68|308	0	0	0	0	0	0.71	0.6
967	sp|Q80TY0|FNBP1_MOUSE	Fnbp1	BirA-Dux1	4|1	5	2.5	2	2|5	0	0	0	0	0	0.71	0.52
1026	sp|Q8BH04|PCKGM_MOUSE	Pck2	BirA-Dux1	0|5	5	2.5	2	3|4	0	0	0	0	0	0.71	0.5
1447	sp|Q9CPR4|RL17_MOUSE	Rpl17	BirA-Dux1	4|1	5	2.5	2	2|5	0	0	0	0	0	0.71	0.52
1458	sp|Q9CQC7|NDUB4_MOUSE	Ndufb4	BirA-Dux1	15|0	15	7.5	2	1|20	0	0	0	0	0	0.71	0.56
1834	tr|A0A140T8K6|A0A140T8K6_MOUSE	Rpl36-ps3	BirA-Dux1	5|0	5	2.5	2	1|6	0	0.01	0	0.01	0	0.71	0.49
173	sp|P10711|TCEA1_MOUSE	Tcea1	BirA-Dux1	10|4	14	7	2	0|20	0	0	0	0	0	0.7	0.6
481	sp|P62983|RS27A_MOUSE	Rps27a	BirA-Dux1	3|4	7	3.5	2	4|6	0	0	0	0	0	0.7	0.6
576	sp|Q02614|S30BP_MOUSE	Sap30bp	BirA-Dux1	0|16	16	8	2	6|17	0	0	0	0	0	0.7	0.57
1124	sp|Q8C1A5|THOP1_MOUSE	Thop1	BirA-Dux1	12|7	19	9.5	2	10|17	0	0	0	0	0	0.7	0.6
1590	sp|Q9D8N0|EF1G_MOUSE	Eef1g	BirA-Dux1	0|7	7	3.5	2	3|7	0	0	0	0	0	0.7	0.53
1613	sp|Q9DBJ1|PGAM1_MOUSE	Pgam1	BirA-Dux1	11|5	16	8	2	3|20	0	0	0	0	0	0.7	0.6
381	sp|P54822|PUR8_MOUSE	Adsl	BirA-Dux1	0|9	9	4.5	2	2|11	0	0	0	0	0	0.69	0.54
529	sp|P81269|ATF1_MOUSE	Atf1	BirA-Dux1	3|15	18	9	2	2|24	0	0	0	0	0	0.69	0.58
693	sp|Q5FWK3|RHG01_MOUSE	Arhgap1	BirA-Dux1	0|20	20	10	2	11|18	0	0	0	0	0	0.69	0.58
1221	sp|Q8K3G5|VRK3_MOUSE	Vrk3	BirA-Dux1	0|9	9	4.5	2	13|0	0	0	0	0	0	0.69	0.54
719	sp|Q5XJY5|COPD_MOUSE	Arcn1	BirA-Dux1	4|19	23	11.5	2	9|25	0	0	0	0	0	0.68	0.58
1566	sp|Q9D554|SF3A3_MOUSE	Sf3a3	BirA-Dux1	0|39	39	19.5	2	12|45	0	0	0	0	0	0.68	0.59
56	sp|O09167|RL21_MOUSE	Rpl21	BirA-Dux1	3|1	4	2	2	1|5	0	0	0	0	0	0.67	0.6
127	sp|O88543|CSN3_MOUSE	Cops3	BirA-Dux1	0|4	4	2	2	3|3	0	0.01	0	0.01	0	0.67	0.49
139	sp|O89090|SP1_MOUSE	Sp1	BirA-Dux1	4|0	4	2	2	4|2	0	0.01	0	0.01	0	0.67	0.49
214	sp|P17897|LYZ1_MOUSE	Lyz1	BirA-Dux1	1|1	2	1	2	2|1	0	0	0	0	0	0.67	0.6
249	sp|P27048|RSMB_MOUSE	Snrpb	BirA-Dux1	7|3	10	5	2	4|11	0	0	0	0	0	0.67	0.6
273	sp|P32921|SYWC_MOUSE	Wars	BirA-Dux1	0|12	12	6	2	6|12	0	0	0	0	0	0.67	0.56
662	sp|Q3UVL4|VPS51_MOUSE	Vps51	BirA-Dux1	6|0	6	3	2	3|6	0	0	0	0	0	0.67	0.53
663	sp|Q3UX10|TBAL3_MOUSE	Tubal3	BirA-Dux1	0|4	4	2	2	3|3	0	0.01	0	0.01	0	0.67	0.49
952	sp|Q7TQI3|OTUB1_MOUSE	Otub1	BirA-Dux1	2|2	4	2	2	1|5	0	0	0	0	0	0.67	0.6
1003	sp|Q80ZM7|T2AG_MOUSE	Gtf2a2	BirA-Dux1	4|0	4	2	2	0|6	0.01	0.01	0.01	0.01	0.01	0.67	0.48
1059	sp|Q8BMF4|ODP2_MOUSE	Dlat	BirA-Dux1	0|4	4	2	2	5|1	0	0.01	0	0.01	0	0.67	0.49
1246	sp|Q8R1S4|MTSS1_MOUSE	Mtss1	BirA-Dux1	5|1	6	3	2	4|5	0	0	0	0	0	0.67	0.54
1260	sp|Q8R5C5|ACTY_MOUSE	Actr1b	BirA-Dux1	0|2	2	1	2	1|2	0.03	0.05	0.03	0.05	0.03	0.67	0.44
1345	sp|Q91Z53|GRHPR_MOUSE	Grhpr	BirA-Dux1	2|2	4	2	2	1|5	0	0	0	0	0	0.67	0.6
1416	sp|Q99LD9|EI2BB_MOUSE	Eif2b2	BirA-Dux1	0|2	2	1	2	0|3	0.04	0.08	0.04	0.08	0.04	0.67	0.43
1576	sp|Q9D753|EXOS8_MOUSE	Exosc8	BirA-Dux1	1|1	2	1	2	0|3	0	0	0	0	0	0.67	0.6
1599	sp|Q9DAW6|PRP4_MOUSE	Prpf4	BirA-Dux1	0|6	6	3	2	0|9	0	0	0	0	0	0.67	0.51
1854	tr|B2RXP7|B2RXP7_MOUSE	Naa30	BirA-Dux1	0|2	2	1	2	1|2	0.03	0.05	0.03	0.05	0.03	0.67	0.44
1965	tr|Q91VA7|Q91VA7_MOUSE	Idh3b	BirA-Dux1	0|2	2	1	2	0|3	0.04	0.08	0.04	0.08	0.04	0.67	0.43
748	sp|Q61029|LAP2B_MOUSE	Tmpo	BirA-Dux1	5|36	41	20.5	2	44|18	0	0	0	0	0	0.66	0.59
193	sp|P14602|HSPB1_MOUSE	Hspb1	BirA-Dux1	9|8	17	8.5	2	6|20	0	0	0	0	0	0.65	0.6
93	sp|O55091|IMPCT_MOUSE	Impact	BirA-Dux1	0|180	180	90	2	111|169	0	0	0	0	0	0.64	0.6
390	sp|P56480|ATPB_MOUSE	Atp5b	BirA-Dux1	1|68	69	34.5	2	39|68	0	0	0	0	0	0.64	0.6
561	sp|P97931|UNG_MOUSE	Ung	BirA-Dux1	10|6	16	8	2	5|20	0	0	0	0	0	0.64	0.6
109	sp|O70325|GPX41_MOUSE	Gpx4	BirA-Dux1	12|0	12	6	2	0|19	0	0	0	0	0	0.63	0.56
501	sp|P68254|1433T_MOUSE	Ywhaq	BirA-Dux1	63|37	100	50	2	25|133	0	0	0	0	0	0.63	0.6
614	sp|Q3THS6|METK2_MOUSE	Mat2a	BirA-Dux1	0|12	12	6	2	7|12	0	0	0	0	0	0.63	0.57
1440	sp|Q99PT1|GDIR1_MOUSE	Arhgdia	BirA-Dux1	26|13	39	19.5	2	12|50	0	0	0	0	0	0.63	0.6
571	sp|Q01405|SC23A_MOUSE	Sec23a	BirA-Dux1	5|0	5	2.5	2	3|5	0	0	0	0	0	0.62	0.52
826	sp|Q64433|CH10_MOUSE	Hspe1	BirA-Dux1	5|0	5	2.5	2	2|6	0	0	0	0	0	0.62	0.52
1109	sp|Q8BYK6|YTHD3_MOUSE	Ythdf3	BirA-Dux1	2|6	8	4	2	5|8	0	0	0	0	0	0.62	0.6
1157	sp|Q8CDN6|TXNL1_MOUSE	Txnl1	BirA-Dux1	6|2	8	4	2	1|12	0	0	0	0	0	0.62	0.6
1451	sp|Q9CQ60|6PGL_MOUSE	Pgls	BirA-Dux1	3|2	5	2.5	2	1|7	0	0	0	0	0	0.62	0.6
1455	sp|Q9CQA3|SDHB_MOUSE	Sdhb	BirA-Dux1	4|1	5	2.5	2	1|7	0	0	0	0	0	0.62	0.6
1682	sp|Q9JJT9|PHAX_MOUSE	Phax	BirA-Dux1	0|8	8	4	2	0|13	0	0	0	0	0	0.62	0.55
1743	sp|Q9R1C0|TAF7_MOUSE	Taf7	BirA-Dux1	0|8	8	4	2	3|10	0	0	0	0	0	0.62	0.55
1792	sp|Q9Z0X1|AIFM1_MOUSE	Aifm1	BirA-Dux1	2|6	8	4	2	7|6	0	0	0	0	0	0.62	0.6
1921	tr|Q3UKV0|Q3UKV0_MOUSE	Eif2b3	BirA-Dux1	0|5	5	2.5	2	0|8	0	0	0	0	0	0.62	0.51
1489	sp|Q9CWM4|PFD1_MOUSE	Pfdn1	BirA-Dux1	13|1	14	7	2	3|20	0	0	0	0	0	0.61	0.57
88	sp|O54984|ASNA_MOUSE	Asna1	BirA-Dux1	0|3	3	1.5	2	2|3	0	0.01	0	0.01	0	0.6	0.49
90	sp|O55023|IMPA1_MOUSE	Impa1	BirA-Dux1	2|1	3	1.5	2	1|4	0	0	0	0	0	0.6	0.6
138	sp|O88967|YMEL1_MOUSE	Yme1l1	BirA-Dux1	0|3	3	1.5	2	1|4	0	0.01	0	0.01	0	0.6	0.48
360	sp|P51881|ADT2_MOUSE	Slc25a5	BirA-Dux1	2|1	3	1.5	2	1|4	0	0	0	0	0	0.6	0.6
382	sp|P54823|DDX6_MOUSE	Ddx6	BirA-Dux1	0|25	25	12.5	2	13|29	0	0	0	0	0	0.6	0.58
503	sp|P68369|TBA1A_MOUSE	Tuba1a	BirA-Dux1	1|71	72	36	2	37|84	0	0	0	0	0	0.6	0.6
849	sp|Q6A037|N4BP1_MOUSE	N4bp1	BirA-Dux1	3|0	3	1.5	2	0|5	0.01	0.01	0.01	0.01	0.01	0.6	0.47
926	sp|Q6ZWU9|RS27_MOUSE	Rps27	BirA-Dux1	3|0	3	1.5	2	2|3	0	0.01	0	0.01	0	0.6	0.49
1088	sp|Q8BTW3|EXOS6_MOUSE	Exosc6	BirA-Dux1	3|0	3	1.5	2	0|5	0.01	0.01	0.01	0.01	0.01	0.6	0.47
1153	sp|Q8CCP0|NEMF_MOUSE	Nemf	BirA-Dux1	6|0	6	3	2	10|0	0	0	0	0	0	0.6	0.53
1362	sp|Q922P9|GLYR1_MOUSE	Glyr1	BirA-Dux1	0|3	3	1.5	2	1|4	0	0.01	0	0.01	0	0.6	0.48
1503	sp|Q9CXW2|RT22_MOUSE	Mrps22	BirA-Dux1	0|3	3	1.5	2	2|3	0	0.01	0	0.01	0	0.6	0.49
1597	sp|Q9DAR7|DCPS_MOUSE	Dcps	BirA-Dux1	3|3	6	3	2	2|8	0	0	0	0	0	0.6	0.6
1756	sp|Q9WTQ8|TIM23_MOUSE	Timm23	BirA-Dux1	6|0	6	3	2	1|9	0	0	0	0	0	0.6	0.54
1776	sp|Q9WVA4|TAGL2_MOUSE	Tagln2	BirA-Dux1	100|61	161	80.5	2	57|211	0	0	0	0	0	0.6	0.6
1790	sp|Q9Z0V7|TI17B_MOUSE	Timm17b	BirA-Dux1	3|0	3	1.5	2	0|5	0.01	0.01	0.01	0.01	0.01	0.6	0.47
1821	sp|Q9Z2U0|PSA7_MOUSE	Psma7	BirA-Dux1	0|3	3	1.5	2	3|2	0	0.01	0	0.01	0	0.6	0.49
429	sp|P61924|COPZ1_MOUSE	Copz1	BirA-Dux1	9|1	10	5	2	3|14	0	0	0	0	0	0.59	0.57
511	sp|P70290|EM55_MOUSE	Mpp1	BirA-Dux1	0|17	17	8.5	2	4|25	0	0	0	0	0	0.59	0.58
187	sp|P14115|RL27A_MOUSE	Rpl27a	BirA-Dux1	10|5	15	7.5	2	5|21	0	0	0	0	0	0.58	0.6
415	sp|P60710|ACTB_MOUSE	Actb	BirA-Dux1	1|56	57	28.5	2	38|60	0	0	0	0	0	0.58	0.6
749	sp|Q61033|LAP2A_MOUSE	Tmpo	BirA-Dux1	13|17	30	15	2	49|3	0	0	0	0	0	0.58	0.6
887	sp|Q6P8I4|PCNP_MOUSE	Pcnp	BirA-Dux1	482|158	640	320	2	206|896	0	0	0	0	0	0.58	0.6
1395	sp|Q99K85|SERC_MOUSE	Psat1	BirA-Dux1	0|15	15	7.5	2	4|22	0	0	0	0	0	0.58	0.58
1554	sp|Q9D1L0|CHCH2_MOUSE	Chchd2	BirA-Dux1	7|0	7	3.5	2	2|10	0	0	0	0	0	0.58	0.55
1715	sp|Q9QYB5|ADDG_MOUSE	Add3	BirA-Dux1	14|0	14	7	2	0|24	0	0	0	0	0	0.58	0.57
366	sp|P52480|KPYM_MOUSE	Pkm	BirA-Dux1	4|25	29	14.5	2	16|35	0	0	0	0	0	0.57	0.6
444	sp|P62267|RS23_MOUSE	Rps23	BirA-Dux1	3|1	4	2	2	1|6	0	0	0	0	0	0.57	0.6
750	sp|Q61048|WBP4_MOUSE	Wbp4	BirA-Dux1	0|4	4	2	2	2|5	0	0	0	0	0	0.57	0.52
904	sp|Q6PFD9|NUP98_MOUSE	Nup98	BirA-Dux1	5|3	8	4	2	3|11	0	0	0	0	0	0.57	0.6
1050	sp|Q8BK67|RCC2_MOUSE	Rcc2	BirA-Dux1	1|62	63	31.5	2	42|68	0	0	0	0	0	0.57	0.6
1097	sp|Q8BW70|UBP38_MOUSE	Usp38	BirA-Dux1	4|0	4	2	2	1|6	0	0	0	0	0	0.57	0.51
1282	sp|Q8VE18|SMG8_MOUSE	Smg8	BirA-Dux1	4|0	4	2	2	2|5	0	0	0	0	0	0.57	0.52
1401	sp|Q99KJ8|DCTN2_MOUSE	Dctn2	BirA-Dux1	0|39	39	19.5	2	23|46	0	0	0	0	0	0.57	0.59
1424	sp|Q99MD9|NASP_MOUSE	Nasp	BirA-Dux1	2062|581	2643	1321.5	2	1562|3062	0	0	0	0	0	0.57	0.6
1911	tr|Q3TFD0|Q3TFD0_MOUSE	Shmt2	BirA-Dux1	0|8	8	4	2	6|8	0	0	0	0	0	0.57	0.56
78	sp|O54734|OST48_MOUSE	Ddost	BirA-Dux1	0|5	5	2.5	2	2|7	0	0	0	0	0	0.56	0.54
221	sp|P19253|RL13A_MOUSE	Rpl13a	BirA-Dux1	3|2	5	2.5	2	2|7	0	0	0	0	0	0.56	0.6
306	sp|P42932|TCPQ_MOUSE	Cct8	BirA-Dux1	34|34	68	34	2	25|96	0	0	0	0	0	0.56	0.6
334	sp|P47955|RLA1_MOUSE	Rplp1	BirA-Dux1	10|4	14	7	2	5|20	0	0	0	0	0	0.56	0.6
463	sp|P62830|RL23_MOUSE	Rpl23	BirA-Dux1	47|30	77	38.5	2	44|94	0	0	0	0	0	0.56	0.6
502	sp|P68368|TBA4A_MOUSE	Tuba4a	BirA-Dux1	0|5	5	2.5	2	3|6	0	0	0	0	0	0.56	0.54
523	sp|P80313|TCPH_MOUSE	Cct7	BirA-Dux1	0|5	5	2.5	2	7|2	0	0	0	0	0	0.56	0.54
977	sp|Q80UW8|RPAB1_MOUSE	Polr2e	BirA-Dux1	4|1	5	2.5	2	1|8	0	0	0	0	0	0.56	0.6
1194	sp|Q8CIN4|PAK2_MOUSE	Pak2	BirA-Dux1	62|60	122	61	2	61|157	0	0	0	0	0	0.56	0.6
417	sp|P60843|IF4A1_MOUSE	Eif4a1	BirA-Dux1	0|11	11	5.5	2	3|17	0	0	0	0	0	0.55	0.57
903	sp|Q6PF93|PK3C3_MOUSE	Pik3c3	BirA-Dux1	6|0	6	3	2	6|5	0	0	0	0	0	0.55	0.55
572	sp|Q01730|RSU1_MOUSE	Rsu1	BirA-Dux1	13|2	15	7.5	2	2|26	0	0	0	0	0	0.54	0.6
785	sp|Q61792|LASP1_MOUSE	Lasp1	BirA-Dux1	85|50	135	67.5	2	67|182	0	0	0	0	0	0.54	0.6
61	sp|O35280|CHK1_MOUSE	Chek1	BirA-Dux1	0|8	8	4	2	4|11	0	0	0	0	0	0.53	0.56
134	sp|O88844|IDHC_MOUSE	Idh1	BirA-Dux1	0|8	8	4	2	5|10	0	0	0	0	0	0.53	0.56
1025	sp|Q8BGY2|IF5A2_MOUSE	Eif5a2	BirA-Dux1	11|6	17	8.5	2	5|27	0	0	0	0	0	0.53	0.6
708	sp|Q5SU73|COIL_MOUSE	Coil	BirA-Dux1	24|10	34	17	2	19|46	0	0	0	0	0	0.52	0.6
1118	sp|Q8C0D5|EFL1_MOUSE	Efl1	BirA-Dux1	6|6	12	6	2	1|22	0	0	0	0	0	0.52	0.6
1201	sp|Q8JZX4|SPF45_MOUSE	Rbm17	BirA-Dux1	0|41	41	20.5	2	21|58	0	0	0	0	0	0.52	0.59
45	sp|O08709|PRDX6_MOUSE	Prdx6	BirA-Dux1	50|12	62	31	2	22|100	0	0	0	0	0	0.51	0.6
48	sp|O08807|PRDX4_MOUSE	Prdx4	BirA-Dux1	2|1	3	1.5	2	1|5	0	0	0	0	0	0.5	0.6
57	sp|O35075|DSCR3_MOUSE	Dscr3	BirA-Dux1	1|0	1	0.5	2	0|2	0	0	0	0	0	0.5	0.6
65	sp|O35344|IMA4_MOUSE	Kpna3	BirA-Dux1	0|9	9	4.5	2	4|14	0	0	0	0	0	0.5	0.6
67	sp|O35465|FKBP8_MOUSE	Fkbp8	BirA-Dux1	0|1	1	0.5	2	2|0	0	0	0	0	0	0.5	0.6
81	sp|O54818|TPD53_MOUSE	Tpd52l1	BirA-Dux1	2|0	2	1	2	0|4	0	0	0	0	0	0.5	0.6
96	sp|O55135|IF6_MOUSE	Eif6	BirA-Dux1	1|0	1	0.5	2	0|2	0	0	0	0	0	0.5	0.6
159	sp|P08122|CO4A2_MOUSE	Col4a2	BirA-Dux1	3|0	3	1.5	2	0|6	0	0	0	0	0	0.5	0.6
232	sp|P23475|XRCC6_MOUSE	Xrcc6	BirA-Dux1	0|2	2	1	2	3|1	0	0	0	0	0	0.5	0.6
324	sp|P47740|AL3A2_MOUSE	Aldh3a2	BirA-Dux1	0|1	1	0.5	2	1|1	0	0	0	0	0	0.5	0.6
368	sp|P52875|TM165_MOUSE	Tmem165	BirA-Dux1	2|0	2	1	2	0|4	0	0	0	0	0	0.5	0.6
420	sp|P61164|ACTZ_MOUSE	Actr1a	BirA-Dux1	0|2	2	1	2	1|3	0	0	0	0	0	0.5	0.6
448	sp|P62305|RUXE_MOUSE	Snrpe	BirA-Dux1	4|1	5	2.5	2	1|9	0	0	0	0	0	0.5	0.6
486	sp|P63038|CH60_MOUSE	Hspd1	BirA-Dux1	1|16	17	8.5	2	11|23	0	0	0	0	0	0.5	0.6
496	sp|P63330|PP2AA_MOUSE	Ppp2ca	BirA-Dux1	6|5	11	5.5	2	4|18	0	0	0	0	0	0.5	0.6
556	sp|P97822|AN32E_MOUSE	Anp32e	BirA-Dux1	0|1	1	0.5	2	1|1	0	0	0	0	0	0.5	0.6
575	sp|Q02248|CTNB1_MOUSE	Ctnnb1	BirA-Dux1	1|1	2	1	2	2|2	0	0	0	0	0	0.5	0.6
745	sp|Q60996|2A5G_MOUSE	Ppp2r5c	BirA-Dux1	0|6	6	3	2	4|8	0	0	0	0	0	0.5	0.6
758	sp|Q61189|ICLN_MOUSE	Clns1a	BirA-Dux1	0|3	3	1.5	2	2|4	0	0	0	0	0	0.5	0.6
761	sp|Q61211|EIF2D_MOUSE	Eif2d	BirA-Dux1	1|1	2	1	2	0|4	0	0	0	0	0	0.5	0.6
813	sp|Q63844|MK03_MOUSE	Mapk3	BirA-Dux1	0|2	2	1	2	1|3	0	0	0	0	0	0.5	0.6
819	sp|Q64092|TFE3_MOUSE	Tfe3	BirA-Dux1	0|1	1	0.5	2	2|0	0	0	0	0	0	0.5	0.6
931	sp|Q71RI9|KAT3_MOUSE	Kyat3	BirA-Dux1	0|1	1	0.5	2	0|2	0	0	0	0	0	0.5	0.6
944	sp|Q7TN89|RASE_MOUSE	Eras	BirA-Dux1	3|0	3	1.5	2	1|5	0	0	0	0	0	0.5	0.6
992	sp|Q80XI4|PI42B_MOUSE	Pip4k2b	BirA-Dux1	0|2	2	1	2	1|3	0	0	0	0	0	0.5	0.6
1019	sp|Q8BGD9|IF4B_MOUSE	Eif4b	BirA-Dux1	3|0	3	1.5	2	2|4	0	0	0	0	0	0.5	0.6
1099	sp|Q8BWU5|OSGEP_MOUSE	Osgep	BirA-Dux1	7|0	7	3.5	2	0|14	0	0	0	0	0	0.5	0.6
1107	sp|Q8BY71|HAT1_MOUSE	Hat1	BirA-Dux1	0|11	11	5.5	2	3|19	0	0	0	0	0	0.5	0.6
1165	sp|Q8CFE4|SCYL2_MOUSE	Scyl2	BirA-Dux1	1|0	1	0.5	2	1|1	0	0	0	0	0	0.5	0.6
1204	sp|Q8K1E0|STX5_MOUSE	Stx5	BirA-Dux1	2|1	3	1.5	2	1|5	0	0	0	0	0	0.5	0.6
1243	sp|Q8R1M0|HMCES_MOUSE	Hmces	BirA-Dux1	0|1	1	0.5	2	0|2	0	0	0	0	0	0.5	0.6
1254	sp|Q8R3F5|FABD_MOUSE	Mcat	BirA-Dux1	0|1	1	0.5	2	2|0	0	0	0	0	0	0.5	0.6
1287	sp|Q8VEH6|CBWD1_MOUSE	Cbwd1	BirA-Dux1	0|1	1	0.5	2	0|2	0	0	0	0	0	0.5	0.6
1297	sp|Q8WTY4|CPIN1_MOUSE	Ciapin1	BirA-Dux1	1|0	1	0.5	2	2|0	0	0	0	0	0	0.5	0.6
1298	sp|Q91UZ5|IMPA2_MOUSE	Impa2	BirA-Dux1	2|1	3	1.5	2	0|6	0	0	0	0	0	0.5	0.6
1354	sp|Q921F2|TADBP_MOUSE	Tardbp	BirA-Dux1	2|6	8	4	2	3|13	0	0	0	0	0	0.5	0.6
1360	sp|Q922F4|TBB6_MOUSE	Tubb6	BirA-Dux1	0|8	8	4	2	5|11	0	0	0	0	0	0.5	0.6
1420	sp|Q99LM2|CK5P3_MOUSE	Cdk5rap3	BirA-Dux1	2|3	5	2.5	2	1|9	0	0	0	0	0	0.5	0.6
1471	sp|Q9CR62|M2OM_MOUSE	Slc25a11	BirA-Dux1	1|0	1	0.5	2	0|2	0	0	0	0	0	0.5	0.6
1478	sp|Q9CS74|ECD_MOUSE	Ecd	BirA-Dux1	1|0	1	0.5	2	1|1	0	0	0	0	0	0.5	0.6
1485	sp|Q9CWI3|BCCIP_MOUSE	Bccip	BirA-Dux1	0|1	1	0.5	2	1|1	0	0	0	0	0	0.5	0.6
1493	sp|Q9CWZ7|SNAG_MOUSE	Napg	BirA-Dux1	1|1	2	1	2	1|3	0	0	0	0	0	0.5	0.6
1518	sp|Q9CZ04|CSN7A_MOUSE	Cops7a	BirA-Dux1	16|0	16	8	2	2|30	0	0	0	0	0	0.5	0.6
1533	sp|Q9D0B6|PBDC1_MOUSE	Pbdc1	BirA-Dux1	2|1	3	1.5	2	1|5	0	0	0	0	0	0.5	0.6
1540	sp|Q9D0L8|MCES_MOUSE	Rnmt	BirA-Dux1	1|13	14	7	2	6|22	0	0	0	0	0	0.5	0.6
1561	sp|Q9D2R0|AACS_MOUSE	Aacs	BirA-Dux1	1|1	2	1	2	1|3	0	0	0	0	0	0.5	0.6
1584	sp|Q9D842|APLF_MOUSE	Aplf	BirA-Dux1	1|0	1	0.5	2	1|1	0	0	0	0	0	0.5	0.6
1702	sp|Q9JMH6|TRXR1_MOUSE	Txnrd1	BirA-Dux1	0|1	1	0.5	2	0|2	0	0	0	0	0	0.5	0.6
1716	sp|Q9QYC0|ADDA_MOUSE	Add1	BirA-Dux1	0|2	2	1	2	1|3	0	0	0	0	0	0.5	0.6
1725	sp|Q9QZ06|TOLIP_MOUSE	Tollip	BirA-Dux1	1|0	1	0.5	2	0|2	0	0	0	0	0	0.5	0.6
1748	sp|Q9R1X4|TIM_MOUSE	Timeless	BirA-Dux1	1|0	1	0.5	2	1|1	0	0	0	0	0	0.5	0.6
1775	sp|Q9WVA3|BUB3_MOUSE	Bub3	BirA-Dux1	0|3	3	1.5	2	1|5	0	0	0	0	0	0.5	0.6
1922	tr|Q3ULG4|Q3ULG4_MOUSE	Psmd4	BirA-Dux1	0|2	2	1	2	1|3	0	0	0	0	0	0.5	0.6
1928	tr|Q3UTA4|Q3UTA4_MOUSE	Gm8300	BirA-Dux1	1|1	2	1	2	1|3	0	0	0	0	0	0.5	0.6
1932	tr|Q5SUH6|Q5SUH6_MOUSE	Clint1	BirA-Dux1	1|1	2	1	2	1|3	0	0	0	0	0	0.5	0.6
763	sp|Q61249|IGBP1_MOUSE	Igbp1	BirA-Dux1	5|84	89	44.5	2	45|138	0	0	0	0	0	0.49	0.6
1014	sp|Q8BFR5|EFTU_MOUSE	Tufm	BirA-Dux1	1|38	39	19.5	2	23|56	0	0	0	0	0	0.49	0.6
1534	sp|Q9D0D5|T2EA_MOUSE	Gtf2e1	BirA-Dux1	32|41	73	36.5	2	43|105	0	0	0	0	0	0.49	0.6
318	sp|P46664|PURA2_MOUSE	Adss	BirA-Dux1	0|10	10	5	2	8|13	0	0	0	0	0	0.48	0.6
348	sp|P50247|SAHH_MOUSE	Ahcy	BirA-Dux1	0|55	55	27.5	2	36|78	0	0	0	0	0	0.48	0.6
1281	sp|Q8VDW0|DX39A_MOUSE	Ddx39a	BirA-Dux1	0|10	10	5	2	6|15	0	0	0	0	0	0.48	0.6
73	sp|O35685|NUDC_MOUSE	Nudc	BirA-Dux1	0|7	7	3.5	2	2|13	0	0	0	0	0	0.47	0.6
237	sp|P24547|IMDH2_MOUSE	Impdh2	BirA-Dux1	0|17	17	8.5	2	22|14	0	0	0	0	0	0.47	0.6
380	sp|P54775|PRS6B_MOUSE	Psmc4	BirA-Dux1	0|8	8	4	2	6|11	0	0	0	0	0	0.47	0.6
512	sp|P70296|PEBP1_MOUSE	Pebp1	BirA-Dux1	88|55	143	71.5	2	70|236	0	0	0	0	0	0.47	0.6
610	sp|Q3TC93|H1BP3_MOUSE	Hs1bp3	BirA-Dux1	0|7	7	3.5	2	3|12	0	0	0	0	0	0.47	0.6
1358	sp|Q922B2|SYDC_MOUSE	Dars	BirA-Dux1	0|16	16	8	2	10|24	0	0	0	0	0	0.47	0.6
1536	sp|Q9D0F6|RFC5_MOUSE	Rfc5	BirA-Dux1	0|8	8	4	2	0|17	0	0	0	0	0	0.47	0.6
1051	sp|Q8BK72|RT27_MOUSE	Mrps27	BirA-Dux1	0|6	6	3	2	2|11	0	0	0	0	0	0.46	0.6
1650	sp|Q9ERD7|TBB3_MOUSE	Tubb3	BirA-Dux1	1|45	46	23	2	30|69	0	0	0	0	0	0.46	0.6
1779	sp|Q9WVK4|EHD1_MOUSE	Ehd1	BirA-Dux1	4|8	12	6	2	8|18	0	0	0	0	0	0.46	0.6
179	sp|P11440|CDK1_MOUSE	Cdk1	BirA-Dux1	8|5	13	6.5	2	6|23	0	0	0	0	0	0.45	0.6
202	sp|P16858|G3P_MOUSE	Gapdh	BirA-Dux1	3|2	5	2.5	2	1|10	0	0	0	0	0	0.45	0.6
267	sp|P30999|CTND1_MOUSE	Ctnnd1	BirA-Dux1	5|4	9	4.5	2	7|13	0	0	0	0	0	0.45	0.6
469	sp|P62858|RS28_MOUSE	Rps28	BirA-Dux1	26|9	35	17.5	2	20|58	0	0	0	0	0	0.45	0.6
524	sp|P80314|TCPB_MOUSE	Cct2	BirA-Dux1	0|10	10	5	2	8|14	0	0	0	0	0	0.45	0.6
562	sp|P99024|TBB5_MOUSE	Tubb5	BirA-Dux1	1|13	14	7	2	10|21	0	0	0	0	0	0.45	0.6
908	sp|Q6PGH2|JUPI2_MOUSE	Jpt2	BirA-Dux1	4|1	5	2.5	2	1|10	0	0	0	0	0	0.45	0.6
1152	sp|Q8CCN5|BCAS3_MOUSE	Bcas3	BirA-Dux1	8|2	10	5	2	14|8	0	0	0	0	0	0.45	0.6
1605	sp|Q9DB77|QCR2_MOUSE	Uqcrc2	BirA-Dux1	0|5	5	2.5	2	3|8	0	0	0	0	0	0.45	0.6
251	sp|P27612|PLAP_MOUSE	Plaa	BirA-Dux1	5|2	7	3.5	2	6|10	0	0	0	0	0	0.44	0.6
362	sp|P52293|IMA1_MOUSE	Kpna2	BirA-Dux1	0|22	22	11	2	15|35	0	0	0	0	0	0.44	0.6
880	sp|Q6P549|SHIP2_MOUSE	Inppl1	BirA-Dux1	15|0	15	7.5	2	1|33	0	0	0	0	0	0.44	0.6
1343	sp|Q91YT7|YTHD2_MOUSE	Ythdf2	BirA-Dux1	2|2	4	2	2	4|5	0	0	0	0	0	0.44	0.6
1800	sp|Q9Z1D1|EIF3G_MOUSE	Eif3g	BirA-Dux1	0|4	4	2	2	4|5	0	0	0	0	0	0.44	0.6
188	sp|P14131|RS16_MOUSE	Rps16	BirA-Dux1	102|39	141	70.5	2	92|234	0	0	0	0	0	0.43	0.6
246	sp|P26443|DHE3_MOUSE	Glud1	BirA-Dux1	0|55	55	27.5	2	49|79	0	0	0	0	0	0.43	0.6
445	sp|P62270|RS18_MOUSE	Rps18	BirA-Dux1	66|23	89	44.5	2	41|166	0	0	0	0	0	0.43	0.6
461	sp|P62821|RAB1A_MOUSE	Rab1A	BirA-Dux1	2|1	3	1.5	2	2|5	0	0	0	0	0	0.43	0.6
1117	sp|Q8C0C7|SYFA_MOUSE	Farsa	BirA-Dux1	0|3	3	1.5	2	3|4	0	0	0	0	0	0.43	0.6
1200	sp|Q8JZU2|TXTP_MOUSE	Slc25a1	BirA-Dux1	1|2	3	1.5	2	0|7	0	0	0	0	0	0.43	0.6
170	sp|P10126|EF1A1_MOUSE	Eef1a1	BirA-Dux1	1|24	25	12.5	2	14|45	0	0	0	0	0	0.42	0.6
924	sp|Q6ZQI3|MLEC_MOUSE	Mlec	BirA-Dux1	5|0	5	2.5	2	2|10	0	0	0	0	0	0.42	0.6
1654	sp|Q9ERK4|XPO2_MOUSE	Cse1l	BirA-Dux1	8|3	11	5.5	2	13|14	0	0	0	0	0	0.41	0.6
1768	sp|Q9WUM4|COR1C_MOUSE	Coro1c	BirA-Dux1	0|9	9	4.5	2	4|18	0	0	0	0	0	0.41	0.6
494	sp|P63280|UBC9_MOUSE	Ube2i	BirA-Dux1	4|0	4	2	2	0|10	0	0	0	0	0	0.4	0.6
504	sp|P68372|TBB4B_MOUSE	Tubb4b	BirA-Dux1	0|2	2	1	2	2|3	0	0	0	0	0	0.4	0.6
756	sp|Q61171|PRDX2_MOUSE	Prdx2	BirA-Dux1	7|1	8	4	2	4|16	0	0	0	0	0	0.4	0.6
1085	sp|Q8BTS4|NUP54_MOUSE	Nup54	BirA-Dux1	1|16	17	8.5	2	12|31	0	0	0	0	0	0.4	0.6
1135	sp|Q8C5L3|CNOT2_MOUSE	Cnot2	BirA-Dux1	1|1	2	1	2	1|4	0	0	0	0	0	0.4	0.6
1161	sp|Q8CES0|NAA30_MOUSE	Naa30	BirA-Dux1	0|4	4	2	2	1|9	0	0	0	0	0	0.4	0.6
1329	sp|Q91XD6|VPS36_MOUSE	Vps36	BirA-Dux1	0|6	6	3	2	2|13	0	0	0	0	0	0.4	0.6
1403	sp|Q99KN9|EPN4_MOUSE	Clint1	BirA-Dux1	2|0	2	1	2	2|3	0	0	0	0	0	0.4	0.6
1445	sp|Q9CPQ3|TOM22_MOUSE	Tomm22	BirA-Dux1	6|2	8	4	2	1|19	0	0	0	0	0	0.4	0.6
1454	sp|Q9CQ80|VPS25_MOUSE	Vps25	BirA-Dux1	9|1	10	5	2	3|22	0	0	0	0	0	0.4	0.6
1464	sp|Q9CQM9|GLRX3_MOUSE	Glrx3	BirA-Dux1	0|8	8	4	2	4|16	0	0	0	0	0	0.4	0.6
1474	sp|Q9CRA8|EXOS5_MOUSE	Exosc5	BirA-Dux1	2|0	2	1	2	0|5	0	0	0	0	0	0.4	0.6
1494	sp|Q9CX00|IST1_MOUSE	Ist1	BirA-Dux1	0|2	2	1	2	2|3	0	0	0	0	0	0.4	0.6
1631	sp|Q9DCW4|ETFB_MOUSE	Etfb	BirA-Dux1	2|0	2	1	2	0|5	0	0	0	0	0	0.4	0.6
222	sp|P19324|SERPH_MOUSE	Serpinh1	BirA-Dux1	0|11	11	5.5	2	1|27	0	0	0	0	0	0.39	0.6
526	sp|P80316|TCPE_MOUSE	Cct5	BirA-Dux1	45|49	94	47	2	52|191	0	0	0	0	0	0.39	0.6
970	sp|Q80U78|PUM1_MOUSE	Pum1	BirA-Dux1	25|1	26	13	2	31|35	0	0	0	0	0	0.39	0.6
136	sp|O88907|PIAS1_MOUSE	Pias1	BirA-Dux1	1|2	3	1.5	2	2|6	0	0	0	0	0	0.38	0.6
407	sp|P59326|YTHD1_MOUSE	Ythdf1	BirA-Dux1	0|3	3	1.5	2	3|5	0	0	0	0	0	0.38	0.6
520	sp|P70460|VASP_MOUSE	Vasp	BirA-Dux1	0|15	15	7.5	2	15|25	0	0	0	0	0	0.38	0.6
527	sp|P80317|TCPZ_MOUSE	Cct6a	BirA-Dux1	59|146	205	102.5	2	134|402	0	0	0	0	0	0.38	0.6
839	sp|Q68FF6|GIT1_MOUSE	Git1	BirA-Dux1	3|0	3	1.5	2	3|5	0	0	0	0	0	0.38	0.6
1552	sp|Q9D1J1|NECP2_MOUSE	Necap2	BirA-Dux1	10|5	15	7.5	2	4|36	0	0	0	0	0	0.38	0.6
1557	sp|Q9D1R9|RL34_MOUSE	Rpl34	BirA-Dux1	23|1	24	12	2	12|51	0	0	0	0	0	0.38	0.6
1766	sp|Q9WUK4|RFC2_MOUSE	Rfc2	BirA-Dux1	0|3	3	1.5	2	0|8	0	0	0	0	0	0.38	0.6
323	sp|P47738|ALDH2_MOUSE	Aldh2	BirA-Dux1	0|47	47	23.5	2	86|42	0	0	0	0	0	0.37	0.6
579	sp|Q03265|ATPA_MOUSE	Atp5a1	BirA-Dux1	1|36	37	18.5	2	32|69	0	0	0	0	0	0.37	0.6
812	sp|Q62465|VAT1_MOUSE	Vat1	BirA-Dux1	0|10	10	5	2	10|17	0	0	0	0	0	0.37	0.6
1384	sp|Q99J62|RFC4_MOUSE	Rfc4	BirA-Dux1	18|8	26	13	2	10|60	0	0	0	0	0	0.37	0.6
235	sp|P24288|BCAT1_MOUSE	Bcat1	BirA-Dux1	0|10	10	5	2	6|22	0	0	0	0	0	0.36	0.6
412	sp|P60122|RUVB1_MOUSE	Ruvbl1	BirA-Dux1	0|16	16	8	2	11|34	0	0	0	0	0	0.36	0.6
438	sp|P62192|PRS4_MOUSE	Psmc1	BirA-Dux1	1|7	8	4	2	7|15	0	0	0	0	0	0.36	0.6
741	sp|Q60960|IMA5_MOUSE	Kpna1	BirA-Dux1	6|7	13	6.5	2	4|32	0	0	0	0	0	0.36	0.6
1094	sp|Q8BVE3|VATH_MOUSE	Atp6v1h	BirA-Dux1	0|5	5	2.5	2	4|10	0	0	0	0	0	0.36	0.6
1125	sp|Q8C1B7|SEP11_MOUSE	43719	BirA-Dux1	0|4	4	2	2	3|8	0	0	0	0	0	0.36	0.6
1323	sp|Q91WQ3|SYYC_MOUSE	Yars	BirA-Dux1	0|21	21	10.5	2	24|34	0	0	0	0	0	0.36	0.6
1428	sp|Q99MN9|PCCB_MOUSE	Pccb	BirA-Dux1	0|4	4	2	2	2|9	0	0	0	0	0	0.36	0.6
1484	sp|Q9CWF2|TBB2B_MOUSE	Tubb2b	BirA-Dux1	1|64	65	32.5	2	58|123	0	0	0	0	0	0.36	0.6
1594	sp|Q9D902|T2EB_MOUSE	Gtf2e2	BirA-Dux1	9|4	13	6.5	2	3|33	0	0	0	0	0	0.36	0.6
1774	sp|Q9WV80|SNX1_MOUSE	Snx1	BirA-Dux1	4|4	8	4	2	6|16	0	0	0	0	0	0.36	0.6
1827	tr|A0A097PUD0|A0A097PUD0_MOUSE	NA	BirA-Dux1	1|3	4	2	2	7|4	0	0	0	0	0	0.36	0.6
194	sp|P14685|PSMD3_MOUSE	Psmd3	BirA-Dux1	1|18	19	9.5	2	9|45	0	0	0	0	0	0.35	0.6
287	sp|P35700|PRDX1_MOUSE	Prdx1	BirA-Dux1	84|32	116	58	2	53|276	0	0	0	0	0	0.35	0.6
525	sp|P80315|TCPD_MOUSE	Cct4	BirA-Dux1	0|24	24	12	2	12|57	0	0	0	0	0	0.35	0.6
803	sp|Q62393|TPD52_MOUSE	Tpd52	BirA-Dux1	5|1	6	3	2	2|15	0	0	0	0	0	0.35	0.6
1264	sp|Q8VCE2|GPN1_MOUSE	Gpn1	BirA-Dux1	9|112	121	60.5	2	67|275	0	0	0	0	0	0.35	0.6
1396	sp|Q99KB8|GLO2_MOUSE	Hagh	BirA-Dux1	3|4	7	3.5	2	7|13	0	0	0	0	0	0.35	0.6
395	sp|P57722|PCBP3_MOUSE	Pcbp3	BirA-Dux1	8|28	36	18	2	21|85	0	0	0	0	0	0.34	0.6
122	sp|O88413|TULP3_MOUSE	Tulp3	BirA-Dux1	0|1	1	0.5	2	1|2	0	0	0	0	0	0.33	0.6
329	sp|P47810|WEE1_MOUSE	Wee1	BirA-Dux1	1|0	1	0.5	2	0|3	0	0	0	0	0	0.33	0.6
391	sp|P56546|CTBP2_MOUSE	Ctbp2	BirA-Dux1	0|3	3	1.5	2	1|8	0	0	0	0	0	0.33	0.6
392	sp|P56812|PDCD5_MOUSE	Pdcd5	BirA-Dux1	1|1	2	1	2	0|6	0	0	0	0	0	0.33	0.6
454	sp|P62334|PRS10_MOUSE	Psmc6	BirA-Dux1	0|3	3	1.5	2	2|7	0	0	0	0	0	0.33	0.6
473	sp|P62889|RL30_MOUSE	Rpl30	BirA-Dux1	2|1	3	1.5	2	2|7	0	0	0	0	0	0.33	0.6
498	sp|P67871|CSK2B_MOUSE	Csnk2b	BirA-Dux1	0|1	1	0.5	2	0|3	0	0	0	0	0	0.33	0.6
550	sp|P97477|AURKA_MOUSE	Aurka	BirA-Dux1	0|1	1	0.5	2	1|2	0	0	0	0	0	0.33	0.6
690	sp|Q5EBG8|CA050_MOUSE	NA	BirA-Dux1	2|0	2	1	2	1|5	0	0	0	0	0	0.33	0.6
732	sp|Q60872|IF1A_MOUSE	Eif1a	BirA-Dux1	1|0	1	0.5	2	1|2	0	0	0	0	0	0.33	0.6
792	sp|Q62073|M3K7_MOUSE	Map3k7	BirA-Dux1	0|1	1	0.5	2	1|2	0	0	0	0	0	0.33	0.6
888	sp|Q6P8X1|SNX6_MOUSE	Snx6	BirA-Dux1	0|1	1	0.5	2	3|0	0	0	0	0	0	0.33	0.6
1049	sp|Q8BK64|AHSA1_MOUSE	Ahsa1	BirA-Dux1	0|6	6	3	2	5|13	0	0	0	0	0	0.33	0.6
1123	sp|Q8C166|CPNE1_MOUSE	Cpne1	BirA-Dux1	0|1	1	0.5	2	0|3	0	0	0	0	0	0.33	0.6
1244	sp|Q8R1N0|ZN830_MOUSE	Znf830	BirA-Dux1	0|1	1	0.5	2	1|2	0	0	0	0	0	0.33	0.6
1245	sp|Q8R1Q8|DC1L1_MOUSE	Dync1li1	BirA-Dux1	0|17	17	8.5	2	12|39	0	0	0	0	0	0.33	0.6
1305	sp|Q91VK1|BZW2_MOUSE	Bzw2	BirA-Dux1	0|1	1	0.5	2	0|3	0	0	0	0	0	0.33	0.6
1364	sp|Q922R1|CP070_MOUSE	C16orf70	BirA-Dux1	0|3	3	1.5	2	1|8	0	0	0	0	0	0.33	0.6
1393	sp|Q99K30|ES8L2_MOUSE	Eps8l2	BirA-Dux1	1|0	1	0.5	2	1|2	0	0	0	0	0	0.33	0.6
1408	sp|Q99L00|HAUS8_MOUSE	Haus8	BirA-Dux1	0|2	2	1	2	1|5	0	0	0	0	0	0.33	0.6
1472	sp|Q9CR95|NECP1_MOUSE	Necap1	BirA-Dux1	0|4	4	2	2	2|10	0	0	0	0	0	0.33	0.6
1664	sp|Q9JHJ0|TMOD3_MOUSE	Tmod3	BirA-Dux1	0|1	1	0.5	2	1|2	0	0	0	0	0	0.33	0.6
1738	sp|Q9R0P6|SC11A_MOUSE	Sec11a	BirA-Dux1	1|0	1	0.5	2	0|3	0	0	0	0	0	0.33	0.6
1751	sp|Q9R257|HEBP1_MOUSE	Hebp1	BirA-Dux1	1|0	1	0.5	2	1|2	0	0	0	0	0	0.33	0.6
1760	sp|Q9WU28|PFD5_MOUSE	Pfdn5	BirA-Dux1	2|0	2	1	2	1|5	0	0	0	0	0	0.33	0.6
1794	sp|Q9Z108|STAU1_MOUSE	Stau1	BirA-Dux1	0|2	2	1	2	1|5	0	0	0	0	0	0.33	0.6
1798	sp|Q9Z172|SUMO3_MOUSE	Sumo3	BirA-Dux1	1|2	3	1.5	2	2|7	0	0	0	0	0	0.33	0.6
60	sp|O35226|PSMD4_MOUSE	Psmd4	BirA-Dux1	0|17	17	8.5	2	17|36	0	0	0	0	0	0.32	0.6
347	sp|P50136|ODBA_MOUSE	Bckdha	BirA-Dux1	0|23	23	11.5	2	0|71	0	0	0	0	0	0.32	0.6
1550	sp|Q9D1G1|RAB1B_MOUSE	Rab1b	BirA-Dux1	4|3	7	3.5	2	2|20	0	0	0	0	0	0.32	0.6
1753	sp|Q9WTM5|RUVB2_MOUSE	Ruvbl2	BirA-Dux1	1|45	46	23	2	37|107	0	0	0	0	0	0.32	0.6
411	sp|P59999|ARPC4_MOUSE	Arpc4	BirA-Dux1	7|1	8	4	2	1|25	0	0	0	0	0	0.31	0.6
540	sp|P97315|CSRP1_MOUSE	Csrp1	BirA-Dux1	3|1	4	2	2	2|11	0	0	0	0	0	0.31	0.6
810	sp|Q62446|FKBP3_MOUSE	Fkbp3	BirA-Dux1	6|12	18	9	2	9|50	0	0	0	0	0	0.31	0.6
1627	sp|Q9DCL9|PUR6_MOUSE	Paics	BirA-Dux1	0|11	11	5.5	2	5|31	0	0	0	0	0	0.31	0.6
117	sp|O70591|PFD2_MOUSE	Pfdn2	BirA-Dux1	20|5	25	12.5	2	13|69	0	0	0	0	0	0.3	0.6
328	sp|P47758|SRPRB_MOUSE	Srprb	BirA-Dux1	7|2	9	4.5	2	2|28	0	0	0	0	0	0.3	0.6
829	sp|Q64521|GPDM_MOUSE	Gpd2	BirA-Dux1	0|12	12	6	2	14|26	0	0	0	0	0	0.3	0.6
1002	sp|Q80YV2|NIPA_MOUSE	Zc3hc1	BirA-Dux1	0|3	3	1.5	2	2|8	0	0	0	0	0	0.3	0.6
1708	sp|Q9QXB9|DRG2_MOUSE	Drg2	BirA-Dux1	0|6	6	3	2	3|17	0	0	0	0	0	0.3	0.6
1714	sp|Q9QYA2|TOM40_MOUSE	Tomm40	BirA-Dux1	0|3	3	1.5	2	0|10	0	0	0	0	0	0.3	0.6
1745	sp|Q9R1P0|PSA4_MOUSE	Psma4	BirA-Dux1	0|3	3	1.5	2	4|6	0	0	0	0	0	0.3	0.6
101	sp|O70152|DPM1_MOUSE	Dpm1	BirA-Dux1	5|0	5	2.5	2	0|17	0	0	0	0	0	0.29	0.6
435	sp|P62082|RS7_MOUSE	Rps7	BirA-Dux1	1|1	2	1	2	1|6	0	0	0	0	0	0.29	0.6
464	sp|P62838|UB2D2_MOUSE	Ube2d2	BirA-Dux1	2|0	2	1	2	2|5	0	0	0	0	0	0.29	0.6
487	sp|P63085|MK01_MOUSE	Mapk1	BirA-Dux1	0|2	2	1	2	1|6	0	0	0	0	0	0.29	0.6
554	sp|P97807|FUMH_MOUSE	Fh	BirA-Dux1	0|2	2	1	2	3|4	0	0	0	0	0	0.29	0.6
1214	sp|Q8K305|NSL1_MOUSE	Nsl1	BirA-Dux1	0|2	2	1	2	1|6	0	0	0	0	0	0.29	0.6
1352	sp|Q921C5|BICD2_MOUSE	Bicd2	BirA-Dux1	20|1	21	10.5	2	25|48	0	0	0	0	0	0.29	0.6
1449	sp|Q9CPX6|ATG3_MOUSE	Atg3	BirA-Dux1	0|2	2	1	2	2|5	0	0	0	0	0	0.29	0.6
1645	sp|Q9ER69|FL2D_MOUSE	Wtap	BirA-Dux1	0|2	2	1	2	1|6	0	0	0	0	0	0.29	0.6
1848	tr|B1AR74|B1AR74_MOUSE	Bcas3	BirA-Dux1	2|0	2	1	2	2|5	0	0	0	0	0	0.29	0.6
777	sp|Q61655|DD19A_MOUSE	Ddx19a	BirA-Dux1	0|10	10	5	2	6|30	0	0	0	0	0	0.28	0.6
891	sp|Q6P9R2|OXSR1_MOUSE	Oxsr1	BirA-Dux1	5|7	12	6	2	8|35	0	0	0	0	0	0.28	0.6
1205	sp|Q8K1J5|SDE2_MOUSE	Sde2	BirA-Dux1	0|5	5	2.5	2	7|11	0	0	0	0	0	0.28	0.6
1371	sp|Q922Y1|UBXN1_MOUSE	Ubxn1	BirA-Dux1	0|9	9	4.5	2	6|26	0	0	0	0	0	0.28	0.6
293	sp|P36993|PPM1B_MOUSE	Ppm1b	BirA-Dux1	0|3	3	1.5	2	3|8	0	0	0	0	0	0.27	0.6
1031	sp|Q8BHG2|CA123_MOUSE	NA	BirA-Dux1	2|1	3	1.5	2	2|9	0	0	0	0	0	0.27	0.6
1778	sp|Q9WVJ2|PSD13_MOUSE	Psmd13	BirA-Dux1	0|3	3	1.5	2	2|9	0	0	0	0	0	0.27	0.6
1672	sp|Q9JIH2|NUP50_MOUSE	Nup50	BirA-Dux1	3|76	79	39.5	2	57|242	0	0	0	0	0	0.26	0.6
1724	sp|Q9QYY0|GAB1_MOUSE	Gab1	BirA-Dux1	24|7	31	15.5	2	45|73	0	0	0	0	0	0.26	0.6
252	sp|P27641|XRCC5_MOUSE	Xrcc5	BirA-Dux1	1|0	1	0.5	2	3|1	0	0	0	0	0	0.25	0.6
333	sp|P47941|CRKL_MOUSE	Crkl	BirA-Dux1	1|2	3	1.5	2	2|10	0	0	0	0	0	0.25	0.6
439	sp|P62196|PRS8_MOUSE	Psmc5	BirA-Dux1	0|5	5	2.5	2	5|15	0	0	0	0	0	0.25	0.6
456	sp|P62737|ACTA_MOUSE	Acta2	BirA-Dux1	1|0	1	0.5	2	4|0	0	0	0	0	0	0.25	0.6
848	sp|Q6A028|SWP70_MOUSE	Swap70	BirA-Dux1	1|1	2	1	2	3|5	0	0	0	0	0	0.25	0.6
865	sp|Q6NZA9|TAF9B_MOUSE	Taf9b	BirA-Dux1	44|13	57	28.5	2	5|221	0	0	0	0	0	0.25	0.6
941	sp|Q7TMM9|TBB2A_MOUSE	Tubb2a	BirA-Dux1	0|2	2	1	2	3|5	0	0	0	0	0	0.25	0.6
955	sp|Q7TSG2|CTDP1_MOUSE	Ctdp1	BirA-Dux1	1|0	1	0.5	2	1|3	0	0	0	0	0	0.25	0.6
1386	sp|Q99JB2|STML2_MOUSE	Stoml2	BirA-Dux1	0|9	9	4.5	2	5|31	0	0	0	0	0	0.25	0.6
1389	sp|Q99JY0|ECHB_MOUSE	Hadhb	BirA-Dux1	0|1	1	0.5	2	2|2	0	0	0	0	0	0.25	0.6
1392	sp|Q99K28|ARFG2_MOUSE	Arfgap2	BirA-Dux1	1|2	3	1.5	2	1|11	0	0	0	0	0	0.25	0.6
1405	sp|Q99KQ4|NAMPT_MOUSE	Nampt	BirA-Dux1	0|7	7	3.5	2	15|13	0	0	0	0	0	0.25	0.6
1438	sp|Q99PM3|TF2AA_MOUSE	Gtf2a1	BirA-Dux1	1|2	3	1.5	2	2|10	0	0	0	0	0	0.25	0.6
1628	sp|Q9DCN2|NB5R3_MOUSE	Cyb5r3	BirA-Dux1	0|1	1	0.5	2	1|3	0	0	0	0	0	0.25	0.6
1676	sp|Q9JJ78|TOPK_MOUSE	Pbk	BirA-Dux1	0|1	1	0.5	2	0|4	0	0	0	0	0	0.25	0.6
1728	sp|Q9QZN0|FBX15_MOUSE	Fbxo15	BirA-Dux1	0|1	1	0.5	2	1|3	0	0	0	0	0	0.25	0.6
1750	sp|Q9R210|TFEB_MOUSE	Tfeb	BirA-Dux1	1|0	1	0.5	2	4|0	0	0	0	0	0	0.25	0.6
1799	sp|Q9Z1B5|MD2L1_MOUSE	Mad2l1	BirA-Dux1	1|0	1	0.5	2	0|4	0	0	0	0	0	0.25	0.6
1869	tr|E9PW10|E9PW10_MOUSE	Triml2	BirA-Dux1	0|1	1	0.5	2	0|4	0	0	0	0	0	0.25	0.6
1948	tr|Q80U83|Q80U83_MOUSE	Sec24c	BirA-Dux1	0|1	1	0.5	2	0|4	0	0	0	0	0	0.25	0.6
313	sp|P45591|COF2_MOUSE	Cfl2	BirA-Dux1	72|0	72	36	2	35|284	0	0	0	0	0	0.23	0.6
302	sp|P42208|SEPT2_MOUSE	43710	BirA-Dux1	0|16	16	8	2	17|57	0	0	0	0	0	0.22	0.6
446	sp|P62281|RS11_MOUSE	Rps11	BirA-Dux1	1|1	2	1	2	1|8	0	0	0	0	0	0.22	0.6
1147	sp|Q8CBW3|ABI1_MOUSE	Abi1	BirA-Dux1	0|2	2	1	2	1|8	0	0	0	0	0	0.22	0.6
1336	sp|Q91YJ2|SNX4_MOUSE	Snx4	BirA-Dux1	0|4	4	2	2	1|17	0	0	0	0	0	0.22	0.6
1817	sp|Q9Z2H5|E41L1_MOUSE	Epb41l1	BirA-Dux1	2|0	2	1	2	3|6	0	0	0	0	0	0.22	0.6
95	sp|O55131|SEPT7_MOUSE	43715	BirA-Dux1	0|6	6	3	2	4|25	0	0	0	0	0	0.21	0.6
279	sp|P33610|PRI2_MOUSE	Prim2	BirA-Dux1	0|26	26	13	2	19|106	0	0	0	0	0	0.21	0.6
460	sp|P62814|VATB2_MOUSE	Atp6v1b2	BirA-Dux1	0|64	64	32	2	76|235	0	0	0	0	0	0.21	0.6
607	sp|Q2YDW2|MSTO1_MOUSE	Msto1	BirA-Dux1	0|6	6	3	2	8|21	0	0	0	0	0	0.21	0.6
406	sp|P59325|IF5_MOUSE	Eif5	BirA-Dux1	0|2	2	1	2	3|7	0	0	0	0	0	0.2	0.6
652	sp|Q3UM45|PP1R7_MOUSE	Ppp1r7	BirA-Dux1	0|3	3	1.5	2	4|11	0	0	0	0	0	0.2	0.6
836	sp|Q66JS6|EI3JB_MOUSE	Eif3j2	BirA-Dux1	2|0	2	1	2	2|8	0	0	0	0	0	0.2	0.6
1029	sp|Q8BH74|NU107_MOUSE	Nup107	BirA-Dux1	0|1	1	0.5	2	2|3	0	0	0	0	0	0.2	0.6
1476	sp|Q9CRB9|MIC19_MOUSE	Chchd3	BirA-Dux1	2|2	4	2	2	3|17	0	0	0	0	0	0.2	0.6
1515	sp|Q9CYR0|SSBP_MOUSE	Ssbp1	BirA-Dux1	0|7	7	3.5	2	27|8	0	0	0	0	0	0.2	0.6
1611	sp|Q9DBG6|RPN2_MOUSE	Rpn2	BirA-Dux1	0|1	1	0.5	2	1|4	0	0	0	0	0	0.2	0.6
1666	sp|Q9JHQ5|LZTL1_MOUSE	Lztfl1	BirA-Dux1	3|1	4	2	2	4|16	0	0	0	0	0	0.2	0.6
1747	sp|Q9R1T2|SAE1_MOUSE	Sae1	BirA-Dux1	7|3	10	5	2	1|49	0	0	0	0	0	0.2	0.6
256	sp|P28574|MAX_MOUSE	Max	BirA-Dux1	3|0	3	1.5	2	4|12	0	0	0	0	0	0.19	0.6
522	sp|P70677|CASP3_MOUSE	Casp3	BirA-Dux1	3|0	3	1.5	2	3|13	0	0	0	0	0	0.19	0.6
807	sp|Q62419|SH3G1_MOUSE	Sh3gl1	BirA-Dux1	0|3	3	1.5	2	3|13	0	0	0	0	0	0.19	0.6
932	sp|Q78JW9|UBFD1_MOUSE	Ubfd1	BirA-Dux1	1|10	11	5.5	2	34|24	0	0	0	0	0	0.19	0.6
1235	sp|Q8R080|GTSE1_MOUSE	Gtse1	BirA-Dux1	3|0	3	1.5	2	10|6	0	0	0	0	0	0.19	0.6
1571	sp|Q9D6F9|TBB4A_MOUSE	Tubb4a	BirA-Dux1	1|16	17	8.5	2	33|55	0	0	0	0	0	0.19	0.6
1186	sp|Q8CI12|SMTL2_MOUSE	Smtnl2	BirA-Dux1	2|3	5	2.5	2	4|24	0	0	0	0	0	0.18	0.6
1457	sp|Q9CQC6|BZW1_MOUSE	Bzw1	BirA-Dux1	0|2	2	1	2	0|11	0	0	0	0	0	0.18	0.6
1680	sp|Q9JJI8|RL38_MOUSE	Rpl38	BirA-Dux1	3|0	3	1.5	2	2|15	0	0	0	0	0	0.18	0.6
1907	tr|Q14B01|Q14B01_MOUSE	Rnf113a2	BirA-Dux1	0|18	18	9	2	35|67	0	0	0	0	0	0.18	0.6
133	sp|O88746|TOM1_MOUSE	Tom1	BirA-Dux1	0|1	1	0.5	2	2|4	0	0	0	0	0	0.17	0.6
364	sp|P52432|RPAC1_MOUSE	Polr1c	BirA-Dux1	0|12	12	6	2	7|65	0	0	0	0	0	0.17	0.6
385	sp|P55821|STMN2_MOUSE	Stmn2	BirA-Dux1	1|0	1	0.5	2	0|6	0	0	0	0	0	0.17	0.6
428	sp|P61759|PFD3_MOUSE	Vbp1	BirA-Dux1	3|0	3	1.5	2	1|17	0	0	0	0	0	0.17	0.6
1519	sp|Q9CZ13|QCR1_MOUSE	Uqcrc1	BirA-Dux1	0|1	1	0.5	2	0|6	0	0	0	0	0	0.17	0.6
1610	sp|Q9DBG5|PLIN3_MOUSE	Plin3	BirA-Dux1	0|22	22	11	2	55|73	0	0	0	0	0	0.17	0.6
1649	sp|Q9ERB0|SNP29_MOUSE	Snap29	BirA-Dux1	1|0	1	0.5	2	0|6	0	0	0	0	0	0.17	0.6
1762	sp|Q9WU78|PDC6I_MOUSE	Pdcd6ip	BirA-Dux1	6|5	11	5.5	2	5|60	0	0	0	0	0	0.17	0.6
185	sp|P13439|UMPS_MOUSE	Umps	BirA-Dux1	0|3	3	1.5	2	6|13	0	0	0	0	0	0.16	0.6
1127	sp|Q8C263|SKA3_MOUSE	Ska3	BirA-Dux1	0|3	3	1.5	2	4|15	0	0	0	0	0	0.16	0.6
588	sp|Q06180|PTN2_MOUSE	Ptpn2	BirA-Dux1	0|4	4	2	2	6|21	0	0	0	0	0	0.15	0.6
1719	sp|Q9QYI3|DNJC7_MOUSE	Dnajc7	BirA-Dux1	0|7	7	3.5	2	6|42	0	0	0	0	0	0.15	0.6
564	sp|Q00422|GABPA_MOUSE	Gabpa	BirA-Dux1	0|4	4	2	2	2|26	0	0	0	0	0	0.14	0.6
573	sp|Q01853|TERA_MOUSE	Vcp	BirA-Dux1	111|43	154	77	2	183|888	0	0	0	0	0	0.14	0.6
1134	sp|Q8C5D8|PIAS2_MOUSE	Pias2	BirA-Dux1	1|11	12	6	2	10|75	0	0	0	0	0	0.14	0.6
1210	sp|Q8K2D3|EDC3_MOUSE	Edc3	BirA-Dux1	0|1	1	0.5	2	2|5	0	0	0	0	0	0.14	0.6
1517	sp|Q9CYZ2|TPD54_MOUSE	Tpd52l2	BirA-Dux1	168|51	219	109.5	2	41|1500	0	0	0	0	0	0.14	0.6
1592	sp|Q9D8X5|CNOT8_MOUSE	Cnot8	BirA-Dux1	1|0	1	0.5	2	0|7	0	0	0	0	0	0.14	0.6
1496	sp|Q9CX56|PSMD8_MOUSE	Psmd8	BirA-Dux1	3|1	4	2	2	3|28	0	0	0	0	0	0.13	0.6
1731	sp|Q9R061|NUBP2_MOUSE	Nubp2	BirA-Dux1	1|1	2	1	2	0|15	0	0	0	0	0	0.13	0.6
1920	tr|Q3UJQ2|Q3UJQ2_MOUSE	Hmgcs1	BirA-Dux1	0|4	4	2	2	9|22	0	0	0	0	0	0.13	0.6
176	sp|P11103|PARP1_MOUSE	Parp1	BirA-Dux1	117|180	297	148.5	2	2150|300	0	0	0	0	0	0.12	0.6
485	sp|P63037|DNJA1_MOUSE	Dnaja1	BirA-Dux1	0|1	1	0.5	2	7|1	0	0	0	0	0	0.12	0.6
1195	sp|Q8CIV8|TBCE_MOUSE	Tbce	BirA-Dux1	0|1	1	0.5	2	1|7	0	0	0	0	0	0.12	0.6
1239	sp|Q8R0K9|E2F4_MOUSE	E2f4	BirA-Dux1	0|2	2	1	2	5|12	0	0	0	0	0	0.12	0.6
1382	sp|Q99J36|THUM1_MOUSE	Thumpd1	BirA-Dux1	0|2	2	1	2	1|16	0	0	0	0	0	0.12	0.6
1548	sp|Q9D1C1|UBE2C_MOUSE	Ube2c	BirA-Dux1	2|0	2	1	2	1|15	0	0	0	0	0	0.12	0.6
1670	sp|Q9JIF0|ANM1_MOUSE	Prmt1	BirA-Dux1	0|3	3	1.5	2	3|23	0	0	0	0	0	0.12	0.6
314	sp|P45952|ACADM_MOUSE	Acadm	BirA-Dux1	0|3	3	1.5	2	4|23	0	0	0	0	0	0.11	0.6
414	sp|P60335|PCBP1_MOUSE	Pcbp1	BirA-Dux1	1|18	19	9.5	2	44|129	0	0	0	0	0	0.11	0.6
808	sp|Q62425|NDUA4_MOUSE	Ndufa4	BirA-Dux1	1|0	1	0.5	2	0|9	0	0	0	0	0	0.11	0.6
1087	sp|Q8BTV2|CPSF7_MOUSE	Cpsf7	BirA-Dux1	0|4	4	2	2	10|28	0	0	0	0	0	0.11	0.6
1137	sp|Q8C5P7|TDRP_MOUSE	Tdrp	BirA-Dux1	2|1	3	1.5	2	3|25	0	0	0	0	0	0.11	0.6
1334	sp|Q91YD3|DCP1A_MOUSE	Dcp1a	BirA-Dux1	22|1	23	11.5	2	7|200	0	0	0	0	0	0.11	0.6
1372	sp|Q923A2|SPDLY_MOUSE	Spdl1	BirA-Dux1	1|0	1	0.5	2	4|5	0	0	0	0	0	0.11	0.6
1466	sp|Q9CQS7|DPA5A_MOUSE	Dppa5a	BirA-Dux1	10|7	17	8.5	2	24|131	0	0	0	0	0	0.11	0.6
1546	sp|Q9D1A2|CNDP2_MOUSE	Cndp2	BirA-Dux1	0|1	1	0.5	2	3|6	0	0	0	0	0	0.11	0.6
1562	sp|Q9D3D9|ATPD_MOUSE	Atp5d	BirA-Dux1	0|1	1	0.5	2	6|3	0	0	0	0	0	0.11	0.6
1591	sp|Q9D8U8|SNX5_MOUSE	Snx5	BirA-Dux1	0|1	1	0.5	2	6|3	0	0	0	0	0	0.11	0.6
1039	sp|Q8BIW1|PRUN1_MOUSE	Prune1	BirA-Dux1	0|70	70	35	2	158|516	0	0	0	0	0	0.1	0.6
1652	sp|Q9ERG0|LIMA1_MOUSE	Lima1	BirA-Dux1	4|0	4	2	2	12|27	0	0	0	0	0	0.1	0.6
1683	sp|Q9JKB1|UCHL3_MOUSE	Uchl3	BirA-Dux1	1|20	21	10.5	2	200|9	0	0	0	0	0	0.1	0.6
1904	tr|O54849|O54849_MOUSE	NA	BirA-Dux1	0|1	1	0.5	2	7|3	0	0	0	0	0	0.1	0.6
755	sp|Q61140|BCAR1_MOUSE	Bcar1	BirA-Dux1	1|0	1	0.5	2	3|8	0	0	0	0	0	0.09	0.6
1593	sp|Q9D8Y0|EFHD2_MOUSE	Efhd2	BirA-Dux1	1|0	1	0.5	2	0|11	0	0	0	0	0	0.09	0.6
182	sp|P12367|KAP2_MOUSE	Prkar2a	BirA-Dux1	0|1	1	0.5	2	3|10	0	0	0	0	0	0.08	0.6
1397	sp|Q99KC8|VMA5A_MOUSE	Vwa5a	BirA-Dux1	1|0	1	0.5	2	4|8	0	0	0	0	0	0.08	0.6
1586	sp|Q9D880|TIM50_MOUSE	Timm50	BirA-Dux1	4|5	9	4.5	2	1|107	0	0	0	0	0	0.08	0.6
1720	sp|Q9QYJ3|DNJB1_MOUSE	Dnajb1	BirA-Dux1	5|1	6	3	2	16|55	0	0	0	0	0	0.08	0.6
177	sp|P11157|RIR2_MOUSE	Rrm2	BirA-Dux1	0|10	10	5	2	27|118	0	0	0	0	0	0.07	0.6
806	sp|Q62418|DBNL_MOUSE	Dbnl	BirA-Dux1	0|3	3	1.5	2	15|27	0	0	0	0	0	0.07	0.6
1690	sp|Q9JKY0|CNOT9_MOUSE	Cnot9	BirA-Dux1	3|0	3	1.5	2	0|42	0	0	0	0	0	0.07	0.6
1971	tr|Q921K2|Q921K2_MOUSE	Parp1	BirA-Dux1	60|105	165	82.5	2	2250|280	0	0	0	0	0	0.07	0.6
137	sp|O88958|GNPI1_MOUSE	Gnpda1	BirA-Dux1	1|0	1	0.5	2	1|17	0	0	0	0	0	0.06	0.6
560	sp|P97930|KTHY_MOUSE	Dtymk	BirA-Dux1	2|1	3	1.5	2	1|52	0	0	0	0	0	0.06	0.6
566	sp|Q00612|G6PD1_MOUSE	G6pdx	BirA-Dux1	0|2	2	1	2	2|34	0	0	0	0	0	0.06	0.6
993	sp|Q80XN0|BDH_MOUSE	Bdh1	BirA-Dux1	1|0	1	0.5	2	0|16	0	0	0	0	0	0.06	0.6
1082	sp|Q8BT07|CEP55_MOUSE	Cep55	BirA-Dux1	0|1	1	0.5	2	5|11	0	0	0	0	0	0.06	0.6
1487	sp|Q9CWK3|CD2B2_MOUSE	Cd2bp2	BirA-Dux1	0|1	1	0.5	2	4|14	0	0	0	0	0	0.06	0.6
1655	sp|Q9ERS2|NDUAD_MOUSE	Ndufa13	BirA-Dux1	1|0	1	0.5	2	0|17	0	0	0	0	0	0.06	0.6
1691	sp|Q9JLB0|MPP6_MOUSE	Mpp6	BirA-Dux1	0|1	1	0.5	2	2|15	0	0	0	0	0	0.06	0.6
1696	sp|Q9JLV6|PNKP_MOUSE	Pnkp	BirA-Dux1	0|6	6	3	2	65|35	0	0	0	0	0	0.06	0.6
247	sp|P26638|SYSC_MOUSE	Sars	BirA-Dux1	0|1	1	0.5	2	2|18	0	0	0	0	0	0.05	0.6
1098	sp|Q8BWT1|THIM_MOUSE	Acaa2	BirA-Dux1	0|1	1	0.5	2	5|17	0	0	0	0	0	0.05	0.6
1284	sp|Q8VE88|F1142_MOUSE	Fam114a2	BirA-Dux1	0|1	1	0.5	2	2|22	0	0	0	0	0	0.04	0.6
1522	sp|Q9CZ44|NSF1C_MOUSE	Nsfl1c	BirA-Dux1	3|89	92	46	2	482|1758	0	0	0	0	0	0.04	0.6
155	sp|P07356|ANXA2_MOUSE	Anxa2	BirA-Dux1	0|1	1	0.5	2	18|11	0	0	0	0	0	0.03	0.6
545	sp|P97386|DNLI3_MOUSE	Lig3	BirA-Dux1	3|5	8	4	2	205|34	0	0	0	0	0	0.03	0.6
1737	sp|Q9R0P5|DEST_MOUSE	Dstn	BirA-Dux1	1|0	1	0.5	2	11|28	0	0	0	0	0	0.03	0.6
351	sp|P50518|VATE1_MOUSE	Atp6v1e1	BirA-Dux1	0|3	3	1.5	2	0|150	0	0	0	0	0	0.02	0.6
722	sp|Q60596|XRCC1_MOUSE	Xrcc1	BirA-Dux1	2|1	3	1.5	2	101|25	0	0	0	0	0	0.02	0.6
1448	sp|Q9CPU0|LGUL_MOUSE	Glo1	BirA-Dux1	1|2	3	1.5	2	12|111	0	0	0	0	0	0.02	0.6
1717	sp|Q9QYE6|GOGA5_MOUSE	Golga5	BirA-Dux1	1|0	1	0.5	2	10|48	0	0	0	0	0	0.02	0.6
1573	sp|Q9D6T0|NOSIP_MOUSE	Nosip	BirA-Dux1	0|1	1	0.5	2	9|73	0	0	0	0	0	0.01	0.6
1699	sp|Q9JMA1|UBP14_MOUSE	Usp14	BirA-Dux1	0|6	6	3	2	3|531	0	0	0	0	0	0.01	0.6
1769	sp|Q9WUP7|UCHL5_MOUSE	Uchl5	BirA-Dux1	3|0	3	1.5	2	0|244	0	0	0	0	0	0.01	0.6

## Sheet: raw data
#1	reference	Gene Symbol	Unique	Total	Sum Intensity	Intensity%		#2	reference	Gene Symbol	Unique	Total	Sum Intensity	Intensity%		#3	reference	Gene Symbol	Unique	Total	Sum Intensity	Intensity%		#4	reference	Gene Symbol	Unique	Total	Sum Intensity	Intensity%		#5	reference	Gene Symbol	Unique	Total	Sum Intensity	Intensity%		#6	reference	Gene Symbol	Unique	Total	Sum Intensity	Intensity%		#7	reference
	sp|Q05920|PYC_MOUSE	Pc	42	74	150000000	13.53			sp|Q5SWU9|ACACA_MOUSE	Acaca	67	126	230000000	13.48			tr|E9Q616|E9Q616_MOUSE	Ahnak	132	154	29000000	3.85			sp|Q9Z2V5|HDAC6_MOUSE	Hdac6	24	36	50000000	5.47			sp|Q05920|PYC_MOUSE	Pc	40	68	120000000	12.84			sp|Q5SWU9|ACACA_MOUSE	Acaca	67	91	50000000	5.9			sp|P11103|PARP1_MOUSE
	sp|Q91ZA3|PCCA_MOUSE	Pcca	27	35	19000000	1.67			sp|Q05920|PYC_MOUSE	Pc	44	114	500000000	29.36			sp|Q9ERU9|RBP2_MOUSE	Ranbp2	27	28	2600000	0.35			tr|E9Q616|E9Q616_MOUSE	Ahnak	23	29	1500000	0.16			sp|Q5SWU9|ACACA_MOUSE	Acaca	38	43	10000000	1.08			sp|Q9JHU4|DYHC1_MOUSE	Dync1h1	48	52	2900000	0.35			sp|P11499|HS90B_MOUSE
	sp|Q99MR8|MCCA_MOUSE	Mccc1	22	39	92000000	8.06			sp|E9Q4Z2|ACACB_MOUSE	Acacb	40	70	59000000	3.42			sp|Q5SWU9|ACACA_MOUSE	Acaca	27	27	1900000	0.25			sp|Q05920|PYC_MOUSE	Pc	23	24	5800000	0.64			sp|Q91ZA3|PCCA_MOUSE	Pcca	28	39	30000000	3.1			sp|Q05920|PYC_MOUSE	Pc	47	80	110000000	12.68			sp|Q9Z2V5|HDAC6_MOUSE
	sp|Q5SWU9|ACACA_MOUSE	Acaca	22	23	2400000	0.21			sp|Q9Z2V5|HDAC6_MOUSE	Hdac6	19	48	71000000	4.15			sp|P27546|MAP4_MOUSE	Map4	23	25	4200000	0.56			sp|P63017|HSP7C_MOUSE	Hspa8	21	35	31000000	3.35			sp|Q99MR8|MCCA_MOUSE	Mccc1	22	39	64000000	6.77			sp|Q91ZA3|PCCA_MOUSE	Pcca	39	68	72000000	8.52			sp|Q99MD9|NASP_MOUSE
	sp|P53395|ODB2_MOUSE	Dbt	19	29	18000000	1.55			sp|Q7TPV4|MBB1A_MOUSE	Mybbp1a	19	20	2800000	0.16			sp|Q9Z2V5|HDAC6_MOUSE	Hdac6	22	36	41000000	5.42			sp|P20029|GRP78_MOUSE	Hspa5	21	24	9400000	1.03			sp|P53395|ODB2_MOUSE	Dbt	20	35	13000000	1.35			sp|E9Q4Z2|ACACB_MOUSE	Acacb	33	46	11000000	1.34			sp|P63017|HSP7C_MOUSE
	sp|P09405|NUCL_MOUSE	Ncl	18	21	9100000	0.79			sp|P09405|NUCL_MOUSE	Ncl	18	24	8900000	0.52			sp|Q05920|PYC_MOUSE	Pc	22	26	5300000	0.7			sp|P11499|HS90B_MOUSE	Hsp90ab1	20	29	27000000	2.94			sp|P09405|NUCL_MOUSE	Ncl	19	27	9500000	0.99			sp|Q99MR8|MCCA_MOUSE	Mccc1	31	56	76000000	8.99			sp|P97386|DNLI3_MOUSE
	sp|P11499|HS90B_MOUSE	Hsp90ab1	17	27	42000000	3.66			sp|P11499|HS90B_MOUSE	Hsp90ab1	17	28	54000000	3.17			sp|P11499|HS90B_MOUSE	Hsp90ab1	22	26	18000000	2.41			sp|P42932|TCPQ_MOUSE	Cct8	20	26	12000000	1.34			sp|E9Q4Z2|ACACB_MOUSE	Acacb	19	20	2700000	0.29			sp|P11499|HS90B_MOUSE	Hsp90ab1	27	35	26000000	3.14			sp|P09405|NUCL_MOUSE
	sp|P60710|ACTB_MOUSE	Actb	15	29	69000000	5.99			sp|B2RQC6|PYR1_MOUSE	Cad	16	17	2100000	0.12			sp|P63017|HSP7C_MOUSE	Hspa8	21	27	13000000	1.67			sp|Q99MR8|MCCA_MOUSE	Mccc1	20	22	3900000	0.43			sp|Q9Z2V5|HDAC6_MOUSE	Hdac6	17	29	19000000	1.95			sp|Q7TPV4|MBB1A_MOUSE	Mybbp1a	23	25	2400000	0.29			sp|Q7TPV4|MBB1A_MOUSE
	sp|P56480|ATPB_MOUSE	Atp5b	15	17	3400000	0.29			sp|P23116|EIF3A_MOUSE	Eif3a	16	17	1400000	0.081			sp|Q8BTM8|FLNA_MOUSE	Flna	21	21	2100000	0.27			sp|P09405|NUCL_MOUSE	Ncl	19	21	4200000	0.46			sp|Q7TPV4|MBB1A_MOUSE	Mybbp1a	17	19	2500000	0.26			sp|P09405|NUCL_MOUSE	Ncl	22	24	6400000	0.76			sp|P20029|GRP78_MOUSE
	sp|P10126|EF1A1_MOUSE	Eef1a1	14	25	40000000	3.49			sp|P10126|EF1A1_MOUSE	Eef1a1	14	23	34000000	1.98			sp|Q99MR8|MCCA_MOUSE	Mccc1	20	20	3700000	0.49			sp|P43247|MSH2_MOUSE	Msh2	18	19	2400000	0.26			sp|Q91V92|ACLY_MOUSE	Acly	17	18	1700000	0.18			sp|P63017|HSP7C_MOUSE	Hspa8	21	38	13000000	1.58			sp|P54276|MSH6_MOUSE
	sp|Q9Z2V5|HDAC6_MOUSE	Hdac6	14	18	11000000	0.94			sp|P62908|RS3_MOUSE	Rps3	14	17	9000000	0.53			sp|P23116|EIF3A_MOUSE	Eif3a	18	22	4400000	0.58			sp|P10126|EF1A1_MOUSE	Eef1a1	17	30	52000000	5.74			sp|Q03265|ATPA_MOUSE	Atp5a1	16	18	8200000	0.86			sp|Q9Z2V5|HDAC6_MOUSE	Hdac6	20	30	27000000	3.23			sp|Q9Z0U1|ZO2_MOUSE
	sp|Q03265|ATPA_MOUSE	Atp5a1	14	17	8700000	0.76			sp|Q91V92|ACLY_MOUSE	Acly	14	15	1600000	0.0913			sp|P20029|GRP78_MOUSE	Hspa5	18	19	5400000	0.71			sp|Q7TPV4|MBB1A_MOUSE	Mybbp1a	17	20	1400000	0.16			sp|P63017|HSP7C_MOUSE	Hspa8	15	23	10000000	1.06			sp|B2RQC6|PYR1_MOUSE	Cad	20	20	1300000	0.16			sp|Q99MR8|MCCA_MOUSE
	sp|P62908|RS3_MOUSE	Rps3	14	17	7900000	0.69			sp|P14148|RL7_MOUSE	Rpl7	14	15	3200000	0.19			sp|P09405|NUCL_MOUSE	Ncl	17	19	5600000	0.74			sp|Q61191|HCFC1_MOUSE	Hcfc1	17	17	3300000	0.36			sp|P11499|HS90B_MOUSE	Hsp90ab1	15	23	23000000	2.41			sp|P53395|ODB2_MOUSE	Dbt	19	28	8000000	0.95			sp|Q61191|HCFC1_MOUSE
	sp|P29341|PABP1_MOUSE	Pabpc1	14	15	3200000	0.28			sp|P60710|ACTB_MOUSE	Actb	13	23	66000000	3.84			sp|Q61191|HCFC1_MOUSE	Hcfc1	17	18	2200000	0.3			sp|P23116|EIF3A_MOUSE	Eif3a	17	17	1700000	0.19			sp|Q99MN9|PCCB_MOUSE	Pccb	15	22	11000000	1.14			sp|Q03265|ATPA_MOUSE	Atp5a1	19	25	16000000	1.85			sp|Q05920|PYC_MOUSE
	sp|Q9ERD7|TBB3_MOUSE	Tubb3	13	24	25000000	2.18			sp|O35129|PHB2_MOUSE	Phb2	13	16	5200000	0.3			sp|P42932|TCPQ_MOUSE	Cct8	16	18	12000000	1.55			sp|P38647|GRP75_MOUSE	Hspa9	16	19	3000000	0.33			sp|P56480|ATPB_MOUSE	Atp5b	15	19	2800000	0.3			sp|P23116|EIF3A_MOUSE	Eif3a	19	21	1800000	0.21			sp|Q8K298|ANLN_MOUSE
	sp|P63017|HSP7C_MOUSE	Hspa8	13	18	11000000	0.93			sp|Q99MR8|MCCA_MOUSE	Mccc1	13	15	7000000	0.41			sp|Q99MD9|NASP_MOUSE	Nasp	16	18	6300000	0.83			sp|Q99MD9|NASP_MOUSE	Nasp	16	18	7900000	0.87			sp|P29341|PABP1_MOUSE	Pabpc1	15	16	3000000	0.32			sp|Q9JKF1|IQGA1_MOUSE	Iqgap1	18	18	1500000	0.18			sp|Q8VDJ3|VIGLN_MOUSE
	sp|P14148|RL7_MOUSE	Rpl7	13	13	3700000	0.33			sp|Q9ERU9|RBP2_MOUSE	Ranbp2	13	15	710000	0.0415			sp|P38647|GRP75_MOUSE	Hspa9	15	20	2500000	0.33			sp|Q8VDJ3|VIGLN_MOUSE	Hdlbp	16	17	1700000	0.18			sp|P38647|GRP75_MOUSE	Hspa9	14	14	1800000	0.19			sp|Q99MN9|PCCB_MOUSE	Pccb	17	22	8400000	1			sp|Q01853|TERA_MOUSE
	sp|P17182|ENOA_MOUSE	Eno1	12	17	7500000	0.65			sp|Q03265|ATPA_MOUSE	Atp5a1	13	14	6900000	0.4			sp|Q7TPV4|MBB1A_MOUSE	Mybbp1a	15	17	1400000	0.18			sp|P29341|PABP1_MOUSE	Pabpc1	16	16	3900000	0.43			sp|Q9ERD7|TBB3_MOUSE	Tubb3	13	22	20000000	2.1			sp|P20029|GRP78_MOUSE	Hspa5	17	21	6100000	0.73			sp|Q99NB9|SF3B1_MOUSE
	sp|P62702|RS4X_MOUSE	Rps4x	12	17	6700000	0.58			sp|P43247|MSH2_MOUSE	Msh2	13	14	1800000	0.11			sp|Q03265|ATPA_MOUSE	Atp5a1	15	15	5000000	0.66			sp|Q9D0E1|HNRPM_MOUSE	Hnrnpm	14	16	2000000	0.22			sp|P62908|RS3_MOUSE	Rps3	13	15	6500000	0.69			sp|Q9D0E1|HNRPM_MOUSE	Hnrnpm	17	20	2500000	0.3			sp|P29341|PABP1_MOUSE
	sp|P80318|TCPG_MOUSE	Cct3	12	14	3500000	0.3			sp|P53395|ODB2_MOUSE	Dbt	12	18	5100000	0.29			sp|P10126|EF1A1_MOUSE	Eef1a1	14	25	29000000	3.88			sp|Q7TQH0|ATX2L_MOUSE	Atxn2l	14	16	1800000	0.2			sp|Q9JKF1|IQGA1_MOUSE	Iqgap1	13	14	500000	0.0522			sp|P38647|GRP75_MOUSE	Hspa9	16	21	2700000	0.32			sp|P10126|EF1A1_MOUSE
	sp|P20029|GRP78_MOUSE	Hspa5	12	13	23000000	2.03			sp|Q8VDM4|PSMD2_MOUSE	Psmd2	12	14	2200000	0.13			sp|P26039|TLN1_MOUSE	Tln1	14	16	600000	0.0799			sp|Q01853|TERA_MOUSE	Vcp	14	15	2200000	0.24			sp|P14148|RL7_MOUSE	Rpl7	13	13	3300000	0.34			sp|Q91V92|ACLY_MOUSE	Acly	16	20	2100000	0.25			sp|P38647|GRP75_MOUSE
	sp|Q91V92|ACLY_MOUSE	Acly	11	12	1200000	0.1			sp|Q8CGC7|SYEP_MOUSE	Eprs	12	13	1100000	0.063			sp|P11103|PARP1_MOUSE	Parp1	14	16	3100000	0.41			sp|P60710|ACTB_MOUSE	Actb	13	23	26000000	2.88			sp|P10126|EF1A1_MOUSE	Eef1a1	12	20	18000000	1.93			sp|P10126|EF1A1_MOUSE	Eef1a1	14	31	34000000	3.99			sp|P56480|ATPB_MOUSE
	sp|P11983|TCPA_MOUSE	Tcp1	11	12	3500000	0.31			sp|Q99MN9|PCCB_MOUSE	Pccb	12	13	3300000	0.19			sp|Q8VDJ3|VIGLN_MOUSE	Hdlbp	14	14	1200000	0.16			sp|Q9CZ44|NSF1C_MOUSE	Nsfl1c	13	17	7500000	0.82			sp|P11983|TCPA_MOUSE	Tcp1	12	14	2400000	0.25			sp|P42932|TCPQ_MOUSE	Cct8	14	16	4000000	0.48			sp|P17182|ENOA_MOUSE
	sp|Q9D0E1|HNRPM_MOUSE	Hnrnpm	11	12	1900000	0.16			sp|Q62318|TIF1B_MOUSE	Trim28	11	14	4400000	0.25			sp|P17182|ENOA_MOUSE	Eno1	13	15	3900000	0.51			sp|P80318|TCPG_MOUSE	Cct3	13	15	1800000	0.2			sp|Q9D0E1|HNRPM_MOUSE	Hnrnpm	12	14	1500000	0.16			sp|Q9D8E6|RL4_MOUSE	Rpl4	14	15	3600000	0.43			sp|Q03265|ATPA_MOUSE
	sp|O88685|PRS6A_MOUSE	Psmc3	11	12	12000000	1.08			sp|P56480|ATPB_MOUSE	Atp5b	11	13	1700000	0.1			sp|Q689Z5|SBNO1_MOUSE	Sbno1	13	14	930000	0.12			sp|Q689Z5|SBNO1_MOUSE	Sbno1	13	14	1000000	0.11			sp|O35129|PHB2_MOUSE	Phb2	12	13	4000000	0.42			sp|P29341|PABP1_MOUSE	Pabpc1	14	14	2200000	0.26			sp|P42932|TCPQ_MOUSE
	sp|O35129|PHB2_MOUSE	Phb2	11	12	5000000	0.44			sp|P11103|PARP1_MOUSE	Parp1	11	13	3400000	0.2			sp|P29341|PABP1_MOUSE	Pabpc1	13	14	2600000	0.34			sp|Q03265|ATPA_MOUSE	Atp5a1	13	14	5200000	0.57			sp|P60710|ACTB_MOUSE	Actb	11	17	24000000	2.51			sp|P60710|ACTB_MOUSE	Actb	13	28	37000000	4.35			sp|Q689Z5|SBNO1_MOUSE
	sp|Q61656|DDX5_MOUSE	Ddx5	11	12	2500000	0.22			sp|P62702|RS4X_MOUSE	Rps4x	11	13	4300000	0.25			sp|Q6ZPY7|KDM3B_MOUSE	Kdm3b	13	13	740000	0.0981			sp|P11983|TCPA_MOUSE	Tcp1	13	13	2300000	0.25			sp|P62702|RS4X_MOUSE	Rps4x	11	16	5900000	0.62			sp|Q9ERD7|TBB3_MOUSE	Tubb3	13	23	18000000	2.18			sp|P43247|MSH2_MOUSE
	sp|Q9D8E6|RL4_MOUSE	Rpl4	11	12	4700000	0.41			sp|Q62351|TFR1_MOUSE	Tfrc	11	12	1200000	0.0691			sp|P68369|TBA1A_MOUSE	Tuba1a	12	17	11000000	1.45			sp|P54276|MSH6_MOUSE	Msh6	13	13	980000	0.11			sp|P20029|GRP78_MOUSE	Hspa5	11	12	24000000	2.55			sp|P52480|KPYM_MOUSE	Pkm	13	14	1200000	0.14			sp|Q7TQH0|ATX2L_MOUSE
	sp|Q99MN9|PCCB_MOUSE	Pccb	11	11	3300000	0.29			sp|P54276|MSH6_MOUSE	Msh6	11	11	1200000	0.0677			sp|Q62318|TIF1B_MOUSE	Trim28	12	16	6000000	0.8			sp|Q62318|TIF1B_MOUSE	Trim28	12	18	9600000	1.05			sp|Q61881|MCM7_MOUSE	Mcm7	11	12	1300000	0.14			sp|P27546|MAP4_MOUSE	Map4	13	14	940000	0.11			sp|Q9JLV6|PNKP_MOUSE
	sp|P42932|TCPQ_MOUSE	Cct8	11	11	2200000	0.19			sp|Q9ERD7|TBB3_MOUSE	Tubb3	10	20	16000000	0.93			sp|Q9Z0U1|ZO2_MOUSE	Tjp2	12	15	1300000	0.17			sp|P68369|TBA1A_MOUSE	Tuba1a	12	17	11000000	1.21			sp|Q61656|DDX5_MOUSE	Ddx5	11	12	2000000	0.21			sp|Q9CWF2|TBB2B_MOUSE	Tubb2b	12	19	7000000	0.83			sp|P23116|EIF3A_MOUSE
	sp|P67778|PHB_MOUSE	Phb	10	12	4600000	0.4			sp|P27546|MAP4_MOUSE	Map4	10	11	640000	0.0373			sp|Q01853|TERA_MOUSE	Vcp	12	14	1600000	0.22			sp|P35700|PRDX1_MOUSE	Prdx1	12	17	9100000	1			sp|P97351|RS3A_MOUSE	Rps3a	10	20	4900000	0.51			sp|P80318|TCPG_MOUSE	Cct3	12	15	2400000	0.29			sp|Q9ERD7|TBB3_MOUSE
	sp|P35700|PRDX1_MOUSE	Prdx1	10	12	6400000	0.56			sp|Q6P4T2|U520_MOUSE	Snrnp200	10	11	430000	0.0248			sp|P43247|MSH2_MOUSE	Msh2	12	13	1100000	0.14			sp|P16381|DDX3L_MOUSE	D1Pas1	12	15	1600000	0.18			sp|Q62318|TIF1B_MOUSE	Trim28	10	16	5600000	0.59			sp|P56480|ATPB_MOUSE	Atp5b	12	15	1900000	0.22			sp|Q9CZ44|NSF1C_MOUSE
	sp|P16381|DDX3L_MOUSE	D1Pas1	10	11	1400000	0.12			sp|Q922D8|C1TC_MOUSE	Mthfd1	10	10	970000	0.0564			sp|P52480|KPYM_MOUSE	Pkm	12	13	1500000	0.2			sp|Q8BIW1|PRUN1_MOUSE	Prune1	12	14	2100000	0.23			sp|P17182|ENOA_MOUSE	Eno1	10	13	4200000	0.44			sp|O35129|PHB2_MOUSE	Phb2	12	14	3200000	0.39			sp|Q9WTM5|RUVB2_MOUSE
	sp|E9Q4Z2|ACACB_MOUSE	Acacb	10	11	2600000	0.23			sp|P16858|G3P_MOUSE	Gapdh	9	21	160000000	9.14			sp|Q9QZQ1|AFAD_MOUSE	Afdn	12	12	1000000	0.13			sp|Q9Z0U1|ZO2_MOUSE	Tjp2	12	13	2400000	0.26			sp|P80318|TCPG_MOUSE	Cct3	10	11	2600000	0.27			sp|P11983|TCPA_MOUSE	Tcp1	12	13	2500000	0.3			sp|P16381|DDX3L_MOUSE
	sp|P38647|GRP75_MOUSE	Hspa9	10	10	1800000	0.16			sp|P97351|RS3A_MOUSE	Rps3a	9	19	4700000	0.27			sp|Q9JHU4|DYHC1_MOUSE	Dync1h1	12	12	410000	0.0544			sp|Q91V92|ACLY_MOUSE	Acly	12	12	960000	0.1			sp|O88477|IF2B1_MOUSE	Igf2bp1	10	11	1600000	0.17			sp|P17182|ENOA_MOUSE	Eno1	12	13	4500000	0.53			sp|Q61881|MCM7_MOUSE
	sp|P52480|KPYM_MOUSE	Pkm	10	10	1200000	0.11			sp|Q61879|MYH10_MOUSE	Myh10	9	10	230000	0.0132			sp|P60710|ACTB_MOUSE	Actb	11	22	29000000	3.83			sp|Q9ERD7|TBB3_MOUSE	Tubb3	11	19	16000000	1.8			sp|P42932|TCPQ_MOUSE	Cct8	10	10	1400000	0.15			sp|Q61881|MCM7_MOUSE	Mcm7	12	13	1000000	0.12			sp|P26443|DHE3_MOUSE
	sp|P43247|MSH2_MOUSE	Msh2	10	10	2500000	0.22			sp|Q6ZQ08|CNOT1_MOUSE	Cnot1	9	10	430000	0.0248			sp|Q9ERD7|TBB3_MOUSE	Tubb3	11	19	16000000	2.18			sp|P80316|TCPE_MOUSE	Cct5	11	14	3400000	0.37			sp|Q8VDM4|PSMD2_MOUSE	Psmd2	10	10	580000	0.0612			sp|Q61656|DDX5_MOUSE	Ddx5	12	12	2200000	0.26			sp|P59328|WDHD1_MOUSE
	sp|P16858|G3P_MOUSE	Gapdh	9	20	96000000	8.37			sp|Q9JIK5|DDX21_MOUSE	Ddx21	9	9	770000	0.0449			sp|P56480|ATPB_MOUSE	Atp5b	11	14	3100000	0.41			sp|Q8K298|ANLN_MOUSE	Anln	11	14	930000	0.1			sp|P67778|PHB_MOUSE	Phb	10	10	4300000	0.45			sp|O88685|PRS6A_MOUSE	Psmc3	11	15	1700000	0.2			sp|Q91V92|ACLY_MOUSE
	sp|P97351|RS3A_MOUSE	Rps3a	9	14	6600000	0.58			sp|Q11011|PSA_MOUSE	Npepps	9	9	1100000	0.0647			sp|P62908|RS3_MOUSE	Rps3	11	14	3200000	0.42			sp|Q60598|SRC8_MOUSE	Cttn	11	14	2800000	0.31			sp|Q8CIE6|COPA_MOUSE	Copa	10	10	470000	0.0492			sp|P16381|DDX3L_MOUSE	D1Pas1	11	13	940000	0.11			sp|Q62318|TIF1B_MOUSE
	sp|Q62318|TIF1B_MOUSE	Trim28	9	12	4300000	0.38			sp|Q68FL6|SYMC_MOUSE	Mars	9	9	570000	0.0333			sp|Q9D0E1|HNRPM_MOUSE	Hnrnpm	11	13	1600000	0.22			sp|Q3U0V1|FUBP2_MOUSE	Khsrp	11	13	2300000	0.25			sp|Q11011|PSA_MOUSE	Npepps	10	10	440000	0.0462			sp|Q9JIK5|DDX21_MOUSE	Ddx21	11	13	660000	0.0789			sp|Q60598|SRC8_MOUSE
	sp|Q61881|MCM7_MOUSE	Mcm7	9	12	1000000	0.0905			sp|Q9D8E6|RL4_MOUSE	Rpl4	8	20	2400000	0.14			sp|P16381|DDX3L_MOUSE	D1Pas1	11	12	1200000	0.16			sp|P62908|RS3_MOUSE	Rps3	11	13	3800000	0.41			sp|P23116|EIF3A_MOUSE	Eif3a	10	10	510000	0.0534			sp|Q8BMS1|ECHA_MOUSE	Hadha	11	11	660000	0.0791			sp|Q9JLQ0|CD2AP_MOUSE
	sp|O88477|IF2B1_MOUSE	Igf2bp1	9	10	1600000	0.14			sp|P35700|PRDX1_MOUSE	Prdx1	8	11	5500000	0.32			sp|Q61881|MCM7_MOUSE	Mcm7	11	12	740000	0.0976			sp|P63038|CH60_MOUSE	Hspd1	11	13	1900000	0.21			sp|P35700|PRDX1_MOUSE	Prdx1	9	12	7700000	0.81			sp|Q8VEK3|HNRPU_MOUSE	Hnrnpu	11	11	1600000	0.19			sp|Q922D8|C1TC_MOUSE
	sp|Q9EPU0|RENT1_MOUSE	Upf1	9	10	590000	0.0513			sp|P37913|DNLI1_MOUSE	Lig1	8	10	500000	0.029			sp|Q6ZQ08|CNOT1_MOUSE	Cnot1	11	11	660000	0.087			sp|Q9WTM5|RUVB2_MOUSE	Ruvbl2	11	12	2400000	0.27			sp|Q9QXX4|CMC2_MOUSE	Slc25a13	9	11	610000	0.064			sp|P07901|HS90A_MOUSE	Hsp90aa1	11	11	2700000	0.32			sp|Q920B9|SP16H_MOUSE
	sp|P62270|RS18_MOUSE	Rps18	8	10	6300000	0.55			sp|Q8VEK3|HNRPU_MOUSE	Hnrnpu	8	10	3700000	0.21			sp|Q99P72|RTN4_MOUSE	Rtn4	11	11	740000	0.0984			sp|P52480|KPYM_MOUSE	Pkm	11	12	1500000	0.16			sp|Q922D8|C1TC_MOUSE	Mthfd1	9	11	780000	0.0821			sp|P43247|MSH2_MOUSE	Msh2	11	11	530000	0.0631			sp|O88685|PRS6A_MOUSE
	sp|P14131|RS16_MOUSE	Rps16	8	10	12000000	1.04			sp|P17182|ENOA_MOUSE	Eno1	8	9	6500000	0.38			sp|P80318|TCPG_MOUSE	Cct3	11	11	1400000	0.18			sp|Q810A7|DDX42_MOUSE	Ddx42	11	11	1600000	0.17			sp|P16381|DDX3L_MOUSE	D1Pas1	9	10	830000	0.0877			sp|Q62318|TIF1B_MOUSE	Trim28	10	14	4800000	0.57			sp|P52480|KPYM_MOUSE
	sp|P14869|RLA0_MOUSE	Rplp0	8	9	3600000	0.31			sp|P68369|TBA1A_MOUSE	Tuba1a	8	9	4900000	0.29			sp|P16858|G3P_MOUSE	Gapdh	10	19	33000000	4.31			sp|Q8CDG3|VCIP1_MOUSE	Vcpip1	10	13	610000	0.0672			sp|P43247|MSH2_MOUSE	Msh2	9	9	1800000	0.19			sp|P14869|RLA0_MOUSE	Rplp0	10	12	2600000	0.31			sp|Q61029|LAP2B_MOUSE
	sp|P80315|TCPD_MOUSE	Cct4	8	9	500000	0.0439			sp|O08528|HXK2_MOUSE	Hk2	8	9	580000	0.0338			sp|P80316|TCPE_MOUSE	Cct5	10	12	2100000	0.28			sp|P49718|MCM5_MOUSE	Mcm5	10	13	1100000	0.12			sp|P16125|LDHB_MOUSE	Ldhb	9	9	1300000	0.13			sp|Q8BMK4|CKAP4_MOUSE	Ckap4	10	11	520000	0.0621			sp|P80316|TCPE_MOUSE
	sp|Q8VDM4|PSMD2_MOUSE	Psmd2	8	9	870000	0.0756			sp|Q8CG48|SMC2_MOUSE	Smc2	8	9	410000	0.0242			sp|Q9CZ44|NSF1C_MOUSE	Nsfl1c	10	11	4000000	0.53			sp|Q80X50|UBP2L_MOUSE	Ubap2l	10	12	1500000	0.16			sp|P54276|MSH6_MOUSE	Msh6	9	9	450000	0.0474			sp|P63038|CH60_MOUSE	Hspd1	10	11	1100000	0.13			sp|P80318|TCPG_MOUSE
	sp|Q8BJW6|EIF2A_MOUSE	Eif2a	8	9	670000	0.0581			sp|O88685|PRS6A_MOUSE	Psmc3	8	9	6600000	0.39			sp|Q9WTM5|RUVB2_MOUSE	Ruvbl2	10	11	1500000	0.2			sp|P17182|ENOA_MOUSE	Eno1	10	12	3100000	0.34			sp|Q8VEK3|HNRPU_MOUSE	Hnrnpu	9	9	2500000	0.26			sp|P80315|TCPD_MOUSE	Cct4	10	11	510000	0.061			sp|Q61316|HSP74_MOUSE
	sp|Q9QXX4|CMC2_MOUSE	Slc25a13	8	9	560000	0.0488			sp|Q91VR2|ATPG_MOUSE	Atp5c1	8	9	1400000	0.0833			sp|P54276|MSH6_MOUSE	Msh6	10	11	940000	0.12			sp|Q61881|MCM7_MOUSE	Mcm7	10	12	1000000	0.11			sp|P11440|CDK1_MOUSE	Cdk1	9	9	600000	0.0627			sp|P54276|MSH6_MOUSE	Msh6	10	10	320000	0.0378			sp|P62908|RS3_MOUSE
	sp|P46471|PRS7_MOUSE	Psmc2	8	9	900000	0.0784			sp|Q8JZQ9|EIF3B_MOUSE	Eif3b	8	9	1900000	0.11			sp|P63038|CH60_MOUSE	Hspd1	10	11	1400000	0.19			sp|Q9EQ28|DPOD3_MOUSE	Pold3	10	12	3000000	0.33			sp|P16858|G3P_MOUSE	Gapdh	8	18	77000000	8.04			sp|Q8CIE6|COPA_MOUSE	Copa	10	10	1100000	0.13			sp|Q8CGC7|SYEP_MOUSE
	sp|P12970|RL7A_MOUSE	Rpl7a	8	9	4600000	0.4			sp|P27612|PLAP_MOUSE	Plaa	8	8	290000	0.0169			sp|P35700|PRDX1_MOUSE	Prdx1	10	11	5900000	0.78			sp|P14148|RL7_MOUSE	Rpl7	10	12	1200000	0.13			sp|P68369|TBA1A_MOUSE	Tuba1a	8	14	9900000	1.04			sp|P68369|TBA1A_MOUSE	Tuba1a	9	27	22000000	2.65			sp|Q9D0E1|HNRPM_MOUSE
	sp|P47911|RL6_MOUSE	Rpl6	8	9	6700000	0.58			sp|P97310|MCM2_MOUSE	Mcm2	8	8	770000	0.045			sp|Q9EQ28|DPOD3_MOUSE	Pold3	10	11	1600000	0.21			sp|P70168|IMB1_MOUSE	Kpnb1	10	11	1300000	0.14			sp|Q9D8E6|RL4_MOUSE	Rpl4	8	11	2300000	0.25			sp|P62908|RS3_MOUSE	Rps3	9	12	4800000	0.57			sp|Q3U0V1|FUBP2_MOUSE
	sp|Q9D8N0|EF1G_MOUSE	Eef1g	8	8	1400000	0.12			sp|Q8VDD5|MYH9_MOUSE	Myh9	8	8	410000	0.0238			sp|Q8CGC7|SYEP_MOUSE	Eprs	10	10	590000	0.0776			sp|Q922D8|C1TC_MOUSE	Mthfd1	10	11	730000	0.0795			sp|Q8CGC7|SYEP_MOUSE	Eprs	8	10	550000	0.058			sp|Q3U0V1|FUBP2_MOUSE	Khsrp	9	11	1400000	0.17			sp|Q62448|IF4G2_MOUSE
	sp|O08528|HXK2_MOUSE	Hk2	8	8	840000	0.0738			sp|Q8CIE6|COPA_MOUSE	Copa	8	8	1000000	0.0603			sp|B2RQC6|PYR1_MOUSE	Cad	10	10	460000	0.0613			sp|P59328|WDHD1_MOUSE	Wdhd1	10	11	890000	0.0973			sp|O88685|PRS6A_MOUSE	Psmc3	8	9	7400000	0.78			sp|Q922D8|C1TC_MOUSE	Mthfd1	9	10	650000	0.0774			sp|P60710|ACTB_MOUSE
	sp|P63038|CH60_MOUSE	Hspd1	8	8	500000	0.0441			sp|Q9D8N0|EF1G_MOUSE	Eef1g	8	8	890000	0.0516			sp|Q8JZQ9|EIF3B_MOUSE	Eif3b	10	10	1200000	0.16			sp|Q8JZQ9|EIF3B_MOUSE	Eif3b	10	11	2900000	0.32			sp|P52480|KPYM_MOUSE	Pkm	8	9	690000	0.0721			sp|Q8BTM8|FLNA_MOUSE	Flna	9	10	380000	0.0453			sp|P68369|TBA1A_MOUSE
	sp|Q11011|PSA_MOUSE	Npepps	8	8	310000	0.0274			sp|P07901|HS90A_MOUSE	Hsp90aa1	8	8	2700000	0.16			sp|P39447|ZO1_MOUSE	Tjp1	10	10	830000	0.11			sp|Q62448|IF4G2_MOUSE	Eif4g2	10	11	760000	0.0828			sp|P62270|RS18_MOUSE	Rps18	8	9	5500000	0.57			sp|Q8JZQ9|EIF3B_MOUSE	Eif3b	9	10	1100000	0.14			sp|P16858|G3P_MOUSE
	sp|P68369|TBA1A_MOUSE	Tuba1a	7	12	7500000	0.65			sp|P46471|PRS7_MOUSE	Psmc2	8	8	840000	0.0488			sp|Q3TLH4|PRC2C_MOUSE	Prrc2c	10	10	540000	0.0716			sp|P46061|RAGP1_MOUSE	Rangap1	10	10	840000	0.0925			sp|P97310|MCM2_MOUSE	Mcm2	8	8	660000	0.0697			sp|P49718|MCM5_MOUSE	Mcm5	9	10	690000	0.0815			sp|Q9CY58|PAIRB_MOUSE
	sp|Q9CWF2|TBB2B_MOUSE	Tubb2b	7	10	5400000	0.47			sp|Q9JKF1|IQGA1_MOUSE	Iqgap1	8	8	480000	0.0282			sp|P49718|MCM5_MOUSE	Mcm5	9	10	810000	0.11			sp|P16858|G3P_MOUSE	Gapdh	9	17	35000000	3.83			sp|Q9JIK5|DDX21_MOUSE	Ddx21	8	8	740000	0.0776			sp|Q99NB9|SF3B1_MOUSE	Sf3b1	9	10	420000	0.0497			sp|P35700|PRDX1_MOUSE
	sp|P62918|RL8_MOUSE	Rpl8	7	10	5000000	0.44			sp|P11440|CDK1_MOUSE	Cdk1	8	8	730000	0.0427			sp|Q61656|DDX5_MOUSE	Ddx5	9	10	2000000	0.26			sp|P62702|RS4X_MOUSE	Rps4x	9	12	2100000	0.23			sp|P43277|H13_MOUSE	Hist1h1d	8	8	1600000	0.17			sp|Q9WTQ5|AKA12_MOUSE	Akap12	9	10	390000	0.0469			sp|Q61656|DDX5_MOUSE
	sp|P62196|PRS8_MOUSE	Psmc5	7	8	750000	0.0657			sp|Q8BJ71|NUP93_MOUSE	Nup93	8	8	560000	0.0327			sp|Q91V92|ACLY_MOUSE	Acly	9	9	580000	0.0763			sp|P27612|PLAP_MOUSE	Plaa	9	10	700000	0.0764			sp|Q91YQ5|RPN1_MOUSE	Rpn1	8	8	600000	0.0632			sp|P47911|RL6_MOUSE	Rpl6	9	10	3800000	0.45			sp|Q61033|LAP2A_MOUSE
	sp|P61979|HNRPK_MOUSE	Hnrnpk	7	8	870000	0.0757			sp|Q6ZWN5|RS9_MOUSE	Rps9	8	8	3100000	0.18			sp|Q9WTQ5|AKA12_MOUSE	Akap12	9	9	670000	0.0887			sp|P56480|ATPB_MOUSE	Atp5b	9	10	1300000	0.14			sp|P07901|HS90A_MOUSE	Hsp90aa1	8	8	1400000	0.15			sp|O88477|IF2B1_MOUSE	Igf2bp1	9	9	1000000	0.12			sp|P63038|CH60_MOUSE
	sp|Q3UEB3|PUF60_MOUSE	Puf60	7	8	380000	0.0331			sp|Q9EPU0|RENT1_MOUSE	Upf1	8	8	480000	0.0279			sp|Q8BHK9|ERC6L_MOUSE	Ercc6l	9	9	63000000	8.31			sp|Q3UHJ0|AAK1_MOUSE	Aak1	9	10	600000	0.0652			sp|P25444|RS2_MOUSE	Rps2	8	8	3300000	0.34			sp|P46471|PRS7_MOUSE	Psmc2	9	9	440000	0.0522			sp|Q8R1B4|EIF3C_MOUSE
	sp|Q6ZWN5|RS9_MOUSE	Rps9	7	8	4000000	0.35			sp|P47911|RL6_MOUSE	Rpl6	8	8	3300000	0.19			sp|Q61029|LAP2B_MOUSE	Tmpo	9	9	1300000	0.17			sp|Q99NB9|SF3B1_MOUSE	Sf3b1	9	10	590000	0.0646			sp|P47963|RL13_MOUSE	Rpl13	7	10	7900000	0.83			sp|A2AGT5|CKAP5_MOUSE	Ckap5	9	9	270000	0.0316			sp|O08528|HXK2_MOUSE
	sp|P16460|ASSY_MOUSE	Ass1	7	8	1300000	0.11			sp|P17918|PCNA_MOUSE	Pcna	7	11	2300000	0.14			sp|A2AGT5|CKAP5_MOUSE	Ckap5	9	9	290000	0.0384			sp|Q9CSH3|RRP44_MOUSE	Dis3	9	10	450000	0.0488			sp|Q9CZX8|RS19_MOUSE	Rps19	7	10	4200000	0.44			sp|P61222|ABCE1_MOUSE	Abce1	9	9	1600000	0.19			sp|P62702|RS4X_MOUSE
	sp|Q8BMS1|ECHA_MOUSE	Hadha	7	7	400000	0.0348			sp|Q3TXU5|DHYS_MOUSE	Dhps	7	10	6700000	0.39			sp|Q6P4S8|INT1_MOUSE	Ints1	9	9	630000	0.084			sp|Q9JLQ0|CD2AP_MOUSE	Cd2ap	9	10	1100000	0.12			sp|Q9CQN1|TRAP1_MOUSE	Trap1	7	8	350000	0.0365			sp|P37913|DNLI1_MOUSE	Lig1	9	9	340000	0.0402			sp|O88477|IF2B1_MOUSE
	sp|P27612|PLAP_MOUSE	Plaa	7	7	310000	0.0269			sp|P62301|RS13_MOUSE	Rps13	7	10	3000000	0.17			sp|O08528|HXK2_MOUSE	Hk2	9	9	510000	0.068			sp|P07901|HS90A_MOUSE	Hsp90aa1	9	9	1600000	0.17			sp|Q6A068|CDC5L_MOUSE	Cdc5l	7	8	690000	0.0722			sp|P16460|ASSY_MOUSE	Ass1	9	9	5200000	0.62			sp|P49718|MCM5_MOUSE
	sp|Q9WTM5|RUVB2_MOUSE	Ruvbl2	7	7	320000	0.0282			sp|P19253|RL13A_MOUSE	Rpl13a	7	10	4000000	0.23			sp|Q9CWF2|TBB2B_MOUSE	Tubb2b	8	10	3200000	0.42			sp|P60122|RUVB1_MOUSE	Ruvbl1	9	9	570000	0.0621			sp|P47911|RL6_MOUSE	Rpl6	7	8	4200000	0.44			sp|P16858|G3P_MOUSE	Gapdh	8	20	65000000	7.78			sp|Q8CIE6|COPA_MOUSE
	sp|P97310|MCM2_MOUSE	Mcm2	7	7	520000	0.0458			sp|Q8R080|GTSE1_MOUSE	Gtse1	7	8	240000	0.0141			sp|P27612|PLAP_MOUSE	Plaa	8	9	410000	0.0542			sp|P26443|DHE3_MOUSE	Glud1	9	9	770000	0.0849			sp|P19253|RL13A_MOUSE	Rpl13a	7	8	3600000	0.38			sp|Q8BWT1|THIM_MOUSE	Acaa2	8	10	270000	0.0317			sp|O08810|U5S1_MOUSE
	sp|Q91YQ5|RPN1_MOUSE	Rpn1	7	7	380000	0.0329			sp|P62270|RS18_MOUSE	Rps18	7	8	4900000	0.28			sp|Q8K298|ANLN_MOUSE	Anln	8	9	460000	0.0605			sp|Q61656|DDX5_MOUSE	Ddx5	9	9	2300000	0.25			sp|P16460|ASSY_MOUSE	Ass1	7	8	940000	0.099			sp|Q3UEB3|PUF60_MOUSE	Puf60	8	10	740000	0.0882			tr|Q921K2|Q921K2_MOUSE
	sp|P25206|MCM3_MOUSE	Mcm3	7	7	520000	0.0453			sp|P62751|RL23A_MOUSE	Rpl23a	7	8	3500000	0.21			sp|P14148|RL7_MOUSE	Rpl7	8	9	1100000	0.14			sp|Q9DBG5|PLIN3_MOUSE	Plin3	8	11	2500000	0.27			sp|Q8BMS1|ECHA_MOUSE	Hadha	7	7	370000	0.039			sp|P62192|PRS4_MOUSE	Psmc1	8	9	1100000	0.13			sp|Q9DBG5|PLIN3_MOUSE
	sp|P49718|MCM5_MOUSE	Mcm5	7	7	500000	0.0439			sp|P20029|GRP78_MOUSE	Hspa5	7	7	14000000	0.81			sp|Q8CDN6|TXNL1_MOUSE	Txnl1	8	8	2500000	0.33			sp|Q3UEB3|PUF60_MOUSE	Puf60	8	11	600000	0.0652			sp|P25206|MCM3_MOUSE	Mcm3	7	7	590000	0.062			sp|Q9Z1Q9|SYVC_MOUSE	Vars	8	8	410000	0.049			sp|Q8BIW1|PRUN1_MOUSE
	tr|Q8BML9|Q8BML9_MOUSE	Qars	7	7	280000	0.0246			sp|Q61881|MCM7_MOUSE	Mcm7	7	7	530000	0.0307			sp|Q80X50|UBP2L_MOUSE	Ubap2l	8	8	1200000	0.16			sp|Q8CDN6|TXNL1_MOUSE	Txnl1	8	10	3300000	0.36			sp|O08528|HXK2_MOUSE	Hk2	7	7	900000	0.095			sp|Q8CG48|SMC2_MOUSE	Smc2	8	8	360000	0.0428			sp|Q62419|SH3G1_MOUSE
	sp|P25444|RS2_MOUSE	Rps2	7	7	3100000	0.27			tr|D4AFX7|D4AFX7_MOUSE	Dnajc13	7	7	190000	0.0111			sp|Q7TQH0|ATX2L_MOUSE	Atxn2l	8	8	1200000	0.16			sp|P97855|G3BP1_MOUSE	G3bp1	8	10	1400000	0.15			sp|Q6P4T2|U520_MOUSE	Snrnp200	7	7	510000	0.0538			sp|Q8CGC7|SYEP_MOUSE	Eprs	8	8	500000	0.0594			sp|O88844|IDHC_MOUSE
	sp|P06151|LDHA_MOUSE	Ldha	7	7	2100000	0.18			sp|Q8BTM8|FLNA_MOUSE	Flna	7	7	200000	0.0117			sp|P61979|HNRPK_MOUSE	Hnrnpk	8	8	990000	0.13			sp|O08528|HXK2_MOUSE	Hk2	8	10	520000	0.0569			sp|P63038|CH60_MOUSE	Hspd1	7	7	500000	0.0522			sp|P97310|MCM2_MOUSE	Mcm2	8	8	670000	0.0802			sp|Q60864|STIP1_MOUSE
	sp|Q9CZX8|RS19_MOUSE	Rps19	6	9	4700000	0.41			sp|P25444|RS2_MOUSE	Rps2	7	7	3500000	0.2			sp|Q61316|HSP74_MOUSE	Hspa4	8	8	510000	0.0676			sp|Q587J6|LITD1_MOUSE	L1td1	8	9	930000	0.1			sp|P14685|PSMD3_MOUSE	Psmd3	7	7	370000	0.0393			sp|P25206|MCM3_MOUSE	Mcm3	8	8	500000	0.0594			sp|Q08943|SSRP1_MOUSE
	sp|P47963|RL13_MOUSE	Rpl13	6	8	7300000	0.64			sp|Q61191|HCFC1_MOUSE	Hcfc1	7	7	370000	0.0215			sp|Q99NB9|SF3B1_MOUSE	Sf3b1	8	8	590000	0.0779			sp|P97310|MCM2_MOUSE	Mcm2	8	9	770000	0.0843			sp|Q91VR2|ATPG_MOUSE	Atp5c1	7	7	1300000	0.14			sp|Q8CAQ8|MIC60_MOUSE	Immt	8	8	400000	0.0473			sp|Q6NV83|SR140_MOUSE
	sp|P19253|RL13A_MOUSE	Rpl13a	6	8	3900000	0.34			sp|P67778|PHB_MOUSE	Phb	7	7	3400000	0.2			sp|Q7TPM1|PRC2B_MOUSE	Prrc2b	8	8	280000	0.0365			sp|Q8VEK3|HNRPU_MOUSE	Hnrnpu	8	9	1100000	0.12			sp|Q8BJW6|EIF2A_MOUSE	Eif2a	7	7	500000	0.0529			sp|Q9D8N0|EF1G_MOUSE	Eef1g	8	8	1100000	0.13			sp|Q8VDM4|PSMD2_MOUSE
	sp|Q3TXU5|DHYS_MOUSE	Dhps	6	7	2200000	0.19			sp|Q9JHU4|DYHC1_MOUSE	Dync1h1	7	7	210000	0.0124			sp|Q587J6|LITD1_MOUSE	L1td1	8	8	650000	0.0865			sp|Q8CGC7|SYEP_MOUSE	Eprs	8	9	600000	0.0659			sp|Q6ZWN5|RS9_MOUSE	Rps9	7	7	3700000	0.39			sp|Q6P4T2|U520_MOUSE	Snrnp200	8	8	230000	0.0271			sp|O35685|NUDC_MOUSE
	sp|Q6ZWX6|IF2A_MOUSE	Eif2s1	6	7	1100000	0.0998			sp|Q9CZX8|RS19_MOUSE	Rps19	6	9	2500000	0.15			sp|Q80U93|NU214_MOUSE	Nup214	8	8	400000	0.0535			sp|Q9QXX4|CMC2_MOUSE	Slc25a13	8	9	320000	0.035			sp|Q68FD5|CLH1_MOUSE	Cltc	7	7	300000	0.0318			sp|P26443|DHE3_MOUSE	Glud1	8	8	390000	0.0461			sp|P11983|TCPA_MOUSE
	sp|P57776|EF1D_MOUSE	Eef1d	6	7	1700000	0.15			sp|P62264|RS14_MOUSE	Rps14	6	8	8300000	0.48			sp|Q8BMS1|ECHA_MOUSE	Hadha	8	8	290000	0.0389			sp|Q61024|ASNS_MOUSE	Asns	8	9	760000	0.0831			sp|O70133|DHX9_MOUSE	Dhx9	7	7	230000	0.024			sp|Q6NZJ6|IF4G1_MOUSE	Eif4g1	8	8	310000	0.037			sp|Q3UHJ0|AAK1_MOUSE
	sp|P62264|RS14_MOUSE	Rps14	6	7	9500000	0.83			sp|Q99LC5|ETFA_MOUSE	Etfa	6	7	480000	0.0278			sp|Q60598|SRC8_MOUSE	Cttn	8	8	1400000	0.18			sp|O88685|PRS6A_MOUSE	Psmc3	8	9	8400000	0.92			sp|Q9EPU0|RENT1_MOUSE	Upf1	7	7	290000	0.0302			sp|Q61029|LAP2B_MOUSE	Tmpo	7	9	790000	0.094			sp|Q9Z1Q9|SYVC_MOUSE
	sp|Q8VEK3|HNRPU_MOUSE	Hnrnpu	6	7	1700000	0.15			sp|P16125|LDHB_MOUSE	Ldhb	6	7	820000	0.0476			sp|Q9JIK5|DDX21_MOUSE	Ddx21	8	8	480000	0.0636			sp|P37913|DNLI1_MOUSE	Lig1	8	9	530000	0.0584			sp|Q9JHU9|INO1_MOUSE	Isyna1	7	7	470000	0.0495			sp|A2AN08|UBR4_MOUSE	Ubr4	7	8	130000	0.0158			sp|P07901|HS90A_MOUSE
	tr|Q3TFD0|Q3TFD0_MOUSE	Shmt2	6	7	560000	0.0486			sp|Q01853|TERA_MOUSE	Vcp	6	7	310000	0.0179			sp|Q8VDM4|PSMD2_MOUSE	Psmd2	8	8	550000	0.0731			sp|Q61699|HS105_MOUSE	Hsph1	8	9	640000	0.0704			sp|Q9CWF2|TBB2B_MOUSE	Tubb2b	6	9	3100000	0.33			sp|Q9ERU9|RBP2_MOUSE	Ranbp2	7	8	290000	0.0351			sp|P46471|PRS7_MOUSE
	sp|Q91VR2|ATPG_MOUSE	Atp5c1	6	7	1100000	0.0991			sp|O88532|ZFR_MOUSE	Zfr	6	7	280000	0.0164			sp|Q8BTI8|SRRM2_MOUSE	Srrm2	8	8	530000	0.0701			sp|P97351|RS3A_MOUSE	Rps3a	8	9	2400000	0.26			sp|Q8K3F7|TDH_MOUSE	Tdh	6	9	990000	0.1			sp|Q8BJW6|EIF2A_MOUSE	Eif2a	7	8	1000000	0.12			sp|Q8VEK3|HNRPU_MOUSE
	sp|Q8BJ71|NUP93_MOUSE	Nup93	6	7	310000	0.027			sp|Q91ZA3|PCCA_MOUSE	Pcca	6	7	320000	0.0186			sp|Q3U0V1|FUBP2_MOUSE	Khsrp	7	10	1300000	0.17			sp|Q8BMS1|ECHA_MOUSE	Hadha	8	8	440000	0.0479			sp|P62918|RL8_MOUSE	Rpl8	6	9	3900000	0.41			sp|Q9QXX4|CMC2_MOUSE	Slc25a13	7	8	360000	0.0424			tr|Q3UJB0|Q3UJB0_MOUSE
	sp|O88844|IDHC_MOUSE	Idh1	6	7	570000	0.0496			sp|P62242|RS8_MOUSE	Rps8	6	7	3100000	0.18			sp|P97351|RS3A_MOUSE	Rps3a	7	10	1900000	0.25			sp|Q61316|HSP74_MOUSE	Hspa4	8	8	690000	0.0757			sp|P62264|RS14_MOUSE	Rps14	6	8	8400000	0.88			sp|E9Q555|RN213_MOUSE	Rnf213	7	8	410000	0.0489			sp|Q5SW19|CLU_MOUSE
	sp|Q68FL6|SYMC_MOUSE	Mars	6	7	280000	0.0248			sp|Q8CG47|SMC4_MOUSE	Smc4	6	7	380000	0.0223			sp|Q9DBG5|PLIN3_MOUSE	Plin3	7	9	1700000	0.23			sp|Q8R1B4|EIF3C_MOUSE	Eif3c	8	8	660000	0.0721			sp|P62751|RL23A_MOUSE	Rpl23a	6	8	5100000	0.54			sp|Q8VDM4|PSMD2_MOUSE	Psmd2	7	8	440000	0.0526			sp|O70133|DHX9_MOUSE
	sp|Q9DB77|QCR2_MOUSE	Uqcrc2	6	6	630000	0.0553			sp|P12970|RL7A_MOUSE	Rpl7a	6	7	3500000	0.2			sp|P67778|PHB_MOUSE	Phb	7	9	1100000	0.15			sp|Q62311|TAF6_MOUSE	Taf6	8	8	420000	0.0462			sp|P62301|RS13_MOUSE	Rps13	6	8	4200000	0.44			sp|Q8BK67|RCC2_MOUSE	Rcc2	7	8	1100000	0.13			sp|Q91ZA3|PCCA_MOUSE
	sp|Q8R080|GTSE1_MOUSE	Gtse1	6	6	160000	0.0144			sp|P47963|RL13_MOUSE	Rpl13	6	7	5300000	0.31			sp|Q922D8|C1TC_MOUSE	Mthfd1	7	8	580000	0.0765			sp|Q61029|LAP2B_MOUSE	Tmpo	8	8	670000	0.0739			sp|Q99LC5|ETFA_MOUSE	Etfa	6	7	350000	0.0371			sp|P62196|PRS8_MOUSE	Psmc5	7	7	300000	0.0362			sp|Q91VX2|UBAP2_MOUSE
	sp|P16125|LDHB_MOUSE	Ldhb	6	6	480000	0.0415			sp|P14131|RS16_MOUSE	Rps16	6	7	7400000	0.43			sp|Q3UJB9|EDC4_MOUSE	Edc4	7	8	500000	0.0668			sp|Q91ZA3|PCCA_MOUSE	Pcca	8	8	480000	0.0531			sp|P62196|PRS8_MOUSE	Psmc5	6	7	380000	0.0403			sp|Q91YQ5|RPN1_MOUSE	Rpn1	7	7	480000	0.0575			sp|Q9CWF2|TBB2B_MOUSE
	sp|Q501J6|DDX17_MOUSE	Ddx17	6	6	950000	0.0826			sp|P48962|ADT1_MOUSE	Slc25a4	6	7	1200000	0.0713			sp|P70168|IMB1_MOUSE	Kpnb1	7	8	610000	0.0812			sp|P67778|PHB_MOUSE	Phb	8	8	1100000	0.12			sp|P53026|RL10A_MOUSE	Rpl10a	6	7	4500000	0.48			sp|A2AQ25|SKT_MOUSE	Skt	7	7	290000	0.0345			sp|Q8CDN6|TXNL1_MOUSE
	sp|Q9D0I9|SYRC_MOUSE	Rars	6	6	880000	0.0766			tr|E9Q616|E9Q616_MOUSE	Ahnak	6	7	2000000	0.12			sp|Q6NZJ6|IF4G1_MOUSE	Eif4g1	7	8	560000	0.0747			sp|Q9JIK5|DDX21_MOUSE	Ddx21	8	8	430000	0.0472			sp|P14869|RLA0_MOUSE	Rplp0	6	6	2200000	0.23			sp|Q68FD5|CLH1_MOUSE	Cltc	7	7	300000	0.0359			sp|P70168|IMB1_MOUSE
	sp|Q922D8|C1TC_MOUSE	Mthfd1	6	6	410000	0.0356			sp|Q6ZWX6|IF2A_MOUSE	Eif2s1	6	7	650000	0.0377			sp|A2AQ25|SKT_MOUSE	Skt	7	8	210000	0.0278			sp|Q9QYJ3|DNJB1_MOUSE	Dnajb1	8	8	1500000	0.16			sp|P80315|TCPD_MOUSE	Cct4	6	6	250000	0.0265			sp|O08528|HXK2_MOUSE	Hk2	7	7	260000	0.0306			sp|P67778|PHB_MOUSE
	sp|P14685|PSMD3_MOUSE	Psmd3	6	6	490000	0.0427			sp|Q60838|DVL2_MOUSE	Dvl2	6	7	440000	0.0256			sp|P14869|RLA0_MOUSE	Rplp0	7	8	1500000	0.2			sp|Q9D2R0|AACS_MOUSE	Aacs	8	8	460000	0.0506			sp|Q61316|HSP74_MOUSE	Hspa4	6	6	420000	0.0445			sp|A2A432|CUL4B_MOUSE	Cul4b	7	7	470000	0.0558			sp|Q61024|ASNS_MOUSE
	sp|P61222|ABCE1_MOUSE	Abce1	6	6	990000	0.0866			sp|Q8VDN2|AT1A1_MOUSE	Atp1a1	6	6	370000	0.0218			sp|E9Q4Z2|ACACB_MOUSE	Acacb	7	8	620000	0.0825			sp|Q9CWF2|TBB2B_MOUSE	Tubb2b	7	11	3700000	0.41			sp|Q8CAQ8|MIC60_MOUSE	Immt	6	6	190000	0.02			sp|P16125|LDHB_MOUSE	Ldhb	7	7	720000	0.0851			sp|Q9EPU0|RENT1_MOUSE
	sp|P43277|H13_MOUSE	Hist1h1d	6	6	2200000	0.19			sp|Q9DB77|QCR2_MOUSE	Uqcrc2	6	6	610000	0.0356			sp|Q6P4T2|U520_MOUSE	Snrnp200	7	8	300000	0.0395			sp|Q91VX2|UBAP2_MOUSE	Ubap2	7	10	860000	0.0947			sp|P12970|RL7A_MOUSE	Rpl7a	6	6	3300000	0.35			sp|P14148|RL7_MOUSE	Rpl7	7	7	670000	0.0793			sp|Q9EQ28|DPOD3_MOUSE
	sp|Q9JIK5|DDX21_MOUSE	Ddx21	6	6	490000	0.0427			sp|Q61316|HSP74_MOUSE	Hspa4	6	6	630000	0.0366			sp|O35286|DHX15_MOUSE	Dhx15	7	8	340000	0.0449			sp|P61979|HNRPK_MOUSE	Hnrnpk	7	10	1700000	0.18			sp|Q9D8N0|EF1G_MOUSE	Eef1g	6	6	680000	0.0717			sp|P12970|RL7A_MOUSE	Rpl7a	7	7	1800000	0.21			sp|Q8CDG3|VCIP1_MOUSE
	sp|Q8BFR5|EFTU_MOUSE	Tufm	6	6	780000	0.0678			sp|Q9WTM5|RUVB2_MOUSE	Ruvbl2	6	6	300000	0.0175			sp|Q9JLQ0|CD2AP_MOUSE	Cd2ap	7	8	550000	0.0731			sp|Q6P9R4|ARHGI_MOUSE	Arhgef18	7	9	500000	0.0548			sp|Q8CG48|SMC2_MOUSE	Smc2	6	6	240000	0.0251			sp|P11276|FINC_MOUSE	Fn1	7	7	110000	0.0132			sp|P25206|MCM3_MOUSE
	sp|Q6A068|CDC5L_MOUSE	Cdc5l	6	6	380000	0.0328			sp|P43277|H13_MOUSE	Hist1h1d	6	6	1400000	0.0792			sp|P11983|TCPA_MOUSE	Tcp1	7	7	750000	0.0995			sp|Q8VDM4|PSMD2_MOUSE	Psmd2	7	9	720000	0.079			sp|Q9DB77|QCR2_MOUSE	Uqcrc2	6	6	520000	0.0545			sp|P17918|PCNA_MOUSE	Pcna	6	9	1000000	0.12			sp|Q8BWT1|THIM_MOUSE
	sp|P07901|HS90A_MOUSE	Hsp90aa1	6	6	1100000	0.0968			sp|Q8R1B4|EIF3C_MOUSE	Eif3c	6	6	430000	0.0252			sp|P07901|HS90A_MOUSE	Hsp90aa1	7	7	1100000	0.15			sp|Q3UJB9|EDC4_MOUSE	Edc4	7	9	390000	0.0428			sp|P49718|MCM5_MOUSE	Mcm5	6	6	380000	0.0397			sp|Q3TXU5|DHYS_MOUSE	Dhps	6	8	1300000	0.15			sp|P61979|HNRPK_MOUSE
	sp|P48962|ADT1_MOUSE	Slc25a4	6	6	900000	0.0789			sp|P14869|RLA0_MOUSE	Rplp0	6	6	1700000	0.1			sp|Q68FD5|CLH1_MOUSE	Cltc	7	7	400000	0.0532			sp|Q571G4|LIN54_MOUSE	Lin54	7	9	520000	0.0567			sp|Q6ZWX6|IF2A_MOUSE	Eif2s1	6	6	560000	0.0589			sp|P61979|HNRPK_MOUSE	Hnrnpk	6	8	1500000	0.18			sp|Q8BGQ7|SYAC_MOUSE
	sp|P62301|RS13_MOUSE	Rps13	6	6	6600000	0.58			sp|P06151|LDHA_MOUSE	Ldha	6	6	2200000	0.13			sp|Q61024|ASNS_MOUSE	Asns	7	7	650000	0.0862			sp|Q9CWK8|SNX2_MOUSE	Snx2	7	8	520000	0.057			sp|P14131|RS16_MOUSE	Rps16	6	6	5600000	0.59			sp|P80316|TCPE_MOUSE	Cct5	6	7	400000	0.0481			sp|P12970|RL7A_MOUSE
	sp|Q9JHU9|INO1_MOUSE	Isyna1	6	6	770000	0.0674			sp|Q68FD5|CLH1_MOUSE	Cltc	6	6	190000	0.0114			sp|P62702|RS4X_MOUSE	Rps4x	7	7	1200000	0.16			sp|Q8BTS4|NUP54_MOUSE	Nup54	7	8	430000	0.0475			sp|P62242|RS8_MOUSE	Rps8	6	6	3000000	0.31			sp|Q9D6Z1|NOP56_MOUSE	Nop56	6	7	580000	0.0694			sp|P14148|RL7_MOUSE
	tr|Q3UJB0|Q3UJB0_MOUSE	Sf3b2	6	6	410000	0.0359			sp|P27659|RL3_MOUSE	Rpl3	6	6	1200000	0.0721			sp|P16125|LDHB_MOUSE	Ldhb	7	7	470000	0.062			sp|O35286|DHX15_MOUSE	Dhx15	7	8	370000	0.0408			sp|P06151|LDHA_MOUSE	Ldha	6	6	1900000	0.2			sp|Q8K3F7|TDH_MOUSE	Tdh	6	7	690000	0.0818			sp|Q3UEB3|PUF60_MOUSE
	sp|P17918|PCNA_MOUSE	Pcna	5	10	1900000	0.17			sp|A2A432|CUL4B_MOUSE	Cul4b	5	9	400000	0.0236			sp|Q8CIE6|COPA_MOUSE	Copa	7	7	850000	0.11			sp|Q9WVK4|EHD1_MOUSE	Ehd1	7	8	460000	0.0503			sp|Q8BK67|RCC2_MOUSE	Rcc2	6	6	570000	0.0601			sp|Q7TMK9|HNRPQ_MOUSE	Syncrip	6	7	460000	0.0552			sp|P62192|PRS4_MOUSE
	sp|Q61937|NPM_MOUSE	Npm1	5	8	5000000	0.44			sp|P62806|H4_MOUSE	Hist1h4a	5	9	5700000	0.33			sp|P49717|MCM4_MOUSE	Mcm4	7	7	330000	0.0431			sp|P80317|TCPZ_MOUSE	Cct6a	7	8	940000	0.1			sp|Q8CGP1|H2B1K_MOUSE	Hist1h2bk	5	8	1600000	0.17			tr|Q3TFD0|Q3TFD0_MOUSE	Shmt2	6	7	510000	0.0605			sp|Q6P8I4|PCNP_MOUSE
	sp|P62852|RS25_MOUSE	Rps25	5	8	11000000	0.97			sp|P62918|RL8_MOUSE	Rpl8	5	7	3500000	0.2			sp|Q8VEK3|HNRPU_MOUSE	Hnrnpu	7	7	1300000	0.17			sp|O35685|NUDC_MOUSE	Nudc	7	8	1200000	0.13			sp|P17918|PCNA_MOUSE	Pcna	5	7	1400000	0.15			sp|P17156|HSP72_MOUSE	Hspa2	6	7	1000000	0.12			sp|Q80X50|UBP2L_MOUSE
	sp|Q99LC5|ETFA_MOUSE	Etfa	5	7	400000	0.0348			sp|Q9QZD9|EIF3I_MOUSE	Eif3i	5	7	770000	0.0451			sp|Q91ZA3|PCCA_MOUSE	Pcca	7	7	450000	0.0593			sp|Q8BJ71|NUP93_MOUSE	Nup93	7	8	480000	0.0526			sp|P61979|HNRPK_MOUSE	Hnrnpk	5	7	710000	0.0748			sp|P02468|LAMC1_MOUSE	Lamc1	6	6	220000	0.0264			sp|Q8BTS4|NUP54_MOUSE
	sp|P62806|H4_MOUSE	Hist1h4a	5	7	2000000	0.17			sp|P35980|RL18_MOUSE	Rpl18	5	6	2400000	0.14			sp|P12970|RL7A_MOUSE	Rpl7a	7	7	2200000	0.29			sp|O88477|IF2B1_MOUSE	Igf2bp1	7	7	880000	0.0968			sp|P41105|RL28_MOUSE	Rpl28	5	7	2000000	0.21			sp|O35737|HNRH1_MOUSE	Hnrnph1	6	6	430000	0.0507			sp|P47738|ALDH2_MOUSE
	sp|Q6P3E7|HDA10_MOUSE	Hdac10	5	7	870000	0.076			sp|Q3U0V1|FUBP2_MOUSE	Khsrp	5	6	210000	0.0123			sp|Q62311|TAF6_MOUSE	Taf6	7	7	360000	0.0473			sp|P46471|PRS7_MOUSE	Psmc2	7	7	300000	0.0329			sp|P62852|RS25_MOUSE	Rps25	5	7	6000000	0.63			sp|P19137|LAMA1_MOUSE	Lama1	6	6	87000	0.0104			tr|Q3TFD0|Q3TFD0_MOUSE
	sp|P14206|RSSA_MOUSE	Rpsa	5	6	1500000	0.13			sp|Q60865|CAPR1_MOUSE	Caprin1	5	6	1100000	0.0662			sp|Q3UEB3|PUF60_MOUSE	Puf60	7	7	380000	0.0509			sp|P80315|TCPD_MOUSE	Cct4	7	7	480000	0.0521			sp|Q505F5|LRC47_MOUSE	Lrrc47	5	7	390000	0.041			sp|Q9DB77|QCR2_MOUSE	Uqcrc2	6	6	620000	0.0735			sp|Q8C2E7|WASC5_MOUSE
	sp|P10630|IF4A2_MOUSE	Eif4a2	5	6	670000	0.0581			sp|P68040|RACK1_MOUSE	Rack1	5	6	1400000	0.079			sp|Q8R1B4|EIF3C_MOUSE	Eif3c	7	7	430000	0.0576			sp|Q9D8E6|RL4_MOUSE	Rpl4	7	7	1100000	0.12			sp|P68040|RACK1_MOUSE	Rack1	5	6	1500000	0.16			sp|P08113|ENPL_MOUSE	Hsp90b1	6	6	1100000	0.13			sp|Q8BP47|SYNC_MOUSE
	sp|Q9DBY8|NVL_MOUSE	Nvl	5	6	640000	0.0558			sp|Q8BGQ7|SYAC_MOUSE	Aars	5	6	310000	0.0183			sp|P80315|TCPD_MOUSE	Cct4	7	7	390000	0.0519			sp|Q99MN1|SYK_MOUSE	Kars	7	7	300000	0.0332			sp|Q60865|CAPR1_MOUSE	Caprin1	5	6	690000	0.0728			sp|P62334|PRS10_MOUSE	Psmc6	6	6	230000	0.0275			sp|Q8BMS1|ECHA_MOUSE
	sp|P62192|PRS4_MOUSE	Psmc1	5	6	1300000	0.12			sp|P70168|IMB1_MOUSE	Kpnb1	5	6	730000	0.0428			sp|Q62448|IF4G2_MOUSE	Eif4g2	7	7	1800000	0.24			sp|P62270|RS18_MOUSE	Rps18	7	7	2000000	0.22			sp|Q9CY58|PAIRB_MOUSE	Serbp1	5	6	290000	0.0308			sp|Q9EQP2|EHD4_MOUSE	Ehd4	6	6	970000	0.12			tr|E9Q616|E9Q616_MOUSE
	sp|P62242|RS8_MOUSE	Rps8	5	6	3500000	0.31			sp|Q9Z204|HNRPC_MOUSE	Hnrnpc	5	6	290000	0.0168			sp|Q571G4|LIN54_MOUSE	Lin54	7	7	280000	0.0367			sp|Q8BGQ7|SYAC_MOUSE	Aars	7	7	360000	0.0393			sp|Q6P3E7|HDA10_MOUSE	Hdac10	5	6	680000	0.0712			sp|P27612|PLAP_MOUSE	Plaa	6	6	110000	0.0127			sp|P97310|MCM2_MOUSE
	sp|P62751|RL23A_MOUSE	Rpl23a	5	6	4700000	0.41			sp|P62334|PRS10_MOUSE	Psmc6	5	6	450000	0.0264			sp|Q9Z204|HNRPC_MOUSE	Hnrnpc	7	7	470000	0.0623			sp|Q5SWU9|ACACA_MOUSE	Acaca	7	7	230000	0.0256			sp|Q61937|NPM_MOUSE	Npm1	5	6	4100000	0.43			sp|Q9WVK4|EHD1_MOUSE	Ehd1	6	6	670000	0.08			sp|P27612|PLAP_MOUSE
	sp|P62245|RS15A_MOUSE	Rps15a	5	6	35000000	3.04			sp|Q9CSH3|RRP44_MOUSE	Dis3	5	6	300000	0.0175			sp|Q6NV83|SR140_MOUSE	U2surp	7	7	560000	0.0745			sp|Q8R326|PSPC1_MOUSE	Pspc1	7	7	540000	0.0589			sp|P62245|RS15A_MOUSE	Rps15a	5	6	26000000	2.69			sp|Q9CQN1|TRAP1_MOUSE	Trap1	6	6	260000	0.0306			sp|Q99KJ8|DCTN2_MOUSE
	sp|P27659|RL3_MOUSE	Rpl3	5	6	1800000	0.16			sp|Q61595|KTN1_MOUSE	Ktn1	5	6	210000	0.0123			sp|Q8BK67|RCC2_MOUSE	Rcc2	7	7	790000	0.1			sp|Q61062|DVL3_MOUSE	Dvl3	7	7	670000	0.0736			sp|Q8R080|GTSE1_MOUSE	Gtse1	5	5	140000	0.0149			sp|Q61024|ASNS_MOUSE	Asns	6	6	270000	0.0327			sp|Q8QZY1|EIF3L_MOUSE
	sp|P41105|RL28_MOUSE	Rpl28	5	6	4200000	0.36			sp|Q8VEM8|MPCP_MOUSE	Slc25a3	5	6	2000000	0.12			sp|P62814|VATB2_MOUSE	Atp6v1b2	6	9	820000	0.11			sp|Q9WUA2|SYFB_MOUSE	Farsb	7	7	880000	0.0964			sp|Q8QZY1|EIF3L_MOUSE	Eif3l	5	5	260000	0.0273			sp|Q61316|HSP74_MOUSE	Hspa4	6	6	450000	0.0533			sp|Q68FD5|CLH1_MOUSE
	sp|O35737|HNRH1_MOUSE	Hnrnph1	5	5	410000	0.0355			sp|P62245|RS15A_MOUSE	Rps15a	5	6	30000000	1.77			sp|P97855|G3BP1_MOUSE	G3bp1	6	8	930000	0.12			sp|P14131|RS16_MOUSE	Rps16	7	7	2400000	0.26			sp|Q6ZQ38|CAND1_MOUSE	Cand1	5	5	120000	0.0125			sp|O35286|DHX15_MOUSE	Dhx15	6	6	160000	0.0196			sp|P60122|RUVB1_MOUSE
	sp|Q60865|CAPR1_MOUSE	Caprin1	5	5	1000000	0.0904			sp|P57776|EF1D_MOUSE	Eef1d	5	5	850000	0.0495			sp|Q9DAW9|CNN3_MOUSE	Cnn3	6	8	14000000	1.87			sp|Q9D8N0|EF1G_MOUSE	Eef1g	7	7	820000	0.0898			sp|P35980|RL18_MOUSE	Rpl18	5	5	2600000	0.27			sp|P14685|PSMD3_MOUSE	Psmd3	6	6	470000	0.0561			sp|P37913|DNLI1_MOUSE
	sp|Q9CXY6|ILF2_MOUSE	Ilf2	5	5	370000	0.0322			sp|P62196|PRS8_MOUSE	Psmc5	5	5	340000	0.0198			sp|O08784|TCOF_MOUSE	Tcof1	6	8	660000	0.0871			sp|P14602|HSPB1_MOUSE	Hspb1	7	7	1800000	0.2			sp|P80316|TCPE_MOUSE	Cct5	5	5	440000	0.0458			sp|Q925I1|ATAD3_MOUSE	Atad3	6	6	180000	0.0209			sp|P11260|LORF1_MOUSE
	sp|P62334|PRS10_MOUSE	Psmc6	5	5	300000	0.0264			sp|Q587J6|LITD1_MOUSE	L1td1	5	5	360000	0.0209			tr|E9Q4K7|E9Q4K7_MOUSE	Kif13b	6	8	160000	0.0218			sp|P62814|VATB2_MOUSE	Atp6v1b2	6	10	910000	0.1			sp|P57776|EF1D_MOUSE	Eef1d	5	5	1100000	0.11			sp|P47963|RL13_MOUSE	Rpl13	6	6	680000	0.0812			sp|Q8CG48|SMC2_MOUSE
	sp|P35980|RL18_MOUSE	Rpl18	5	5	2300000	0.2			sp|Q8K3F7|TDH_MOUSE	Tdh	5	5	690000	0.0404			sp|Q6P3E7|HDA10_MOUSE	Hdac10	6	8	1200000	0.17			sp|O35737|HNRH1_MOUSE	Hnrnph1	6	9	550000	0.0604			tr|Q3TFD0|Q3TFD0_MOUSE	Shmt2	5	5	510000	0.0541			sp|Q11011|PSA_MOUSE	Npepps	6	6	140000	0.017			sp|Q9D8N0|EF1G_MOUSE
	sp|O35286|DHX15_MOUSE	Dhx15	5	5	170000	0.0148			sp|P53026|RL10A_MOUSE	Rpl10a	5	5	4800000	0.28			sp|Q501J6|DDX17_MOUSE	Ddx17	6	7	1100000	0.14			sp|Q61937|NPM_MOUSE	Npm1	6	9	3100000	0.34			sp|O35286|DHX15_MOUSE	Dhx15	5	5	170000	0.0174			sp|P45952|ACADM_MOUSE	Acadm	6	6	360000	0.0424			sp|Q9D8E6|RL4_MOUSE
	sp|P68040|RACK1_MOUSE	Rack1	5	5	1600000	0.14			sp|Q99NB9|SF3B1_MOUSE	Sf3b1	5	5	310000	0.018			sp|Q4JK59|TET2_MOUSE	Tet2	6	7	340000	0.0452			sp|Q9DAW9|CNN3_MOUSE	Cnn3	6	8	8100000	0.89			sp|P62334|PRS10_MOUSE	Psmc6	5	5	210000	0.0218			tr|Q3UJB0|Q3UJB0_MOUSE	Sf3b2	6	6	230000	0.0268			sp|Q9JIK5|DDX21_MOUSE
	sp|Q61316|HSP74_MOUSE	Hspa4	5	5	200000	0.0174			sp|P14602|HSPB1_MOUSE	Hspb1	5	5	430000	0.025			sp|Q60864|STIP1_MOUSE	Stip1	6	7	810000	0.11			sp|P14869|RLA0_MOUSE	Rplp0	6	8	1500000	0.17			sp|P23249|MOV10_MOUSE	Mov10	5	5	150000	0.0152			sp|Q8R080|GTSE1_MOUSE	Gtse1	6	6	180000	0.0211			sp|Q8CIN4|PAK2_MOUSE
	sp|P45952|ACADM_MOUSE	Acadm	5	5	450000	0.0396			sp|O55143|AT2A2_MOUSE	Atp2a2	5	5	280000	0.0164			sp|P62192|PRS4_MOUSE	Psmc1	6	7	600000	0.0794			sp|Q9WVA4|TAGL2_MOUSE	Tagln2	6	8	1300000	0.14			sp|O55143|AT2A2_MOUSE	Atp2a2	5	5	160000	0.0172			sp|Q8C0C7|SYFA_MOUSE	Farsa	6	6	380000	0.0449			sp|Q62311|TAF6_MOUSE
	sp|P67984|RL22_MOUSE	Rpl22	5	5	3100000	0.27			sp|Q91V41|RAB14_MOUSE	Rab14	5	5	180000	0.0104			sp|O88685|PRS6A_MOUSE	Psmc3	6	7	760000	0.1			sp|P17879|HS71B_MOUSE	Hspa1b	6	8	6500000	0.71			sp|Q501J6|DDX17_MOUSE	Ddx17	5	5	640000	0.0668			sp|O08810|U5S1_MOUSE	Eftud2	6	6	250000	0.0292			sp|Q8BK67|RCC2_MOUSE
	sp|P70168|IMB1_MOUSE	Kpnb1	5	5	290000	0.0255			sp|Q61029|LAP2B_MOUSE	Tmpo	5	5	390000	0.0227			sp|P47963|RL13_MOUSE	Rpl13	6	7	2200000	0.29			sp|Q8BMJ2|SYLC_MOUSE	Lars	6	8	350000	0.0381			sp|Q9WTM5|RUVB2_MOUSE	Ruvbl2	5	5	160000	0.0166			sp|O88844|IDHC_MOUSE	Idh1	6	6	300000	0.0359			sp|P80315|TCPD_MOUSE
	sp|Q8VDN2|AT1A1_MOUSE	Atp1a1	5	5	160000	0.0142			sp|P49718|MCM5_MOUSE	Mcm5	5	5	290000	0.0168			sp|P59328|WDHD1_MOUSE	Wdhd1	6	7	490000	0.0645			sp|Q8VCE2|GPN1_MOUSE	Gpn1	6	7	1200000	0.13			sp|P46471|PRS7_MOUSE	Psmc2	5	5	650000	0.0684			sp|O70133|DHX9_MOUSE	Dhx9	6	6	160000	0.0185			sp|P58252|EF2_MOUSE
	sp|O54734|OST48_MOUSE	Ddost	5	5	340000	0.0298			sp|O08810|U5S1_MOUSE	Eftud2	5	5	380000	0.0221			sp|Q91VX2|UBAP2_MOUSE	Ubap2	6	7	580000	0.0767			sp|Q9JIH2|NUP50_MOUSE	Nup50	6	7	1000000	0.11			sp|P27612|PLAP_MOUSE	Plaa	5	5	130000	0.0134			sp|Q9QZD9|EIF3I_MOUSE	Eif3i	5	7	640000	0.0763			sp|P62806|H4_MOUSE
	sp|O09167|RL21_MOUSE	Rpl21	5	5	860000	0.075			sp|Q6ZQ38|CAND1_MOUSE	Cand1	5	5	150000	0.00851			sp|P17156|HSP72_MOUSE	Hspa2	6	7	1700000	0.23			sp|Q8K4Z5|SF3A1_MOUSE	Sf3a1	6	7	280000	0.0307			sp|P11103|PARP1_MOUSE	Parp1	5	5	360000	0.0382			sp|Q60865|CAPR1_MOUSE	Caprin1	5	6	760000	0.0907			sp|Q9CZX8|RS19_MOUSE
	sp|P23249|MOV10_MOUSE	Mov10	5	5	170000	0.0151			sp|Q6A068|CDC5L_MOUSE	Cdc5l	5	5	550000	0.0319			sp|Q60838|DVL2_MOUSE	Dvl2	6	7	390000	0.0515			sp|Q4VAA2|CDV3_MOUSE	Cdv3	6	7	1200000	0.14			sp|Q9DBY8|NVL_MOUSE	Nvl	5	5	970000	0.1			sp|Q99MN1|SYK_MOUSE	Kars	5	6	230000	0.0273			sp|P12367|KAP2_MOUSE
	sp|Q9Z204|HNRPC_MOUSE	Hnrnpc	5	5	540000	0.0476			sp|Q9DCN2|NB5R3_MOUSE	Cyb5r3	5	5	230000	0.0133			sp|Q8BIW1|PRUN1_MOUSE	Prune1	6	6	440000	0.0578			sp|Q61792|LASP1_MOUSE	Lasp1	6	7	1100000	0.12			sp|P61222|ABCE1_MOUSE	Abce1	5	5	410000	0.0432			sp|P05064|ALDOA_MOUSE	Aldoa	5	6	440000	0.0528			sp|Q8JZQ9|EIF3B_MOUSE
	sp|Q61753|SERA_MOUSE	Phgdh	5	5	250000	0.0219			sp|P51881|ADT2_MOUSE	Slc25a5	5	5	1700000	0.0995			sp|A2A432|CUL4B_MOUSE	Cul4b	6	6	390000	0.0518			sp|Q02053|UBA1_MOUSE	Uba1	6	7	200000	0.0216			sp|Q9CZU3|SK2L2_MOUSE	Skiv2l2	5	5	150000	0.016			sp|Q1HFZ0|NSUN2_MOUSE	Nsun2	5	6	190000	0.0222			sp|Q571G4|LIN54_MOUSE
	sp|P11440|CDK1_MOUSE	Cdk1	5	5	470000	0.0409			tr|Q91VA7|Q91VA7_MOUSE	Idh3b	5	5	290000	0.0167			sp|P46061|RAGP1_MOUSE	Rangap1	6	6	430000	0.0575			sp|Q6P3E7|HDA10_MOUSE	Hdac10	6	7	1600000	0.17			sp|Q3UMC0|SPAT5_MOUSE	Spata5	5	5	120000	0.0127			sp|Q9D0R2|SYTC_MOUSE	Tars	5	6	180000	0.0209			sp|Q587J6|LITD1_MOUSE
	sp|Q7TMK9|HNRPQ_MOUSE	Syncrip	5	5	610000	0.0536			sp|O88844|IDHC_MOUSE	Idh1	5	5	280000	0.0164			sp|P43277|H13_MOUSE	Hist1h1d	6	6	1800000	0.23			sp|P62192|PRS4_MOUSE	Psmc1	6	7	860000	0.0942			sp|P97311|MCM6_MOUSE	Mcm6	5	5	280000	0.0295			sp|Q9QXS1|PLEC_MOUSE	Plec	5	6	110000	0.0134			sp|P14869|RLA0_MOUSE
	sp|P61358|RL27_MOUSE	Rpl27	5	5	3800000	0.33			sp|P08113|ENPL_MOUSE	Hsp90b1	5	5	870000	0.051			sp|Q9DCL9|PUR6_MOUSE	Paics	6	6	310000	0.0417			sp|P54227|STMN1_MOUSE	Stmn1	6	7	1600000	0.17			sp|G5E870|TRIPC_MOUSE	Trip12	5	5	140000	0.0144			sp|Q9Z2X1|HNRPF_MOUSE	Hnrnpf	5	6	1200000	0.14			sp|Q9DAW9|CNN3_MOUSE
	sp|Q8CGP1|H2B1K_MOUSE	Hist1h2bk	5	5	1700000	0.15			tr|D3Z0M9|D3Z0M9_MOUSE	Ddx23	5	5	350000	0.0205			sp|P62270|RS18_MOUSE	Rps18	6	6	1700000	0.22			sp|P47963|RL13_MOUSE	Rpl13	6	7	2100000	0.23			sp|Q68FL6|SYMC_MOUSE	Mars	5	5	180000	0.019			sp|P19096|FAS_MOUSE	Fasn	5	6	220000	0.0258			sp|Q60596|XRCC1_MOUSE
	sp|Q587J6|LITD1_MOUSE	L1td1	5	5	190000	0.0163			sp|P16381|DDX3L_MOUSE	D1Pas1	5	5	160000	0.00943			sp|Q91YQ5|RPN1_MOUSE	Rpn1	6	6	280000	0.0365			sp|Q91XD6|VPS36_MOUSE	Vps36	6	7	400000	0.0442			sp|O88844|IDHC_MOUSE	Idh1	5	5	260000	0.0269			sp|P27659|RL3_MOUSE	Rpl3	5	6	1400000	0.17			sp|Q8BMJ2|SYLC_MOUSE
	IgG1_bovine		4	39	8100000	0.71			sp|Q61699|HS105_MOUSE	Hsph1	5	5	330000	0.0192			sp|Q80X90|FLNB_MOUSE	Flnb	6	6	150000	0.0202			sp|Q62419|SH3G1_MOUSE	Sh3gl1	6	7	1100000	0.13			sp|Q3U1J4|DDB1_MOUSE	Ddb1	5	5	170000	0.018			sp|P97351|RS3A_MOUSE	Rps3a	5	6	1300000	0.15			sp|Q810A7|DDX42_MOUSE
	tr|A0A097PUD0|A0A097PUD0_MOUSE		4	21	4800000	0.42			sp|P52431|DPOD1_MOUSE	Pold1	5	5	130000	0.00771			sp|Q11011|PSA_MOUSE	Npepps	6	6	280000	0.0377			sp|Q8CFI7|RPB2_MOUSE	Polr2b	6	7	180000	0.0193			sp|Q8C854|MYEF2_MOUSE	Myef2	5	5	170000	0.018			sp|Q501J6|DDX17_MOUSE	Ddx17	5	5	690000	0.0821			sp|P54227|STMN1_MOUSE
	sp|Q9CPR4|RL17_MOUSE	Rpl17	4	12	2500000	0.22			sp|Q9CWF2|TBB2B_MOUSE	Tubb2b	4	8	2000000	0.12			sp|P58252|EF2_MOUSE	Eef2	6	6	810000	0.11			sp|P61222|ABCE1_MOUSE	Abce1	6	6	1100000	0.13			sp|Q8BP47|SYNC_MOUSE	Nars	5	5	190000	0.0197			sp|P57776|EF1D_MOUSE	Eef1d	5	5	810000	0.0963			sp|P14131|RS16_MOUSE
	IGH1M_MOUSE	Ighg1	4	11	5000000	0.44			sp|P63017|HSP7C_MOUSE	Hspa8	4	6	500000	0.0293			sp|Q9D8N0|EF1G_MOUSE	Eef1g	6	6	620000	0.0825			sp|Q91YQ5|RPN1_MOUSE	Rpn1	6	6	390000	0.0427			sp|Q8BJ71|NUP93_MOUSE	Nup93	5	5	220000	0.0229			sp|Q9D0I9|SYRC_MOUSE	Rars	5	5	810000	0.0958			sp|O35737|HNRH1_MOUSE
	sp|Q99020|ROAA_MOUSE	Hnrnpab	4	8	1200000	0.1			sp|P62830|RL23_MOUSE	Rpl23	4	6	4700000	0.27			sp|Q9D8E6|RL4_MOUSE	Rpl4	6	6	1100000	0.14			sp|Q501J6|DDX17_MOUSE	Ddx17	6	6	800000	0.0879			sp|P27659|RL3_MOUSE	Rpl3	5	5	620000	0.0649			sp|P35980|RL18_MOUSE	Rpl18	5	5	1100000	0.13			sp|Q501J6|DDX17_MOUSE
	sp|P62830|RL23_MOUSE	Rpl23	4	7	5700000	0.5			IGH1M_MOUSE	Ighg1	4	6	1000000	0.0601			sp|P14131|RS16_MOUSE	Rps16	6	6	1700000	0.23			sp|P68040|RACK1_MOUSE	Rack1	6	6	3400000	0.37			sp|P62830|RL23_MOUSE	Rpl23	4	7	4900000	0.51			sp|Q9Z204|HNRPC_MOUSE	Hnrnpc	5	5	250000	0.0292			sp|P35761|TTK_MOUSE
	sp|Q9WV02|RBMX_MOUSE	Rbmx	4	6	220000	0.0191			sp|P41105|RL28_MOUSE	Rpl28	4	6	2600000	0.15			sp|P25444|RS2_MOUSE	Rps2	6	6	1200000	0.16			sp|Q61584|FXR1_MOUSE	Fxr1	6	6	700000	0.0772			sp|Q9EP97|SENP3_MOUSE	Senp3	4	7	340000	0.0361			sp|Q5SF07|IF2B2_MOUSE	Igf2bp2	5	5	150000	0.0177			sp|P49717|MCM4_MOUSE
	sp|P17156|HSP72_MOUSE	Hspa2	4	6	700000	0.0614			sp|Q8CGP1|H2B1K_MOUSE	Hist1h2bk	4	6	3100000	0.18			sp|Q9QZD9|EIF3I_MOUSE	Eif3i	6	6	730000	0.0964			sp|Q8CIE6|COPA_MOUSE	Copa	6	6	510000	0.0555			sp|P62806|H4_MOUSE	Hist1h4a	4	6	1400000	0.15			sp|Q6ZQ38|CAND1_MOUSE	Cand1	5	5	94000	0.0111			sp|Q8K409|DPOLB_MOUSE
	sp|Q9CZ44|NSF1C_MOUSE	Nsfl1c	4	5	190000	0.0167			sp|P26231|CTNA1_MOUSE	Ctnna1	4	5	250000	0.0146			sp|P47911|RL6_MOUSE	Rpl6	6	6	1800000	0.23			sp|P25206|MCM3_MOUSE	Mcm3	6	6	510000	0.0564			sp|P35979|RL12_MOUSE	Rpl12	4	6	5800000	0.61			sp|P10630|IF4A2_MOUSE	Eif4a2	5	5	410000	0.0491			sp|O35286|DHX15_MOUSE
	sp|Q99MN1|SYK_MOUSE	Kars	4	5	160000	0.0136			sp|Q9WTI7|MYO1C_MOUSE	Myo1c	4	5	370000	0.0217			sp|P62806|H4_MOUSE	Hist1h4a	5	25	4000000	0.53			sp|P46460|NSF_MOUSE	Nsf	6	6	220000	0.024			sp|Q9JJI8|RL38_MOUSE	Rpl38	4	6	390000	0.0412			sp|Q2YDW2|MSTO1_MOUSE	Msto1	5	5	180000	0.0218			sp|Q91YQ5|RPN1_MOUSE
	sp|Q1PSW8|LIN41_MOUSE	Trim71	4	5	140000	0.012			sp|Q9DBY8|NVL_MOUSE	Nvl	4	5	770000	0.045			sp|Q8BKI2|TNR6B_MOUSE	Tnrc6b	5	8	330000	0.0431			sp|A2A432|CUL4B_MOUSE	Cul4b	6	6	420000	0.0458			sp|Q9D0I9|SYRC_MOUSE	Rars	4	5	290000	0.0306			sp|Q8K298|ANLN_MOUSE	Anln	5	5	140000	0.0162			sp|Q9WVK4|EHD1_MOUSE
	sp|P61255|RL26_MOUSE	Rpl26	4	5	1900000	0.16			sp|Q8BP67|RL24_MOUSE	Rpl24	4	5	3400000	0.2			sp|O70456|1433S_MOUSE	Sfn	5	8	880000	0.12			sp|Q60902|EP15R_MOUSE	Eps15l1	6	6	250000	0.0271			sp|P70168|IMB1_MOUSE	Kpnb1	4	5	330000	0.0344			sp|P70168|IMB1_MOUSE	Kpnb1	5	5	190000	0.023			sp|P35601|RFC1_MOUSE
	sp|Q9Z2X1|HNRPF_MOUSE	Hnrnpf	4	5	2100000	0.18			sp|Q9DBG5|PLIN3_MOUSE	Plin3	4	5	160000	0.00927			sp|P62983|RS27A_MOUSE	Rps27a	5	7	3800000	0.5			sp|Q60838|DVL2_MOUSE	Dvl2	6	6	590000	0.0651			sp|O09167|RL21_MOUSE	Rpl21	4	5	1400000	0.15			sp|P19324|SERPH_MOUSE	Serpinh1	5	5	170000	0.0204			sp|Q9CWK8|SNX2_MOUSE
	sp|P63276|RS17_MOUSE	Rps17	4	5	910000	0.0791			sp|Q3ULD5|MCCB_MOUSE	Mccc2	4	5	140000	0.00821			sp|Q6P8I4|PCNP_MOUSE	Pcnp	5	7	2400000	0.31			sp|P25444|RS2_MOUSE	Rps2	6	6	1200000	0.13			tr|Q3UJB0|Q3UJB0_MOUSE	Sf3b2	4	5	400000	0.0421			sp|Q05CL8|LARP7_MOUSE	Larp7	5	5	160000	0.0186			sp|Q8R080|GTSE1_MOUSE
	sp|Q9Z2I8|SUCB2_MOUSE	Suclg2	4	4	180000	0.0158			sp|Q7TQH0|ATX2L_MOUSE	Atxn2l	4	5	260000	0.0151			sp|Q9CZX8|RS19_MOUSE	Rps19	5	7	830000	0.11			sp|Q11011|PSA_MOUSE	Npepps	6	6	190000	0.0205			sp|Q3TXU5|DHYS_MOUSE	Dhps	4	5	1200000	0.12			sp|O55143|AT2A2_MOUSE	Atp2a2	5	5	140000	0.0162			sp|P24547|IMDH2_MOUSE
	sp|Q9DBG6|RPN2_MOUSE	Rpn2	4	4	140000	0.0124			sp|O88477|IF2B1_MOUSE	Igf2bp1	4	5	120000	0.00696			sp|P12367|KAP2_MOUSE	Prkar2a	5	6	320000	0.0421			sp|P16125|LDHB_MOUSE	Ldhb	6	6	330000	0.0367			sp|P67984|RL22_MOUSE	Rpl22	4	5	3500000	0.37			sp|Q9CXY6|ILF2_MOUSE	Ilf2	5	5	210000	0.0254			sp|P61222|ABCE1_MOUSE
	sp|P80316|TCPE_MOUSE	Cct5	4	4	380000	0.0333			sp|P52480|KPYM_MOUSE	Pkm	4	5	180000	0.0104			sp|Q60865|CAPR1_MOUSE	Caprin1	5	6	920000	0.12			sp|Q8BK67|RCC2_MOUSE	Rcc2	6	6	810000	0.0887			sp|P62192|PRS4_MOUSE	Psmc1	4	5	460000	0.0479			sp|Q9EPU0|RENT1_MOUSE	Upf1	5	5	210000	0.0246			sp|P80314|TCPB_MOUSE
	sp|Q9CQN1|TRAP1_MOUSE	Trap1	4	4	160000	0.0142			sp|Q5SQX6|CYFP2_MOUSE	Cyfip2	4	5	280000	0.0161			sp|Q0VGY8|TANC1_MOUSE	Tanc1	5	6	600000	0.0794			sp|P16460|ASSY_MOUSE	Ass1	6	6	440000	0.0482			sp|Q05CL8|LARP7_MOUSE	Larp7	4	5	190000	0.0199			sp|Q5NBX1|COBL_MOUSE	Cobl	5	5	110000	0.0134			sp|Q8CFI7|RPB2_MOUSE
	sp|Q7TPV4|MBB1A_MOUSE	Mybbp1a	4	4	140000	0.0119			sp|P62852|RS25_MOUSE	Rps25	4	5	4000000	0.23			sp|Q61171|PRDX2_MOUSE	Prdx2	5	6	1200000	0.16			sp|Q8CGY8|OGT1_MOUSE	Ogt	6	6	340000	0.0374			sp|Q8JZQ9|EIF3B_MOUSE	Eif3b	4	5	140000	0.0145			sp|Q8QZY1|EIF3L_MOUSE	Eif3l	5	5	410000	0.0492			sp|O08709|PRDX6_MOUSE
	sp|Q8K3F7|TDH_MOUSE	Tdh	4	4	620000	0.0543			sp|Q61937|NPM_MOUSE	Npm1	4	5	2000000	0.12			sp|P26443|DHE3_MOUSE	Glud1	5	6	460000	0.0613			sp|P62245|RS15A_MOUSE	Rps15a	6	6	33000000	3.64			sp|P17156|HSP72_MOUSE	Hspa2	4	5	1800000	0.19			sp|P43277|H13_MOUSE	Hist1h1d	5	5	1200000	0.14			sp|P97311|MCM6_MOUSE
	sp|Q61171|PRDX2_MOUSE	Prdx2	4	4	820000	0.0716			sp|Q9D1R9|RL34_MOUSE	Rpl34	4	5	2200000	0.13			sp|Q61792|LASP1_MOUSE	Lasp1	5	6	470000	0.0625			tr|A0A097PUD0|A0A097PUD0_MOUSE		5	10	860000	0.0937			sp|P51881|ADT2_MOUSE	Slc25a5	4	5	1900000	0.2			sp|P06151|LDHA_MOUSE	Ldha	5	5	1200000	0.15			sp|P16460|ASSY_MOUSE
	sp|Q61768|KINH_MOUSE	Kif5b	4	4	190000	0.0163			sp|Q9Z2I8|SUCB2_MOUSE	Suclg2	4	4	200000	0.012			sp|Q61937|NPM_MOUSE	Npm1	5	6	2600000	0.34			sp|P62806|H4_MOUSE	Hist1h4a	5	10	1600000	0.17			sp|P62849|RS24_MOUSE	Rps24	4	5	790000	0.0831			sp|P08775|RPB1_MOUSE	Polr2a	5	5	130000	0.0152			sp|Q9QXX4|CMC2_MOUSE
	sp|Q8BGQ7|SYAC_MOUSE	Aars	4	4	130000	0.0111			sp|P54071|IDHP_MOUSE	Idh2	4	4	97000	0.00564			sp|P62301|RS13_MOUSE	Rps13	5	6	1700000	0.23			sp|Q9CZX8|RS19_MOUSE	Rps19	5	8	1200000	0.13			sp|Q3UEB3|PUF60_MOUSE	Puf60	4	5	300000	0.0319			sp|Q9Z1X4|ILF3_MOUSE	Ilf3	5	5	190000	0.0221			sp|Q9EQU5|SET_MOUSE
	sp|O55023|IMPA1_MOUSE	Impa1	4	4	200000	0.0179			sp|Q9CZ44|NSF1C_MOUSE	Nsfl1c	4	4	170000	0.00981			sp|O88477|IF2B1_MOUSE	Igf2bp1	5	5	540000	0.0719			sp|O70456|1433S_MOUSE	Sfn	5	8	890000	0.0974			sp|Q3U0V1|FUBP2_MOUSE	Khsrp	4	4	110000	0.0117			sp|Q8BWW4|LARP4_MOUSE	Larp4	5	5	300000	0.0358			sp|Q11011|PSA_MOUSE
	sp|P53026|RL10A_MOUSE	Rpl10a	4	4	4600000	0.41			sp|Q8BFR5|EFTU_MOUSE	Tufm	4	4	650000	0.0379			sp|P57780|ACTN4_MOUSE	Actn4	5	5	210000	0.0273			sp|P70670|NACAM_MOUSE	Naca	5	7	1300000	0.14			sp|A2A432|CUL4B_MOUSE	Cul4b	4	4	150000	0.016			sp|Q8BU30|SYIC_MOUSE	Iars	5	5	210000	0.0247			sp|Q9QYJ3|DNJB1_MOUSE
	sp|Q61029|LAP2B_MOUSE	Tmpo	4	4	210000	0.0181			sp|Q920B9|SP16H_MOUSE	Supt16h	4	4	190000	0.011			sp|Q3UHJ0|AAK1_MOUSE	Aak1	5	5	220000	0.0298			sp|Q8CH02|SUGP1_MOUSE	Sugp1	5	7	380000	0.0421			sp|Q8BH74|NU107_MOUSE	Nup107	4	4	120000	0.0127			sp|Q8BJ71|NUP93_MOUSE	Nup93	5	5	200000	0.0242			sp|Q99K48|NONO_MOUSE
	sp|P37913|DNLI1_MOUSE	Lig1	4	4	180000	0.0158			sp|O54734|OST48_MOUSE	Ddost	4	4	370000	0.0214			sp|Q8VCE2|GPN1_MOUSE	Gpn1	5	5	1100000	0.14			sp|Q6P8I4|PCNP_MOUSE	Pcnp	5	7	5000000	0.55			sp|Q9DBG6|RPN2_MOUSE	Rpn2	4	4	140000	0.0142			sp|Q3ULD5|MCCB_MOUSE	Mccc2	4	6	150000	0.0182			sp|Q02053|UBA1_MOUSE
	sp|P46460|NSF_MOUSE	Nsf	4	4	510000	0.0442			sp|Q61171|PRDX2_MOUSE	Prdx2	4	4	850000	0.0496			sp|Q8QZY1|EIF3L_MOUSE	Eif3l	5	5	480000	0.0641			sp|Q64737|PUR2_MOUSE	Gart	5	7	370000	0.0401			sp|P10630|IF4A2_MOUSE	Eif4a2	4	4	410000	0.0431			tr|A0A097PUD0|A0A097PUD0_MOUSE		4	6	330000	0.0388			sp|Q3UJB9|EDC4_MOUSE
	sp|Q02248|CTNB1_MOUSE	Ctnnb1	4	4	740000	0.0644			sp|P45952|ACADM_MOUSE	Acadm	4	4	390000	0.0229			sp|Q6PIU9|YJ005_MOUSE		5	5	220000	0.0288			sp|Q60864|STIP1_MOUSE	Stip1	5	6	1000000	0.11			sp|Q8VDN2|AT1A1_MOUSE	Atp1a1	4	4	99000	0.0104			sp|P25444|RS2_MOUSE	Rps2	4	6	800000	0.0946			sp|P05064|ALDOA_MOUSE
	sp|Q62351|TFR1_MOUSE	Tfrc	4	4	270000	0.0232			tr|Q3UJB0|Q3UJB0_MOUSE	Sf3b2	4	4	220000	0.0128			sp|Q9WVK4|EHD1_MOUSE	Ehd1	5	5	310000	0.0415			sp|Q8CCN5|BCAS3_MOUSE	Bcas3	5	6	350000	0.0387			sp|Q8BFR5|EFTU_MOUSE	Tufm	4	4	400000	0.0418			sp|Q9CW03|SMC3_MOUSE	Smc3	4	6	130000	0.0153			sp|Q8CJG0|AGO2_MOUSE
	sp|Q9CSH3|RRP44_MOUSE	Dis3	4	4	130000	0.0115			sp|Q80X50|UBP2L_MOUSE	Ubap2l	4	4	140000	0.00825			sp|P62960|YBOX1_MOUSE	Ybx1	5	5	530000	0.0696			sp|Q60865|CAPR1_MOUSE	Caprin1	5	6	1200000	0.13			sp|Q62351|TFR1_MOUSE	Tfrc	4	4	170000	0.0184			sp|P68040|RACK1_MOUSE	Rack1	4	5	1800000	0.21			sp|P10630|IF4A2_MOUSE
	sp|Q61584|FXR1_MOUSE	Fxr1	4	4	470000	0.0407			sp|O08638|MYH11_MOUSE	Myh11	4	4	150000	0.00889			sp|Q5NBX1|COBL_MOUSE	Cobl	5	5	280000	0.0377			sp|Q8CIN4|PAK2_MOUSE	Pak2	5	6	430000	0.0468			sp|O54734|OST48_MOUSE	Ddost	4	4	230000	0.0237			sp|P54071|IDHP_MOUSE	Idh2	4	5	140000	0.0171			sp|P62814|VATB2_MOUSE
	sp|Q91VR5|DDX1_MOUSE	Ddx1	4	4	180000	0.0157			sp|P67984|RL22_MOUSE	Rpl22	4	4	2000000	0.11			tr|E9PUR0|E9PUR0_MOUSE	Ankhd1	5	5	180000	0.0233			sp|O35129|PHB2_MOUSE	Phb2	5	6	830000	0.0906			sp|Q61029|LAP2B_MOUSE	Tmpo	4	4	320000	0.0336			sp|P62960|YBOX1_MOUSE	Ybx1	4	5	1200000	0.15			sp|Q9QZD9|EIF3I_MOUSE
	sp|P05064|ALDOA_MOUSE	Aldoa	4	4	130000	0.011			sp|Q9Z1Q9|SYVC_MOUSE	Vars	4	4	1000000	0.0583			sp|P60122|RUVB1_MOUSE	Ruvbl1	5	5	240000	0.0314			sp|Q7TPM1|PRC2B_MOUSE	Prrc2b	5	6	130000	0.0147			sp|Q8R1B4|EIF3C_MOUSE	Eif3c	4	4	130000	0.0139			sp|P97855|G3BP1_MOUSE	G3bp1	4	5	490000	0.0589			sp|Q61792|LASP1_MOUSE
	sp|Q505F5|LRC47_MOUSE	Lrrc47	4	4	430000	0.0377			sp|Q9CW03|SMC3_MOUSE	Smc3	4	4	75000	0.0044			sp|P61222|ABCE1_MOUSE	Abce1	5	5	990000	0.13			sp|P17156|HSP72_MOUSE	Hspa2	5	6	1800000	0.2			sp|Q99NB9|SF3B1_MOUSE	Sf3b1	4	4	160000	0.0169			sp|Q9EP97|SENP3_MOUSE	Senp3	4	5	210000	0.0254			sp|P17156|HSP72_MOUSE
	sp|P70698|PYRG1_MOUSE	Ctps1	4	4	110000	0.00965			sp|Q60596|XRCC1_MOUSE	Xrcc1	4	4	210000	0.0121			sp|Q60974|NCOR1_MOUSE	Ncor1	5	5	160000	0.0211			sp|P14685|PSMD3_MOUSE	Psmd3	5	6	440000	0.0477			sp|Q9WTI7|MYO1C_MOUSE	Myo1c	4	4	200000	0.0213			sp|Q8BH74|NU107_MOUSE	Nup107	4	5	100000	0.0122			sp|P62960|YBOX1_MOUSE
	sp|Q9D824|FIP1_MOUSE	Fip1l1	4	4	200000	0.0178			sp|Q64737|PUR2_MOUSE	Gart	4	4	360000	0.0208			sp|Q569Z6|TR150_MOUSE	Thrap3	5	5	140000	0.0187			sp|Q61074|PPM1G_MOUSE	Ppm1g	5	6	310000	0.0344			sp|Q9D0R2|SYTC_MOUSE	Tars	4	4	150000	0.016			sp|O88738|BIRC6_MOUSE	Birc6	4	5	57000	0.00681			sp|Q8C1B7|SEP11_MOUSE
	sp|Q8BK67|RCC2_MOUSE	Rcc2	4	4	310000	0.0273			sp|O35286|DHX15_MOUSE	Dhx15	4	4	120000	0.00728			sp|F6ZDS4|TPR_MOUSE	Tpr	5	5	160000	0.021			sp|Q61249|IGBP1_MOUSE	Igbp1	5	6	420000	0.0461			sp|Q9Z1D1|EIF3G_MOUSE	Eif3g	4	4	150000	0.0162			sp|P39749|FEN1_MOUSE	Fen1	4	5	210000	0.0247			sp|Q04447|KCRB_MOUSE
	sp|Q8CAQ8|MIC60_MOUSE	Immt	4	4	110000	0.00999			sp|Q9DB15|RM12_MOUSE	Mrpl12	4	4	150000	0.00874			sp|P62242|RS8_MOUSE	Rps8	5	5	1600000	0.22			sp|Q501J7|PHAR4_MOUSE	Phactr4	5	6	240000	0.0263			sp|Q61171|PRDX2_MOUSE	Prdx2	4	4	740000	0.0776			sp|Q7TMY8|HUWE1_MOUSE	Huwe1	4	5	170000	0.0205			sp|P62196|PRS8_MOUSE
	sp|Q8BP47|SYNC_MOUSE	Nars	4	4	210000	0.0182			sp|P25206|MCM3_MOUSE	Mcm3	4	4	520000	0.0301			sp|Q61699|HS105_MOUSE	Hsph1	5	5	360000	0.0483			sp|Q61171|PRDX2_MOUSE	Prdx2	5	6	1400000	0.15			sp|Q8CG47|SMC4_MOUSE	Smc4	4	4	140000	0.0146			IGH1M_MOUSE	Ighg1	4	5	520000	0.0614			sp|A2A432|CUL4B_MOUSE
	sp|Q9CQE8|CN166_MOUSE		4	4	140000	0.0121			sp|Q8VDW0|DX39A_MOUSE	Ddx39a	4	4	340000	0.0199			sp|P53026|RL10A_MOUSE	Rpl10a	5	5	1700000	0.22			sp|Q9QZD9|EIF3I_MOUSE	Eif3i	5	6	810000	0.0884			sp|Q920B9|SP16H_MOUSE	Supt16h	4	4	140000	0.015			sp|Q8BFR5|EFTU_MOUSE	Tufm	4	5	370000	0.0436			sp|P46061|RAGP1_MOUSE
	sp|Q922B2|SYDC_MOUSE	Dars	4	4	130000	0.0111			sp|P49312|ROA1_MOUSE	Hnrnpa1	4	4	190000	0.0108			sp|Q9WUA2|SYFB_MOUSE	Farsb	5	5	370000	0.0485			sp|Q9D0D5|T2EA_MOUSE	Gtf2e1	5	6	310000	0.0345			sp|Q7TSV4|PGM2_MOUSE	Pgm2	4	4	95000	0.00994			sp|Q80TP3|UBR5_MOUSE	Ubr5	4	5	67000	0.00802			sp|Q60865|CAPR1_MOUSE
	sp|Q9Z1X4|ILF3_MOUSE	Ilf3	4	4	210000	0.018			sp|Q8BU30|SYIC_MOUSE	Iars	4	4	390000	0.0227			sp|Q8VIJ6|SFPQ_MOUSE	Sfpq	5	5	430000	0.0576			sp|O70133|DHX9_MOUSE	Dhx9	5	6	200000	0.0216			sp|Q9Z204|HNRPC_MOUSE	Hnrnpc	4	4	260000	0.0272			sp|Q99LC5|ETFA_MOUSE	Etfa	4	4	140000	0.017			tr|A2AJ72|A2AJ72_MOUSE
	sp|Q8VEM8|MPCP_MOUSE	Slc25a3	4	4	1400000	0.12			tr|Q8BML9|Q8BML9_MOUSE	Qars	4	4	300000	0.0176			sp|Q64727|VINC_MOUSE	Vcl	5	5	260000	0.0349			tr|A2AJ72|A2AJ72_MOUSE	Fubp3	5	6	1900000	0.21			sp|Q60930|VDAC2_MOUSE	Vdac2	4	4	240000	0.0256			sp|P52293|IMA1_MOUSE	Kpna2	4	4	110000	0.0135			sp|Q569Z6|TR150_MOUSE
	tr|D3Z0M9|D3Z0M9_MOUSE	Ddx23	4	4	75000	0.00657			sp|P42932|TCPQ_MOUSE	Cct8	4	4	290000	0.017			sp|Q9CWK8|SNX2_MOUSE	Snx2	5	5	340000	0.0455			sp|P57776|EF1D_MOUSE	Eef1d	5	5	820000	0.0904			sp|Q922K7|NOP2_MOUSE	Nop2	4	4	160000	0.0171			sp|Q8VDN2|AT1A1_MOUSE	Atp1a1	4	4	95000	0.0114			sp|Q61249|IGBP1_MOUSE
	sp|P26443|DHE3_MOUSE	Glud1	4	4	230000	0.0205			sp|Q3U1J4|DDB1_MOUSE	Ddb1	4	4	260000	0.015			sp|Q9QYJ3|DNJB1_MOUSE	Dnajb1	5	5	880000	0.12			sp|Q61768|KINH_MOUSE	Kif5b	5	5	300000	0.0325			sp|P48962|ADT1_MOUSE	Slc25a4	4	4	400000	0.0423			sp|Q60848|HELLS_MOUSE	Hells	4	4	270000	0.0323			sp|P97855|G3BP1_MOUSE
	sp|P58252|EF2_MOUSE	Eef2	4	4	320000	0.0281			sp|Q91VR5|DDX1_MOUSE	Ddx1	4	4	150000	0.00862			sp|O08709|PRDX6_MOUSE	Prdx6	5	5	320000	0.0425			sp|Q8VDN2|AT1A1_MOUSE	Atp1a1	5	5	170000	0.0182			sp|B2RQC6|PYR1_MOUSE	Cad	4	4	94000	0.00984			sp|Q3THS6|METK2_MOUSE	Mat2a	4	4	260000	0.0309			sp|Q7TMK9|HNRPQ_MOUSE
	sp|P62281|RS11_MOUSE	Rps11	4	4	1500000	0.13			sp|Q61656|DDX5_MOUSE	Ddx5	4	4	660000	0.0385			sp|P97386|DNLI3_MOUSE	Lig3	5	5	220000	0.0292			sp|P62830|RL23_MOUSE	Rpl23	5	5	1100000	0.12			sp|P80314|TCPB_MOUSE	Cct2	4	4	46000000	4.86			sp|P51660|DHB4_MOUSE	Hsd17b4	4	4	150000	0.0184			sp|Q9D168|INT12_MOUSE
	sp|Q9CXW4|RL11_MOUSE	Rpl11	3	6	6700000	0.59			tr|Q8K205|Q8K205_MOUSE	Pop1	4	4	130000	0.00761			sp|O35129|PHB2_MOUSE	Phb2	5	5	500000	0.0667			sp|Q6PIU9|YJ005_MOUSE		5	5	280000	0.0308			sp|Q8BU30|SYIC_MOUSE	Iars	4	4	200000	0.0206			sp|Q9DBY8|NVL_MOUSE	Nvl	4	4	140000	0.0166			sp|P62751|RL23A_MOUSE
	sp|Q9QZD9|EIF3I_MOUSE	Eif3i	3	6	300000	0.0263			sp|P35492|HUTH_MOUSE	Hal	4	4	110000	0.0063			sp|Q8CGY8|OGT1_MOUSE	Ogt	5	5	240000	0.0322			sp|P47754|CAZA2_MOUSE	Capza2	5	5	660000	0.0722			tr|Q6P9L5|Q6P9L5_MOUSE	Nup205	4	4	120000	0.0128			sp|Q80X90|FLNB_MOUSE	Flnb	4	4	66000	0.00782			sp|Q91WJ8|FUBP1_MOUSE
	sp|P99024|TBB5_MOUSE	Tubb5	3	5	3800000	0.34			sp|P57784|RU2A_MOUSE	Snrpa1	4	4	200000	0.0115			sp|Q9D2R0|AACS_MOUSE	Aacs	5	5	180000	0.0239			sp|Q5SUR0|PUR4_MOUSE	Pfas	5	5	240000	0.0259			sp|Q99MN1|SYK_MOUSE	Kars	4	4	110000	0.0115			sp|P02469|LAMB1_MOUSE	Lamb1	4	4	91000	0.0108			sp|P25444|RS2_MOUSE
	sp|P35979|RL12_MOUSE	Rpl12	3	5	4700000	0.41			sp|Q60930|VDAC2_MOUSE	Vdac2	4	4	210000	0.0121			sp|P09411|PGK1_MOUSE	Pgk1	5	5	270000	0.0358			sp|Q65Z40|WAPL_MOUSE	Wapl	5	5	350000	0.0378			sp|P61255|RL26_MOUSE	Rpl26	4	4	1300000	0.14			sp|Q9Z1D1|EIF3G_MOUSE	Eif3g	4	4	420000	0.0499			sp|P62264|RS14_MOUSE
	sp|O88532|ZFR_MOUSE	Zfr	3	4	140000	0.0122			sp|Q61062|DVL3_MOUSE	Dvl3	4	4	160000	0.00905			sp|Q8R326|PSPC1_MOUSE	Pspc1	5	5	430000	0.0572			sp|Q9QYY0|GAB1_MOUSE	Gab1	5	5	630000	0.0694			sp|Q8BWT1|THIM_MOUSE	Acaa2	4	4	140000	0.0144			sp|Q9CSN1|SNW1_MOUSE	Snw1	4	4	150000	0.0173			sp|Q8VDN2|AT1A1_MOUSE
	sp|P63101|1433Z_MOUSE	Ywhaz	3	4	200000	0.0177			sp|P97311|MCM6_MOUSE	Mcm6	4	4	230000	0.0136			sp|P61358|RL27_MOUSE	Rpl27	5	5	1400000	0.18			sp|Q921C5|BICD2_MOUSE	Bicd2	5	5	260000	0.0281			sp|Q8BWW4|LARP4_MOUSE	Larp4	4	4	160000	0.0168			sp|Q9JHS4|CLPX_MOUSE	Clpx	4	4	110000	0.0136			sp|Q8VCE2|GPN1_MOUSE
	sp|P54071|IDHP_MOUSE	Idh2	3	4	150000	0.0128			sp|P19096|FAS_MOUSE	Fasn	4	4	3000000	0.18			sp|Q9QXS1|PLEC_MOUSE	Plec	5	5	110000	0.0146			sp|P70296|PEBP1_MOUSE	Pebp1	5	5	490000	0.0542			sp|Q60848|HELLS_MOUSE	Hells	4	4	310000	0.0328			sp|Q3U9G9|LBR_MOUSE	Lbr	4	4	210000	0.0246			sp|Q5F2E7|NUFP2_MOUSE
	sp|O35593|PSDE_MOUSE	Psmd14	3	4	210000	0.0185			sp|P16460|ASSY_MOUSE	Ass1	4	4	380000	0.0219			sp|P62245|RS15A_MOUSE	Rps15a	5	5	29000000	3.9			sp|P12367|KAP2_MOUSE	Prkar2a	5	5	450000	0.049			sp|P62281|RS11_MOUSE	Rps11	4	4	2200000	0.23			sp|P62242|RS8_MOUSE	Rps8	4	4	210000	0.0245			sp|Q6P9R4|ARHGI_MOUSE
	sp|P62889|RL30_MOUSE	Rpl30	3	4	680000	0.0597			sp|Q8BWZ3|NAA25_MOUSE	Naa25	4	4	140000	0.00823			sp|Q62419|SH3G1_MOUSE	Sh3gl1	5	5	610000	0.0803			sp|P35761|TTK_MOUSE	Ttk	5	5	130000	0.014			sp|Q9CPR4|RL17_MOUSE	Rpl17	3	14	1700000	0.18			sp|Q6A068|CDC5L_MOUSE	Cdc5l	4	4	620000	0.0739			sp|Q99MN1|SYK_MOUSE
	sp|P11157|RIR2_MOUSE	Rrm2	3	4	100000	0.00871			tr|A0A097PUD0|A0A097PUD0_MOUSE		3	9	920000	0.0538			sp|P70670|NACAM_MOUSE	Naca	4	6	980000	0.13			sp|P23249|MOV10_MOUSE	Mov10	5	5	160000	0.0175			sp|Q9CXW4|RL11_MOUSE	Rpl11	3	6	5200000	0.55			sp|Q61768|KINH_MOUSE	Kif5b	4	4	130000	0.0154			sp|Q6ZQ38|CAND1_MOUSE
	sp|Q922Q4|P5CR2_MOUSE	Pycr2	3	4	170000	0.0149			sp|Q9CPR4|RL17_MOUSE	Rpl17	3	9	2700000	0.16			sp|Q9WVA4|TAGL2_MOUSE	Tagln2	4	6	470000	0.0627			sp|Q2YDW2|MSTO1_MOUSE	Msto1	5	5	160000	0.0177			sp|Q9D1R9|RL34_MOUSE	Rpl34	3	6	3300000	0.35			sp|F6ZDS4|TPR_MOUSE	Tpr	4	4	90000	0.0107			sp|P14206|RSSA_MOUSE
	sp|P62900|RL31_MOUSE	Rpl31	3	4	4100000	0.36			sp|Q9CXW4|RL11_MOUSE	Rpl11	3	6	5600000	0.32			tr|Q8BRF6|Q8BRF6_MOUSE	Nup153	4	6	360000	0.0481			sp|Q3THK7|GUAA_MOUSE	Gmps	5	5	170000	0.019			sp|Q99020|ROAA_MOUSE	Hnrnpab	3	5	380000	0.04			sp|O88967|YMEL1_MOUSE	Yme1l1	4	4	150000	0.0175			sp|Q4VAA2|CDV3_MOUSE
	sp|Q921F2|TADBP_MOUSE	Tardbp	3	4	170000	0.0145			sp|P99024|TBB5_MOUSE	Tubb5	3	6	5400000	0.31			sp|P62918|RL8_MOUSE	Rpl8	4	6	1200000	0.15			sp|Q80TE0|RPAP1_MOUSE	Rpap1	5	5	150000	0.0164			tr|A0A097PUD0|A0A097PUD0_MOUSE		3	5	360000	0.0373			sp|Q587J6|LITD1_MOUSE	L1td1	4	4	1200000	0.14			sp|P68040|RACK1_MOUSE
	sp|Q99KB8|GLO2_MOUSE	Hagh	3	4	370000	0.0325			sp|P99027|RLA2_MOUSE	Rplp2	3	5	1700000	0.1			sp|O35737|HNRH1_MOUSE	Hnrnph1	4	5	320000	0.0428			sp|Q8QZY1|EIF3L_MOUSE	Eif3l	5	5	380000	0.0411			sp|O35737|HNRH1_MOUSE	Hnrnph1	3	4	220000	0.0226			sp|P30999|CTND1_MOUSE	Ctnnd1	4	4	120000	0.0141			sp|Q8K4Z5|SF3A1_MOUSE
	sp|P00405|COX2_MOUSE	Mtco2	3	4	1100000	0.097			sp|Q8BG81|PDIP3_MOUSE	Poldip3	3	5	280000	0.0165			sp|P17879|HS71B_MOUSE	Hspa1b	4	5	4200000	0.56			sp|Q68FL6|SYMC_MOUSE	Mars	5	5	230000	0.0249			sp|P45952|ACADM_MOUSE	Acadm	3	4	280000	0.0298			sp|Q9QXZ0|MACF1_MOUSE	Macf1	4	4	140000	0.0168			sp|Q6A068|CDC5L_MOUSE
	sp|Q8BP67|RL24_MOUSE	Rpl24	3	4	4200000	0.37			sp|Q9D1G1|RAB1B_MOUSE	Rab1b	3	5	170000	0.01			sp|O09130|NF2IP_MOUSE	Nfatc2ip	4	5	260000	0.0345			sp|Q9Z2X1|HNRPF_MOUSE	Hnrnpf	5	5	690000	0.0756			sp|P99024|TBB5_MOUSE	Tubb5	3	4	4600000	0.48			sp|Q61584|FXR1_MOUSE	Fxr1	4	4	330000	0.039			sp|P26231|CTNA1_MOUSE
	sp|P63325|RS10_MOUSE	Rps10	3	4	170000	0.0148			sp|C0HKE3|H2A1D_MOUSE	Hist1h2ad	3	5	3900000	0.23			sp|P47941|CRKL_MOUSE	Crkl	4	5	360000	0.0471			sp|Q8BMK4|CKAP4_MOUSE	Ckap4	5	5	260000	0.0282			sp|P54071|IDHP_MOUSE	Idh2	3	4	98000	0.0103			sp|Q62465|VAT1_MOUSE	Vat1	4	4	140000	0.0168			sp|Q9CQN1|TRAP1_MOUSE
	sp|P28658|ATX10_MOUSE	Atxn10	3	4	88000	0.00767			sp|P35979|RL12_MOUSE	Rpl12	3	5	3800000	0.22			sp|Q8BTS4|NUP54_MOUSE	Nup54	4	5	190000	0.0256			sp|P80314|TCPB_MOUSE	Cct2	5	5	470000	0.0519			sp|Q9DBG5|PLIN3_MOUSE	Plin3	3	4	100000	0.0108			sp|O08784|TCOF_MOUSE	Tcof1	4	4	160000	0.0192			sp|P57780|ACTN4_MOUSE
	sp|Q91YT7|YTHD2_MOUSE	Ythdf2	3	4	320000	0.0277			sp|P02468|LAMC1_MOUSE	Lamc1	3	4	94000	0.00549			sp|Q9QXZ0|MACF1_MOUSE	Macf1	4	5	150000	0.0193			tr|Q3TFD0|Q3TFD0_MOUSE	Shmt2	5	5	260000	0.028			IGH1M_MOUSE	Ighg1	3	4	630000	0.0663			sp|Q7TSV4|PGM2_MOUSE	Pgm2	4	4	130000	0.0158			sp|Q9Z204|HNRPC_MOUSE
	sp|P54103|DNJC2_MOUSE	Dnajc2	3	4	120000	0.0104			sp|Q9D051|ODPB_MOUSE	Pdhb	3	4	300000	0.0177			sp|Q5F2E7|NUFP2_MOUSE	Nufip2	4	5	280000	0.0377			sp|Q3UHX2|HAP28_MOUSE	Pdap1	5	5	530000	0.0575			sp|P00405|COX2_MOUSE	Mtco2	3	4	1700000	0.18			sp|Q9DCL9|PUR6_MOUSE	Paics	4	4	140000	0.0166			sp|Q8CCN5|BCAS3_MOUSE
	sp|Q9CQQ7|AT5F1_MOUSE	Atp5f1	3	4	270000	0.0235			sp|A2AQ25|SKT_MOUSE	Skt	3	4	58000	0.00337			sp|Q8K3F7|TDH_MOUSE	Tdh	4	5	350000	0.046			sp|Q8BWW4|LARP4_MOUSE	Larp4	5	5	410000	0.0448			sp|Q9CXY6|ILF2_MOUSE	Ilf2	3	4	170000	0.0179			tr|E9PUR0|E9PUR0_MOUSE	Ankhd1	4	4	75000	0.00892			sp|P16125|LDHB_MOUSE
	sp|P62827|RAN_MOUSE	Ran	3	4	4000000	0.35			sp|Q99LX0|PARK7_MOUSE	Park7	3	4	230000	0.0132			sp|Q7TMK9|HNRPQ_MOUSE	Syncrip	4	5	360000	0.0478			sp|Q9DCL9|PUR6_MOUSE	Paics	5	5	360000	0.0397			sp|Q8BP67|RL24_MOUSE	Rpl24	3	4	4100000	0.43			sp|P14733|LMNB1_MOUSE	Lmnb1	4	4	240000	0.0285			sp|Q61699|HS105_MOUSE
	sp|Q9D1R9|RL34_MOUSE	Rpl34	3	4	2600000	0.22			sp|O09167|RL21_MOUSE	Rpl21	3	4	1100000	0.0649			sp|O88271|CFDP1_MOUSE	Cfdp1	4	5	1900000	0.25			sp|Q9Z1Q9|SYVC_MOUSE	Vars	5	5	210000	0.0233			sp|P62889|RL30_MOUSE	Rpl30	3	4	870000	0.0913			sp|Q62351|TFR1_MOUSE	Tfrc	4	4	260000	0.0303			sp|Q8BFR5|EFTU_MOUSE
	sp|P83882|RL36A_MOUSE	Rpl36a	3	4	410000	0.0361			sp|Q8VDM6|HNRL1_MOUSE	Hnrnpul1	3	4	91000	0.00528			sp|Q9JIH2|NUP50_MOUSE	Nup50	4	5	700000	0.0924			sp|Q9WV80|SNX1_MOUSE	Snx1	5	5	370000	0.0405			sp|P05064|ALDOA_MOUSE	Aldoa	3	4	330000	0.0346			sp|Q9Z0X1|AIFM1_MOUSE	Aifm1	4	4	180000	0.0216			sp|Q8VDW0|DX39A_MOUSE
	sp|P99027|RLA2_MOUSE	Rplp2	3	3	1400000	0.13			sp|P27048|RSMB_MOUSE	Snrpb	3	4	100000	0.00594			sp|Q99LX0|PARK7_MOUSE	Park7	4	5	270000	0.0359			sp|Q9EQU5|SET_MOUSE	Set	5	5	1200000	0.13			sp|C0HKE3|H2A1D_MOUSE	Hist1h2ad	3	4	2000000	0.21			sp|Q60520|SIN3A_MOUSE	Sin3a	4	4	98000	0.0117			sp|P50247|SAHH_MOUSE
	sp|Q9CR57|RL14_MOUSE	Rpl14	3	3	3400000	0.3			sp|Q921F2|TADBP_MOUSE	Tardbp	3	4	120000	0.00676			sp|Q8BJ71|NUP93_MOUSE	Nup93	4	5	220000	0.0292			sp|Q8CEC0|NUP88_MOUSE	Nup88	5	5	410000	0.0444			sp|Q9Z2X1|HNRPF_MOUSE	Hnrnpf	3	4	1400000	0.15			sp|Q60930|VDAC2_MOUSE	Vdac2	4	4	210000	0.0249			sp|P62270|RS18_MOUSE
	sp|P42125|ECI1_MOUSE	Eci1	3	3	160000	0.0141			sp|P00405|COX2_MOUSE	Mtco2	3	4	890000	0.0517			sp|P62852|RS25_MOUSE	Rps25	4	5	2300000	0.3			tr|E9Q3G8|E9Q3G8_MOUSE	Nup153	5	5	260000	0.0279			sp|Q9CZM2|RL15_MOUSE	Rpl15	3	4	1200000	0.12			sp|P62918|RL8_MOUSE	Rpl8	4	4	310000	0.0369			sp|Q9DBR7|MYPT1_MOUSE
	sp|Q3UMC0|SPAT5_MOUSE	Spata5	3	3	63000	0.00546			sp|Q8BH74|NU107_MOUSE	Nup107	3	4	220000	0.0127			sp|Q91WJ8|FUBP1_MOUSE	Fubp1	4	5	240000	0.0315			sp|Q8R0K9|E2F4_MOUSE	E2f4	5	5	380000	0.0412			sp|P14115|RL27A_MOUSE	Rpl27a	3	4	5700000	0.6			sp|Q8BK64|AHSA1_MOUSE	Ahsa1	4	4	160000	0.0193			sp|Q9WUA2|SYFB_MOUSE
	sp|P60867|RS20_MOUSE	Rps20	3	3	3300000	0.29			sp|Q9CZM2|RL15_MOUSE	Rpl15	3	4	1000000	0.0601			sp|P54227|STMN1_MOUSE	Stmn1	4	5	1100000	0.15			sp|P11103|PARP1_MOUSE	Parp1	5	5	250000	0.0272			sp|Q6A0A9|F120A_MOUSE	FAM120A	3	4	92000	0.00966			tr|Q8BML9|Q8BML9_MOUSE	Qars	4	4	230000	0.0273			sp|Q9DB77|QCR2_MOUSE
	sp|Q9DBG5|PLIN3_MOUSE	Plin3	3	3	140000	0.0122			sp|Q8BK64|AHSA1_MOUSE	Ahsa1	3	4	120000	0.00702			sp|P25206|MCM3_MOUSE	Mcm3	4	4	350000	0.047			sp|Q9ERU9|RBP2_MOUSE	Ranbp2	5	5	200000	0.0218			sp|Q8BWU5|OSGEP_MOUSE	Osgep	3	4	91000	0.00957			sp|Q6ZQ58|LARP1_MOUSE	Larp1	4	4	160000	0.0186			sp|Q3THK7|GUAA_MOUSE
	sp|Q9WVK4|EHD1_MOUSE	Ehd1	3	3	150000	0.0131			sp|P62889|RL30_MOUSE	Rpl30	3	4	880000	0.0513			sp|P63101|1433Z_MOUSE	Ywhaz	4	4	320000	0.0423			sp|Q6PFD9|NUP98_MOUSE	Nup98	5	5	410000	0.045			sp|Q64521|GPDM_MOUSE	Gpd2	3	4	53000	0.00559			sp|P62751|RL23A_MOUSE	Rpl23a	4	4	540000	0.0645			sp|Q6PCM1|KDM3A_MOUSE
	sp|Q9D051|ODPB_MOUSE	Pdhb	3	3	280000	0.0242			tr|Q921K2|Q921K2_MOUSE	Parp1	3	4	1800000	0.11			sp|P47754|CAZA2_MOUSE	Capza2	4	4	400000	0.0536			sp|Q8C2E7|WASC5_MOUSE	Washc5	5	5	180000	0.0193			sp|P47915|RL29_MOUSE	Rpl29	3	4	1300000	0.14			sp|Q61191|HCFC1_MOUSE	Hcfc1	4	4	170000	0.0197			sp|Q8CGY8|OGT1_MOUSE
	sp|Q8BMK4|CKAP4_MOUSE	Ckap4	3	3	160000	0.0144			sp|Q62441|TLE4_MOUSE	Tle4	3	4	210000	0.012			sp|Q02053|UBA1_MOUSE	Uba1	4	4	130000	0.0174			sp|Q5XJY5|COPD_MOUSE	Arcn1	5	5	180000	0.0193			sp|P99027|RLA2_MOUSE	Rplp2	3	3	1700000	0.18			sp|Q9JHU9|INO1_MOUSE	Isyna1	4	4	140000	0.0165			sp|P62334|PRS10_MOUSE
	sp|Q9R0N0|GALK1_MOUSE	Galk1	3	3	170000	0.0149			sp|P42125|ECI1_MOUSE	Eci1	3	3	180000	0.0103			sp|Q9Z2X1|HNRPF_MOUSE	Hnrnpf	4	4	560000	0.0747			sp|P58252|EF2_MOUSE	Eef2	5	5	750000	0.0817			sp|P42125|ECI1_MOUSE	Eci1	3	3	150000	0.0155			sp|Q99JY0|ECHB_MOUSE	Hadhb	4	4	64000	0.00757			sp|Q6ZQ58|LARP1_MOUSE
	sp|P97855|G3BP1_MOUSE	G3bp1	3	3	430000	0.0378			sp|Q9WUA3|PFKAP_MOUSE	Pfkp	3	3	190000	0.011			sp|P51660|DHB4_MOUSE	Hsd17b4	4	4	210000	0.0283			sp|P62751|RL23A_MOUSE	Rpl23a	5	5	1700000	0.18			sp|P97855|G3BP1_MOUSE	G3bp1	3	3	390000	0.0414			sp|Q8C854|MYEF2_MOUSE	Myef2	4	4	190000	0.0221			sp|P57776|EF1D_MOUSE
	sp|Q8QZY1|EIF3L_MOUSE	Eif3l	3	3	130000	0.0115			sp|P47754|CAZA2_MOUSE	Capza2	3	3	160000	0.00956			sp|P99024|TBB5_MOUSE	Tubb5	4	4	2300000	0.31			sp|Q6ZWN5|RS9_MOUSE	Rps9	5	5	850000	0.093			sp|Q9CR57|RL14_MOUSE	Rpl14	3	3	3400000	0.36			sp|Q91VD9|NDUS1_MOUSE	Ndufs1	4	4	110000	0.013			sp|Q5NBX1|COBL_MOUSE
	sp|Q8BVY0|RL1D1_MOUSE	Rsl1d1	3	3	170000	0.0144			sp|Q9CXY6|ILF2_MOUSE	Ilf2	3	3	150000	0.00871			sp|Q9CPY7|AMPL_MOUSE	Lap3	4	4	600000	0.0794			sp|Q80U78|PUM1_MOUSE	Pum1	5	5	630000	0.0685			sp|Q9CPN8|IF2B3_MOUSE	Igf2bp3	3	3	190000	0.0202			sp|P99024|TBB5_MOUSE	Tubb5	3	7	5600000	0.67			sp|Q8R326|PSPC1_MOUSE
	sp|Q9CWX9|DDX47_MOUSE	Ddx47	3	3	130000	0.0115			sp|P28660|NCKP1_MOUSE	Nckap1	3	3	95000	0.00554			sp|P47738|ALDH2_MOUSE	Aldh2	4	4	120000	0.0158			sp|P62301|RS13_MOUSE	Rps13	5	5	1400000	0.15			sp|P63101|1433Z_MOUSE	Ywhaz	3	3	150000	0.0162			sp|Q62189|SNRPA_MOUSE	Snrpa	3	5	170000	0.0198			sp|Q8VIJ6|SFPQ_MOUSE
	sp|Q8BG81|PDIP3_MOUSE	Poldip3	3	3	150000	0.0127			sp|P14685|PSMD3_MOUSE	Psmd3	3	3	130000	0.00781			sp|P35980|RL18_MOUSE	Rpl18	4	4	1100000	0.15			sp|Q9CXW4|RL11_MOUSE	Rpl11	4	7	2500000	0.27			sp|P47754|CAZA2_MOUSE	Capza2	3	3	130000	0.0138			sp|Q61937|NPM_MOUSE	Npm1	3	5	1800000	0.21			sp|Q8BJW6|EIF2A_MOUSE
	sp|Q9Z1D1|EIF3G_MOUSE	Eif3g	3	3	240000	0.0208			sp|Q9R0N0|GALK1_MOUSE	Galk1	3	3	150000	0.00895			sp|P97310|MCM2_MOUSE	Mcm2	4	4	240000	0.0321			sp|Q6A4J8|UBP7_MOUSE	Usp7	4	7	9200000	1.01			sp|P14206|RSSA_MOUSE	Rpsa	3	3	360000	0.0377			sp|P57722|PCBP3_MOUSE	Pcbp3	3	5	470000	0.0559			sp|Q91XD6|VPS36_MOUSE
	sp|Q8CI11|GNL3_MOUSE	Gnl3	3	3	160000	0.0143			sp|P10630|IF4A2_MOUSE	Eif4a2	3	3	350000	0.0202			sp|P14602|HSPB1_MOUSE	Hspb1	4	4	1300000	0.17			sp|O35226|PSMD4_MOUSE	Psmd4	4	6	310000	0.0337			sp|Q925I1|ATAD3_MOUSE	Atad3	3	3	110000	0.0119			sp|P23249|MOV10_MOUSE	Mov10	3	5	190000	0.022			sp|Q921C5|BICD2_MOUSE
	sp|P51881|ADT2_MOUSE	Slc25a5	3	3	1300000	0.11			sp|Q922W5|P5CR1_MOUSE	Pycr1	3	3	360000	0.0212			sp|Q9DB77|QCR2_MOUSE	Uqcrc2	4	4	230000	0.031			sp|P62918|RL8_MOUSE	Rpl8	4	6	1900000	0.21			sp|Q9WUA3|PFKAP_MOUSE	Pfkp	3	3	180000	0.0191			sp|P49312|ROA1_MOUSE	Hnrnpa1	3	5	170000	0.0203			sp|Q9DB20|ATPO_MOUSE
	sp|Q99LX0|PARK7_MOUSE	Park7	3	3	210000	0.0186			sp|Q3UJB9|EDC4_MOUSE	Edc4	3	3	99000	0.00575			sp|Q9D0I9|SYRC_MOUSE	Rars	4	4	1200000	0.15			sp|P62196|PRS8_MOUSE	Psmc5	4	5	210000	0.0226			sp|P60867|RS20_MOUSE	Rps20	3	3	2800000	0.3			sp|Q9CY58|PAIRB_MOUSE	Serbp1	3	4	320000	0.0383			sp|Q60838|DVL2_MOUSE
	sp|Q9D880|TIM50_MOUSE	Timm50	3	3	240000	0.0213			sp|Q60848|HELLS_MOUSE	Hells	3	3	400000	0.0231			sp|Q8VI33|TAF9_MOUSE	Taf9	4	4	330000	0.0432			sp|P10630|IF4A2_MOUSE	Eif4a2	4	5	720000	0.0794			sp|P51660|DHB4_MOUSE	Hsd17b4	3	3	120000	0.0123			sp|A2BE28|LAS1L_MOUSE	Las1l	3	4	65000	0.00778			sp|Q91WQ3|SYYC_MOUSE
	sp|P26231|CTNA1_MOUSE	Ctnna1	3	3	120000	0.0103			sp|Q922Q4|P5CR2_MOUSE	Pycr2	3	3	310000	0.0178			sp|P57776|EF1D_MOUSE	Eef1d	4	4	600000	0.0801			sp|Q9CXF4|TBC15_MOUSE	Tbc1d15	4	5	260000	0.0282			sp|Q3ULD5|MCCB_MOUSE	Mccc2	3	3	140000	0.0143			tr|D4AFX7|D4AFX7_MOUSE	Dnajc13	3	4	56000	0.0067			sp|Q8CH18|CCAR1_MOUSE
	sp|Q9Z108|STAU1_MOUSE	Stau1	3	3	94000	0.00817			sp|Q8BMS1|ECHA_MOUSE	Hadha	3	3	110000	0.00624			sp|Q9WV02|RBMX_MOUSE	Rbmx	4	4	230000	0.0311			sp|Q1HFZ0|NSUN2_MOUSE	Nsun2	4	5	160000	0.0172			sp|P62754|RS6_MOUSE	Rps6	3	3	980000	0.1			sp|Q99NH0|ANR17_MOUSE	Ankrd17	3	4	80000	0.00951			sp|Q9ERK4|XPO2_MOUSE
	sp|P14602|HSPB1_MOUSE	Hspb1	3	3	340000	0.0295			sp|P62754|RS6_MOUSE	Rps6	3	3	890000	0.0516			sp|P62830|RL23_MOUSE	Rpl23	4	4	930000	0.12			sp|Q9CY58|PAIRB_MOUSE	Serbp1	4	5	170000	0.0191			sp|P37913|DNLI1_MOUSE	Lig1	3	3	170000	0.0174			sp|P14873|MAP1B_MOUSE	Map1b	3	4	75000	0.00892			sp|P23475|XRCC6_MOUSE
	sp|Q1HFZ0|NSUN2_MOUSE	Nsun2	3	3	170000	0.0145			tr|Q3TFD0|Q3TFD0_MOUSE	Shmt2	3	3	210000	0.012			sp|Q61584|FXR1_MOUSE	Fxr1	4	4	410000	0.0541			sp|Q8BG81|PDIP3_MOUSE	Poldip3	4	5	230000	0.0255			sp|Q9JHS4|CLPX_MOUSE	Clpx	3	3	140000	0.0145			sp|Q8BP47|SYNC_MOUSE	Nars	3	4	110000	0.013			sp|Q8C0C7|SYFA_MOUSE
	sp|Q01853|TERA_MOUSE	Vcp	3	3	97000	0.00851			sp|P63325|RS10_MOUSE	Rps10	3	3	340000	0.0201			sp|P80314|TCPB_MOUSE	Cct2	4	4	280000	0.0373			sp|Q61140|BCAR1_MOUSE	Bcar1	4	5	220000	0.0243			sp|Q9DCN2|NB5R3_MOUSE	Cyb5r3	3	3	110000	0.0115			sp|Q8BVE3|VATH_MOUSE	Atp6v1h	3	4	88000	0.0105			sp|P19253|RL13A_MOUSE
	sp|P27048|RSMB_MOUSE	Snrpb	3	3	71000	0.00618			sp|P35278|RAB5C_MOUSE	Rab5c	3	3	140000	0.00817			sp|P17918|PCNA_MOUSE	Pcna	4	4	320000	0.0419			sp|P62334|PRS10_MOUSE	Psmc6	4	5	130000	0.0139			sp|Q9R0N0|GALK1_MOUSE	Galk1	3	3	110000	0.0118			sp|Q1PSW8|LIN41_MOUSE	Trim71	3	4	77000	0.00912			sp|Q6PDM2|SRSF1_MOUSE
	sp|Q60848|HELLS_MOUSE	Hells	3	3	250000	0.0218			sp|P52479|UBP10_MOUSE	Usp10	3	3	150000	0.00854			sp|Q9CPN8|IF2B3_MOUSE	Igf2bp3	4	4	150000	0.0205			sp|Q8K3F7|TDH_MOUSE	Tdh	4	5	300000	0.0324			sp|Q922F4|TBB6_MOUSE	Tubb6	3	3	240000	0.0253			sp|Q91YT7|YTHD2_MOUSE	Ythdf2	3	4	360000	0.0423			sp|Q9CQS7|DPA5A_MOUSE
	sp|Q3ULD5|MCCB_MOUSE	Mccc2	3	3	140000	0.0122			sp|Q9D0D4|DIM1_MOUSE	Dimt1	3	3	63000	0.00368			sp|P10630|IF4A2_MOUSE	Eif4a2	4	4	510000	0.0676			sp|Q99KP6|PRP19_MOUSE	Prpf19	4	5	190000	0.0208			sp|E9Q634|MYO1E_MOUSE	Myo1e	3	3	36000	0.00375			sp|P62806|H4_MOUSE	Hist1h4a	3	4	190000	0.0221			sp|Q8C263|SKA3_MOUSE
	sp|Q9DB20|ATPO_MOUSE	Atp5o	3	3	580000	0.0506			sp|P14206|RSSA_MOUSE	Rpsa	3	3	500000	0.029			sp|Q3THS6|METK2_MOUSE	Mat2a	4	4	260000	0.0343			sp|Q8CH18|CCAR1_MOUSE	Ccar1	4	5	250000	0.027			sp|Q922Q4|P5CR2_MOUSE	Pycr2	3	3	170000	0.0178			sp|Q8BRF7|SCFD1_MOUSE	Scfd1	3	4	47000	0.00554			sp|P28658|ATX10_MOUSE
	sp|P47754|CAZA2_MOUSE	Capza2	3	3	200000	0.0176			sp|Q9Z1X4|ILF3_MOUSE	Ilf3	3	3	140000	0.00826			sp|Q501J7|PHAR4_MOUSE	Phactr4	4	4	150000	0.0198			sp|Q9CQS7|DPA5A_MOUSE	Dppa5a	4	5	420000	0.0465			sp|O88532|ZFR_MOUSE	Zfr	3	3	73000	0.00769			sp|P52479|UBP10_MOUSE	Usp10	3	4	87000	0.0104			sp|Q61937|NPM_MOUSE
	sp|P02468|LAMC1_MOUSE	Lamc1	3	3	48000	0.00417			sp|P11983|TCPA_MOUSE	Tcp1	3	3	150000	0.00864			sp|Q1HFZ0|NSUN2_MOUSE	Nsun2	4	4	140000	0.0186			sp|Q8BWT1|THIM_MOUSE	Acaa2	4	5	140000	0.0157			sp|P02468|LAMC1_MOUSE	Lamc1	3	3	51000	0.00533			sp|Q91W50|CSDE1_MOUSE	Csde1	3	4	160000	0.0188			sp|P62918|RL8_MOUSE
	sp|Q9D1G1|RAB1B_MOUSE	Rab1b	3	3	86000	0.0075			sp|Q3UMC0|SPAT5_MOUSE	Spata5	3	3	130000	0.00751			sp|Q4VAA2|CDV3_MOUSE	Cdv3	4	4	330000	0.0441			sp|P62983|RS27A_MOUSE	Rps27a	4	5	2000000	0.22			sp|Q9CWX9|DDX47_MOUSE	Ddx47	3	3	81000	0.0085			sp|Q6A4J8|UBP7_MOUSE	Usp7	3	4	13000000	1.6			sp|P70670|NACAM_MOUSE
	sp|Q9CPN8|IF2B3_MOUSE	Igf2bp3	3	3	150000	0.0134			sp|Q9Z1D1|EIF3G_MOUSE	Eif3g	3	3	230000	0.0132			sp|Q61768|KINH_MOUSE	Kif5b	4	4	130000	0.0176			sp|Q91WJ8|FUBP1_MOUSE	Fubp1	4	5	350000	0.0384			sp|Q1HFZ0|NSUN2_MOUSE	Nsun2	3	3	150000	0.0161			sp|Q9DBG6|RPN2_MOUSE	Rpn2	3	3	97000	0.0116			sp|Q8BG81|PDIP3_MOUSE
	sp|P43276|H15_MOUSE	Hist1h1b	3	3	680000	0.0597			sp|P62900|RL31_MOUSE	Rpl31	3	3	2400000	0.14			sp|Q8VDN2|AT1A1_MOUSE	Atp1a1	4	4	93000	0.0123			sp|Q6NSQ7|LTV1_MOUSE	Ltv1	4	5	130000	0.014			sp|Q9Z0X1|AIFM1_MOUSE	Aifm1	3	3	150000	0.0161			sp|P63101|1433Z_MOUSE	Ywhaz	3	3	73000	0.0087			sp|Q5SUR0|PUR4_MOUSE
	sp|P43275|H11_MOUSE	Hist1h1a	3	3	250000	0.0222			sp|Q91YK2|RRP1B_MOUSE	Rrp1b	3	3	95000	0.00557			sp|P46471|PRS7_MOUSE	Psmc2	4	4	230000	0.0304			sp|Q9ERK4|XPO2_MOUSE	Cse1l	4	5	160000	0.0175			sp|Q91VR5|DDX1_MOUSE	Ddx1	3	3	76000	0.00803			sp|Q922R8|PDIA6_MOUSE	Pdia6	3	3	86000	0.0102			sp|Q99LC5|ETFA_MOUSE
	sp|P70372|ELAV1_MOUSE	Elavl1	3	3	250000	0.0218			sp|Q9D0R2|SYTC_MOUSE	Tars	3	3	110000	0.00641			sp|Q61753|SERA_MOUSE	Phgdh	4	4	160000	0.0214			sp|Q8C5P7|TDRP_MOUSE	Tdrp	4	5	270000	0.0301			sp|P97379|G3BP2_MOUSE	G3bp2	3	3	200000	0.0207			sp|Q9D880|TIM50_MOUSE	Timm50	3	3	230000	0.0272			sp|Q9JIH2|NUP50_MOUSE
	sp|P60843|IF4A1_MOUSE	Eif4a1	3	3	270000	0.0238			sp|Q9WTQ5|AKA12_MOUSE	Akap12	3	3	55000	0.0032			sp|P62334|PRS10_MOUSE	Psmc6	4	4	140000	0.019			sp|Q78ZA7|NP1L4_MOUSE	Nap1l4	4	4	400000	0.0443			sp|P14602|HSPB1_MOUSE	Hspb1	3	3	300000	0.0318			sp|Q9Z2I8|SUCB2_MOUSE	Suclg2	3	3	87000	0.0103			sp|O35129|PHB2_MOUSE
	sp|Q8CG48|SMC2_MOUSE	Smc2	3	3	150000	0.0133			sp|Q3THE2|ML12B_MOUSE	Myl12b	3	3	140000	0.00829			sp|O70133|DHX9_MOUSE	Dhx9	4	4	150000	0.0199			sp|O09130|NF2IP_MOUSE	Nfatc2ip	4	4	220000	0.0243			sp|Q9D0D4|DIM1_MOUSE	Dimt1	3	3	110000	0.0119			sp|P49717|MCM4_MOUSE	Mcm4	3	3	86000	0.0103			sp|P52479|UBP10_MOUSE
	sp|Q8JZQ9|EIF3B_MOUSE	Eif3b	3	3	140000	0.0125			sp|Q91VX2|UBAP2_MOUSE	Ubap2	3	3	130000	0.00738			sp|Q6A068|CDC5L_MOUSE	Cdc5l	4	4	3200000	0.43			sp|Q5F2E7|NUFP2_MOUSE	Nufip2	4	4	300000	0.0325			sp|O35593|PSDE_MOUSE	Psmd14	3	3	200000	0.0214			sp|P28738|KIF5C_MOUSE	Kif5c	3	3	120000	0.0139			sp|Q6P3E7|HDA10_MOUSE
	sp|Q99L45|IF2B_MOUSE	Eif2s2	3	3	560000	0.049			sp|P97314|CSRP2_MOUSE	Csrp2	3	3	180000	0.0105			sp|Q8K327|CHAP1_MOUSE	Champ1	4	4	460000	0.0604			sp|Q9CXY6|ILF2_MOUSE	Ilf2	4	4	130000	0.014			sp|Q9WVK4|EHD1_MOUSE	Ehd1	3	3	210000	0.0221			sp|P57780|ACTN4_MOUSE	Actn4	3	3	73000	0.00871			tr|Q14B01|Q14B01_MOUSE
	sp|Q8BWW4|LARP4_MOUSE	Larp4	3	3	170000	0.0153			sp|P52432|RPAC1_MOUSE	Polr1c	3	3	120000	0.00682			sp|P16460|ASSY_MOUSE	Ass1	4	4	270000	0.0351			sp|Q9D0I9|SYRC_MOUSE	Rars	4	4	220000	0.0242			sp|Q6ZWV7|RL35_MOUSE	Rpl35	3	3	1600000	0.17			sp|Q8R1B4|EIF3C_MOUSE	Eif3c	3	3	140000	0.0163			sp|Q5NC05|TTF2_MOUSE
	sp|O55143|AT2A2_MOUSE	Atp2a2	3	3	98000	0.00857			sp|Q02248|CTNB1_MOUSE	Ctnnb1	3	3	160000	0.00922			sp|P14685|PSMD3_MOUSE	Psmd3	4	4	260000	0.034			sp|P62242|RS8_MOUSE	Rps8	4	4	750000	0.0817			sp|Q91YK2|RRP1B_MOUSE	Rrp1b	3	3	110000	0.0119			sp|Q9D051|ODPB_MOUSE	Pdhb	3	3	190000	0.0228			sp|P17879|HS71B_MOUSE
	sp|Q3U9G9|LBR_MOUSE	Lbr	3	3	120000	0.0108			sp|Q61753|SERA_MOUSE	Phgdh	3	3	100000	0.00581			sp|Q6ZQ38|CAND1_MOUSE	Cand1	4	4	72000	0.00952			sp|Q8C1B7|SEP11_MOUSE	2019-09-11	4	4	230000	0.025			sp|Q7TMK9|HNRPQ_MOUSE	Syncrip	3	3	530000	0.0552			sp|Q9CPN8|IF2B3_MOUSE	Igf2bp3	3	3	160000	0.0196			sp|Q6A4J8|UBP7_MOUSE
	sp|Q3THS6|METK2_MOUSE	Mat2a	3	3	530000	0.0459			sp|Q3URQ0|TEX10_MOUSE	Tex10	3	3	83000	0.00483			sp|Q8VDW0|DX39A_MOUSE	Ddx39a	4	4	320000	0.0429			sp|Q9Z1D1|EIF3G_MOUSE	Eif3g	4	4	650000	0.071			sp|Q9Z0N2|IF2H_MOUSE	Eif2s3y	3	3	250000	0.026			sp|Q9JKB3|YBOX3_MOUSE	Ybx3	3	3	180000	0.0212			sp|Q62418|DBNL_MOUSE
	sp|O09106|HDAC1_MOUSE	Hdac1	3	3	550000	0.0476			sp|P61358|RL27_MOUSE	Rpl27	3	3	2300000	0.13			sp|P35492|HUTH_MOUSE	Hal	4	4	180000	0.0238			sp|Q99LC5|ETFA_MOUSE	Etfa	4	4	170000	0.019			sp|O08810|U5S1_MOUSE	Eftud2	3	3	130000	0.0142			sp|Q8CI11|GNL3_MOUSE	Gnl3	3	3	120000	0.0147			sp|P17742|PPIA_MOUSE
	sp|Q9CZM2|RL15_MOUSE	Rpl15	3	3	750000	0.0657			sp|O70133|DHX9_MOUSE	Dhx9	3	3	140000	0.00816			sp|Q8BMJ2|SYLC_MOUSE	Lars	4	4	120000	0.0162			sp|O55106|STRN_MOUSE	Strn	4	4	150000	0.0164			sp|P08113|ENPL_MOUSE	Hsp90b1	3	3	520000	0.0548			sp|Q61595|KTN1_MOUSE	Ktn1	3	3	100000	0.0122			sp|Q8CGP1|H2B1K_MOUSE
	sp|P11103|PARP1_MOUSE	Parp1	3	3	68000	0.0059			sp|Q8BMJ2|SYLC_MOUSE	Lars	3	3	63000	0.00367			sp|P08113|ENPL_MOUSE	Hsp90b1	4	4	820000	0.11			sp|P62960|YBOX1_MOUSE	Ybx1	4	4	420000	0.0464			sp|Q61768|KINH_MOUSE	Kif5b	3	3	73000	0.00768			sp|Q8VH51|RBM39_MOUSE	Rbm39	3	3	140000	0.0164			sp|P97351|RS3A_MOUSE
	sp|Q91V41|RAB14_MOUSE	Rab14	3	3	84000	0.00737			sp|O08759|UBE3A_MOUSE	Ube3a	3	3	120000	0.00704			sp|P97311|MCM6_MOUSE	Mcm6	4	4	370000	0.0488			sp|Q8BH74|NU107_MOUSE	Nup107	4	4	160000	0.0181			sp|P61358|RL27_MOUSE	Rpl27	3	3	2900000	0.3			sp|G5E870|TRIPC_MOUSE	Trip12	3	3	81000	0.00967			sp|F7BJB9|MORC3_MOUSE
	sp|P97311|MCM6_MOUSE	Mcm6	3	3	230000	0.0205			sp|P80314|TCPB_MOUSE	Cct2	3	3	60000000	3.53			sp|P60335|PCBP1_MOUSE	Pcbp1	4	4	2100000	0.28			sp|Q8CAQ8|MIC60_MOUSE	Immt	4	4	130000	0.0144			sp|Q02248|CTNB1_MOUSE	Ctnnb1	3	3	82000	0.00858			sp|P80314|TCPB_MOUSE	Cct2	3	3	110000	0.0126			sp|P68254|1433T_MOUSE
	sp|C0HKE3|H2A1D_MOUSE	Hist1h2ad	3	3	1300000	0.11			sp|P28271|ACOC_MOUSE	Aco1	3	3	71000	0.00415			tr|E9Q3G8|E9Q3G8_MOUSE	Nup153	4	4	190000	0.0252			sp|Q8VI33|TAF9_MOUSE	Taf9	4	4	530000	0.0581			sp|Q9DB20|ATPO_MOUSE	Atp5o	3	3	550000	0.0576			sp|Q99KI0|ACON_MOUSE	Aco2	3	3	100000	0.0122			sp|O09130|NF2IP_MOUSE
	sp|Q7TSZ8|NACC1_MOUSE	Nacc1	3	3	160000	0.0138			sp|Q9DB20|ATPO_MOUSE	Atp5o	3	3	860000	0.0504			tr|Q3TFD0|Q3TFD0_MOUSE	Shmt2	4	4	250000	0.0332			sp|P35980|RL18_MOUSE	Rpl18	4	4	710000	0.0783			sp|P52479|UBP10_MOUSE	Usp10	3	3	110000	0.012			sp|O88532|ZFR_MOUSE	Zfr	3	3	62000	0.00732			sp|Q8BG30|NELFA_MOUSE
	sp|Q61024|ASNS_MOUSE	Asns	3	3	150000	0.0131			sp|Q6PDM2|SRSF1_MOUSE	Srsf1	3	3	300000	0.0175			sp|Q8BMK4|CKAP4_MOUSE	Ckap4	4	4	190000	0.0248			sp|Q9QYI3|DNJC7_MOUSE	Dnajc7	4	4	110000	0.0118			sp|P05202|AATM_MOUSE	Got2	3	3	110000	0.0112			sp|Q80X50|UBP2L_MOUSE	Ubap2l	3	3	61000	0.0072			sp|P52293|IMA1_MOUSE
	sp|P57784|RU2A_MOUSE	Snrpa1	3	3	130000	0.0114			sp|Q9CZU3|SK2L2_MOUSE	Skiv2l2	3	3	180000	0.0107			sp|Q9DBY8|NVL_MOUSE	Nvl	4	4	130000	0.0175			sp|Q9DB77|QCR2_MOUSE	Uqcrc2	4	4	300000	0.0331			sp|Q9EQP2|EHD4_MOUSE	Ehd4	3	3	1000000	0.11			sp|Q9CZU3|SK2L2_MOUSE	Skiv2l2	3	3	87000	0.0103			sp|P50516|VATA_MOUSE
	sp|O08810|U5S1_MOUSE	Eftud2	3	3	200000	0.0171			sp|Q9Z2I9|SUCB1_MOUSE	Sucla2	3	3	170000	0.00969			sp|Q8BU30|SYIC_MOUSE	Iars	4	4	220000	0.0296			sp|Q8K327|CHAP1_MOUSE	Champ1	4	4	140000	0.0148			sp|O55023|IMPA1_MOUSE	Impa1	3	3	210000	0.0219			tr|B2RQA7|B2RQA7_MOUSE	Ncapg	3	3	51000	0.00603			sp|Q65Z40|WAPL_MOUSE
	sp|Q6P1F6|2ABA_MOUSE	Ppp2r2a	3	3	190000	0.017			sp|P84084|ARF5_MOUSE	Arf5	3	3	770000	0.045			sp|O88844|IDHC_MOUSE	Idh1	4	4	260000	0.0346			sp|Q99KJ8|DCTN2_MOUSE	Dctn2	4	4	100000	0.0111			sp|P14733|LMNB1_MOUSE	Lmnb1	3	3	150000	0.0162			sp|Q6ZWX6|IF2A_MOUSE	Eif2s1	3	3	400000	0.0478			sp|P35980|RL18_MOUSE
	sp|O54946|DNJB6_MOUSE	Dnajb6	3	3	160000	0.0142			sp|P70261|PALD_MOUSE	Pald1	3	3	110000	0.00614			sp|P37913|DNLI1_MOUSE	Lig1	4	4	170000	0.022			sp|O09106|HDAC1_MOUSE	Hdac1	4	4	750000	0.0826			sp|P59999|ARPC4_MOUSE	Arpc4	3	3	230000	0.024			sp|Q9D824|FIP1_MOUSE	Fip1l1	3	3	92000	0.0109			sp|Q78ZA7|NP1L4_MOUSE
	sp|P52479|UBP10_MOUSE	Usp10	3	3	160000	0.0136			sp|Q04750|TOP1_MOUSE	Top1	3	3	120000	0.00723			sp|P80317|TCPZ_MOUSE	Cct6a	4	4	510000	0.0675			sp|Q62393|TPD52_MOUSE	Tpd52	4	4	210000	0.0233			sp|Q9DB15|RM12_MOUSE	Mrpl12	3	3	160000	0.0163			sp|Q61753|SERA_MOUSE	Phgdh	3	3	71000	0.00843			sp|P62962|PROF1_MOUSE
	sp|Q922F4|TBB6_MOUSE	Tubb6	3	3	130000	0.0113			sp|Q6PCM2|INT6_MOUSE	Ints6	3	3	210000	0.0124			sp|Q810A7|DDX42_MOUSE	Ddx42	4	4	310000	0.0411			sp|Q61753|SERA_MOUSE	Phgdh	4	4	250000	0.0275			sp|Q9JIF7|COPB_MOUSE	Copb1	3	3	99000	0.0104			sp|Q9Z108|STAU1_MOUSE	Stau1	3	3	73000	0.00874			sp|Q6NZF1|ZC11A_MOUSE
	sp|Q64737|PUR2_MOUSE	Gart	3	3	260000	0.0226			sp|Q9CQQ7|AT5F1_MOUSE	Atp5f1	3	3	220000	0.013			sp|Q8BWW4|LARP4_MOUSE	Larp4	4	4	250000	0.0332			sp|P47757|CAPZB_MOUSE	Capzb	4	4	520000	0.0565			sp|O70503|DHB12_MOUSE	Hsd17b12	3	3	90000	0.00945			sp|Q91VR5|DDX1_MOUSE	Ddx1	3	3	130000	0.0159			sp|P70296|PEBP1_MOUSE
	sp|P60335|PCBP1_MOUSE	Pcbp1	3	3	690000	0.0599			sp|Q9ERK4|XPO2_MOUSE	Cse1l	3	3	83000	0.00484			sp|O35343|IMA3_MOUSE	Kpna4	4	4	1100000	0.15			sp|O08784|TCOF_MOUSE	Tcof1	4	4	100000	0.0113			sp|Q9WUA2|SYFB_MOUSE	Farsb	3	3	86000	0.00906			sp|Q6P3E7|HDA10_MOUSE	Hdac10	3	3	250000	0.0303			sp|Q9CPN8|IF2B3_MOUSE
	sp|Q05CL8|LARP7_MOUSE	Larp7	3	3	120000	0.0105			sp|Q8CFI7|RPB2_MOUSE	Polr2b	3	3	66000	0.00385			sp|Q920B9|SP16H_MOUSE	Supt16h	4	4	150000	0.0197			sp|Q9JHQ5|LZTL1_MOUSE	Lztfl1	4	4	180000	0.0198			sp|Q9CQD1|RAB5A_MOUSE	Rab5a	3	3	150000	0.0161			sp|Q921F2|TADBP_MOUSE	Tardbp	3	3	140000	0.0166			sp|Q9D0I9|SYRC_MOUSE
	sp|Q8R1B4|EIF3C_MOUSE	Eif3c	3	3	360000	0.0317			tr|Q6P9L5|Q6P9L5_MOUSE	Nup205	3	3	94000	0.00551			sp|P27659|RL3_MOUSE	Rpl3	4	4	470000	0.0619			sp|Q7M6Y3|PICAL_MOUSE	Picalm	4	4	180000	0.0201			sp|Q61024|ASNS_MOUSE	Asns	3	3	100000	0.0105			sp|Q922P9|GLYR1_MOUSE	Glyr1	3	3	71000	0.00843			sp|Q569Z5|DDX46_MOUSE
	sp|Q3URQ0|TEX10_MOUSE	Tex10	3	3	71000	0.00622			sp|P38647|GRP75_MOUSE	Hspa9	3	3	63000	0.00365			sp|Q91W50|CSDE1_MOUSE	Csde1	4	4	210000	0.0274			sp|Q9D0R2|SYTC_MOUSE	Tars	4	4	150000	0.0161			sp|P84084|ARF5_MOUSE	Arf5	3	3	450000	0.0469			sp|Q9WTI7|MYO1C_MOUSE	Myo1c	3	3	90000	0.0107			sp|Q8BH04|PCKGM_MOUSE
	sp|P80314|TCPB_MOUSE	Cct2	3	3	190000	0.0164			sp|Q8BWU5|OSGEP_MOUSE	Osgep	3	3	60000	0.00351			sp|Q80TE0|RPAP1_MOUSE	Rpap1	4	4	110000	0.0143			sp|Q9Z1X4|ILF3_MOUSE	Ilf3	4	4	130000	0.0142			sp|Q9CRC8|LRC40_MOUSE	Lrrc40	3	3	84000	0.00879			sp|P47754|CAZA2_MOUSE	Capza2	3	3	120000	0.0139			sp|P47757|CAPZB_MOUSE
	sp|Q8C0C7|SYFA_MOUSE	Farsa	3	3	320000	0.0277			sp|Q8BWT1|THIM_MOUSE	Acaa2	3	3	170000	0.00974			sp|O70400|PDLI1_MOUSE	Pdlim1	4	4	210000	0.0272			sp|Q6ZWX6|IF2A_MOUSE	Eif2s1	4	4	450000	0.0488			tr|Q9DAE2|Q9DAE2_MOUSE	Rbmxl2	3	3	70000	0.00741			sp|O70551|SRPK1_MOUSE	Srpk1	3	3	46000	0.0055			sp|P56959|FUS_MOUSE
	sp|Q8BWT1|THIM_MOUSE	Acaa2	3	3	98000	0.00854			sp|P17426|AP2A1_MOUSE	Ap2a1	3	3	99000	0.00578			sp|Q9ERK4|XPO2_MOUSE	Cse1l	4	4	150000	0.0204			sp|P52479|UBP10_MOUSE	Usp10	4	4	210000	0.0227			sp|O88342|WDR1_MOUSE	Wdr1	3	3	930000	0.0978			sp|P24547|IMDH2_MOUSE	Impdh2	3	3	100000	0.012			sp|Q9DCL9|PUR6_MOUSE
	sp|P08113|ENPL_MOUSE	Hsp90b1	3	3	780000	0.0683			sp|P60122|RUVB1_MOUSE	Ruvbl1	3	3	75000	0.00436			sp|O35685|NUDC_MOUSE	Nudc	4	4	580000	0.0765			sp|P17918|PCNA_MOUSE	Pcna	4	4	350000	0.0389			sp|Q8VEM8|MPCP_MOUSE	Slc25a3	3	3	1200000	0.13			sp|Q9CSH3|RRP44_MOUSE	Dis3	3	3	100000	0.0122			sp|P17918|PCNA_MOUSE
	sp|Q91WN1|DNJC9_MOUSE	Dnajc9	3	3	160000	0.0139			sp|Q1HFZ0|NSUN2_MOUSE	Nsun2	3	3	140000	0.00841			sp|Q9EQU5|SET_MOUSE	Set	4	4	860000	0.11			sp|Q9DB20|ATPO_MOUSE	Atp5o	4	4	430000	0.0473			sp|O70325|GPX41_MOUSE	Gpx4	3	3	200000	0.0205			sp|P09103|PDIA1_MOUSE	P4hb	3	3	78000	0.00923			sp|P09411|PGK1_MOUSE
	tr|Q99LF8|Q99LF8_MOUSE	Pabpc4	3	3	320000	0.0281			sp|O70503|DHB12_MOUSE	Hsd17b12	3	3	130000	0.00775			sp|Q60596|XRCC1_MOUSE	Xrcc1	4	4	290000	0.0384			sp|Q9CWZ7|SNAG_MOUSE	Napg	4	4	980000	0.11			sp|P60335|PCBP1_MOUSE	Pcbp1	3	3	390000	0.0415			sp|P47738|ALDH2_MOUSE	Aldh2	3	3	51000	0.00612			tr|E9Q3G8|E9Q3G8_MOUSE
	sp|Q9D0D4|DIM1_MOUSE	Dimt1	3	3	130000	0.011			sp|P39749|FEN1_MOUSE	Fen1	3	3	180000	0.0106			sp|P62082|RS7_MOUSE	Rps7	4	4	380000	0.0504			sp|Q9DBY8|NVL_MOUSE	Nvl	4	4	140000	0.0159			tr|Q8K205|Q8K205_MOUSE	Pop1	3	3	87000	0.00914			sp|Q3TLH4|PRC2C_MOUSE	Prrc2c	3	3	110000	0.0128			sp|Q9WV02|RBMX_MOUSE
	sp|Q8C854|MYEF2_MOUSE	Myef2	3	3	170000	0.015			sp|Q3TXS7|PSMD1_MOUSE	Psmd1	3	3	210000	0.012			tr|Q99LF8|Q99LF8_MOUSE	Pabpc4	4	4	370000	0.0485			sp|P06151|LDHA_MOUSE	Ldha	4	4	860000	0.0947			sp|Q9CSH3|RRP44_MOUSE	Dis3	3	3	68000	0.00717			sp|Q9CZM2|RL15_MOUSE	Rpl15	3	3	330000	0.0387			sp|Q9CYZ2|TPD54_MOUSE
	sp|P52432|RPAC1_MOUSE	Polr1c	3	3	160000	0.0143			sp|P27641|XRCC5_MOUSE	Xrcc5	3	3	430000	0.0249			sp|P17742|PPIA_MOUSE	Ppia	4	4	200000	0.0259			sp|P53026|RL10A_MOUSE	Rpl10a	4	4	1100000	0.12			sp|Q91YT7|YTHD2_MOUSE	Ythdf2	3	3	230000	0.0247			sp|P14206|RSSA_MOUSE	Rpsa	3	3	380000	0.0451			sp|Q3V3R1|C1TM_MOUSE
	sp|P62862|RS30_MOUSE	Fau	3	3	590000	0.0518			sp|P62082|RS7_MOUSE	Rps7	3	3	760000	0.0445			sp|Q6ZWN5|RS9_MOUSE	Rps9	4	4	790000	0.11			tr|L7N209|L7N209_MOUSE	Hbs1l	4	4	320000	0.0349			tr|Q99LF8|Q99LF8_MOUSE	Pabpc4	3	3	220000	0.0235			sp|Q9CWX9|DDX47_MOUSE	Ddx47	3	3	760000	0.0902			sp|Q91VR5|DDX1_MOUSE
	sp|Q61510|TRI25_MOUSE	Trim25	3	3	150000	0.0131			sp|Q08943|SSRP1_MOUSE	Ssrp1	3	3	100000	0.00586			sp|Q8C263|SKA3_MOUSE	Ska3	4	4	150000	0.0202			sp|P52293|IMA1_MOUSE	Kpna2	4	4	170000	0.0188			sp|Q8VDW0|DX39A_MOUSE	Ddx39a	3	3	200000	0.0209			sp|Q9Z315|SNUT1_MOUSE	Sart1	3	3	47000	0.00557			sp|P97379|G3BP2_MOUSE
	sp|Q8VDW0|DX39A_MOUSE	Ddx39a	3	3	300000	0.0259			IgG1_bovine		2	4	2400000	0.14			sp|P48962|ADT1_MOUSE	Slc25a4	4	4	250000	0.0327			sp|O88811|STAM2_MOUSE	Stam2	4	4	150000	0.0167			sp|P46460|NSF_MOUSE	Nsf	3	3	78000	0.00822			sp|Q14C51|PTCD3_MOUSE	Ptcd3	3	3	62000	0.00733			sp|Q61140|BCAR1_MOUSE
	sp|Q9DCL9|PUR6_MOUSE	Paics	3	3	140000	0.0122			sp|Q8R323|RFC3_MOUSE	Rfc3	2	3	160000	0.00947			sp|P62281|RS11_MOUSE	Rps11	4	4	570000	0.0749			sp|Q6A068|CDC5L_MOUSE	Cdc5l	4	4	240000	0.0267			sp|P35601|RFC1_MOUSE	Rfc1	3	3	81000	0.0085			sp|Q920B9|SP16H_MOUSE	Supt16h	3	3	65000	0.00775			sp|P45952|ACADM_MOUSE
	sp|P35492|HUTH_MOUSE	Hal	3	3	100000	0.00886			sp|O35737|HNRH1_MOUSE	Hnrnph1	2	3	53000	0.00311			sp|Q8CH02|SUGP1_MOUSE	Sugp1	3	6	200000	0.0265			sp|Q8C263|SKA3_MOUSE	Ska3	4	4	190000	0.0204			sp|Q8BMK4|CKAP4_MOUSE	Ckap4	3	3	980000	0.1			sp|Q8CG47|SMC4_MOUSE	Smc4	3	3	170000	0.0198			sp|O09106|HDAC1_MOUSE
	sp|Q6ZQ38|CAND1_MOUSE	Cand1	3	3	41000	0.00355			sp|Q99020|ROAA_MOUSE	Hnrnpab	2	3	370000	0.0213			sp|Q99K48|NONO_MOUSE	Nono	3	5	310000	0.0413			sp|P70677|CASP3_MOUSE	Casp3	4	4	430000	0.0471			sp|Q04750|TOP1_MOUSE	Top1	3	3	150000	0.0158			sp|B2RRE7|OTUD4_MOUSE	Otud4	3	3	99000	0.0118			sp|O70400|PDLI1_MOUSE
	sp|P08228|SODC_MOUSE	Sod1	3	3	100000	0.00917			sp|P62821|RAB1A_MOUSE	Rab1A	2	3	110000	0.00619			sp|Q61140|BCAR1_MOUSE	Bcar1	3	5	150000	0.0204			sp|Q9JLV1|BAG3_MOUSE	Bag3	4	4	200000	0.0223			sp|Q2YDW2|MSTO1_MOUSE	Msto1	3	3	95000	0.00994			sp|Q7TPM1|PRC2B_MOUSE	Prrc2b	3	3	55000	0.00658			sp|Q9CXF7|CHD1L_MOUSE
	sp|Q5XJY5|COPD_MOUSE	Arcn1	3	3	77000	0.00671			sp|Q99PL5|RRBP1_MOUSE	Rrbp1	2	3	120000	0.00701			sp|P50247|SAHH_MOUSE	Ahcy	3	5	280000	0.037			sp|Q8BP47|SYNC_MOUSE	Nars	4	4	120000	0.0135			sp|P11260|LORF1_MOUSE		3	3	170000	0.018			sp|P08249|MDHM_MOUSE	Mdh2	3	3	62000	0.00742			sp|Q8K019|BCLF1_MOUSE
	sp|P62754|RS6_MOUSE	Rps6	3	3	890000	0.0781			sp|P08752|GNAI2_MOUSE	Gnai2	2	3	160000	0.00911			sp|Q04447|KCRB_MOUSE	Ckb	3	4	150000	0.0194			sp|P45952|ACADM_MOUSE	Acadm	4	4	130000	0.0146			sp|Q61539|ERR2_MOUSE	Esrrb	3	3	48000	0.00502			sp|Q8BH04|PCKGM_MOUSE	Pck2	3	3	84000	0.00998			sp|P61255|RL26_MOUSE
	sp|Q60838|DVL2_MOUSE	Dvl2	3	3	110000	0.00988			sp|Q6ZWV7|RL35_MOUSE	Rpl35	2	3	970000	0.0565			sp|P62900|RL31_MOUSE	Rpl31	3	4	840000	0.11			sp|Q9CSN1|SNW1_MOUSE	Snw1	4	4	190000	0.0204			sp|P52431|DPOD1_MOUSE	Pold1	3	3	63000	0.00667			sp|Q505F5|LRC47_MOUSE	Lrrc47	3	3	100000	0.012			sp|Q9D1A2|CNDP2_MOUSE
	sp|Q9JHK4|PGTA_MOUSE	Rabggta	3	3	67000	0.00588			IgG1b_bovine		2	3	210000	0.0123			sp|O35226|PSMD4_MOUSE	Psmd4	3	4	170000	0.0226			sp|Q8VDD8|WASH1_MOUSE	Washc1	4	4	120000	0.0127			sp|Q61510|TRI25_MOUSE	Trim25	3	3	98000	0.0103			sp|P35601|RFC1_MOUSE	Rfc1	3	3	79000	0.00937			sp|O09000|NCOA3_MOUSE
	sp|Q920B9|SP16H_MOUSE	Supt16h	3	3	66000	0.00577			sp|P28738|KIF5C_MOUSE	Kif5c	2	3	110000	0.0066			sp|Q9CXW4|RL11_MOUSE	Rpl11	3	4	1400000	0.19			sp|Q5SFM8|RBM27_MOUSE	Rbm27	4	4	130000	0.0146			sp|Q8JZM7|CDC73_MOUSE	Cdc73	3	3	67000	0.00708			sp|Q01853|TERA_MOUSE	Vcp	3	3	80000	0.00952			sp|Q80U78|PUM1_MOUSE
	sp|P62082|RS7_MOUSE	Rps7	3	3	900000	0.0786			sp|Q08122|TLE3_MOUSE	Tle3	2	3	140000	0.00835			sp|Q3UHX2|HAP28_MOUSE	Pdap1	3	4	310000	0.0416			sp|Q60953|PML_MOUSE	Pml	4	4	620000	0.068			sp|Q9QZD9|EIF3I_MOUSE	Eif3i	3	3	160000	0.0168			sp|Q91VR2|ATPG_MOUSE	Atp5c1	3	3	220000	0.0257			sp|Q5SU73|COIL_MOUSE
	sp|P40142|TKT_MOUSE	Tkt	3	3	66000	0.00573			tr|Q3V1Z5|Q3V1Z5_MOUSE	Rps4l	2	3	99000	0.00578			sp|P30999|CTND1_MOUSE	Ctnnd1	3	4	180000	0.0234			sp|Q3TC93|H1BP3_MOUSE	Hs1bp3	4	4	340000	0.0377			tr|Q8BML9|Q8BML9_MOUSE	Qars	3	3	130000	0.0133			sp|Q8JZM7|CDC73_MOUSE	Cdc73	3	3	100000	0.0121			sp|P23249|MOV10_MOUSE
	IgG1b_bovine		2	4	890000	0.0773			sp|P47962|RL5_MOUSE	Rpl5	2	3	150000	0.00853			sp|O70318|E41L2_MOUSE	Epb41l2	3	4	170000	0.0226			tr|Q99LF8|Q99LF8_MOUSE	Pabpc4	4	4	460000	0.0504			sp|P62082|RS7_MOUSE	Rps7	3	3	920000	0.0972			sp|Q04750|TOP1_MOUSE	Top1	3	3	79000	0.00937			sp|Q61171|PRDX2_MOUSE
	sp|P47962|RL5_MOUSE	Rpl5	2	4	310000	0.027			sp|Q6A4J8|UBP7_MOUSE	Usp7	2	3	39000	0.00228			sp|Q99PT1|GDIR1_MOUSE	Arhgdia	3	4	200000	0.0262			sp|Q6PCM1|KDM3A_MOUSE	Kdm3a	4	4	110000	0.0118			sp|Q7TQH0|ATX2L_MOUSE	Atxn2l	3	3	73000	0.00763			tr|Q99LF8|Q99LF8_MOUSE	Pabpc4	3	3	230000	0.0272			sp|P80317|TCPZ_MOUSE
	sp|Q9JKB3|YBOX3_MOUSE	Ybx3	2	3	360000	0.0312			sp|Q3U9G9|LBR_MOUSE	Lbr	2	3	97000	0.00566			sp|Q8CJG0|AGO2_MOUSE	Ago2	3	4	120000	0.0156			sp|P60335|PCBP1_MOUSE	Pcbp1	4	4	3000000	0.33			sp|P86048|RL10L_MOUSE	Rpl10l	3	3	1100000	0.11			sp|Q5XJY5|COPD_MOUSE	Arcn1	3	3	72000	0.00858			sp|Q9ER72|SYCC_MOUSE
	sp|Q8R323|RFC3_MOUSE	Rfc3	2	3	120000	0.0103			sp|P62849|RS24_MOUSE	Rps24	2	3	1100000	0.0613			sp|P42125|ECI1_MOUSE	Eci1	3	4	130000	0.0172			sp|O70400|PDLI1_MOUSE	Pdlim1	4	4	440000	0.0478			sp|P52432|RPAC1_MOUSE	Polr1c	3	3	110000	0.0115			sp|Q9CZ44|NSF1C_MOUSE	Nsfl1c	3	3	29000	0.00343			sp|P27641|XRCC5_MOUSE
	sp|P84084|ARF5_MOUSE	Arf5	2	3	830000	0.0727			sp|P08730|K1C13_MOUSE	Krt13	2	3	110000	0.0064			sp|P54823|DDX6_MOUSE	Ddx6	3	4	330000	0.0443			sp|Q8VIJ6|SFPQ_MOUSE	Sfpq	4	4	330000	0.0367			sp|P58252|EF2_MOUSE	Eef2	3	3	210000	0.0217			sp|Q3URQ0|TEX10_MOUSE	Tex10	3	3	92000	0.011			sp|P30999|CTND1_MOUSE
	sp|P62849|RS24_MOUSE	Rps24	2	3	1100000	0.0956			sp|P62827|RAN_MOUSE	Ran	2	3	7000000	0.41			sp|Q91XD6|VPS36_MOUSE	Vps36	3	4	130000	0.017			sp|P18653|KS6A1_MOUSE	Rps6ka1	4	4	110000	0.0116			tr|O54849|O54849_MOUSE		3	3	2000000	0.21			tr|Q8K205|Q8K205_MOUSE	Pop1	3	3	120000	0.0137			sp|O88532|ZFR_MOUSE
	sp|P62305|RUXE_MOUSE	Snrpe	2	3	170000	0.015			sp|Q924C1|XPO5_MOUSE	Xpo5	2	3	55000	0.00322			sp|Q6P9L6|KIF15_MOUSE	Kif15	3	4	72000	0.00955			sp|O35593|PSDE_MOUSE	Psmd14	4	4	270000	0.0292			sp|P26443|DHE3_MOUSE	Glud1	3	3	180000	0.0188			tr|Q9DAE2|Q9DAE2_MOUSE	Rbmxl2	3	3	44000	0.00521			sp|Q9R1C7|PR40A_MOUSE
	tr|Q9DAE2|Q9DAE2_MOUSE	Rbmxl2	2	3	100000	0.009			sp|Q0P678|ZCH18_MOUSE	Zc3h18	2	3	89000	0.00517			sp|P24547|IMDH2_MOUSE	Impdh2	3	4	200000	0.0268			sp|Q8R080|GTSE1_MOUSE	Gtse1	4	4	120000	0.0134			sp|Q9CY57|CHTOP_MOUSE	Chtop	2	6	160000	0.0164			sp|Q6ZQ08|CNOT1_MOUSE	Cnot1	3	3	510000	0.0606			sp|P08113|ENPL_MOUSE
	sp|P62259|1433E_MOUSE	Ywhae	2	3	150000	0.0131			sp|Q8BT07|CEP55_MOUSE	Cep55	2	3	140000	0.00791			sp|Q9QXX4|CMC2_MOUSE	Slc25a13	3	4	97000	0.0128			sp|P52431|DPOD1_MOUSE	Pold1	4	4	99000	0.0108			sp|P83882|RL36A_MOUSE	Rpl36a	2	5	140000	0.0146			sp|Q99L45|IF2B_MOUSE	Eif2s2	3	3	280000	0.0337			sp|Q8K3G5|VRK3_MOUSE
	sp|Q6PDM2|SRSF1_MOUSE	Srsf1	2	3	230000	0.0202			sp|P31230|AIMP1_MOUSE	Aimp1	2	3	89000	0.00518			sp|P08775|RPB1_MOUSE	Polr2a	3	4	130000	0.0169			sp|Q9ER72|SYCC_MOUSE	Cars	4	4	180000	0.0199			sp|P83917|CBX1_MOUSE	Cbx1	2	3	170000	0.0174			sp|Q91WQ3|SYYC_MOUSE	Yars	3	3	84000	0.00995			tr|D3Z0M9|D3Z0M9_MOUSE
	sp|Q9Z2Q5|RM40_MOUSE	Mrpl40	2	3	62000	0.00542			sp|Q6PFD9|NUP98_MOUSE	Nup98	2	3	450000	0.0262			sp|Q6P9R4|ARHGI_MOUSE	Arhgef18	3	4	130000	0.017			sp|Q6A028|SWP70_MOUSE	Swap70	4	4	440000	0.0485			sp|P62821|RAB1A_MOUSE	Rab1A	2	3	68000	0.00712			sp|Q922B2|SYDC_MOUSE	Dars	3	3	120000	0.0139			sp|Q8BU30|SYIC_MOUSE
	sp|Q8CIG8|ANM5_MOUSE	Prmt5	2	3	54000	0.00474			sp|Q9CYN2|SPCS2_MOUSE	Spcs2	2	3	130000	0.00779			sp|Q9R1P4|PSA1_MOUSE	Psma1	3	4	230000	0.0303			sp|Q99P72|RTN4_MOUSE	Rtn4	4	4	140000	0.0154			sp|Q9JKB3|YBOX3_MOUSE	Ybx3	2	3	220000	0.0234			sp|P35492|HUTH_MOUSE	Hal	3	3	84000	0.01			sp|Q61584|FXR1_MOUSE
	sp|Q9CQF3|CPSF5_MOUSE	Nudt21	2	3	110000	0.01			sp|Q9CR57|RL14_MOUSE	Rpl14	2	2	2800000	0.16			sp|O09167|RL21_MOUSE	Rpl21	3	4	310000	0.0405			sp|Q7TT37|ELP1_MOUSE	Ikbkap	4	4	100000	0.0113			sp|Q99P88|NU155_MOUSE	Nup155	2	3	84000	0.00882			sp|P43276|H15_MOUSE	Hist1h1b	3	3	350000	0.0413			sp|Q6PFD9|NUP98_MOUSE
	sp|P47915|RL29_MOUSE	Rpl29	2	3	1400000	0.12			sp|O70251|EF1B_MOUSE	Eef1b	2	2	340000	0.0198			sp|P62751|RL23A_MOUSE	Rpl23a	3	4	1600000	0.21			sp|Q9EPU0|RENT1_MOUSE	Upf1	4	4	200000	0.0218			sp|Q8R323|RFC3_MOUSE	Rfc3	2	3	82000	0.00857			tr|A2ANY6|A2ANY6_MOUSE	Mdn1	3	3	50000	0.00595			sp|Q91W50|CSDE1_MOUSE
	sp|P70670|NACAM_MOUSE	Naca	2	2	150000	0.0133			sp|A2BE28|LAS1L_MOUSE	Las1l	2	2	95000	0.00556			sp|P68433|H31_MOUSE	Hist1h3a	3	4	1900000	0.26			sp|Q8C0C7|SYFA_MOUSE	Farsa	4	4	250000	0.0274			sp|Q1PSW8|LIN41_MOUSE	Trim71	2	3	47000	0.00494			sp|Q02248|CTNB1_MOUSE	Ctnnb1	3	3	100000	0.012			sp|Q9D2R0|AACS_MOUSE
	sp|O70251|EF1B_MOUSE	Eef1b	2	2	500000	0.044			sp|E9Q634|MYO1E_MOUSE	Myo1e	2	2	28000	0.00162			sp|Q60520|SIN3A_MOUSE	Sin3a	3	4	120000	0.0159			sp|Q922B2|SYDC_MOUSE	Dars	4	4	180000	0.0195			sp|P46935|NEDD4_MOUSE	Nedd4	2	3	140000	0.0148			tr|E9Q616|E9Q616_MOUSE	Ahnak	3	3	98000	0.0117			sp|Q6P9P6|KIF11_MOUSE
	sp|Q9WUA3|PFKAP_MOUSE	Pfkp	2	2	95000	0.00832			sp|P70670|NACAM_MOUSE	Naca	2	2	130000	0.00786			sp|P05064|ALDOA_MOUSE	Aldoa	3	3	390000	0.0518			sp|Q9CX34|SGT1_MOUSE	Sugt1	4	4	350000	0.0386			sp|P62855|RS26_MOUSE	Rps26	2	3	2400000	0.25			sp|P70398|USP9X_MOUSE	Usp9x	3	3	94000	0.0112			sp|P70677|CASP3_MOUSE
	sp|P62960|YBOX1_MOUSE	Ybx1	2	2	680000	0.0591			sp|O88986|KBL_MOUSE	Gcat	2	2	33000	0.00195			sp|P50516|VATA_MOUSE	Atp6v1a	3	3	140000	0.0183			sp|Q7TMK9|HNRPQ_MOUSE	Syncrip	4	4	410000	0.0452			sp|Q8BGQ7|SYAC_MOUSE	Aars	2	3	93000	0.00974			sp|Q8BGQ7|SYAC_MOUSE	Aars	3	3	100000	0.0119			sp|Q99LF4|RTCB_MOUSE
	sp|P08752|GNAI2_MOUSE	Gnai2	2	2	130000	0.0116			sp|Q9JIF7|COPB_MOUSE	Copb1	2	2	44000	0.00256			sp|Q9JHQ5|LZTL1_MOUSE	Lztfl1	3	3	130000	0.0178			sp|Q60737|CSK21_MOUSE	Csnk2a1	4	4	190000	0.0211			sp|Q8BSL7|ARF2_MOUSE	Arf2	2	3	170000	0.0175			sp|Q8VDJ3|VIGLN_MOUSE	Hdlbp	3	3	60000	0.00719			sp|Q8CG47|SMC4_MOUSE
	sp|Q8R1Q8|DC1L1_MOUSE	Dync1li1	2	2	52000	0.00454			sp|P60867|RS20_MOUSE	Rps20	2	2	1000000	0.0581			sp|Q8CCN5|BCAS3_MOUSE	Bcas3	3	3	150000	0.02			sp|P48678|LMNA_MOUSE	Lmna	4	4	130000	0.0143			sp|Q60932|VDAC1_MOUSE	Vdac1	2	3	150000	0.0163			sp|O09106|HDAC1_MOUSE	Hdac1	3	3	250000	0.0296			sp|P80313|TCPH_MOUSE
	sp|Q9CQS7|DPA5A_MOUSE	Dppa5a	2	2	41000	0.00357			sp|Q99P88|NU155_MOUSE	Nup155	2	2	47000	0.00276			sp|Q9JKF1|IQGA1_MOUSE	Iqgap1	3	3	110000	0.0151			sp|P47962|RL5_MOUSE	Rpl5	4	4	72000	0.00791			sp|Q8BT07|CEP55_MOUSE	Cep55	2	3	87000	0.00912			sp|Q5XG71|UTP20_MOUSE	Utp20	3	3	57000	0.00681			sp|Q99KN9|EPN4_MOUSE
	sp|Q91X78|ERLN1_MOUSE	Erlin1	2	2	110000	0.00922			sp|Q9JKB3|YBOX3_MOUSE	Ybx3	2	2	83000	0.00486			sp|Q6P5D8|SMHD1_MOUSE	Smchd1	3	3	630000	0.0832			sp|Q91VD9|NDUS1_MOUSE	Ndufs1	4	4	95000	0.0104			sp|P63276|RS17_MOUSE	Rps17	2	3	190000	0.0197			sp|Q9Z2I9|SUCB1_MOUSE	Sucla2	3	3	110000	0.0127			sp|Q99020|ROAA_MOUSE
	sp|P10639|THIO_MOUSE	Txn	2	2	250000	0.0217			sp|P63101|1433Z_MOUSE	Ywhaz	2	2	130000	0.00752			sp|Q9D8B3|CHM4B_MOUSE	Chmp4b	3	3	500000	0.0661			sp|Q8K2T8|PAF1_MOUSE	Paf1	4	4	140000	0.0149			sp|Q9CXW2|RT22_MOUSE	Mrps22	2	3	590000	0.0621			sp|P47962|RL5_MOUSE	Rpl5	3	3	130000	0.0151			sp|Q9WVA4|TAGL2_MOUSE
	sp|Q922P9|GLYR1_MOUSE	Glyr1	2	2	77000	0.00669			sp|Q921M3|SF3B3_MOUSE	Sf3b3	2	2	65000	0.00377			sp|Q8BG81|PDIP3_MOUSE	Poldip3	3	3	130000	0.0169			sp|Q8JZX4|SPF45_MOUSE	Rbm17	4	4	560000	0.0619			sp|Q6ZQ58|LARP1_MOUSE	Larp1	2	3	200000	0.0209			sp|Q9WUA2|SYFB_MOUSE	Farsb	3	3	73000	0.00864			sp|P62983|RS27A_MOUSE
	sp|P68368|TBA4A_MOUSE	Tuba4a	2	2	83000	0.00725			sp|G5E870|TRIPC_MOUSE	Trip12	2	2	52000	0.00301			sp|Q9Z1D1|EIF3G_MOUSE	Eif3g	3	3	610000	0.0802			sp|Q8C1A5|THOP1_MOUSE	Thop1	4	4	99000	0.0109			sp|P35492|HUTH_MOUSE	Hal	2	3	120000	0.013			sp|Q3V3R1|C1TM_MOUSE	Mthfd1l	3	3	51000	0.00612			sp|Q9D0D5|T2EA_MOUSE
	sp|Q7TQI3|OTUB1_MOUSE	Otub1	2	2	99000	0.00865			tr|Q8BRF6|Q8BRF6_MOUSE	Nup153	2	2	41000	0.00236			sp|O70251|EF1B_MOUSE	Eef1b	3	3	530000	0.0704			sp|Q3TLH4|PRC2C_MOUSE	Prrc2c	4	4	210000	0.023			sp|Q6A4J8|UBP7_MOUSE	Usp7	2	3	2300000	0.24			sp|P83741|WNK1_MOUSE	Wnk1	3	3	48000	0.00576			sp|P60335|PCBP1_MOUSE
	sp|O70591|PFD2_MOUSE	Pfdn2	2	2	56000	0.00492			sp|P17710|HXK1_MOUSE	Hk1	2	2	180000	0.0106			sp|Q9QYY0|GAB1_MOUSE	Gab1	3	3	440000	0.0582			sp|Q9CPU0|LGUL_MOUSE	Glo1	4	4	400000	0.0437			sp|O55142|RL35A_MOUSE	Rpl35a	2	3	1200000	0.13			sp|Q99ME9|NOG1_MOUSE	Gtpbp4	3	3	80000	0.00949			sp|Q9CX34|SGT1_MOUSE
	sp|Q9DCD0|6PGD_MOUSE	Pgd	2	2	110000	0.00989			sp|Q9CY58|PAIRB_MOUSE	Serbp1	2	2	93000	0.00544			sp|P70296|PEBP1_MOUSE	Pebp1	3	3	280000	0.0367			sp|Q6P9P6|KIF11_MOUSE	Kif11	4	4	110000	0.0125			sp|Q9Z1X4|ILF3_MOUSE	Ilf3	2	3	110000	0.0115			sp|Q91WN1|DNJC9_MOUSE	Dnajc9	3	3	63000	0.00745			sp|Q6PIU9|YJ005_MOUSE
	sp|O88342|WDR1_MOUSE	Wdr1	2	2	74000	0.00645			sp|P39054|DYN2_MOUSE	Dnm2	2	2	59000	0.00342			sp|Q9CXF4|TBC15_MOUSE	Tbc1d15	3	3	100000	0.0135			sp|Q8C5D8|PIAS2_MOUSE	Pias2	4	4	310000	0.0343			sp|Q8BRF7|SCFD1_MOUSE	Scfd1	2	3	58000	0.00614			sp|Q7TQH0|ATX2L_MOUSE	Atxn2l	3	3	92000	0.011			sp|Q9Z1D1|EIF3G_MOUSE
	sp|Q9D819|IPYR_MOUSE	Ppa1	2	2	100000	0.00879			sp|P52293|IMA1_MOUSE	Kpna2	2	2	34000	0.00199			sp|P14206|RSSA_MOUSE	Rpsa	3	3	690000	0.0913			sp|Q91XU0|WRIP1_MOUSE	Wrnip1	4	4	210000	0.023			IgG1b_bovine		2	3	160000	0.0167			sp|Q922U1|PRPF3_MOUSE	Prpf3	3	3	77000	0.00921			tr|Q8BRF6|Q8BRF6_MOUSE
	sp|P52293|IMA1_MOUSE	Kpna2	2	2	48000	0.00422			sp|P62983|RS27A_MOUSE	Rps27a	2	2	1300000	0.0786			sp|P68040|RACK1_MOUSE	Rack1	3	3	2100000	0.28			sp|Q64433|CH10_MOUSE	Hspe1	4	4	630000	0.0696			sp|Q6PDM2|SRSF1_MOUSE	Srsf1	2	3	230000	0.0237			sp|Q9CRC8|LRC40_MOUSE	Lrrc40	3	3	93000	0.0111			sp|O35226|PSMD4_MOUSE
	sp|P97379|G3BP2_MOUSE	G3bp2	2	2	73000	0.00639			sp|Q3V3R1|C1TM_MOUSE	Mthfd1l	2	2	67000	0.00393			sp|Q8C9B9|DIDO1_MOUSE	Dido1	3	3	91000	0.0121			sp|P61290|PSME3_MOUSE	Psme3	3	5	970000	0.11			sp|O08579|EMD_MOUSE	Emd	2	3	110000	0.0112			sp|P80317|TCPZ_MOUSE	Cct6a	3	3	130000	0.0154			sp|P99024|TBB5_MOUSE
	sp|Q5SF07|IF2B2_MOUSE	Igf2bp2	2	2	470000	0.0411			sp|P46935|NEDD4_MOUSE	Nedd4	2	2	140000	0.00794			tr|E9PYB0|E9PYB0_MOUSE	Ahnak2	3	3	120000	0.0161			sp|P99024|TBB5_MOUSE	Tubb5	3	5	2700000	0.3			sp|Q9Z2I8|SUCB2_MOUSE	Suclg2	2	2	71000	0.00744			sp|Q8BTI8|SRRM2_MOUSE	Srrm2	3	3	55000	0.00658			sp|P47963|RL13_MOUSE
	sp|P51410|RL9_MOUSE	Rpl9	2	2	590000	0.0516			sp|P80315|TCPD_MOUSE	Cct4	2	2	49000	0.00287			sp|Q8C092|TAF5_MOUSE	Taf5	3	3	77000	0.0102			sp|Q99K48|NONO_MOUSE	Nono	3	5	320000	0.0349			sp|Q99LX0|PARK7_MOUSE	Park7	2	2	97000	0.0102			sp|Q569Z5|DDX46_MOUSE	Ddx46	3	3	52000	0.00615			sp|P63325|RS10_MOUSE
	sp|Q9JLI8|SART3_MOUSE	Sart3	2	2	300000	0.0261			sp|Q8K298|ANLN_MOUSE	Anln	2	2	43000	0.00253			sp|P63325|RS10_MOUSE	Rps10	3	3	340000	0.0444			sp|P19253|RL13A_MOUSE	Rpl13a	3	5	840000	0.0917			sp|P62900|RL31_MOUSE	Rpl31	2	2	2000000	0.21			sp|Q5SQX6|CYFP2_MOUSE	Cyfip2	3	3	81000	0.0096			sp|P47941|CRKL_MOUSE
	sp|Q9DAW9|CNN3_MOUSE	Cnn3	2	2	52000	0.00454			sp|Q9WV02|RBMX_MOUSE	Rbmx	2	2	70000	0.00411			sp|P42208|SEPT2_MOUSE	2019-09-02	3	3	140000	0.0184			sp|P63101|1433Z_MOUSE	Ywhaz	3	4	390000	0.0422			sp|P97314|CSRP2_MOUSE	Csrp2	2	2	130000	0.0142			sp|P52432|RPAC1_MOUSE	Polr1c	3	3	41000	0.00485			sp|Q8K3F7|TDH_MOUSE
	sp|P51660|DHB4_MOUSE	Hsd17b4	2	2	78000	0.0068			sp|Q9Z2U0|PSA7_MOUSE	Psma7	2	2	400000	0.0236			sp|Q61074|PPM1G_MOUSE	Ppm1g	3	3	160000	0.0217			sp|Q9D8B3|CHM4B_MOUSE	Chmp4b	3	4	720000	0.0786			sp|P62960|YBOX1_MOUSE	Ybx1	2	2	620000	0.065			sp|P80313|TCPH_MOUSE	Cct7	3	3	180000	0.0213			sp|Q9CQ80|VPS25_MOUSE
	sp|P50516|VATA_MOUSE	Atp6v1a	2	2	69000	0.00605			sp|P10852|4F2_MOUSE	Slc3a2	2	2	140000	0.00795			sp|Q78JW9|UBFD1_MOUSE	Ubfd1	3	3	1600000	0.21			sp|Q6ZQ88|KDM1A_MOUSE	Kdm1a	3	4	93000	0.0102			sp|Q8R1Q8|DC1L1_MOUSE	Dync1li1	2	2	54000	0.0057			sp|Q99020|ROAA_MOUSE	Hnrnpab	2	6	170000	0.0207			sp|Q9CXW4|RL11_MOUSE
	sp|Q9D0R2|SYTC_MOUSE	Tars	2	2	130000	0.0111			sp|Q7TQI3|OTUB1_MOUSE	Otub1	2	2	87000	0.00508			sp|Q3THK7|GUAA_MOUSE	Gmps	3	3	60000	0.00795			sp|O70251|EF1B_MOUSE	Eef1b	3	4	370000	0.0404			sp|Q9D051|ODPB_MOUSE	Pdhb	2	2	210000	0.0218			sp|Q9D6F9|TBB4A_MOUSE	Tubb4a	2	5	3800000	0.46			sp|Q9D8U8|SNX5_MOUSE
	sp|P49717|MCM4_MOUSE	Mcm4	2	2	110000	0.00946			sp|Q9D880|TIM50_MOUSE	Timm50	2	2	320000	0.0188			sp|P10107|ANXA1_MOUSE	Anxa1	3	3	150000	0.0198			sp|Q9DCN2|NB5R3_MOUSE	Cyb5r3	3	4	120000	0.0134			sp|Q9DCT2|NDUS3_MOUSE	Ndufs3	2	2	180000	0.019			sp|P32067|LA_MOUSE	Ssb	2	4	82000	0.00972			tr|Q91V89|Q91V89_MOUSE
	sp|P63037|DNJA1_MOUSE	Dnaja1	2	2	180000	0.0158			sp|P60335|PCBP1_MOUSE	Pcbp1	2	2	470000	0.0275			sp|P28738|KIF5C_MOUSE	Kif5c	3	3	110000	0.0141			sp|P47941|CRKL_MOUSE	Crkl	3	4	350000	0.0383			sp|Q3U9G9|LBR_MOUSE	Lbr	2	2	83000	0.00868			sp|Q9Z1F9|SAE2_MOUSE	Uba2	2	3	93000	0.0111			sp|Q4JIM5|ABL2_MOUSE
	sp|Q9CQD1|RAB5A_MOUSE	Rab5a	2	2	110000	0.00928			sp|Q8BX02|KANK2_MOUSE	Kank2	2	2	70000	0.00406			sp|Q9DCN2|NB5R3_MOUSE	Cyb5r3	3	3	140000	0.018			sp|Q04447|KCRB_MOUSE	Ckb	3	4	130000	0.0138			sp|Q9CZH3|PSMG3_MOUSE	Psmg3	2	2	29000	0.00303			sp|Q05512|MARK2_MOUSE	Mark2	2	3	120000	0.0148			sp|O55143|AT2A2_MOUSE
	sp|O70378|EMC8_MOUSE	Emc8	2	2	48000	0.00422			sp|Q9CY57|CHTOP_MOUSE	Chtop	2	2	68000	0.00394			sp|Q8C1B7|SEP11_MOUSE	2019-09-11	3	3	170000	0.0225			sp|P28738|KIF5C_MOUSE	Kif5c	3	4	220000	0.0238			sp|Q91YR7|PRP6_MOUSE	Prpf6	2	2	41000	0.00427			sp|Q9CYI4|LUC7L_MOUSE	Luc7l	2	3	110000	0.0133			sp|O88271|CFDP1_MOUSE
	sp|P97314|CSRP2_MOUSE	Csrp2	2	2	200000	0.0175			sp|P80316|TCPE_MOUSE	Cct5	2	2	73000	0.00426			sp|Q62465|VAT1_MOUSE	Vat1	3	3	150000	0.0202			sp|P99027|RLA2_MOUSE	Rplp2	3	4	880000	0.096			sp|P50516|VATA_MOUSE	Atp6v1a	2	2	51000	0.00533			sp|Q8BT07|CEP55_MOUSE	Cep55	2	3	56000	0.0067			sp|Q91VC3|IF4A3_MOUSE
	tr|A0A097PUH2|A0A097PUH2_MOUSE		2	2	69000	0.00604			sp|O55023|IMPA1_MOUSE	Impa1	2	2	200000	0.0117			sp|P43275|H11_MOUSE	Hist1h1a	3	3	290000	0.0386			sp|Q922F4|TBB6_MOUSE	Tubb6	3	4	230000	0.0249			sp|Q8BG81|PDIP3_MOUSE	Poldip3	2	2	37000	0.00389			sp|Q3UMY5|EMAL4_MOUSE	Eml4	2	3	73000	0.00871			sp|Q8BWW4|LARP4_MOUSE
	sp|Q9CY57|CHTOP_MOUSE	Chtop	2	2	160000	0.0144			sp|P23249|MOV10_MOUSE	Mov10	2	2	100000	0.00607			sp|Q9CXY6|ILF2_MOUSE	Ilf2	3	3	140000	0.0188			sp|Q8BHK9|ERC6L_MOUSE	Ercc6l	3	4	130000	0.0144			sp|Q7TQI3|OTUB1_MOUSE	Otub1	2	2	87000	0.00912			sp|Q8BIW1|PRUN1_MOUSE	Prune1	2	3	54000	0.00638			sp|A2A7S8|K1522_MOUSE
	sp|Q9Z0N2|IF2H_MOUSE	Eif2s3y	2	2	340000	0.0299			sp|P46664|PURA2_MOUSE	Adss	2	2	65000	0.00377			sp|Q91VR5|DDX1_MOUSE	Ddx1	3	3	120000	0.0163			sp|Q7TNE3|SPAG7_MOUSE	Spag7	3	4	730000	0.0801			sp|Q99JB2|STML2_MOUSE	Stoml2	2	2	22000	0.00228			sp|C0HKE3|H2A1D_MOUSE	Hist1h2ad	2	3	100000	0.0124			tr|O54849|O54849_MOUSE
	sp|Q6ZWV7|RL35_MOUSE	Rpl35	2	2	1500000	0.13			sp|Q61990|PCBP2_MOUSE	Pcbp2	2	2	270000	0.0157			sp|P11157|RIR2_MOUSE	Rrm2	3	3	130000	0.0177			sp|P30999|CTND1_MOUSE	Ctnnd1	3	4	270000	0.03			sp|P63325|RS10_MOUSE	Rps10	2	2	410000	0.0435			sp|Q6P1B1|XPP1_MOUSE	Xpnpep1	2	3	33000	0.00389			sp|Q9Z1X4|ILF3_MOUSE
	sp|Q6PCM2|INT6_MOUSE	Ints6	2	2	180000	0.016			sp|Q6NZN0|RBM26_MOUSE	Rbm26	2	2	46000	0.00268			sp|Q78ZA7|NP1L4_MOUSE	Nap1l4	3	3	250000	0.033			sp|Q9DBG6|RPN2_MOUSE	Rpn2	3	4	160000	0.0173			sp|Q5SWD9|TSR1_MOUSE	Tsr1	2	2	76000	0.00794			sp|P61161|ARP2_MOUSE	Actr2	2	3	110000	0.013			sp|P62317|SMD2_MOUSE
	sp|Q922J9|FACR1_MOUSE	Far1	2	2	74000	0.00649			sp|Q8BY71|HAT1_MOUSE	Hat1	2	2	160000	0.00941			sp|P51881|ADT2_MOUSE	Slc25a5	3	3	670000	0.089			sp|P97314|CSRP2_MOUSE	Csrp2	3	4	310000	0.0342			sp|Q8CI11|GNL3_MOUSE	Gnl3	2	2	190000	0.0196			sp|P43275|H11_MOUSE	Hist1h1a	2	3	230000	0.0277			sp|P27659|RL3_MOUSE
	sp|P30999|CTND1_MOUSE	Ctnnd1	2	2	48000	0.00422			sp|P61294|RAB6B_MOUSE	Rab6b	2	2	92000	0.00536			tr|Q8BML9|Q8BML9_MOUSE	Qars	3	3	110000	0.015			sp|P51881|ADT2_MOUSE	Slc25a5	3	4	960000	0.1			tr|Q3V1Z5|Q3V1Z5_MOUSE	Rps4l	2	2	150000	0.0158			sp|P52431|DPOD1_MOUSE	Pold1	2	3	57000	0.00675			sp|Q8K2K6|AGFG1_MOUSE
	sp|Q3U0V1|FUBP2_MOUSE	Khsrp	2	2	59000	0.00516			sp|P61979|HNRPK_MOUSE	Hnrnpk	2	2	30000	0.00177			IGH1M_MOUSE	Ighg1	3	3	290000	0.0378			sp|P57780|ACTN4_MOUSE	Actn4	3	4	130000	0.0143			sp|Q9Z1Q9|SYVC_MOUSE	Vars	2	2	150000	0.0154			sp|Q9WUA3|PFKAP_MOUSE	Pfkp	2	2	87000	0.0103			sp|Q91YD9|WASL_MOUSE
	sp|Q8VDM6|HNRL1_MOUSE	Hnrnpul1	2	2	34000	0.00296			sp|Q9DAW9|CNN3_MOUSE	Cnn3	2	2	39000	0.00225			sp|Q8BRF7|SCFD1_MOUSE	Scfd1	3	3	67000	0.00881			sp|Q91X43|SH319_MOUSE	Sh3d19	3	4	130000	0.0139			sp|Q587J6|LITD1_MOUSE	L1td1	2	2	63000	0.00664			sp|Q9CR57|RL14_MOUSE	Rpl14	2	2	430000	0.051			sp|Q9Z0X1|AIFM1_MOUSE
	sp|Q9DCN2|NB5R3_MOUSE	Cyb5r3	2	2	110000	0.00923			tr|E9Q238|E9Q238_MOUSE	Kank1	2	2	49000	0.00283			sp|P70677|CASP3_MOUSE	Casp3	3	3	180000	0.0241			sp|Q9CYZ2|TPD54_MOUSE	Tpd52l2	3	4	470000	0.052			sp|P70372|ELAV1_MOUSE	Elavl1	2	2	140000	0.0147			sp|O70251|EF1B_MOUSE	Eef1b	2	2	350000	0.0417			sp|Q8CGZ0|CHERP_MOUSE
	sp|Q9WUK4|RFC2_MOUSE	Rfc2	2	2	90000	0.00783			sp|P59999|ARPC4_MOUSE	Arpc4	2	2	150000	0.00865			sp|Q61249|IGBP1_MOUSE	Igbp1	3	3	140000	0.0192			sp|Q78JW9|UBFD1_MOUSE	Ubfd1	3	4	1400000	0.15			sp|P08752|GNAI2_MOUSE	Gnai2	2	2	110000	0.012			sp|P99027|RLA2_MOUSE	Rplp2	2	2	100000	0.012			sp|Q8C5D8|PIAS2_MOUSE
	sp|P70296|PEBP1_MOUSE	Pebp1	2	2	40000	0.0035			sp|Q80TM9|NISCH_MOUSE	Nisch	2	2	77000	0.00452			sp|Q9D0R2|SYTC_MOUSE	Tars	3	3	100000	0.0134			sp|O08715|AKAP1_MOUSE	Akap1	3	4	200000	0.0215			sp|P10639|THIO_MOUSE	Txn	2	2	170000	0.0184			sp|O70194|EIF3D_MOUSE	Eif3d	2	2	360000	0.0434			sp|Q9R210|TFEB_MOUSE
	sp|Q07417|ACADS_MOUSE	Acads	2	2	42000	0.00367			sp|Q8BVE3|VATH_MOUSE	Atp6v1h	2	2	77000	0.00449			sp|Q9Z1Q9|SYVC_MOUSE	Vars	3	3	170000	0.0225			sp|Q62418|DBNL_MOUSE	Dbnl	3	4	360000	0.0395			sp|P30999|CTND1_MOUSE	Ctnnd1	2	2	71000	0.00751			sp|Q8R1Q8|DC1L1_MOUSE	Dync1li1	2	2	67000	0.00792			sp|P70460|VASP_MOUSE
	sp|P62821|RAB1A_MOUSE	Rab1A	2	2	43000	0.00378			sp|O70405|ULK1_MOUSE	Ulk1	2	2	40000	0.00232			sp|Q80WJ7|LYRIC_MOUSE	Mtdh	3	3	81000	0.0107			sp|P27659|RL3_MOUSE	Rpl3	3	4	440000	0.0482			sp|P52293|IMA1_MOUSE	Kpna2	2	2	49000	0.00519			sp|Q9WV02|RBMX_MOUSE	Rbmx	2	2	45000	0.00531			sp|Q9CZM2|RL15_MOUSE
	sp|Q3U308|CTU2_MOUSE	Ctu2	2	2	36000	0.00311			sp|P30999|CTND1_MOUSE	Ctnnd1	2	2	79000	0.00461			sp|P26231|CTNA1_MOUSE	Ctnna1	3	3	140000	0.0188			sp|Q5SU73|COIL_MOUSE	Coil	3	4	100000	0.0114			sp|Q91V41|RAB14_MOUSE	Rab14	2	2	42000	0.00445			sp|Q7TNC4|LC7L2_MOUSE	Luc7l2	2	2	65000	0.00771			sp|Q8BRT1|CLAP2_MOUSE
	sp|Q8BT07|CEP55_MOUSE	Cep55	2	2	44000	0.00386			sp|Q6P9L6|KIF15_MOUSE	Kif15	2	2	26000	0.00153			sp|P06151|LDHA_MOUSE	Ldha	3	3	700000	0.0923			sp|Q62465|VAT1_MOUSE	Vat1	3	4	190000	0.0203			sp|Q9D1G1|RAB1B_MOUSE	Rab1b	2	2	52000	0.00547			sp|Q6NVF9|CPSF6_MOUSE	Cpsf6	2	2	47000	0.00557			sp|Q9CX00|IST1_MOUSE
	sp|Q05512|MARK2_MOUSE	Mark2	2	2	91000	0.00793			sp|P62962|PROF1_MOUSE	Pfn1	2	2	28000	0.00162			sp|Q9CQS7|DPA5A_MOUSE	Dppa5a	3	3	240000	0.0314			sp|O09167|RL21_MOUSE	Rpl21	3	4	290000	0.0322			sp|Q9CPQ3|TOM22_MOUSE	Tomm22	2	2	59000	0.00623			sp|Q61749|EI2BD_MOUSE	Eif2b4	2	2	80000	0.00956			sp|Q64433|CH10_MOUSE
	sp|P39054|DYN2_MOUSE	Dnm2	2	2	30000	0.00266			sp|P11157|RIR2_MOUSE	Rrm2	2	2	48000	0.00281			sp|P47757|CAPZB_MOUSE	Capzb	3	3	410000	0.0541			sp|P14733|LMNB1_MOUSE	Lmnb1	3	4	300000	0.0325			sp|Q6P1F6|2ABA_MOUSE	Ppp2r2a	2	2	89000	0.00937			sp|Q99PL5|RRBP1_MOUSE	Rrbp1	2	2	83000	0.00985			sp|Q8BJ71|NUP93_MOUSE
	sp|P62983|RS27A_MOUSE	Rps27a	2	2	1300000	0.11			sp|Q922F4|TBB6_MOUSE	Tubb6	2	2	860000	0.0502			sp|Q61990|PCBP2_MOUSE	Pcbp2	3	3	860000	0.11			sp|Q91YT7|YTHD2_MOUSE	Ythdf2	3	4	480000	0.0523			sp|Q9CQ40|RM49_MOUSE	Mrpl49	2	2	57000	0.00596			sp|Q8BP67|RL24_MOUSE	Rpl24	2	2	310000	0.0374			sp|Q9Z2X1|HNRPF_MOUSE
	sp|Q8BY71|HAT1_MOUSE	Hat1	2	2	170000	0.0147			sp|Q9D0P7|PSRC1_MOUSE	Psrc1	2	2	94000	0.00548			sp|Q99MN1|SYK_MOUSE	Kars	3	3	92000	0.0121			sp|O88271|CFDP1_MOUSE	Cfdp1	3	4	1800000	0.2			sp|Q8JZU2|TXTP_MOUSE	Slc25a1	2	2	170000	0.0182			sp|Q99P88|NU155_MOUSE	Nup155	2	2	41000	0.00493			sp|P99027|RLA2_MOUSE
	sp|Q91YK2|RRP1B_MOUSE	Rrp1b	2	2	78000	0.00678			sp|Q99MD9|NASP_MOUSE	Nasp	2	2	390000	0.023			sp|C0HKE3|H2A1D_MOUSE	Hist1h2ad	3	3	1800000	0.24			sp|P54823|DDX6_MOUSE	Ddx6	3	4	86000	0.00944			sp|P39054|DYN2_MOUSE	Dnm2	2	2	49000	0.00517			sp|P09803|CADH1_MOUSE	Cdh1	2	2	39000	0.00462			sp|O55106|STRN_MOUSE
	sp|P32037|GTR3_MOUSE	Slc2a3	2	2	84000	0.00732			sp|Q9WUK4|RFC2_MOUSE	Rfc2	2	2	99000	0.00575			sp|Q62393|TPD52_MOUSE	Tpd52	3	3	130000	0.0171			sp|P61759|PFD3_MOUSE	Vbp1	3	4	160000	0.0171			sp|P62962|PROF1_MOUSE	Pfn1	2	2	75000	0.00793			sp|Q5SWD9|TSR1_MOUSE	Tsr1	2	2	34000	0.00407			sp|P62242|RS8_MOUSE
	sp|P07356|ANXA2_MOUSE	Anxa2	2	2	3300000	0.29			sp|Q9R0P6|SC11A_MOUSE	Sec11a	2	2	110000	0.00659			sp|Q922B2|SYDC_MOUSE	Dars	3	3	140000	0.0188			sp|Q8K3X4|I2BPL_MOUSE	Irf2bpl	3	4	64000	0.00696			sp|Q8VDM6|HNRL1_MOUSE	Hnrnpul1	2	2	32000	0.00332			sp|Q9DCD0|6PGD_MOUSE	Pgd	2	2	110000	0.0132			sp|Q7M6Y3|PICAL_MOUSE
	sp|Q9D0P7|PSRC1_MOUSE	Psrc1	2	2	150000	0.013			sp|Q8VI75|IPO4_MOUSE	Ipo4	2	2	36000	0.0021			sp|Q3U9G9|LBR_MOUSE	Lbr	3	3	110000	0.015			sp|Q9CRC8|LRC40_MOUSE	Lrrc40	3	4	140000	0.0151			sp|Q9JLI8|SART3_MOUSE	Sart3	2	2	42000	0.00442			sp|Q8BG30|NELFA_MOUSE	Nelfa	2	2	29000	0.00343			sp|Q9CSN1|SNW1_MOUSE
	sp|Q9EQP2|EHD4_MOUSE	Ehd4	2	2	1200000	0.1			sp|Q8C0C7|SYFA_MOUSE	Farsa	2	2	210000	0.0125			sp|P60229|EIF3E_MOUSE	Eif3e	3	3	120000	0.0163			sp|P46664|PURA2_MOUSE	Adss	3	4	220000	0.0241			sp|Q3URQ0|TEX10_MOUSE	Tex10	2	2	25000	0.00258			sp|P31230|AIMP1_MOUSE	Aimp1	2	2	98000	0.0116			sp|Q60902|EP15R_MOUSE
	sp|Q99JB2|STML2_MOUSE	Stoml2	2	2	45000	0.00392			sp|Q9Z0U1|ZO2_MOUSE	Tjp2	2	2	130000	0.0074			sp|Q8CDG3|VCIP1_MOUSE	Vcpip1	3	3	110000	0.0143			sp|P51141|DVL1_MOUSE	Dvl1	3	4	380000	0.0418			sp|Q9D0R8|LSM12_MOUSE	Lsm12	2	2	78000	0.00821			sp|Q91X78|ERLN1_MOUSE	Erlin1	2	2	72000	0.00857			sp|P09103|PDIA1_MOUSE
	sp|P53986|MOT1_MOUSE	Slc16a1	2	2	130000	0.0115			sp|P80318|TCPG_MOUSE	Cct3	2	2	69000	0.00404			sp|Q8BP67|RL24_MOUSE	Rpl24	3	3	760000	0.1			sp|P62264|RS14_MOUSE	Rps14	3	4	3300000	0.37			sp|Q9D880|TIM50_MOUSE	Timm50	2	2	200000	0.0214			sp|P56959|FUS_MOUSE	Fus	2	2	67000	0.00797			sp|Q9JHQ5|LZTL1_MOUSE
	sp|Q8BVE3|VATH_MOUSE	Atp6v1h	2	2	73000	0.00636			sp|Q05512|MARK2_MOUSE	Mark2	2	2	60000	0.00351			sp|Q922K7|NOP2_MOUSE	Nop2	3	3	290000	0.0385			sp|P11157|RIR2_MOUSE	Rrm2	3	3	180000	0.0192			sp|Q05512|MARK2_MOUSE	Mark2	2	2	61000	0.00643			sp|Q99JR1|SFXN1_MOUSE	Sfxn1	2	2	82000	0.00971			sp|Q9R190|MTA2_MOUSE
	sp|P56959|FUS_MOUSE	Fus	2	2	1700000	0.15			sp|Q924C5|ALPK3_MOUSE	Alpk3	2	2	96000	0.00559			sp|Q99KP6|PRP19_MOUSE	Prpf19	3	3	120000	0.0164			sp|P46935|NEDD4_MOUSE	Nedd4	3	3	140000	0.0158			sp|P40336|VP26A_MOUSE	Vps26a	2	2	47000	0.00495			sp|P32037|GTR3_MOUSE	Slc2a3	2	2	76000	0.0091			sp|Q61768|KINH_MOUSE
	sp|Q9DCW4|ETFB_MOUSE	Etfb	2	2	120000	0.0109			sp|P62305|RUXE_MOUSE	Snrpe	2	2	85000	0.00494			sp|P45952|ACADM_MOUSE	Acadm	3	3	100000	0.0132			sp|Q9CQN1|TRAP1_MOUSE	Trap1	3	3	95000	0.0104			sp|Q80WJ7|LYRIC_MOUSE	Mtdh	2	2	86000	0.00906			sp|P11157|RIR2_MOUSE	Rrm2	2	2	44000	0.00518			sp|Q9D824|FIP1_MOUSE
	tr|Q3V1Z5|Q3V1Z5_MOUSE	Rps4l	2	2	130000	0.011			sp|Q61768|KINH_MOUSE	Kif5b	2	2	66000	0.00387			sp|E9Q557|DESP_MOUSE	Dsp	3	3	120000	0.0156			sp|Q6NVF9|CPSF6_MOUSE	Cpsf6	3	3	190000	0.0207			sp|P63037|DNJA1_MOUSE	Dnaja1	2	2	110000	0.0116			sp|Q9QYS9|QKI_MOUSE	Qki	2	2	86000	0.0102			sp|P28656|NP1L1_MOUSE
	sp|Q61191|HCFC1_MOUSE	Hcfc1	2	2	64000	0.00555			sp|Q9CQE8|CN166_MOUSE		2	2	130000	0.00744			sp|O09000|NCOA3_MOUSE	Ncoa3	3	3	57000	0.00753			sp|P42208|SEPT2_MOUSE	2019-09-02	3	3	160000	0.017			sp|Q8C0C7|SYFA_MOUSE	Farsa	2	2	250000	0.0258			sp|Q9Z0U1|ZO2_MOUSE	Tjp2	2	2	61000	0.00726			sp|P11157|RIR2_MOUSE
	sp|Q8BMF4|ODP2_MOUSE	Dlat	2	2	28000	0.00243			sp|Q9JKX6|NUDT5_MOUSE	Nudt5	2	2	180000	0.0105			sp|Q9CSH3|RRP44_MOUSE	Dis3	3	3	180000	0.0233			sp|P50516|VATA_MOUSE	Atp6v1a	3	3	210000	0.0234			sp|Q9WUK4|RFC2_MOUSE	Rfc2	2	2	74000	0.00779			sp|Q8C9B9|DIDO1_MOUSE	Dido1	2	2	44000	0.00519			sp|Q8K327|CHAP1_MOUSE
	sp|Q9CR67|TMM33_MOUSE	Tmem33	2	2	54000	0.00475			sp|P62267|RS23_MOUSE	Rps23	2	2	470000	0.0275			sp|O35593|PSDE_MOUSE	Psmd14	3	3	170000	0.0222			sp|P42125|ECI1_MOUSE	Eci1	3	3	120000	0.013			sp|A2BE28|LAS1L_MOUSE	Las1l	2	2	88000	0.0092			sp|Q9Z2U0|PSA7_MOUSE	Psma7	2	2	670000	0.0793			sp|Q99J62|RFC4_MOUSE
	sp|Q9QYI4|DJB12_MOUSE	Dnajb12	2	2	160000	0.014			sp|Q8BHK9|ERC6L_MOUSE	Ercc6l	2	2	36000	0.00208			sp|Q9ER72|SYCC_MOUSE	Cars	3	3	120000	0.0164			sp|Q8BRF7|SCFD1_MOUSE	Scfd1	3	3	97000	0.0107			sp|P26369|U2AF2_MOUSE	U2af2	2	2	44000	0.00464			sp|P68368|TBA4A_MOUSE	Tuba4a	2	2	57000	0.00675			tr|Q91WW6|Q91WW6_MOUSE
	sp|Q8CIB5|FERM2_MOUSE	Fermt2	2	2	73000	0.0064			sp|Q5SFM8|RBM27_MOUSE	Rbm27	2	2	69000	0.004			sp|Q8BGQ7|SYAC_MOUSE	Aars	3	3	200000	0.0265			sp|Q61595|KTN1_MOUSE	Ktn1	3	3	200000	0.0216			sp|P32067|LA_MOUSE	Ssb	2	2	91000	0.00954			sp|Q8K268|ABCF3_MOUSE	Abcf3	2	2	22000	0.00259			sp|Q2YDW2|MSTO1_MOUSE
	sp|P32067|LA_MOUSE	Ssb	2	2	61000	0.00533			sp|Q9DCD0|6PGD_MOUSE	Pgd	2	2	350000	0.0202			tr|Q91WW6|Q91WW6_MOUSE	Taf4	3	3	59000	0.00782			sp|Q6ZQ38|CAND1_MOUSE	Cand1	3	3	73000	0.00799			sp|P61514|RL37A_MOUSE	Rpl37a	2	2	170000	0.018			sp|Q6PAM1|TXLNA_MOUSE	Txlna	2	2	36000	0.00424			sp|Q8VI33|TAF9_MOUSE
	sp|P26369|U2AF2_MOUSE	U2af2	2	2	47000	0.00408			sp|P97386|DNLI3_MOUSE	Lig3	2	2	35000	0.00206			sp|Q924C5|ALPK3_MOUSE	Alpk3	3	3	100000	0.0133			sp|P52734|FGD1_MOUSE	Fgd1	3	3	86000	0.00939			sp|Q3V3R1|C1TM_MOUSE	Mthfd1l	2	2	50000	0.0052			sp|P26369|U2AF2_MOUSE	U2af2	2	2	29000	0.00342			sp|Q9WV80|SNX1_MOUSE
	sp|Q9EP97|SENP3_MOUSE	Senp3	2	2	44000	0.00385			sp|P62320|SMD3_MOUSE	Snrpd3	2	2	320000	0.0187			sp|Q2YDW2|MSTO1_MOUSE	Msto1	3	3	87000	0.0115			sp|P14206|RSSA_MOUSE	Rpsa	3	3	540000	0.0591			sp|P62267|RS23_MOUSE	Rps23	2	2	440000	0.0463			IgG1b_bovine		2	2	80000	0.00951			sp|Q9QYY0|GAB1_MOUSE
	sp|Q8BH74|NU107_MOUSE	Nup107	2	2	53000	0.00461			sp|P47757|CAPZB_MOUSE	Capzb	2	2	170000	0.00994			sp|Q9DCH4|EIF3F_MOUSE	Eif3f	3	3	170000	0.0226			sp|F7BJB9|MORC3_MOUSE	Morc3	3	3	77000	0.0084			sp|P18760|COF1_MOUSE	Cfl1	2	2	200000	0.0209			sp|O09130|NF2IP_MOUSE	Nfatc2ip	2	2	77000	0.00922			sp|Q62465|VAT1_MOUSE
	sp|Q9CZU3|SK2L2_MOUSE	Skiv2l2	2	2	98000	0.00859			sp|P08030|APT_MOUSE	Aprt	2	2	200000	0.0115			sp|Q9EPU0|RENT1_MOUSE	Upf1	3	3	140000	0.0184			sp|Q3UVL4|VPS51_MOUSE	Vps51	3	3	73000	0.00798			sp|P27048|RSMB_MOUSE	Snrpb	2	2	47000	0.00499			sp|Q91VY9|ZN622_MOUSE	Znf622	2	2	35000	0.00416			sp|Q61074|PPM1G_MOUSE
	sp|Q9JHS4|CLPX_MOUSE	Clpx	2	2	77000	0.00673			sp|P14115|RL27A_MOUSE	Rpl27a	2	2	2500000	0.15			sp|Q65Z40|WAPL_MOUSE	Wapl	3	3	150000	0.0195			sp|P51660|DHB4_MOUSE	Hsd17b4	3	3	150000	0.0161			tr|D4AFX7|D4AFX7_MOUSE	Dnajc13	2	2	45000	0.00473			sp|Q3UMC0|SPAT5_MOUSE	Spata5	2	2	66000	0.00791			sp|P54823|DDX6_MOUSE
	sp|O70503|DHB12_MOUSE	Hsd17b12	2	2	87000	0.00759			sp|Q8R1Q8|DC1L1_MOUSE	Dync1li1	2	2	49000	0.00287			sp|Q8CAQ8|MIC60_MOUSE	Immt	3	3	79000	0.0105			sp|Q9CPN8|IF2B3_MOUSE	Igf2bp3	3	3	160000	0.0176			sp|P62983|RS27A_MOUSE	Rps27a	2	2	950000	0.1			sp|P62814|VATB2_MOUSE	Atp6v1b2	2	2	51000	0.00604			sp|Q8BT07|CEP55_MOUSE
	sp|Q4FZF3|DDX49_MOUSE	Ddx49	2	2	40000	0.00346			sp|Q8C052|MAP1S_MOUSE	Map1s	2	2	90000	0.00528			sp|Q63943|MEF2D_MOUSE	Mef2d	3	3	240000	0.0321			sp|Q06180|PTN2_MOUSE	Ptpn2	3	3	220000	0.0242			sp|Q61655|DD19A_MOUSE	Ddx19a	2	2	56000	0.00585			sp|P62849|RS24_MOUSE	Rps24	2	2	120000	0.014			sp|Q5SF07|IF2B2_MOUSE
	sp|Q3UA06|PCH2_MOUSE	Trip13	2	2	92000	0.00806			tr|E9Q4K7|E9Q4K7_MOUSE	Kif13b	2	2	44000	0.00254			sp|Q9D8U8|SNX5_MOUSE	Snx5	3	3	1700000	0.23			sp|Q9CQ80|VPS25_MOUSE	Vps25	3	3	140000	0.0151			sp|Q9D819|IPYR_MOUSE	Ppa1	2	2	54000	0.00566			sp|Q9JLI8|SART3_MOUSE	Sart3	2	2	43000	0.00513			sp|O70194|EIF3D_MOUSE
	sp|Q9JM76|ARPC3_MOUSE	Arpc3	2	2	180000	0.0159			sp|Q9CR67|TMM33_MOUSE	Tmem33	2	2	61000	0.00357			sp|Q8CGP1|H2B1K_MOUSE	Hist1h2bk	3	3	3000000	0.39			sp|Q3U9G9|LBR_MOUSE	Lbr	3	3	160000	0.0173			sp|P68368|TBA4A_MOUSE	Tuba4a	2	2	68000	0.00711			sp|O35593|PSDE_MOUSE	Psmd14	2	2	43000	0.00508			sp|Q60520|SIN3A_MOUSE
	sp|O88967|YMEL1_MOUSE	Yme1l1	2	2	160000	0.0142			sp|Q8VD65|PI3R4_MOUSE	Pik3r4	2	2	140000	0.00842			sp|O70435|PSA3_MOUSE	Psma3	3	3	250000	0.0325			sp|P33215|NEDD1_MOUSE	Nedd1	3	3	130000	0.014			sp|P49312|ROA1_MOUSE	Hnrnpa1	2	2	110000	0.0114			sp|Q922S8|KIF2C_MOUSE	Kif2c	2	2	77000	0.00918			sp|Q1HFZ0|NSUN2_MOUSE
	sp|P50136|ODBA_MOUSE	Bckdha	2	2	59000	0.00512			sp|Q8VHK9|DHX36_MOUSE	Dhx36	2	2	73000	0.00424			sp|Q8CG48|SMC2_MOUSE	Smc2	3	3	110000	0.0141			sp|Q6A037|N4BP1_MOUSE	N4bp1	3	3	110000	0.0121			sp|Q921F2|TADBP_MOUSE	Tardbp	2	2	78000	0.00824			sp|Q91YK2|RRP1B_MOUSE	Rrp1b	2	2	60000	0.00719			sp|P63101|1433Z_MOUSE
	sp|Q99KI0|ACON_MOUSE	Aco2	2	2	50000	0.00433			sp|Q60931|VDAC3_MOUSE	Vdac3	2	2	42000	0.00243			sp|Q7M6Y3|PICAL_MOUSE	Picalm	3	3	71000	0.00935			sp|P60867|RS20_MOUSE	Rps20	3	3	1400000	0.15			sp|P57784|RU2A_MOUSE	Snrpa1	2	2	120000	0.0125			sp|Q9R0N0|GALK1_MOUSE	Galk1	2	2	62000	0.00732			sp|Q61595|KTN1_MOUSE
	sp|P62962|PROF1_MOUSE	Pfn1	2	2	64000	0.00559			sp|Q61941|NNTM_MOUSE	Nnt	2	2	41000	0.00241			sp|Q6P5F9|XPO1_MOUSE	Xpo1	3	3	74000	0.00986			sp|P28656|NP1L1_MOUSE	Nap1l1	3	3	430000	0.0467			sp|P62305|RUXE_MOUSE	Snrpe	2	2	120000	0.0131			sp|P62983|RS27A_MOUSE	Rps27a	2	2	890000	0.11			sp|Q3UHX2|HAP28_MOUSE
	sp|Q9CSN1|SNW1_MOUSE	Snw1	2	2	53000	0.00466			sp|Q91X78|ERLN1_MOUSE	Erlin1	2	2	72000	0.00418			sp|Q9JLV6|PNKP_MOUSE	Pnkp	3	3	79000	0.0104			sp|Q9Z2H5|E41L1_MOUSE	Epb41l1	3	3	170000	0.0182			sp|Q8BU88|RM22_MOUSE	Mrpl22	2	2	73000	0.00765			sp|P63037|DNJA1_MOUSE	Dnaja1	2	2	110000	0.0128			sp|Q9D051|ODPB_MOUSE
	sp|P62320|SMD3_MOUSE	Snrpd3	2	2	380000	0.0334			sp|P32067|LA_MOUSE	Ssb	2	2	53000	0.00307			sp|Q06180|PTN2_MOUSE	Ptpn2	3	3	130000	0.0172			sp|Q921F2|TADBP_MOUSE	Tardbp	3	3	190000	0.0211			sp|Q6NZN0|RBM26_MOUSE	Rbm26	2	2	38000	0.004			sp|Q99LF4|RTCB_MOUSE	Rtcb	2	2	98000	0.0117			sp|Q3THS6|METK2_MOUSE
	sp|Q62465|VAT1_MOUSE	Vat1	2	2	39000	0.00341			tr|B2RXQ2|B2RXQ2_MOUSE	Ppfia1	2	2	46000	0.00268			sp|P14733|LMNB1_MOUSE	Lmnb1	3	3	230000	0.0304			sp|P97379|G3BP2_MOUSE	G3bp2	3	3	580000	0.0634			sp|Q99KB8|GLO2_MOUSE	Hagh	2	2	230000	0.0244			sp|Q9D819|IPYR_MOUSE	Ppa1	2	2	72000	0.00854			sp|P11440|CDK1_MOUSE
	sp|Q08122|TLE3_MOUSE	Tle3	2	2	95000	0.00829			tr|Q9DAE2|Q9DAE2_MOUSE	Rbmxl2	2	2	38000	0.00222			sp|Q03147|CDK7_MOUSE	Cdk7	3	3	93000	0.0123			sp|P47753|CAZA1_MOUSE	Capza1	3	3	160000	0.0177			sp|Q02053|UBA1_MOUSE	Uba1	2	2	19000	0.002			sp|Q99KP6|PRP19_MOUSE	Prpf19	2	2	56000	0.00665			sp|P27773|PDIA3_MOUSE
	sp|Q80WJ7|LYRIC_MOUSE	Mtdh	2	2	74000	0.00648			sp|Q60932|VDAC1_MOUSE	Vdac1	2	2	76000	0.00441			sp|Q8BJW6|EIF2A_MOUSE	Eif2a	3	3	160000	0.0207			sp|Q9Z1F9|SAE2_MOUSE	Uba2	3	3	120000	0.0134			sp|Q9D937|CK098_MOUSE		2	2	150000	0.0154			sp|P17225|PTBP1_MOUSE	Ptbp1	2	2	95000	0.0112			sp|Q9CWZ7|SNAG_MOUSE
	sp|Q9CXW2|RT22_MOUSE	Mrps22	2	2	610000	0.0537			sp|Q8BRT1|CLAP2_MOUSE	Clasp2	2	2	39000	0.0023			sp|F7BJB9|MORC3_MOUSE	Morc3	3	3	66000	0.00871			sp|P63325|RS10_MOUSE	Rps10	3	3	250000	0.0277			sp|Q60931|VDAC3_MOUSE	Vdac3	2	2	70000	0.00731			sp|P97742|CPT1A_MOUSE	Cpt1a	2	2	36000	0.00433			sp|P34022|RANG_MOUSE
	sp|P18760|COF1_MOUSE	Cfl1	2	2	160000	0.0142			sp|Q9CWX9|DDX47_MOUSE	Ddx47	2	2	49000	0.00283			sp|Q9CWZ7|SNAG_MOUSE	Napg	3	3	3300000	0.44			sp|P10107|ANXA1_MOUSE	Anxa1	3	3	110000	0.0122			sp|Q61191|HCFC1_MOUSE	Hcfc1	2	2	52000	0.00551			sp|Q8BG81|PDIP3_MOUSE	Poldip3	2	2	59000	0.00707			sp|P62830|RL23_MOUSE
	sp|O08709|PRDX6_MOUSE	Prdx6	2	2	53000	0.00461			sp|Q9D819|IPYR_MOUSE	Ppa1	2	2	81000	0.00472			sp|Q5SW19|CLU_MOUSE	Cluh	3	3	74000	0.00975			sp|P53762|ARNT_MOUSE	Arnt	3	3	100000	0.0112			sp|Q9CQE8|CN166_MOUSE		2	2	82000	0.00858			sp|O88342|WDR1_MOUSE	Wdr1	2	2	140000	0.0162			sp|Q501J7|PHAR4_MOUSE
	sp|P08249|MDHM_MOUSE	Mdh2	2	2	52000	0.00451			sp|O35593|PSDE_MOUSE	Psmd14	2	2	290000	0.0169			sp|Q5XG69|F169A_MOUSE	Fam169a	3	3	120000	0.0156			sp|Q505F5|LRC47_MOUSE	Lrrc47	3	3	94000	0.0103			sp|Q5SF07|IF2B2_MOUSE	Igf2bp2	2	2	140000	0.0143			sp|Q9Z0N2|IF2H_MOUSE	Eif2s3y	2	2	210000	0.0247			sp|P14685|PSMD3_MOUSE
	sp|Q91YP3|DEOC_MOUSE	Dera	2	2	64000	0.00559			sp|P35601|RFC1_MOUSE	Rfc1	2	2	67000	0.00389			sp|Q68FL6|SYMC_MOUSE	Mars	3	3	130000	0.0174			sp|Q9Z204|HNRPC_MOUSE	Hnrnpc	3	3	180000	0.0195			sp|Q9D824|FIP1_MOUSE	Fip1l1	2	2	45000	0.00476			sp|Q9QUM9|PSA6_MOUSE	Psma6	2	2	64000	0.00758			sp|Q8BX22|SALL4_MOUSE
	sp|Q9Z2U0|PSA7_MOUSE	Psma7	2	2	560000	0.0485			sp|Q8C9B9|DIDO1_MOUSE	Dido1	2	2	33000	0.00193			sp|Q61510|TRI25_MOUSE	Trim25	3	3	190000	0.0246			sp|Q8BTW9|PAK4_MOUSE	Pak4	3	3	110000	0.0121			sp|Q8VH51|RBM39_MOUSE	Rbm39	2	2	140000	0.0143			sp|Q08122|TLE3_MOUSE	Tle3	2	2	100000	0.0119			sp|P43277|H13_MOUSE
	sp|Q9JJI8|RL38_MOUSE	Rpl38	2	2	91000	0.00794			sp|P35293|RAB18_MOUSE	Rab18	2	2	130000	0.00738			sp|P56546|CTBP2_MOUSE	Ctbp2	3	3	150000	0.0193			sp|P97311|MCM6_MOUSE	Mcm6	3	3	340000	0.0378			sp|P47758|SRPRB_MOUSE	Srprb	2	2	62000	0.0065			sp|Q9QWT9|KIFC1_MOUSE	Kifc1	2	2	79000	0.00939			tr|Q9DAE2|Q9DAE2_MOUSE
	sp|Q9QWT9|KIFC1_MOUSE	Kifc1	2	2	84000	0.00736			sp|B2RRE7|OTUD4_MOUSE	Otud4	2	2	110000	0.00667			sp|Q9CZM2|RL15_MOUSE	Rpl15	3	3	330000	0.0436			sp|Q9CWK3|CD2B2_MOUSE	Cd2bp2	3	3	510000	0.0562			sp|Q6P1B1|XPP1_MOUSE	Xpnpep1	2	2	24000	0.00256			tr|D3Z0M9|D3Z0M9_MOUSE	Ddx23	2	2	76000	0.00903			sp|Q60953|PML_MOUSE
	sp|Q9DB15|RM12_MOUSE	Mrpl12	2	2	84000	0.0073			sp|Q91W50|CSDE1_MOUSE	Csde1	2	2	160000	0.00918			sp|Q8JZX4|SPF45_MOUSE	Rbm17	3	3	280000	0.0371			sp|Q99L47|F10A1_MOUSE	St13	3	3	140000	0.0159			sp|O70591|PFD2_MOUSE	Pfdn2	2	2	52000	0.00543			tr|E9Q4K7|E9Q4K7_MOUSE	Kif13b	2	2	26000	0.00307			sp|O08715|AKAP1_MOUSE
	sp|P14115|RL27A_MOUSE	Rpl27a	2	2	2800000	0.24			sp|Q3UMY5|EMAL4_MOUSE	Eml4	2	2	59000	0.00344			sp|O35864|CSN5_MOUSE	Cops5	3	3	160000	0.0218			sp|Q9JHI7|EXOS9_MOUSE	Exosc9	3	3	89000	0.00972			sp|Q99KI0|ACON_MOUSE	Aco2	2	2	64000	0.00672			sp|O35350|CAN1_MOUSE	Capn1	2	2	53000	0.0063			sp|Q9DCD0|6PGD_MOUSE
	sp|Q9WTI7|MYO1C_MOUSE	Myo1c	2	2	44000	0.00388			sp|P62259|1433E_MOUSE	Ywhae	2	2	87000	0.00507			sp|P62754|RS6_MOUSE	Rps6	3	3	680000	0.0905			sp|Q91YJ2|SNX4_MOUSE	Snx4	3	3	93000	0.0101			sp|Q9JKX6|NUDT5_MOUSE	Nudt5	2	2	100000	0.0109			sp|Q68FL6|SYMC_MOUSE	Mars	2	2	140000	0.0167			sp|Q80TE0|RPAP1_MOUSE
	sp|A2A432|CUL4B_MOUSE	Cul4b	2	2	140000	0.0121			sp|O70378|EMC8_MOUSE	Emc8	2	2	48000	0.00283			sp|Q99KB8|GLO2_MOUSE	Hagh	3	3	160000	0.0206			sp|P34022|RANG_MOUSE	Ranbp1	3	3	300000	0.0334			sp|Q91VD9|NDUS1_MOUSE	Ndufs1	2	2	120000	0.0128			sp|P13864|DNMT1_MOUSE	Dnmt1	2	2	23000	0.00279			sp|Q8BMK4|CKAP4_MOUSE
	sp|Q9QYI3|DNJC7_MOUSE	Dnajc7	2	2	44000	0.00383			sp|Q8CGY8|OGT1_MOUSE	Ogt	2	2	55000	0.00323			sp|P84104|SRSF3_MOUSE	Srsf3	3	3	140000	0.0184			sp|Q9D824|FIP1_MOUSE	Fip1l1	3	3	130000	0.0145			sp|Q9WV02|RBMX_MOUSE	Rbmx	2	2	56000	0.00587			sp|Q7TQI3|OTUB1_MOUSE	Otub1	2	2	35000	0.00418			sp|P18653|KS6A1_MOUSE
	sp|Q9D0L8|MCES_MOUSE	Rnmt	2	2	34000	0.00295			sp|Q9Z0V7|TI17B_MOUSE	Timm17b	2	2	120000	0.00703			sp|Q80U72|SCRIB_MOUSE	Scrib	3	3	88000	0.0117			sp|Q9D880|TIM50_MOUSE	Timm50	3	3	150000	0.0167			sp|Q9CQQ7|AT5F1_MOUSE	Atp5f1	2	2	150000	0.0154			tr|Q91VA7|Q91VA7_MOUSE	Idh3b	2	2	120000	0.0139			sp|P14602|HSPB1_MOUSE
	sp|Q9QUM9|PSA6_MOUSE	Psma6	2	2	130000	0.0117			sp|P62331|ARF6_MOUSE	Arf6	2	2	56000	0.00327			sp|Q8VH51|RBM39_MOUSE	Rbm39	3	3	180000	0.0235			sp|P11440|CDK1_MOUSE	Cdk1	3	3	240000	0.026			sp|P32037|GTR3_MOUSE	Slc2a3	2	2	51000	0.0054			sp|P07356|ANXA2_MOUSE	Anxa2	2	2	4300000	0.51			sp|P47754|CAZA2_MOUSE
	sp|Q9D1N9|RM21_MOUSE	Mrpl21	2	2	4500000	0.39			sp|P62317|SMD2_MOUSE	Snrpd2	2	2	110000	0.0062			sp|P28658|ATX10_MOUSE	Atxn10	3	3	49000	0.00643			sp|P61082|UBC12_MOUSE	Ube2m	3	3	390000	0.0426			sp|Q61584|FXR1_MOUSE	Fxr1	2	2	180000	0.0189			sp|O54734|OST48_MOUSE	Ddost	2	2	63000	0.00744			sp|Q99L47|F10A1_MOUSE
	sp|O55135|IF6_MOUSE	Eif6	2	2	130000	0.0113			tr|B7ZN52|B7ZN52_MOUSE	Lmo7	2	2	120000	0.00714			sp|Q9D824|FIP1_MOUSE	Fip1l1	3	3	120000	0.0162			sp|P26040|EZRI_MOUSE	Ezr	3	3	86000	0.00947			sp|P15532|NDKA_MOUSE	Nme1	2	2	44000	0.00458			sp|Q60932|VDAC1_MOUSE	Vdac1	2	2	76000	0.0091			sp|P57722|PCBP3_MOUSE
	KV2A7_MOUSE		2	2	790000	0.0689			sp|Q91ZW3|SMCA5_MOUSE	Smarca5	2	2	49000	0.00288			sp|Q6PFD9|NUP98_MOUSE	Nup98	3	3	100000	0.0133			IGH1M_MOUSE	Ighg1	3	3	340000	0.0369			sp|Q9DCC8|TOM20_MOUSE	Tomm20	2	2	280000	0.0292			sp|Q6P5F9|XPO1_MOUSE	Xpo1	2	2	32000	0.00377			sp|P53026|RL10A_MOUSE
	sp|Q8JZM7|CDC73_MOUSE	Cdc73	2	2	75000	0.00652			sp|Q7TMK9|HNRPQ_MOUSE	Syncrip	2	2	79000	0.00459			sp|Q61033|LAP2A_MOUSE	Tmpo	3	3	69000	0.00908			sp|Q60848|HELLS_MOUSE	Hells	3	3	210000	0.0231			sp|P28271|ACOC_MOUSE	Aco1	2	2	49000	0.00516			tr|Q8BRF6|Q8BRF6_MOUSE	Nup153	2	2	37000	0.00435			sp|P33610|PRI2_MOUSE
	sp|P21278|GNA11_MOUSE	Gna11	2	2	61000	0.00535			sp|Q6P542|ABCF1_MOUSE	Abcf1	2	2	38000	0.00224			sp|O55234|PSB5_MOUSE	Psmb5	3	3	170000	0.023			sp|Q8CHY6|P66A_MOUSE	Gatad2a	3	3	82000	0.00893			sp|P46061|RAGP1_MOUSE	Rangap1	2	2	59000	0.00618			sp|P08122|CO4A2_MOUSE	Col4a2	2	2	210000	0.0246			sp|P50580|PA2G4_MOUSE
	sp|Q8BX02|KANK2_MOUSE	Kank2	2	2	47000	0.00412			sp|Q80UM3|NAA15_MOUSE	Naa15	2	2	200000	0.0116			sp|Q99L45|IF2B_MOUSE	Eif2s2	3	3	230000	0.0304			sp|Q6P9L6|KIF15_MOUSE	Kif15	3	3	70000	0.00766			sp|Q9D0L8|MCES_MOUSE	Rnmt	2	2	33000	0.00349			sp|Q9ESV0|DDX24_MOUSE	Ddx24	2	2	46000	0.00545			sp|Q7TPM1|PRC2B_MOUSE
	sp|P49312|ROA1_MOUSE	Hnrnpa1	2	2	160000	0.0143			sp|Q9CQF0|RM11_MOUSE	Mrpl11	2	2	48000	0.00282			sp|B2RY56|RBM25_MOUSE	Rbm25	3	3	160000	0.0217			sp|P70372|ELAV1_MOUSE	Elavl1	3	3	160000	0.0174			sp|Q9DCD0|6PGD_MOUSE	Pgd	2	2	340000	0.0361			sp|P28271|ACOC_MOUSE	Aco1	2	2	38000	0.00456			sp|Q8CAQ8|MIC60_MOUSE
	sp|O55234|PSB5_MOUSE	Psmb5	2	2	45000	0.00391			sp|Q99PU8|DHX30_MOUSE	Dhx30	2	2	63000	0.00365			sp|P19096|FAS_MOUSE	Fasn	3	3	90000	0.012			sp|Q5XG69|F169A_MOUSE	Fam169a	3	3	170000	0.0182			sp|Q8BK64|AHSA1_MOUSE	Ahsa1	2	2	54000	0.00563			sp|Q05D44|IF2P_MOUSE	Eif5b	2	2	32000	0.0038			sp|Q02248|CTNB1_MOUSE
	sp|Q8VI75|IPO4_MOUSE	Ipo4	2	2	23000	0.00198			sp|P60843|IF4A1_MOUSE	Eif4a1	2	2	170000	0.00979			sp|Q8BT07|CEP55_MOUSE	Cep55	3	3	89000	0.0118			sp|C0HKE3|H2A1D_MOUSE	Hist1h2ad	3	3	470000	0.0519			sp|P19783|COX41_MOUSE	Cox4i1	2	2	59000	0.00616			tr|Q3UMT8|Q3UMT8_MOUSE	Hnrnpr	2	2	46000	0.00547			sp|P10639|THIO_MOUSE
	sp|P14733|LMNB1_MOUSE	Lmnb1	2	2	73000	0.00642			sp|Q9CQD1|RAB5A_MOUSE	Rab5a	2	2	270000	0.0156			sp|P48678|LMNA_MOUSE	Lmna	3	3	180000	0.0244			sp|P49717|MCM4_MOUSE	Mcm4	3	3	280000	0.0306			sp|P13864|DNMT1_MOUSE	Dnmt1	2	2	39000	0.0041			sp|P27773|PDIA3_MOUSE	Pdia3	2	2	55000	0.00659			sp|Q5SFM8|RBM27_MOUSE
	sp|Q8C8U0|LIPB1_MOUSE	Ppfibp1	2	2	96000	0.00836			sp|Q91WN1|DNJC9_MOUSE	Dnajc9	2	2	77000	0.0045			tr|A0A097PUD0|A0A097PUD0_MOUSE		2	5	370000	0.0485			sp|Q8K1M6|DNM1L_MOUSE	Dnm1l	3	3	210000	0.023			sp|P47962|RL5_MOUSE	Rpl5	2	2	130000	0.0141			sp|Q8BY71|HAT1_MOUSE	Hat1	2	2	110000	0.0128			sp|P62852|RS25_MOUSE
	sp|Q6DFW4|NOP58_MOUSE	Nop58	2	2	56000	0.0049			sp|Q9Z1S0|BUB1B_MOUSE	Bub1b	2	2	51000	0.00299			sp|P62889|RL30_MOUSE	Rpl30	2	4	300000	0.0395			sp|Q9D051|ODPB_MOUSE	Pdhb	3	3	66000	0.00726			sp|P62320|SMD3_MOUSE	Snrpd3	2	2	320000	0.0338			sp|P62855|RS26_MOUSE	Rps26	2	2	85000	0.0101			sp|O08784|TCOF_MOUSE
	sp|Q99ME9|NOG1_MOUSE	Gtpbp4	2	2	70000	0.00614			sp|Q922Q8|LRC59_MOUSE	Lrrc59	2	2	180000	0.0106			sp|Q8VE88|F1142_MOUSE	Fam114a2	2	4	190000	0.025			sp|Q62351|TFR1_MOUSE	Tfrc	3	3	66000	0.00724			sp|Q64737|PUR2_MOUSE	Gart	2	2	130000	0.0139			sp|Q61990|PCBP2_MOUSE	Pcbp2	2	2	290000	0.0348			tr|Q8BML9|Q8BML9_MOUSE
	sp|Q99JY0|ECHB_MOUSE	Hadhb	2	2	86000	0.00749			sp|O70152|DPM1_MOUSE	Dpm1	2	2	71000	0.00417			sp|Q99NH0|ANR17_MOUSE	Ankrd17	2	4	99000	0.0131			sp|Q63943|MEF2D_MOUSE	Mef2d	3	3	420000	0.0455			sp|P62317|SMD2_MOUSE	Snrpd2	2	2	160000	0.0171			sp|P40142|TKT_MOUSE	Tkt	2	2	64000	0.00757			sp|Q80WJ7|LYRIC_MOUSE
	sp|Q9D7S7|RL22L_MOUSE	Rpl22l1	2	2	110000	0.00933			sp|A2AGT5|CKAP5_MOUSE	Ckap5	2	2	57000	0.0033			tr|Q792Z1|Q792Z1_MOUSE	Try10	2	4	2000000	0.26			sp|Q61990|PCBP2_MOUSE	Pcbp2	3	3	990000	0.11			sp|Q9Z1B5|MD2L1_MOUSE	Mad2l1	2	2	62000	0.0065			sp|Q922K7|NOP2_MOUSE	Nop2	2	2	60000	0.00708			sp|Q68FL6|SYMC_MOUSE
	sp|P62317|SMD2_MOUSE	Snrpd2	2	2	160000	0.0144			sp|Q8BZ98|DYN3_MOUSE	Dnm3	2	2	61000	0.00354			sp|Q9WUA3|PFKAP_MOUSE	Pfkp	2	3	99000	0.0132			sp|Q91VR2|ATPG_MOUSE	Atp5c1	3	3	290000	0.0318			sp|Q91W50|CSDE1_MOUSE	Csde1	2	2	120000	0.0125			sp|O70305|ATX2_MOUSE	Atxn2	2	2	24000	0.0028			sp|Q6NZN0|RBM26_MOUSE
	sp|Q9D0M3|CY1_MOUSE	Cyc1	2	2	100000	0.0088			sp|Q8BWW4|LARP4_MOUSE	Larp4	2	2	120000	0.00703			sp|P26369|U2AF2_MOUSE	U2af2	2	3	74000	0.00974			sp|P26231|CTNA1_MOUSE	Ctnna1	3	3	220000	0.0236			sp|Q3TWW8|SRSF6_MOUSE	Srsf6	2	2	130000	0.0139			sp|P08752|GNAI2_MOUSE	Gnai2	2	2	80000	0.0095			sp|Q8BK64|AHSA1_MOUSE
	sp|Q3TWW8|SRSF6_MOUSE	Srsf6	2	2	210000	0.0185			sp|O70435|PSA3_MOUSE	Psma3	2	2	160000	0.0096			sp|Q922P9|GLYR1_MOUSE	Glyr1	2	3	68000	0.00906			sp|O55143|AT2A2_MOUSE	Atp2a2	3	3	72000	0.00789			sp|Q8K268|ABCF3_MOUSE	Abcf3	2	2	34000	0.00354			sp|Q9D0L8|MCES_MOUSE	Rnmt	2	2	49000	0.00579			sp|Q99L45|IF2B_MOUSE
	sp|Q99PU8|DHX30_MOUSE	Dhx30	2	2	70000	0.00609			sp|O70551|SRPK1_MOUSE	Srpk1	2	2	28000	0.00162			sp|Q9DBG6|RPN2_MOUSE	Rpn2	2	3	91000	0.0121			sp|Q9D8U8|SNX5_MOUSE	Snx5	3	3	590000	0.0651			sp|P09411|PGK1_MOUSE	Pgk1	2	2	48000	0.00503			sp|Q61598|GDIB_MOUSE	Gdi2	2	2	33000	0.00393			sp|P14733|LMNB1_MOUSE
	sp|P13439|UMPS_MOUSE	Umps	2	2	54000	0.00469			sp|Q99JY9|ARP3_MOUSE	Actr3	2	2	110000	0.0066			sp|Q9Z2H5|E41L1_MOUSE	Epb41l1	2	3	95000	0.0126			sp|Q3V3R1|C1TM_MOUSE	Mthfd1l	3	3	68000	0.00748			sp|P62827|RAN_MOUSE	Ran	2	2	2000000	0.21			sp|P60335|PCBP1_MOUSE	Pcbp1	2	2	280000	0.0336			sp|Q6A0A9|F120A_MOUSE
	sp|P39749|FEN1_MOUSE	Fen1	2	2	280000	0.0249			sp|Q9D0F6|RFC5_MOUSE	Rfc5	2	2	110000	0.00641			sp|Q7TNE3|SPAG7_MOUSE	Spag7	2	3	390000	0.0521			sp|P62900|RL31_MOUSE	Rpl31	3	3	880000	0.0966			tr|E9QN31|E9QN31_MOUSE	Nop2	2	2	100000	0.0106			KV2A7_MOUSE		2	2	610000	0.0727			sp|Q61062|DVL3_MOUSE
	sp|P42209|SEPT1_MOUSE	2019-09-01	2	2	43000	0.00372			sp|Q6P3E7|HDA10_MOUSE	Hdac10	2	2	51000	0.00295			sp|Q9JHR7|IDE_MOUSE	Ide	2	3	160000	0.0211			sp|O09000|NCOA3_MOUSE	Ncoa3	3	3	61000	0.00674			sp|B2RRE7|OTUD4_MOUSE	Otud4	2	2	72000	0.00759			sp|Q61464|ZN638_MOUSE	Znf638	2	2	36000	0.00429			sp|Q99KQ4|NAMPT_MOUSE
	sp|P31230|AIMP1_MOUSE	Aimp1	2	2	110000	0.0094			sp|Q99L45|IF2B_MOUSE	Eif2s2	2	2	170000	0.00966			sp|Q3TKY6|CWC27_MOUSE	Cwc27	2	3	220000	0.029			sp|Q1PSW8|LIN41_MOUSE	Trim71	3	3	55000	0.00605			sp|Q8BMF4|ODP2_MOUSE	Dlat	2	2	40000	0.00425			sp|P46061|RAGP1_MOUSE	Rangap1	2	2	58000	0.00693			sp|Q5XJY5|COPD_MOUSE
	sp|Q9JKX6|NUDT5_MOUSE	Nudt5	2	2	150000	0.0127			sp|P63330|PP2AA_MOUSE	Ppp2ca	2	2	76000	0.00442			sp|Q9Z1F9|SAE2_MOUSE	Uba2	2	3	69000	0.00918			sp|Q3THK3|T2FA_MOUSE	Gtf2f1	3	3	310000	0.0336			sp|Q9D6Z1|NOP56_MOUSE	Nop56	2	2	73000	0.00772			sp|Q9QYI3|DNJC7_MOUSE	Dnajc7	2	2	26000	0.00312			sp|Q9ERG0|LIMA1_MOUSE
	sp|Q9R061|NUBP2_MOUSE	Nubp2	2	2	45000	0.00392			sp|P22892|AP1G1_MOUSE	Ap1g1	2	2	63000	0.00365			sp|Q9D7S9|CHMP5_MOUSE	Chmp5	2	3	86000	0.0114			sp|Q3THS6|METK2_MOUSE	Mat2a	3	3	250000	0.0271			sp|Q99L45|IF2B_MOUSE	Eif2s2	2	2	190000	0.0197			sp|E9Q634|MYO1E_MOUSE	Myo1e	2	2	52000	0.00623			sp|Q6ZWN5|RS9_MOUSE
	sp|Q922Q8|LRC59_MOUSE	Lrrc59	2	2	210000	0.0184			sp|P08775|RPB1_MOUSE	Polr2a	2	2	53000	0.00307			sp|Q8R361|RFIP5_MOUSE	Rab11fip5	2	3	54000	0.00712			sp|P12970|RL7A_MOUSE	Rpl7a	3	3	1100000	0.12			sp|Q9DCL9|PUR6_MOUSE	Paics	2	2	110000	0.0119			IGKC_MOUSE		2	2	210000	0.0254			sp|Q8BH74|NU107_MOUSE
	sp|Q9Z1Q5|CLIC1_MOUSE	Clic1	2	2	50000	0.0044			sp|Q8R0G9|NU133_MOUSE	Nup133	2	2	34000	0.00197			sp|Q9D1J3|SARNP_MOUSE	Sarnp	2	3	69000	0.0092			sp|P50247|SAHH_MOUSE	Ahcy	3	3	200000	0.0219			sp|Q7TSZ8|NACC1_MOUSE	Nacc1	2	2	170000	0.0179			sp|Q922F4|TBB6_MOUSE	Tubb6	2	2	95000	0.0113			sp|P13439|UMPS_MOUSE
	sp|O70435|PSA3_MOUSE	Psma3	2	2	140000	0.0123			sp|Q9JKY0|CNOT9_MOUSE	Cnot9	2	2	62000	0.00361			sp|P51410|RL9_MOUSE	Rpl9	2	3	230000	0.0303			sp|Q05CL8|LARP7_MOUSE	Larp7	3	3	73000	0.00803			sp|Q9CQF3|CPSF5_MOUSE	Nudt21	2	2	52000	0.00542			sp|Q6DFW4|NOP58_MOUSE	Nop58	2	2	43000	0.00513			sp|Q99MV7|RNF17_MOUSE
	sp|Q9Z1B5|MD2L1_MOUSE	Mad2l1	2	2	61000	0.0053			sp|P70372|ELAV1_MOUSE	Elavl1	2	2	160000	0.00959			sp|Q6A4J8|UBP7_MOUSE	Usp7	2	3	17000000	2.22			sp|P97931|UNG_MOUSE	Ung	3	3	78000	0.00856			sp|Q9D3D9|ATPD_MOUSE	Atp5d	2	2	61000	0.00646			sp|O54946|DNJB6_MOUSE	Dnajb6	2	2	50000	0.00598			sp|Q64737|PUR2_MOUSE
	sp|Q61062|DVL3_MOUSE	Dvl3	2	2	79000	0.00688			sp|Q3THS6|METK2_MOUSE	Mat2a	2	2	110000	0.00634			sp|Q9Z1X4|ILF3_MOUSE	Ilf3	2	3	150000	0.0196			sp|Q8BG30|NELFA_MOUSE	Nelfa	3	3	720000	0.0793			sp|Q9R061|NUBP2_MOUSE	Nubp2	2	2	34000	0.00359			sp|Q99PV0|PRP8_MOUSE	Prpf8	2	2	34000	0.00401			sp|Q8CHY6|P66A_MOUSE
	sp|Q99J62|RFC4_MOUSE	Rfc4	2	2	74000	0.00649			sp|P12787|COX5A_MOUSE	Cox5a	2	2	1100000	0.0634			sp|Q6PDM2|SRSF1_MOUSE	Srsf1	2	3	260000	0.034			sp|Q99J62|RFC4_MOUSE	Rfc4	3	3	110000	0.0117			sp|P62259|1433E_MOUSE	Ywhae	2	2	79000	0.00835			sp|Q8R016|BLMH_MOUSE	Blmh	2	2	91000	0.0108			sp|Q922B2|SYDC_MOUSE
	sp|B2RY56|RBM25_MOUSE	Rbm25	2	2	160000	0.0136			sp|Q569Z6|TR150_MOUSE	Thrap3	2	2	150000	0.00854			sp|P62264|RS14_MOUSE	Rps14	2	3	3100000	0.41			sp|Q8VDW0|DX39A_MOUSE	Ddx39a	3	3	340000	0.0374			sp|P43276|H15_MOUSE	Hist1h1b	2	2	460000	0.0485			sp|P35700|PRDX1_MOUSE	Prdx1	2	2	260000	0.0307			sp|P62245|RS15A_MOUSE
	sp|Q9JLV1|BAG3_MOUSE	Bag3	2	2	77000	0.00675			sp|Q9D937|CK098_MOUSE		2	2	100000	0.00594			sp|P84099|RL19_MOUSE	Rpl19	2	3	530000	0.0704			sp|Q8CFI0|NED4L_MOUSE	Nedd4l	3	3	150000	0.0164			sp|O35350|CAN1_MOUSE	Capn1	2	2	50000	0.00528			sp|P62852|RS25_MOUSE	Rps25	2	2	130000	0.0155			sp|O09167|RL21_MOUSE
	sp|Q04750|TOP1_MOUSE	Top1	2	2	94000	0.00818			sp|Q8JZU2|TXTP_MOUSE	Slc25a1	2	2	74000	0.00431			sp|Q91VD9|NDUS1_MOUSE	Ndufs1	2	3	65000	0.00865			sp|Q9EP71|RAI14_MOUSE	Rai14	3	3	130000	0.0141			sp|P61161|ARP2_MOUSE	Actr2	2	2	80000	0.00839			sp|Q80WJ7|LYRIC_MOUSE	Mtdh	2	2	61000	0.00724			sp|Q7TT37|ELP1_MOUSE
	sp|Q64012|RALY_MOUSE	Raly	2	2	53000	0.00466			sp|B2RY56|RBM25_MOUSE	Rbm25	2	2	130000	0.00773			sp|Q922U1|PRPF3_MOUSE	Prpf3	2	3	100000	0.0135			sp|Q8BP67|RL24_MOUSE	Rpl24	3	3	770000	0.0842			sp|P19426|NELFE_MOUSE	Nelfe	2	2	46000	0.00486			sp|Q9JKX6|NUDT5_MOUSE	Nudt5	2	2	92000	0.011			sp|P46664|PURA2_MOUSE
	sp|Q925I1|ATAD3_MOUSE	Atad3	2	2	120000	0.0104			sp|O55029|COPB2_MOUSE	Copb2	2	2	66000	0.00384			sp|Q91YT7|YTHD2_MOUSE	Ythdf2	2	3	140000	0.0185			sp|O54734|OST48_MOUSE	Ddost	3	3	120000	0.0126			sp|Q922Q8|LRC59_MOUSE	Lrrc59	2	2	200000	0.0209			sp|Q08288|LYAR_MOUSE	Lyar	2	2	520000	0.0622			sp|Q3TWW8|SRSF6_MOUSE
	sp|Q91YI0|ARLY_MOUSE	Asl	2	2	59000	0.00519			sp|Q99LE6|ABCF2_MOUSE	Abcf2	2	2	110000	0.00652			sp|Q9CSN1|SNW1_MOUSE	Snw1	2	3	140000	0.0185			sp|P70290|EM55_MOUSE	Mpp1	3	3	220000	0.0243			sp|Q922B2|SYDC_MOUSE	Dars	2	2	57000	0.00594			sp|Q5SUR0|PUR4_MOUSE	Pfas	2	2	26000	0.0031			sp|Q8JZM7|CDC73_MOUSE
	sp|Q3U1J4|DDB1_MOUSE	Ddb1	2	2	53000	0.0046			sp|Q99J47|DRS7B_MOUSE	Dhrs7b	2	2	250000	0.0144			sp|P41105|RL28_MOUSE	Rpl28	2	3	440000	0.058			sp|Q02248|CTNB1_MOUSE	Ctnnb1	3	3	270000	0.0294			sp|Q9D0P7|PSRC1_MOUSE	Psrc1	2	2	72000	0.00755			sp|O88569|ROA2_MOUSE	Hnrnpa2b1	2	2	73000	0.00866			sp|P61358|RL27_MOUSE
	sp|Q62441|TLE4_MOUSE	Tle4	2	2	100000	0.00889			sp|P61255|RL26_MOUSE	Rpl26	2	2	680000	0.0396			sp|P58404|STRN4_MOUSE	Strn4	2	3	150000	0.0192			sp|O55023|IMPA1_MOUSE	Impa1	3	3	170000	0.0186			sp|Q9JM76|ARPC3_MOUSE	Arpc3	2	2	170000	0.0176			sp|P50580|PA2G4_MOUSE	Pa2g4	2	2	100000	0.0123			sp|Q60973|RBBP7_MOUSE
	sp|Q04447|KCRB_MOUSE	Ckb	2	2	42000	0.00363			sp|Q9JM76|ARPC3_MOUSE	Arpc3	2	2	170000	0.00996			sp|Q6NVF9|CPSF6_MOUSE	Cpsf6	2	2	130000	0.0173			sp|P10639|THIO_MOUSE	Txn	3	3	310000	0.0336			sp|P68433|H31_MOUSE	Hist1h3a	2	2	370000	0.0387			sp|Q6ZWV7|RL35_MOUSE	Rpl35	2	2	140000	0.0169			sp|Q9CRC8|LRC40_MOUSE
	sp|Q60930|VDAC2_MOUSE	Vdac2	2	2	120000	0.0101			sp|P11276|FINC_MOUSE	Fn1	2	2	44000	0.00255			sp|Q60902|EP15R_MOUSE	Eps15l1	2	2	81000	0.0108			sp|Q9D1J3|SARNP_MOUSE	Sarnp	3	3	110000	0.0125			sp|Q62425|NDUA4_MOUSE	Ndufa4	2	2	260000	0.0277			sp|Q80TR8|DCAF1_MOUSE	Dcaf1	2	2	36000	0.00426			sp|A2AQ19|RTF1_MOUSE
	sp|Q61699|HS105_MOUSE	Hsph1	2	2	75000	0.00652			sp|Q9CQA3|SDHB_MOUSE	Sdhb	2	2	130000	0.00741			sp|Q8BVY0|RL1D1_MOUSE	Rsl1d1	2	2	95000	0.0126			sp|Q8CGP1|H2B1K_MOUSE	Hist1h2bk	3	3	220000	0.0237			sp|O55135|IF6_MOUSE	Eif6	2	2	84000	0.0088			sp|Q9Z2Z9|GFPT2_MOUSE	Gfpt2	2	2	21000	0.00253			sp|P27048|RSMB_MOUSE
	sp|Q9DCC8|TOM20_MOUSE	Tomm20	2	2	180000	0.0159			sp|P54822|PUR8_MOUSE	Adsl	2	2	40000	0.00235			sp|Q9CR57|RL14_MOUSE	Rpl14	2	2	1100000	0.14			sp|P62852|RS25_MOUSE	Rps25	3	3	1500000	0.16			sp|Q9Z108|STAU1_MOUSE	Stau1	2	2	47000	0.00497			sp|Q9CZD3|GARS_MOUSE	Gars	2	2	54000	0.00647			sp|P40142|TKT_MOUSE
	sp|O55142|RL35A_MOUSE	Rpl35a	2	2	1100000	0.0949			sp|P62862|RS30_MOUSE	Fau	2	2	430000	0.0253			sp|P99027|RLA2_MOUSE	Rplp2	2	2	440000	0.0587			sp|Q8BFR5|EFTU_MOUSE	Tufm	3	3	250000	0.027			sp|Q9D0F6|RFC5_MOUSE	Rfc5	2	2	110000	0.0111			sp|P67778|PHB_MOUSE	Phb	2	2	26000	0.00313			sp|Q8C1A5|THOP1_MOUSE
	sp|Q60692|PSB6_MOUSE	Psmb6	2	2	100000	0.00893			sp|Q8BFQ4|WDR82_MOUSE	Wdr82	2	2	51000	0.003			sp|Q922F4|TBB6_MOUSE	Tubb6	2	2	130000	0.0169			sp|Q8BT07|CEP55_MOUSE	Cep55	3	3	100000	0.0111			sp|Q9D1N9|RM21_MOUSE	Mrpl21	2	2	77000	0.00807			sp|Q6ZWN5|RS9_MOUSE	Rps9	2	2	120000	0.014			sp|Q99KB8|GLO2_MOUSE
	sp|Q3TXS7|PSMD1_MOUSE	Psmd1	2	2	72000	0.00631			sp|P46735|MYO1B_MOUSE	Myo1b	2	2	95000	0.00555			sp|Q921F2|TADBP_MOUSE	Tardbp	2	2	68000	0.00901			sp|Q6PDM2|SRSF1_MOUSE	Srsf1	3	3	150000	0.0168			sp|Q9CQA3|SDHB_MOUSE	Sdhb	2	2	120000	0.0129			sp|Q6A0A9|F120A_MOUSE	FAM120A	2	2	82000	0.00979			sp|P06151|LDHA_MOUSE
	sp|Q62425|NDUA4_MOUSE	Ndufa4	2	2	200000	0.0173			sp|Q9Z1F9|SAE2_MOUSE	Uba2	2	2	100000	0.00587			sp|P02468|LAMC1_MOUSE	Lamc1	2	2	62000	0.0082			tr|Q8BRF6|Q8BRF6_MOUSE	Nup153	3	3	150000	0.0166			sp|O70435|PSA3_MOUSE	Psma3	2	2	98000	0.0104			sp|P46460|NSF_MOUSE	Nsf	2	2	33000	0.00395			tr|Q99LF8|Q99LF8_MOUSE
	sp|Q9CQA3|SDHB_MOUSE	Sdhb	2	2	93000	0.00808			sp|Q9Z2U1|PSA5_MOUSE	Psma5	2	2	99000	0.00576			sp|P46935|NEDD4_MOUSE	Nedd4	2	2	74000	0.00981			sp|O08709|PRDX6_MOUSE	Prdx6	3	3	330000	0.0362			sp|Q9CQF0|RM11_MOUSE	Mrpl11	2	2	68000	0.00713			sp|P58252|EF2_MOUSE	Eef2	2	2	200000	0.0244			sp|Q6NZA9|TAF9B_MOUSE
	sp|P04627|ARAF_MOUSE	Araf	2	2	140000	0.0123			sp|Q3TCH7|CUL4A_MOUSE	Cul4a	2	2	91000	0.00533			sp|Q9CQN1|TRAP1_MOUSE	Trap1	2	2	51000	0.00677			sp|Q66JS6|EI3JB_MOUSE	Eif3j2	3	3	340000	0.0373			sp|P17742|PPIA_MOUSE	Ppia	2	2	74000	0.0078			sp|P09411|PGK1_MOUSE	Pgk1	2	2	87000	0.0103			sp|Q61510|TRI25_MOUSE
	sp|O70194|EIF3D_MOUSE	Eif3d	2	2	78000	0.00684			sp|P47915|RL29_MOUSE	Rpl29	2	2	1100000	0.0636			tr|D4AFX7|D4AFX7_MOUSE	Dnajc13	2	2	27000	0.00364			sp|Q5SW19|CLU_MOUSE	Cluh	3	3	80000	0.00871			sp|P17225|PTBP1_MOUSE	Ptbp1	2	2	83000	0.00872			sp|P18572|BASI_MOUSE	Bsg	2	2	90000	0.0107			sp|Q3U1J4|DDB1_MOUSE
	sp|Q91VD9|NDUS1_MOUSE	Ndufs1	2	2	46000	0.00403			sp|Q80U78|PUM1_MOUSE	Pum1	2	2	110000	0.00613			tr|Q8CB73|Q8CB73_MOUSE	Haus6	2	2	84000	0.0111			sp|Q8CG48|SMC2_MOUSE	Smc2	3	3	120000	0.0131			sp|P58468|F207A_MOUSE	Fam207a	2	2	63000	0.00663			tr|Q91V89|Q91V89_MOUSE	Ppp2r5d	2	2	42000	0.00498			sp|P62281|RS11_MOUSE
	tr|A0A0A6YWR2|A0A0A6YWR2_MOUSE	Ighg1	1	3	2200000	0.19			sp|Q9Z0W3|NU160_MOUSE	Nup160	2	2	26000	0.00152			sp|Q8CIN4|PAK2_MOUSE	Pak2	2	2	120000	0.016			sp|Q91YD9|WASL_MOUSE	Wasl	3	3	130000	0.0144			tr|D3Z0M9|D3Z0M9_MOUSE	Ddx23	2	2	53000	0.00557			sp|Q9ERK4|XPO2_MOUSE	Cse1l	2	2	48000	0.00572			sp|P62082|RS7_MOUSE
	sp|O88986|KBL_MOUSE	Gcat	1	2	76000	0.00662			sp|P47738|ALDH2_MOUSE	Aldh2	2	2	20000	0.00119			sp|Q9Z2U0|PSA7_MOUSE	Psma7	2	2	210000	0.0277			sp|O88844|IDHC_MOUSE	Idh1	3	3	180000	0.0196			sp|Q60692|PSB6_MOUSE	Psmb6	2	2	80000	0.00845			sp|Q3TWW8|SRSF6_MOUSE	Srsf6	2	2	150000	0.0175			sp|Q68FF6|GIT1_MOUSE
	sp|P68254|1433T_MOUSE	Ywhaq	1	2	130000	0.0112			sp|P68433|H31_MOUSE	Hist1h3a	2	2	1300000	0.0783			sp|Q91VR2|ATPG_MOUSE	Atp5c1	2	2	230000	0.0311			sp|Q5SF07|IF2B2_MOUSE	Igf2bp2	3	3	79000	0.00865			sp|Q08943|SSRP1_MOUSE	Ssrp1	2	2	120000	0.0128			sp|Q6NSQ7|LTV1_MOUSE	Ltv1	2	2	54000	0.00642			sp|B2RY56|RBM25_MOUSE
	sp|Q9CPQ3|TOM22_MOUSE	Tomm22	1	2	59000	0.00519			tr|Q6NZL1|Q6NZL1_MOUSE	Dhx37	2	2	51000	0.00299			sp|P57722|PCBP3_MOUSE	Pcbp3	2	2	1100000	0.14			sp|Q9R190|MTA2_MOUSE	Mta2	3	3	67000	0.00739			sp|Q3THS6|METK2_MOUSE	Mat2a	2	2	86000	0.00901			sp|Q60864|STIP1_MOUSE	Stip1	2	2	65000	0.00769			sp|P62301|RS13_MOUSE
	sp|Q9JJ80|RPF2_MOUSE	Rpf2	1	2	78000	0.00686			sp|P58252|EF2_MOUSE	Eef2	2	2	250000	0.0148			sp|Q9D051|ODPB_MOUSE	Pdhb	2	2	99000	0.0132			sp|Q9D6T0|NOSIP_MOUSE	Nosip	3	3	110000	0.0123			sp|P46735|MYO1B_MOUSE	Myo1b	2	2	57000	0.00595			sp|Q9D1A2|CNDP2_MOUSE	Cndp2	2	2	110000	0.013			sp|Q9R1C0|TAF7_MOUSE
	sp|Q62189|SNRPA_MOUSE	Snrpa	1	2	26000	0.00224			sp|Q9CQF3|CPSF5_MOUSE	Nudt21	2	2	51000	0.00297			sp|P09103|PDIA1_MOUSE	P4hb	2	2	94000	0.0124			sp|Q8BJW6|EIF2A_MOUSE	Eif2a	3	3	300000	0.0326			sp|Q9D0M3|CY1_MOUSE	Cyc1	2	2	60000	0.00627			sp|Q8VDW0|DX39A_MOUSE	Ddx39a	2	2	130000	0.0151			sp|P63154|CRNL1_MOUSE
	sp|Q9CQF0|RM11_MOUSE	Mrpl11	1	2	53000	0.00462			sp|P26443|DHE3_MOUSE	Glud1	2	2	67000	0.00391			sp|P08752|GNAI2_MOUSE	Gnai2	2	2	110000	0.0146			sp|Q62394|ZN185_MOUSE	Znf185	3	3	81000	0.00884			sp|P19536|COX5B_MOUSE	Cox5b	1	3	120000	0.0122			tr|A0JLN1|A0JLN1_MOUSE	Srp72	2	2	50000	0.00599			IgG3_bovine
	sp|Q8BH04|PCKGM_MOUSE	Pck2	1	2	57000	0.00502			sp|Q8BX22|SALL4_MOUSE	Sall4	2	2	42000	0.00247			sp|O09044|SNP23_MOUSE	Snap23	2	2	82000	0.0109			sp|Q9D168|INT12_MOUSE	Ints12	3	3	180000	0.0196			sp|Q8BH04|PCKGM_MOUSE	Pck2	1	2	82000	0.00859			sp|P28660|NCKP1_MOUSE	Nckap1	2	2	22000	0.00264			sp|Q922F4|TBB6_MOUSE
	sp|O09061|PSB1_MOUSE	Psmb1	1	2	51000	0.00443			sp|Q9CQS8|SC61B_MOUSE	Sec61b	2	2	96000	0.0056			sp|Q9DCD0|6PGD_MOUSE	Pgd	2	2	170000	0.0227			sp|Q8VBT9|ASPC1_MOUSE	Aspscr1	3	3	220000	0.024			sp|Q5SUF2|LC7L3_MOUSE	Luc7l3	1	2	52000	0.00548			sp|Q6PDY2|AEDO_MOUSE	Ado	2	2	26000	0.00304			sp|Q6NSQ7|LTV1_MOUSE
	sp|P62911|RL32_MOUSE	Rpl32	1	2	190000	0.0162			sp|Q8BXC6|COMD2_MOUSE	Commd2	2	2	45000	0.0026			sp|Q921M3|SF3B3_MOUSE	Sf3b3	2	2	53000	0.00702			sp|O35864|CSN5_MOUSE	Cops5	3	3	290000	0.0316			tr|A0A0A6YWR2|A0A0A6YWR2_MOUSE	Ighg1	1	2	140000	0.0152			sp|Q8CHY6|P66A_MOUSE	Gatad2a	2	2	42000	0.00494			sp|P54071|IDHP_MOUSE
	sp|Q9D6F9|TBB4A_MOUSE	Tubb4a	1	2	2600000	0.22			sp|P63323|RS12_MOUSE	Rps12	2	2	750000	0.0435			sp|Q99LD8|DDAH2_MOUSE	Ddah2	2	2	78000	0.0103			sp|P43277|H13_MOUSE	Hist1h1d	3	3	640000	0.07			sp|Q9CQ60|6PGL_MOUSE	Pgls	1	2	150000	0.0162			sp|Q8CFA2|GCST_MOUSE	Amt	2	2	33000	0.00397			sp|Q6ZQ88|KDM1A_MOUSE
	sp|P47955|RLA1_MOUSE	Rplp1	1	2	120000	0.0105			sp|Q62425|NDUA4_MOUSE	Ndufa4	2	2	150000	0.00892			sp|P09803|CADH1_MOUSE	Cdh1	2	2	30000	0.00401			sp|Q5RJH6|SMG7_MOUSE	Smg7	3	3	91000	0.00999			sp|P61965|WDR5_MOUSE	Wdr5	1	2	48000	0.00505			sp|P45481|CBP_MOUSE	Crebbp	2	2	39000	0.00464			sp|Q3TC93|H1BP3_MOUSE
	sp|Q99JY9|ARP3_MOUSE	Actr3	1	2	110000	0.01			sp|Q99JR1|SFXN1_MOUSE	Sfxn1	2	2	76000	0.00446			sp|Q8BZA9|TIGAR_MOUSE	Tigar	2	2	73000	0.00965			tr|Q8BML9|Q8BML9_MOUSE	Qars	3	3	120000	0.0127			IGKC_MOUSE		1	2	180000	0.0187			sp|P35486|ODPA_MOUSE	Pdha1	2	2	70000	0.00833			sp|Q9DBG6|RPN2_MOUSE
	sp|P99026|PSB4_MOUSE	Psmb4	1	2	61000	0.00535			sp|Q60692|PSB6_MOUSE	Psmb6	2	2	71000	0.00416			sp|Q5SUR0|PUR4_MOUSE	Pfas	2	2	97000	0.0128			sp|Q9CX56|PSMD8_MOUSE	Psmd8	3	3	320000	0.0346			sp|Q6ZWU9|RS27_MOUSE	Rps27	1	2	1100000	0.12			sp|P47757|CAPZB_MOUSE	Capzb	2	2	59000	0.00696			sp|Q99KI0|ACON_MOUSE
	sp|O35226|PSMD4_MOUSE	Psmd4	1	2	110000	0.00942			sp|P83882|RL36A_MOUSE	Rpl36a	1	5	150000	0.00903			sp|P62855|RS26_MOUSE	Rps26	2	2	680000	0.0902			sp|Q9WV69|DEMA_MOUSE	Dmtn	3	3	200000	0.0224			sp|Q9CQ75|NDUA2_MOUSE	Ndufa2	1	2	63000	0.00662			sp|P62259|1433E_MOUSE	Ywhae	2	2	36000	0.00432			sp|Q9CZU3|SK2L2_MOUSE
	sp|Q8R0X7|SGPL1_MOUSE	Sgpl1	1	2	78000	0.00682			sp|Q8BG05|ROA3_MOUSE	Hnrnpa3	1	3	120000	0.00686			sp|P68368|TBA4A_MOUSE	Tuba4a	2	2	110000	0.0142			tr|Q91V89|Q91V89_MOUSE	Ppp2r5d	3	3	110000	0.0121			sp|P20152|VIME_MOUSE	Vim	1	2	63000	0.00664			sp|Q91WJ8|FUBP1_MOUSE	Fubp1	2	2	41000	0.00483			sp|Q9Z2H5|E41L1_MOUSE
	sp|P47738|ALDH2_MOUSE	Aldh2	1	2	27000	0.00232			sp|Q99LD9|EI2BB_MOUSE	Eif2b2	1	3	79000	0.00463			sp|Q9CY58|PAIRB_MOUSE	Serbp1	2	2	780000	0.1			sp|Q05512|MARK2_MOUSE	Mark2	3	3	92000	0.01			tr|Q792Z1|Q792Z1_MOUSE	Try10	1	2	2600000	0.28			sp|O08808|DIAP1_MOUSE	Diaph1	2	2	20000	0.00234			sp|Q9ERU9|RBP2_MOUSE
	sp|P50518|VATE1_MOUSE	Atp6v1e1	1	2	18000	0.00156			sp|Q9ERS2|NDUAD_MOUSE	Ndufa13	1	3	100000	0.00585			sp|Q9Z2I8|SUCB2_MOUSE	Suclg2	2	2	58000	0.00767			sp|Q6PGC1|DHX29_MOUSE	Dhx29	3	3	310000	0.0339			sp|P99026|PSB4_MOUSE	Psmb4	1	2	66000	0.00696			sp|P62754|RS6_MOUSE	Rps6	2	2	310000	0.0374			sp|P05201|AATC_MOUSE
	sp|P46061|RAGP1_MOUSE	Rangap1	1	2	90000	0.00787			tr|Q792Z1|Q792Z1_MOUSE	Try10	1	3	3500000	0.2			sp|Q61820|RANT_MOUSE	Rasl2-9	2	2	260000	0.0345			sp|Q99KB8|GLO2_MOUSE	Hagh	3	3	250000	0.0276			sp|Q8R010|AIMP2_MOUSE	Aimp2	1	2	62000	0.00653			sp|Q4VBE8|WDR18_MOUSE	Wdr18	2	2	38000	0.00448			sp|Q8CH02|SUGP1_MOUSE
	sp|P61161|ARP2_MOUSE	Actr2	1	2	110000	0.01			sp|Q80X85|RT07_MOUSE	Mrps7	1	2	88000	0.0051			tr|E9Q238|E9Q238_MOUSE	Kank1	2	2	90000	0.0119			sp|O08810|U5S1_MOUSE	Eftud2	3	3	210000	0.023			sp|P62911|RL32_MOUSE	Rpl32	1	2	200000	0.0214			sp|Q7TSZ8|NACC1_MOUSE	Nacc1	2	2	140000	0.0172			sp|O88622|PARG_MOUSE
	sp|P63330|PP2AA_MOUSE	Ppp2ca	1	2	91000	0.00792			sp|P62843|RS15_MOUSE	Rps15	1	2	1200000	0.0704			sp|P31230|AIMP1_MOUSE	Aimp1	2	2	120000	0.0163			sp|Q6P2K6|P4R3A_MOUSE	Ppp4r3a	3	3	110000	0.0122			sp|Q9Z0V7|TI17B_MOUSE	Timm17b	1	2	340000	0.0352			sp|Q3THK7|GUAA_MOUSE	Gmps	2	2	36000	0.00428			sp|Q8VDD8|WASH1_MOUSE
	sp|P84099|RL19_MOUSE	Rpl19	1	2	2000000	0.17			sp|O35609|SCAM3_MOUSE	Scamp3	1	2	84000	0.0049			sp|P10639|THIO_MOUSE	Txn	2	2	520000	0.0692			sp|Q91VR5|DDX1_MOUSE	Ddx1	3	3	140000	0.0156			sp|Q04692|SMRCD_MOUSE	Smarcad1	1	2	53000	0.00557			sp|Q5U458|DJC11_MOUSE	Dnajc11	2	2	58000	0.00686			sp|Q6P5F9|XPO1_MOUSE
	tr|Q792Z1|Q792Z1_MOUSE	Try10	1	2	1500000	0.13			sp|Q80ZS3|RT26_MOUSE	Mrps26	1	2	74000	0.00432			sp|P47753|CAZA1_MOUSE	Capza1	2	2	120000	0.016			sp|P32233|DRG1_MOUSE	Drg1	3	3	45000	0.00495			sp|P24270|CATA_MOUSE	Cat	1	2	120000	0.0123			sp|Q99M87|DNJA3_MOUSE	Dnaja3	2	2	75000	0.00894			sp|Q9EP97|SENP3_MOUSE
	sp|Q9CQT2|RBM7_MOUSE	Rbm7	1	2	98000	0.00854			tr|A0A0A6YWR2|A0A0A6YWR2_MOUSE	Ighg1	1	2	310000	0.0181			sp|G5E870|TRIPC_MOUSE	Trip12	2	2	46000	0.00609			sp|P17742|PPIA_MOUSE	Ppia	3	3	78000	0.00851			sp|Q8VDP6|CDIPT_MOUSE	Cdipt	1	2	36000	0.00374			sp|Q8JZX4|SPF45_MOUSE	Rbm17	2	2	73000	0.00871			sp|Q8WTY4|CPIN1_MOUSE
	sp|Q9JKV1|ADRM1_MOUSE	Adrm1	1	2	94000	0.00824			sp|Q8VCE2|GPN1_MOUSE	Gpn1	1	2	82000	0.0048			sp|Q9D0R8|LSM12_MOUSE	Lsm12	2	2	120000	0.0159			sp|P48962|ADT1_MOUSE	Slc25a4	3	3	130000	0.0146			sp|Q9DC70|NDUS7_MOUSE	Ndufs7	1	2	52000	0.00544			sp|O88491|NSD1_MOUSE	Nsd1	2	2	50000	0.00594			sp|Q6PF93|PK3C3_MOUSE
	sp|Q9D115|ZN706_MOUSE	Znf706	1	2	51000	0.00449			sp|Q8BSL7|ARF2_MOUSE	Arf2	1	2	250000	0.0146			sp|P61290|PSME3_MOUSE	Psme3	2	2	340000	0.0454			sp|Q6NZA9|TAF9B_MOUSE	Taf9b	3	3	120000	0.0129			sp|P84099|RL19_MOUSE	Rpl19	1	2	2000000	0.21			sp|Q9JIF7|COPB_MOUSE	Copb1	2	2	51000	0.00603			sp|Q8BHK9|ERC6L_MOUSE
	sp|Q9DCH4|EIF3F_MOUSE	Eif3f	1	1	74000	0.00647			sp|Q9CRB2|NHP2_MOUSE	Nhp2	1	2	13000	0.000748			sp|Q61595|KTN1_MOUSE	Ktn1	2	2	140000	0.0185			sp|Q922U1|PRPF3_MOUSE	Prpf3	3	3	140000	0.0156			sp|Q5XJY5|COPD_MOUSE	Arcn1	1	2	78000	0.00815			sp|Q99LE6|ABCF2_MOUSE	Abcf2	2	2	52000	0.00624			sp|C0HKE3|H2A1D_MOUSE
	tr|E9Q740|E9Q740_MOUSE	Srp72	1	1	76000	0.00663			sp|Q9D0R8|LSM12_MOUSE	Lsm12	1	2	150000	0.00899			sp|Q9QUR6|PPCE_MOUSE	Prep	2	2	190000	0.0251			sp|Q8K2K6|AGFG1_MOUSE	Agfg1	3	3	530000	0.0584			sp|Q9D0B6|PBDC1_MOUSE	Pbdc1	1	2	62000	0.00647			sp|Q9D0D3|PAPD1_MOUSE	Mtpap	1	2	44000	0.00519			sp|Q91YT7|YTHD2_MOUSE
	sp|Q5SWD9|TSR1_MOUSE	Tsr1	1	1	35000	0.00307			sp|P62911|RL32_MOUSE	Rpl32	1	2	160000	0.00919			sp|P52293|IMA1_MOUSE	Kpna2	2	2	77000	0.0102			sp|Q80UG5|SEPT9_MOUSE	2019-09-09	3	3	170000	0.0183			sp|B2RY56|RBM25_MOUSE	Rbm25	1	2	64000	0.00668			sp|Q9WU78|PDC6I_MOUSE	Pdcd6ip	1	2	25000	0.00299			sp|P41105|RL28_MOUSE
	sp|Q61749|EI2BD_MOUSE	Eif2b4	1	1	51000	0.00447			sp|O35295|PURB_MOUSE	Purb	1	2	53000	0.00308			sp|Q8K4Z5|SF3A1_MOUSE	Sf3a1	2	2	100000	0.0136			sp|Q4JK59|TET2_MOUSE	Tet2	3	3	60000	0.00654			tr|O55021|O55021_MOUSE		1	2	200000	0.0209			sp|Q8R323|RFC3_MOUSE	Rfc3	1	2	94000	0.0112			sp|Q9JLI8|SART3_MOUSE
	sp|Q61655|DD19A_MOUSE	Ddx19a	1	1	37000	0.00323			sp|P47955|RLA1_MOUSE	Rplp1	1	2	33000	0.0019			sp|Q8BG05|ROA3_MOUSE	Hnrnpa3	2	2	130000	0.0173			sp|Q8K1A6|C2D1A_MOUSE	Cc2d1a	3	3	77000	0.00849			sp|Q9D115|ZN706_MOUSE	Znf706	1	2	98000	0.0103			sp|Q8CES0|NAA30_MOUSE	Naa30	1	2	48000	0.00573			sp|A2BE28|LAS1L_MOUSE
	sp|Q99LD8|DDAH2_MOUSE	Ddah2	1	1	27000	0.00232			tr|B9EJ54|B9EJ54_MOUSE	Nup205	1	2	110000	0.00631			sp|P00405|COX2_MOUSE	Mtco2	2	2	220000	0.0288			sp|Q9Z0X1|AIFM1_MOUSE	Aifm1	3	3	89000	0.00981			sp|P56379|68MP_MOUSE	Mp68	1	2	69000	0.00725			sp|P68254|1433T_MOUSE	Ywhaq	1	2	46000	0.00548			sp|Q9EPE9|AT131_MOUSE
	sp|Q80X85|RT07_MOUSE	Mrps7	1	1	78000	0.00678			sp|Q9ERA6|TFP11_MOUSE	Tfip11	1	2	66000	0.00385			sp|P70372|ELAV1_MOUSE	Elavl1	2	2	130000	0.0169			sp|Q6PDL0|DC1L2_MOUSE	Dync1li2	3	3	130000	0.0143			sp|P08122|CO4A2_MOUSE	Col4a2	1	2	110000	0.012			sp|O35226|PSMD4_MOUSE	Psmd4	1	2	99000	0.0118			sp|P30681|HMGB2_MOUSE
	sp|P57722|PCBP3_MOUSE	Pcbp3	1	1	240000	0.0212			sp|Q3TUH1|TAM41_MOUSE	Tamm41	1	2	80000	0.00464			sp|P62259|1433E_MOUSE	Ywhae	2	2	340000	0.0454			sp|Q9ERB0|SNP29_MOUSE	Snap29	3	3	130000	0.0145			sp|O89090|SP1_MOUSE	Sp1	1	1	20000	0.00212			sp|P35979|RL12_MOUSE	Rpl12	1	2	34000	0.00399			sp|P70698|PYRG1_MOUSE
	sp|P57746|VATD_MOUSE	Atp6v1d	1	1	16000	0.00141			sp|Q9D0B0|SRSF9_MOUSE	Srsf9	1	2	80000	0.00464			sp|P56959|FUS_MOUSE	Fus	2	2	180000	0.0244			sp|Q8VHR5|P66B_MOUSE	Gatad2b	3	3	110000	0.0117			sp|O70251|EF1B_MOUSE	Eef1b	1	1	220000	0.023			sp|Q9DAW9|CNN3_MOUSE	Cnn3	1	2	36000	0.00431			sp|Q8BGD9|IF4B_MOUSE
	sp|Q8CES0|NAA30_MOUSE	Naa30	1	1	47000	0.00408			sp|P35279|RAB6A_MOUSE	Rab6a	1	2	110000	0.00618			sp|Q922R8|PDIA6_MOUSE	Pdia6	2	2	57000	0.00757			sp|Q68FF6|GIT1_MOUSE	Git1	3	3	150000	0.017			sp|O08583|THOC4_MOUSE	Alyref	1	1	41000	0.00436			tr|A0A0A6YWR2|A0A0A6YWR2_MOUSE	Ighg1	1	2	97000	0.0115			sp|Q9JKB3|YBOX3_MOUSE
	sp|P61514|RL37A_MOUSE	Rpl37a	1	1	190000	0.0163			sp|P57722|PCBP3_MOUSE	Pcbp3	1	1	170000	0.0101			sp|Q9R1P1|PSB3_MOUSE	Psmb3	2	2	59000	0.0078			sp|Q8BU30|SYIC_MOUSE	Iars	3	3	180000	0.0193			sp|Q9DCH4|EIF3F_MOUSE	Eif3f	1	1	62000	0.00654			sp|Q8CIN4|PAK2_MOUSE	Pak2	1	2	62000	0.00743			sp|Q9Z2I8|SUCB2_MOUSE
	sp|Q00PI9|HNRL2_MOUSE	Hnrnpul2	1	1	39000	0.00345			sp|Q5SWD9|TSR1_MOUSE	Tsr1	1	1	20000	0.00117			sp|Q9D6F9|TBB4A_MOUSE	Tubb4a	2	2	980000	0.13			sp|O70318|E41L2_MOUSE	Epb41l2	3	3	97000	0.0107			sp|Q80XN0|BDH_MOUSE	Bdh1	1	1	16000	0.00167			tr|D4N6R6|D4N6R6_MUSMC	Hbbt1	1	2	45000	0.00537			sp|Q60848|HELLS_MOUSE
	sp|Q8BFQ4|WDR82_MOUSE	Wdr82	1	1	15000	0.00131			sp|Q9DCH4|EIF3F_MOUSE	Eif3f	1	1	54000	0.00317			sp|Q99MN9|PCCB_MOUSE	Pccb	2	2	49000	0.00652			sp|Q8BZR9|NCBP3_MOUSE	Ncbp3	3	3	77000	0.00841			tr|E9Q740|E9Q740_MOUSE	Srp72	1	1	52000	0.00547			sp|Q9Z2A0|PDPK1_MOUSE	Pdpk1	1	2	34000	0.0041			sp|Q6NVF9|CPSF6_MOUSE
	sp|Q91VY9|ZN622_MOUSE	Znf622	1	1	22000	0.00192			sp|Q9Z315|SNUT1_MOUSE	Sart1	1	1	46000	0.00271			tr|Q3UGA8|Q3UGA8_MOUSE	Ppat	2	2	99000	0.0131			sp|P61255|RL26_MOUSE	Rpl26	3	3	340000	0.0368			sp|Q9CX86|ROA0_MOUSE	Hnrnpa0	1	1	28000	0.0029			sp|P84099|RL19_MOUSE	Rpl19	1	2	130000	0.0151			sp|P97931|UNG_MOUSE
	sp|Q14C51|PTCD3_MOUSE	Ptcd3	1	1	16000	0.0014			sp|P56960|EXOSX_MOUSE	Exosc10	1	1	17000	0.000997			sp|Q3TC93|H1BP3_MOUSE	Hs1bp3	2	2	140000	0.0184			sp|P59999|ARPC4_MOUSE	Arpc4	3	3	250000	0.0276			sp|P57722|PCBP3_MOUSE	Pcbp3	1	1	100000	0.0106			sp|Q91ZR2|SNX18_MOUSE	Snx18	1	2	53000	0.00625			sp|Q91YJ2|SNX4_MOUSE
	sp|P17897|LYZ1_MOUSE	Lyz1	1	1	230000	0.0202			sp|P83917|CBX1_MOUSE	Cbx1	1	1	36000	0.00212			sp|Q9QUM9|PSA6_MOUSE	Psma6	2	2	210000	0.0273			sp|P52432|RPAC1_MOUSE	Polr1c	3	3	120000	0.0127			sp|P62843|RS15_MOUSE	Rps15	1	1	1300000	0.14			sp|P17879|HS71B_MOUSE	Hspa1b	1	2	4200000	0.5			sp|P14576|SRP54_MOUSE
	sp|Q8BG05|ROA3_MOUSE	Hnrnpa3	1	1	52000	0.00455			sp|P57746|VATD_MOUSE	Atp6v1d	1	1	20000	0.00116			sp|P62849|RS24_MOUSE	Rps24	2	2	260000	0.0348			sp|Q8CJG0|AGO2_MOUSE	Ago2	3	3	140000	0.0148			sp|Q00PI9|HNRL2_MOUSE	Hnrnpul2	1	1	25000	0.00267			sp|Q62074|KPCI_MOUSE	Prkci	1	2	26000	0.00304			sp|P26040|EZRI_MOUSE
	sp|O88487|DC1I2_MOUSE	Dync1i2	1	1	15000	0.00127			sp|Q99JB2|STML2_MOUSE	Stoml2	1	1	14000	0.000841			sp|P23249|MOV10_MOUSE	Mov10	2	2	63000	0.00835			sp|Q9CX00|IST1_MOUSE	Ist1	3	3	340000	0.0373			sp|Q8C5Q4|GRSF1_MOUSE	Grsf1	1	1	44000	0.00465			tr|Q792Z1|Q792Z1_MOUSE	Try10	1	2	1100000	0.13			sp|Q9D706|RPAP3_MOUSE
	sp|Q91YR7|PRP6_MOUSE	Prpf6	1	1	43000	0.00374			sp|P32037|GTR3_MOUSE	Slc2a3	1	1	45000	0.0026			sp|O54734|OST48_MOUSE	Ddost	2	2	73000	0.00963			sp|Q8K4B0|MTA1_MOUSE	Mta1	3	3	110000	0.0117			sp|O88986|KBL_MOUSE	Gcat	1	1	27000	0.00284			sp|Q61171|PRDX2_MOUSE	Prdx2	1	2	610000	0.073			sp|P46935|NEDD4_MOUSE
	sp|Q80VD1|FA98B_MOUSE	Fam98b	1	1	29000	0.0025			sp|Q61655|DD19A_MOUSE	Ddx19a	1	1	23000	0.00132			sp|P62196|PRS8_MOUSE	Psmc5	2	2	85000	0.0112			sp|Q9CZD3|GARS_MOUSE	Gars	3	3	79000	0.0087			sp|Q80ZS3|RT26_MOUSE	Mrps26	1	1	61000	0.00644			sp|Q8K411|PREP_MOUSE	Pitrm1	1	2	39000	0.00467			sp|Q8BVY0|RL1D1_MOUSE
	sp|P83917|CBX1_MOUSE	Cbx1	1	1	64000	0.00561			sp|P09803|CADH1_MOUSE	Cdh1	1	1	24000	0.00142			sp|Q8BH43|WASF2_MOUSE	Wasf2	2	2	83000	0.011			sp|P47911|RL6_MOUSE	Rpl6	3	3	990000	0.11			sp|O35609|SCAM3_MOUSE	Scamp3	1	1	27000	0.00285			sp|P47915|RL29_MOUSE	Rpl29	1	2	310000	0.0367			sp|Q99PT1|GDIR1_MOUSE
	sp|P28656|NP1L1_MOUSE	Nap1l1	1	1	140000	0.0124			tr|Q678L1|Q678L1_MOUSE	Krt77	1	1	1900000	0.11			sp|P52479|UBP10_MOUSE	Usp10	2	2	100000	0.0136			sp|O88622|PARG_MOUSE	Parg	3	3	210000	0.0232			sp|Q9EPU4|CPSF1_MOUSE	Cpsf1	1	1	26000	0.00276			sp|Q9DCH4|EIF3F_MOUSE	Eif3f	1	1	58000	0.0069			sp|Q9D8B3|CHM4B_MOUSE
	sp|Q80UW8|RPAB1_MOUSE	Polr2e	1	1	59000	0.00514			sp|P47758|SRPRB_MOUSE	Srprb	1	1	51000	0.003			sp|Q3UMY5|EMAL4_MOUSE	Eml4	2	2	75000	0.00987			sp|Q61510|TRI25_MOUSE	Trim25	3	3	180000	0.0194			sp|Q99PT1|GDIR1_MOUSE	Arhgdia	1	1	46000	0.00484			sp|Q91YR7|PRP6_MOUSE	Prpf6	1	1	51000	0.00602			sp|Q8VE88|F1142_MOUSE
	sp|Q8R010|AIMP2_MOUSE	Aimp2	1	1	53000	0.00463			sp|P61514|RL37A_MOUSE	Rpl37a	1	1	39000	0.00226			sp|Q8K1M6|DNM1L_MOUSE	Dnm1l	2	2	44000	0.00585			sp|Q8VEM8|MPCP_MOUSE	Slc25a3	3	3	1400000	0.15			sp|P68254|1433T_MOUSE	Ywhaq	1	1	31000	0.00329			sp|Q8BG05|ROA3_MOUSE	Hnrnpa3	1	1	59000	0.00704			sp|Q9DCH4|EIF3F_MOUSE
	sp|Q8QZY9|SF3B4_MOUSE	Sf3b4	1	1	60000	0.0052			sp|Q9WV55|VAPA_MOUSE	Vapa	1	1	77000	0.00447			sp|O55143|AT2A2_MOUSE	Atp2a2	2	2	49000	0.00648			sp|P27048|RSMB_MOUSE	Snrpb	3	3	71000	0.0078			sp|Q9Z2Q5|RM40_MOUSE	Mrpl40	1	1	21000	0.00216			sp|Q9Z1Z2|STRAP_MOUSE	Strap	1	1	23000	0.00276			sp|P09803|CADH1_MOUSE
	sp|Q8C5L7|RBM34_MOUSE	Rbm34	1	1	6700	0.000587			sp|Q62315|JARD2_MOUSE	Jarid2	1	1	170000	0.01			sp|P40142|TKT_MOUSE	Tkt	2	2	120000	0.0156			sp|Q9JLB0|MPP6_MOUSE	Mpp6	3	3	92000	0.0101			sp|Q922W5|P5CR1_MOUSE	Pycr1	1	1	140000	0.0146			sp|Q99KE1|MAOM_MOUSE	Me2	1	1	36000	0.00431			sp|Q9CXY6|ILF2_MOUSE
	sp|P50431|GLYC_MOUSE	Shmt1	1	1	50000	0.00433			sp|Q60668|HNRPD_MOUSE	Hnrnpd	1	1	210000	0.0125			sp|Q9CXW3|CYBP_MOUSE	Cacybp	2	2	86000	0.0114			sp|P80313|TCPH_MOUSE	Cct7	3	3	100000	0.0111			sp|Q9D287|SPF27_MOUSE	Bcas2	1	1	40000	0.00424			sp|P97379|G3BP2_MOUSE	G3bp2	1	1	40000	0.00472			sp|Q9CXF4|TBC15_MOUSE
	sp|Q8BQZ5|CPSF4_MOUSE	Cpsf4	1	1	17000	0.00146			sp|O08583|THOC4_MOUSE	Alyref	1	1	18000	0.00106			sp|Q6PGH2|JUPI2_MOUSE	Jpt2	2	2	350000	0.046			sp|P10649|GSTM1_MOUSE	Gstm1	3	3	190000	0.021			sp|Q8BG05|ROA3_MOUSE	Hnrnpa3	1	1	48000	0.00502			sp|Q6PGG6|GNL3L_MOUSE	Gnl3l	1	1	17000	0.00203			sp|Q3U9G9|LBR_MOUSE
	IGKC_MOUSE		1	1	130000	0.011			sp|Q571I9|A16A1_MOUSE	Aldh16a1	1	1	41000	0.00238			sp|P17710|HXK1_MOUSE	Hk1	2	2	70000	0.00929			sp|P28658|ATX10_MOUSE	Atxn10	3	3	79000	0.00866			sp|P70670|NACAM_MOUSE	Naca	1	1	68000	0.00714			sp|Q8VDM6|HNRL1_MOUSE	Hnrnpul1	1	1	20000	0.0024			sp|Q9CWK3|CD2B2_MOUSE
	sp|P28738|KIF5C_MOUSE	Kif5c	1	1	15000	0.00132			sp|Q00PI9|HNRL2_MOUSE	Hnrnpul2	1	1	29000	0.00171			sp|Q9R1T2|SAE1_MOUSE	Sae1	2	2	92000	0.0122			sp|Q9Z0W3|NU160_MOUSE	Nup160	3	3	73000	0.008			sp|Q8K4Z3|NNRE_MOUSE	Naxe	1	1	50000	0.00522			sp|P46935|NEDD4_MOUSE	Nedd4	1	1	32000	0.00381			sp|Q8BG05|ROA3_MOUSE
	sp|Q80ZS3|RT26_MOUSE	Mrps26	1	1	83000	0.00721			sp|P62960|YBOX1_MOUSE	Ybx1	1	1	490000	0.0284			sp|P26040|EZRI_MOUSE	Ezr	2	2	71000	0.00938			sp|Q8BTI8|SRRM2_MOUSE	Srrm2	3	3	76000	0.00835			sp|P17897|LYZ1_MOUSE	Lyz1	1	1	88000	0.0092			tr|Q3UJQ2|Q3UJQ2_MOUSE	Hmgcs1	1	1	18000	0.00212			sp|P62855|RS26_MOUSE
	sp|Q9Z1Z2|STRAP_MOUSE	Strap	1	1	36000	0.00315			sp|Q9CYR0|SSBP_MOUSE	Ssbp1	1	1	44000	0.00255			sp|P07356|ANXA2_MOUSE	Anxa2	2	2	430000	0.0563			sp|Q8BZ98|DYN3_MOUSE	Dnm3	3	3	69000	0.00758			sp|P49717|MCM4_MOUSE	Mcm4	1	1	12000	0.00122			sp|O35326|SRSF5_MOUSE	Srsf5	1	1	66000	0.00784			sp|P70290|EM55_MOUSE
	sp|P04104|K2C1_MOUSE	Krt1	1	1	680000	0.059			sp|P18760|COF1_MOUSE	Cfl1	1	1	45000	0.00263			sp|Q9CYZ2|TPD54_MOUSE	Tpd52l2	2	2	210000	0.0282			sp|P62281|RS11_MOUSE	Rps11	3	3	710000	0.0773			tr|Q8BRF6|Q8BRF6_MOUSE	Nup153	1	1	18000	0.00186			sp|O88487|DC1I2_MOUSE	Dync1i2	1	1	14000	0.00168			sp|Q9D6Z1|NOP56_MOUSE
	sp|Q02053|UBA1_MOUSE	Uba1	1	1	23000	0.00203			sp|P05064|ALDOA_MOUSE	Aldoa	1	1	290000	0.0167			sp|Q9D2Q8|S10AE_MOUSE	S100a14	2	2	100000	0.0133			sp|Q99020|ROAA_MOUSE	Hnrnpab	2	4	320000	0.0347			sp|P47955|RLA1_MOUSE	Rplp1	1	1	98000	0.0103			sp|Q80Y17|L2GL1_MOUSE	Llgl1	1	1	14000	0.0017			sp|Q8BRF7|SCFD1_MOUSE
	sp|Q60668|HNRPD_MOUSE	Hnrnpd	1	1	310000	0.0269			sp|Q80U93|NU214_MOUSE	Nup214	1	1	22000	0.00126			sp|Q9JIX8|ACINU_MOUSE	Acin1	2	2	110000	0.0143			sp|P00405|COX2_MOUSE	Mtco2	2	4	470000	0.0519			sp|Q9R1P1|PSB3_MOUSE	Psmb3	1	1	25000	0.0026			sp|P17897|LYZ1_MOUSE	Lyz1	1	1	140000	0.0169			sp|P26369|U2AF2_MOUSE
	sp|P62267|RS23_MOUSE	Rps23	1	1	440000	0.0384			sp|P70296|PEBP1_MOUSE	Pebp1	1	1	11000	0.000638			tr|Q8VCQ8|Q8VCQ8_MOUSE	Cald1	2	2	93000	0.0123			sp|Q8BK64|AHSA1_MOUSE	Ahsa1	2	4	120000	0.0128			sp|Q80X85|RT07_MOUSE	Mrps7	1	1	54000	0.00572			sp|Q61655|DD19A_MOUSE	Ddx19a	1	1	46000	0.00551			sp|P32921|SYWC_MOUSE
	sp|Q61545|EWS_MOUSE	Ewsr1	1	1	60000	0.00528			sp|Q91XW8|FKBP6_MOUSE	Fkbp6	1	1	76000	0.00442			sp|Q9CQ80|VPS25_MOUSE	Vps25	2	2	77000	0.0102			sp|Q03173|ENAH_MOUSE	Enah	2	4	110000	0.0117			sp|Q60668|HNRPD_MOUSE	Hnrnpd	1	1	190000	0.0204			sp|Q99JB2|STML2_MOUSE	Stoml2	1	1	39000	0.00468			sp|P62259|1433E_MOUSE
	sp|Q99PT1|GDIR1_MOUSE	Arhgdia	1	1	43000	0.00372			sp|Q8CES0|NAA30_MOUSE	Naa30	1	1	46000	0.00271			sp|P23198|CBX3_MOUSE	Cbx3	2	2	95000	0.0126			sp|Q8BGD9|IF4B_MOUSE	Eif4b	2	4	570000	0.0624			tr|Q9QWX8|Q9QWX8_MOUSE		1	1	42000	0.00437			sp|Q8C5Q4|GRSF1_MOUSE	Grsf1	1	1	51000	0.00611			sp|Q9QYI3|DNJC7_MOUSE
	sp|Q08288|LYAR_MOUSE	Lyar	1	1	690000	0.0604			sp|Q91VI7|RINI_MOUSE	Rnh1	1	1	46000	0.00269			sp|P61161|ARP2_MOUSE	Actr2	2	2	61000	0.00804			sp|Q99LD8|DDAH2_MOUSE	Ddah2	2	3	90000	0.0099			sp|Q9R0P5|DEST_MOUSE	Dstn	1	1	14000	0.00152			sp|P97311|MCM6_MOUSE	Mcm6	1	1	72000	0.00857			sp|Q99MN9|PCCB_MOUSE
	sp|Q9D6Z1|NOP56_MOUSE	Nop56	1	1	40000	0.00345			sp|Q99PT1|GDIR1_MOUSE	Arhgdia	1	1	24000	0.0014			sp|Q8BFY9|TNPO1_MOUSE	Tnpo1	2	2	45000	0.0059			sp|Q9WV02|RBMX_MOUSE	Rbmx	2	3	160000	0.0175			tr|B9EJ54|B9EJ54_MOUSE	Nup205	1	1	52000	0.00543			sp|P28656|NP1L1_MOUSE	Nap1l1	1	1	130000	0.0156			sp|Q921F2|TADBP_MOUSE
	sp|Q9CRB2|NHP2_MOUSE	Nhp2	1	1	19000	0.00162			sp|P53994|RAB2A_MOUSE	Rab2a	1	1	70000	0.00409			sp|Q60930|VDAC2_MOUSE	Vdac2	2	2	170000	0.0225			sp|Q922P9|GLYR1_MOUSE	Glyr1	2	3	110000	0.0122			sp|Q80UW8|RPAB1_MOUSE	Polr2e	1	1	51000	0.00541			sp|Q62261|SPTB2_MOUSE	Sptbn1	1	1	22000	0.00264			sp|Q99J77|SIAS_MOUSE
	tr|B2RQA7|B2RQA7_MOUSE	Ncapg	1	1	46000	0.00403			sp|O89090|SP1_MOUSE	Sp1	1	1	21000	0.00122			sp|Q8BX22|SALL4_MOUSE	Sall4	2	2	60000	0.00795			sp|P07356|ANXA2_MOUSE	Anxa2	2	3	2800000	0.31			sp|P28656|NP1L1_MOUSE	Nap1l1	1	1	160000	0.0171			sp|Q91YR1|TWF1_MOUSE	Twf1	1	1	100000	0.0122			sp|Q80VJ6|ZSC4C_MOUSE
	sp|Q9ER73|ELP4_MOUSE	Elp4	1	1	19000	0.00162			sp|Q9CQ40|RM49_MOUSE	Mrpl49	1	1	39000	0.00226			sp|Q8BVE3|VATH_MOUSE	Atp6v1h	2	2	67000	0.00889			sp|Q6PGH2|JUPI2_MOUSE	Jpt2	2	3	760000	0.0829			sp|Q8BVY0|RL1D1_MOUSE	Rsl1d1	1	1	100000	0.011			sp|Q9DBE9|SPB1_MOUSE	Ftsj3	1	1	9900	0.00118			sp|Q3UMY5|EMAL4_MOUSE
	sp|P62814|VATB2_MOUSE	Atp6v1b2	1	1	18000	0.00158			sp|Q8K0V4|CNOT3_MOUSE	Cnot3	1	1	11000	0.00065			sp|P46460|NSF_MOUSE	Nsf	2	2	99000	0.0131			sp|A2BE28|LAS1L_MOUSE	Las1l	2	3	36000	0.00393			sp|P50431|GLYC_MOUSE	Shmt1	1	1	46000	0.00484			sp|P45376|ALDR_MOUSE	Akr1b1	1	1	14000	0.00172			tr|Q8CB73|Q8CB73_MOUSE
	sp|P47753|CAZA1_MOUSE	Capza1	1	1	22000	0.00192			sp|Q80Y17|L2GL1_MOUSE	Llgl1	1	1	19000	0.0011			sp|Q7TQI3|OTUB1_MOUSE	Otub1	2	2	56000	0.00742			sp|P59016|VP33B_MOUSE	Vps33b	2	3	80000	0.00875			sp|Q91XW8|FKBP6_MOUSE	Fkbp6	1	1	45000	0.00469			sp|P60843|IF4A1_MOUSE	Eif4a1	1	1	140000	0.0171			sp|Q3THK3|T2FA_MOUSE
	sp|Q7TMM9|TBB2A_MOUSE	Tubb2a	1	1	69000	0.00604			sp|P68254|1433T_MOUSE	Ywhaq	1	1	27000	0.00156			sp|Q9D620|RFIP1_MOUSE	Rab11fip1	2	2	41000	0.00539			sp|P54071|IDHP_MOUSE	Idh2	2	3	81000	0.00892			sp|Q8BFQ4|WDR82_MOUSE	Wdr82	1	1	14000	0.00145			sp|Q3U308|CTU2_MOUSE	Ctu2	1	1	17000	0.00201			sp|P47962|RL5_MOUSE
	sp|P46664|PURA2_MOUSE	Adss	1	1	62000	0.00542			sp|Q80UW8|RPAB1_MOUSE	Polr2e	1	1	74000	0.00431			sp|Q9D168|INT12_MOUSE	Ints12	2	2	140000	0.0185			tr|Q8VCQ8|Q8VCQ8_MOUSE	Cald1	2	3	260000	0.0288			sp|Q9Z1Z2|STRAP_MOUSE	Strap	1	1	24000	0.00248			sp|P50516|VATA_MOUSE	Atp6v1a	1	1	31000	0.00368			sp|Q8K3X4|I2BPL_MOUSE
	sp|P70349|HINT1_MOUSE	Hint1	1	1	120000	0.0105			sp|P17897|LYZ1_MOUSE	Lyz1	1	1	100000	0.00581			sp|P18653|KS6A1_MOUSE	Rps6ka1	2	2	77000	0.0101			sp|E9Q4Z2|ACACB_MOUSE	Acacb	2	3	130000	0.0143			sp|Q08288|LYAR_MOUSE	Lyar	1	1	550000	0.0575			sp|P50431|GLYC_MOUSE	Shmt1	1	1	33000	0.0039			sp|Q8R1S4|MTSS1_MOUSE
	sp|Q91Z49|UIF_MOUSE	Fyttd1	1	1	41000	0.00361			sp|P50431|GLYC_MOUSE	Shmt1	1	1	23000	0.00136			tr|Q91XI2|Q91XI2_MOUSE	Cat	2	2	380000	0.0506			sp|Q99MN9|PCCB_MOUSE	Pccb	2	3	62000	0.00679			sp|Q9CRB2|NHP2_MOUSE	Nhp2	1	1	11000	0.0012			sp|Q8BVY0|RL1D1_MOUSE	Rsl1d1	1	1	61000	0.0073			sp|Q78JW9|UBFD1_MOUSE
	sp|P62843|RS15_MOUSE	Rps15	1	1	50000	0.0044			sp|Q9ES00|UBE4B_MOUSE	Ube4b	1	1	33000	0.00191			sp|Q9CPU0|LGUL_MOUSE	Glo1	2	2	92000	0.0121			sp|P62821|RAB1A_MOUSE	Rab1A	2	3	43000	0.00474			sp|Q62186|SSRD_MOUSE	Ssr4	1	1	73000	0.00763			sp|Q9D1J3|SARNP_MOUSE	Sarnp	1	1	16000	0.00192			sp|P48962|ADT1_MOUSE
	sp|Q9QYH6|MAGD1_MOUSE	Maged1	1	1	18000	0.00157			sp|Q61820|RANT_MOUSE	Rasl2-9	1	1	390000	0.0225			sp|Q9D937|CK098_MOUSE		2	2	61000	0.00814			sp|P17710|HXK1_MOUSE	Hk1	2	3	150000	0.0168			sp|Q6PGG6|GNL3L_MOUSE	Gnl3l	1	1	18000	0.00187			tr|E9Q740|E9Q740_MOUSE	Srp72	1	1	66000	0.00783			sp|Q8JZK9|HMCS1_MOUSE
	sp|Q922W5|P5CR1_MOUSE	Pycr1	1	1	200000	0.0175			tr|A0A140T8K6|A0A140T8K6_MOUSE	Rpl36-ps3	1	1	250000	0.0143			sp|P35979|RL12_MOUSE	Rpl12	2	2	970000	0.13			tr|Q14B01|Q14B01_MOUSE	Rnf113a2	2	3	67000	0.00737			sp|Q9D0D3|PAPD1_MOUSE	Mtpap	1	1	21000	0.00217			sp|P68372|TBB4B_MOUSE	Tubb4b	1	1	1100000	0.13			sp|Q6P9L6|KIF15_MOUSE
	sp|O08583|THOC4_MOUSE	Alyref	1	1	72000	0.00631			sp|P28656|NP1L1_MOUSE	Nap1l1	1	1	46000	0.00267			sp|P59999|ARPC4_MOUSE	Arpc4	2	2	140000	0.0189			sp|P62827|RAN_MOUSE	Ran	2	3	2300000	0.26			sp|Q99LD9|EI2BB_MOUSE	Eif2b2	1	1	16000	0.00167			sp|P62830|RL23_MOUSE	Rpl23	1	1	36000	0.00428			sp|Q6PGH2|JUPI2_MOUSE
	sp|Q9DB96|NGDN_MOUSE	Ngdn	1	1	20000	0.00171			sp|P70349|HINT1_MOUSE	Hint1	1	1	120000	0.00676			sp|Q99L47|F10A1_MOUSE	St13	2	2	83000	0.011			sp|Q3TKY6|CWC27_MOUSE	Cwc27	2	3	180000	0.0195			sp|Q9CRB9|MIC19_MOUSE	Chchd3	1	1	43000	0.00456			tr|Q91Z50|Q91Z50_MOUSE	Fen1	1	1	11000	0.0013			sp|P51881|ADT2_MOUSE
	sp|Q9D0R8|LSM12_MOUSE	Lsm12	1	1	53000	0.00465			sp|P23881|TCEA3_MOUSE	Tcea3	1	1	26000	0.00152			sp|Q8WTY4|CPIN1_MOUSE	Ciapin1	2	2	180000	0.0234			sp|Q99K30|ES8L2_MOUSE	Eps8l2	2	3	49000	0.00539			sp|Q8CES0|NAA30_MOUSE	Naa30	1	1	25000	0.00259			sp|Q8VI75|IPO4_MOUSE	Ipo4	1	1	14000	0.00169			sp|Q99JB2|STML2_MOUSE
	sp|P28271|ACOC_MOUSE	Aco1	1	1	31000	0.00275			sp|Q8BGS1|E41L5_MOUSE	Epb41l5	1	1	24000	0.00142			sp|P62821|RAB1A_MOUSE	Rab1A	2	2	33000	0.00432			sp|Q9D1R9|RL34_MOUSE	Rpl34	2	3	6400000	0.7			sp|Q9WV55|VAPA_MOUSE	Vapa	1	1	230000	0.0238			sp|Q8BX02|KANK2_MOUSE	Kank2	1	1	27000	0.0032			sp|Q8JZX4|SPF45_MOUSE
	sp|Q06185|ATP5I_MOUSE	Atp5i	1	1	54000	0.00468			sp|Q9DBB4|NAA16_MOUSE	Naa16	1	1	57000	0.00332			sp|Q60848|HELLS_MOUSE	Hells	2	2	130000	0.0178			tr|A0A140LIU8|A0A140LIU8_MOUSE	Gm18336	2	3	170000	0.019			sp|P32233|DRG1_MOUSE	Drg1	1	1	8300	0.000867			sp|P28667|MRP_MOUSE	Marcksl1	1	1	100000	0.0124			sp|Q9DCN2|NB5R3_MOUSE
	sp|Q99KE1|MAOM_MOUSE	Me2	1	1	22000	0.00189			sp|Q9R0M6|RAB9A_MOUSE	Rab9a	1	1	40000	0.00232			sp|Q9D880|TIM50_MOUSE	Timm50	2	2	120000	0.0156			sp|Q6P1B1|XPP1_MOUSE	Xpnpep1	2	3	34000	0.00374			sp|Q8BX02|KANK2_MOUSE	Kank2	1	1	21000	0.00221			sp|Q8VE18|SMG8_MOUSE	Smg8	1	1	12000	0.00142			sp|Q9D0R2|SYTC_MOUSE
	sp|Q9ESV0|DDX24_MOUSE	Ddx24	1	1	27000	0.00235			tr|A0A0R4J0E4|A0A0R4J0E4_MOUSE	Ints7	1	1	28000	0.00162			sp|Q8BHG2|CA123_MOUSE		2	2	360000	0.0479			sp|P28271|ACOC_MOUSE	Aco1	2	3	140000000	14.9			tr|Q3UMT8|Q3UMT8_MOUSE	Hnrnpr	1	1	33000	0.00346			sp|O70405|ULK1_MOUSE	Ulk1	1	1	11000	0.00135			sp|Q9Z315|SNUT1_MOUSE
	sp|Q99LD9|EI2BB_MOUSE	Eif2b2	1	1	17000	0.00146			sp|O35704|SPTC1_MOUSE	Sptlc1	1	1	9800	0.000574			sp|P28656|NP1L1_MOUSE	Nap1l1	2	2	360000	0.0477			sp|Q8BVY0|RL1D1_MOUSE	Rsl1d1	2	2	80000	0.00875			sp|P45376|ALDR_MOUSE	Akr1b1	1	1	11000	0.00118			sp|P40336|VP26A_MOUSE	Vps26a	1	1	29000	0.0035			sp|P70372|ELAV1_MOUSE
	sp|Q9R1P1|PSB3_MOUSE	Psmb3	1	1	11000	0.000993			sp|Q8BL97|SRSF7_MOUSE	Srsf7	1	1	160000	0.00918			sp|P97314|CSRP2_MOUSE	Csrp2	2	2	130000	0.0173			sp|Q9CR57|RL14_MOUSE	Rpl14	2	2	1100000	0.12			sp|Q8BIW1|PRUN1_MOUSE	Prune1	1	1	12000	0.00122			sp|Q04447|KCRB_MOUSE	Ckb	1	1	12000	0.00137			sp|Q1PSW8|LIN41_MOUSE
	sp|Q9CQ40|RM49_MOUSE	Mrpl49	1	1	40000	0.00353			sp|P28667|MRP_MOUSE	Marcksl1	1	1	83000	0.00486			sp|Q91YR7|PRP6_MOUSE	Prpf6	2	2	84000	0.0111			sp|Q8BX02|KANK2_MOUSE	Kank2	2	2	47000	0.00517			sp|Q62189|SNRPA_MOUSE	Snrpa	1	1	12000	0.00126			sp|P70372|ELAV1_MOUSE	Elavl1	1	1	39000	0.00469			sp|O70305|ATX2_MOUSE
	sp|Q8VI33|TAF9_MOUSE	Taf9	1	1	19000	0.00167			tr|E9PVU0|E9PVU0_MOUSE	Myo6	1	1	16000	0.000936			sp|Q62351|TFR1_MOUSE	Tfrc	2	2	62000	0.00818			sp|O09044|SNP23_MOUSE	Snap23	2	2	97000	0.0107			sp|O09061|PSB1_MOUSE	Psmb1	1	1	27000	0.00288			sp|Q00PI9|HNRL2_MOUSE	Hnrnpul2	1	1	16000	0.00189			sp|Q921M3|SF3B3_MOUSE
	sp|Q78ZA7|NP1L4_MOUSE	Nap1l4	1	1	45000	0.00394			sp|Q9EPU4|CPSF1_MOUSE	Cpsf1	1	1	36000	0.00207			sp|Q9R1P0|PSA4_MOUSE	Psma4	2	2	430000	0.0564			sp|Q62073|M3K7_MOUSE	Map3k7	2	2	47000	0.00519			sp|P63330|PP2AA_MOUSE	Ppp2ca	1	1	48000	0.00509			sp|Q60793|KLF4_MOUSE	Klf4	1	1	13000	0.00149			sp|Q8C092|TAF5_MOUSE
	sp|Q61820|RANT_MOUSE	Rasl2-9	1	1	280000	0.0247			sp|Q9D6F9|TBB4A_MOUSE	Tubb4a	1	1	820000	0.0476			sp|Q8VDD8|WASH1_MOUSE	Washc1	2	2	57000	0.00748			sp|Q99K28|ARFG2_MOUSE	Arfgap2	2	2	42000	0.00463			sp|Q61820|RANT_MOUSE	Rasl2-9	1	1	220000	0.0232			sp|Q922J9|FACR1_MOUSE	Far1	1	1	22000	0.00262			sp|Q06180|PTN2_MOUSE
	sp|P59999|ARPC4_MOUSE	Arpc4	1	1	99000	0.00866			sp|Q9CPQ3|TOM22_MOUSE	Tomm22	1	1	38000	0.0022			sp|P60843|IF4A1_MOUSE	Eif4a1	2	2	210000	0.0276			sp|Q61655|DD19A_MOUSE	Ddx19a	2	2	120000	0.0126			sp|P12787|COX5A_MOUSE	Cox5a	1	1	39000	0.0041			sp|Q60668|HNRPD_MOUSE	Hnrnpd	1	1	180000	0.0212			sp|Q6A026|PDS5A_MOUSE
	sp|P45591|COF2_MOUSE	Cfl2	1	1	510000	0.0443			sp|P63037|DNJA1_MOUSE	Dnaja1	1	1	94000	0.00547			sp|P02535|K1C10_MOUSE	Krt10	2	2	370000	0.0487			sp|P53986|MOT1_MOUSE	Slc16a1	2	2	93000	0.0101			sp|Q9R1T2|SAE1_MOUSE	Sae1	1	1	62000	0.00651			sp|P20152|VIME_MOUSE	Vim	1	1	37000	0.00435			sp|Q80TY0|FNBP1_MOUSE
	sp|Q9JKY0|CNOT9_MOUSE	Cnot9	1	1	17000	0.00153			tr|B1AUA9|B1AUA9_MOUSE	Hdac6	1	1	39000	0.00226			sp|P62320|SMD3_MOUSE	Snrpd3	2	2	280000	0.0369			sp|Q8R1Q8|DC1L1_MOUSE	Dync1li1	2	2	140000	0.0156			sp|Q91X78|ERLN1_MOUSE	Erlin1	1	1	27000	0.00286			sp|P61965|WDR5_MOUSE	Wdr5	1	1	24000	0.00282			sp|O55091|IMPCT_MOUSE
	sp|Q9D287|SPF27_MOUSE	Bcas2	1	1	48000	0.00419			sp|Q922J9|FACR1_MOUSE	Far1	1	1	32000	0.00184			tr|Q3UMT8|Q3UMT8_MOUSE	Hnrnpr	2	2	49000	0.00644			sp|Q80TA6|MTMRC_MOUSE	Mtmr12	2	2	79000	0.00865			tr|D3YWM4|D3YWM4_MOUSE	Pcca	1	1	41000	0.00433			sp|Q9ESX5|DKC1_MOUSE	Dkc1	1	1	6400	0.000759			sp|Q922K7|NOP2_MOUSE
	sp|Q9DBB4|NAA16_MOUSE	Naa16	1	1	47000	0.00412			sp|Q62189|SNRPA_MOUSE	Snrpa	1	1	10000	0.0006			tr|B9EKS2|B9EKS2_MOUSE	Kdm3b	2	2	210000	0.0284			sp|Q9D706|RPAP3_MOUSE	Rpap3	2	2	58000	0.00636			sp|Q9EQI8|RM46_MOUSE	Mrpl46	1	1	42000	0.00446			sp|O89079|COPE_MOUSE	Cope	1	1	8100	0.000964			sp|Q99LX0|PARK7_MOUSE
	sp|P57780|ACTN4_MOUSE	Actn4	1	1	19000	0.00169			sp|Q8C7X2|EMC1_MOUSE	Emc1	1	1	19000	0.00113			sp|O55023|IMPA1_MOUSE	Impa1	2	2	140000	0.019			sp|P62855|RS26_MOUSE	Rps26	2	2	670000	0.0738			sp|Q922R8|PDIA6_MOUSE	Pdia6	1	1	45000	0.00474			sp|Q9CXW4|RL11_MOUSE	Rpl11	1	1	26000	0.00309			sp|Q6ZWX6|IF2A_MOUSE
	sp|P08030|APT_MOUSE	Aprt	1	1	60000	0.00524			sp|Q3UFS4|GPT11_MOUSE	Gpatch11	1	1	26000	0.0015			sp|Q99PL5|RRBP1_MOUSE	Rrbp1	2	2	77000	0.0102			sp|Q4JIM5|ABL2_MOUSE	Abl2	2	2	59000	0.00642			sp|O55234|PSB5_MOUSE	Psmb5	1	1	60000	0.00632			sp|Q9D168|INT12_MOUSE	Ints12	1	1	9000	0.00107			sp|P60867|RS20_MOUSE
	sp|P12787|COX5A_MOUSE	Cox5a	1	1	19000	0.00166			sp|O09061|PSB1_MOUSE	Psmb1	1	1	11000	0.000661			sp|Q6PAM1|TXLNA_MOUSE	Txlna	2	2	58000	0.00763			sp|Q8R323|RFC3_MOUSE	Rfc3	2	2	44000	0.00477			sp|P09671|SODM_MOUSE	Sod2	1	1	35000	0.00367			sp|Q61074|PPM1G_MOUSE	Ppm1g	1	1	27000	0.00321			sp|Q63943|MEF2D_MOUSE
	sp|Q8K4Z3|NNRE_MOUSE	Naxe	1	1	59000	0.00515			sp|P45591|COF2_MOUSE	Cfl2	1	1	550000	0.0322			sp|Q63850|NUP62_MOUSE	Nup62	2	2	290000	0.0386			sp|Q9Z2I8|SUCB2_MOUSE	Suclg2	2	2	57000	0.00626			sp|Q8BY71|HAT1_MOUSE	Hat1	1	1	77000	0.00812			sp|O70310|NMT1_MOUSE	Nmt1	1	1	44000	0.00524			sp|P69566|RANB9_MOUSE
	sp|P32921|SYWC_MOUSE	Wars	1	1	19000	0.00166			sp|Q6ZWQ7|SPCS3_MOUSE	Spcs3	1	1	36000	0.00209			sp|Q9CQF3|CPSF5_MOUSE	Nudt21	2	2	100000	0.0137			sp|P14576|SRP54_MOUSE	Srp54	2	2	79000	0.00862			sp|Q7TMM9|TBB2A_MOUSE	Tubb2a	1	1	89000	0.00937			sp|Q8K224|NAT10_MOUSE	Nat10	1	1	29000	0.00351			sp|O70318|E41L2_MOUSE
	sp|P47758|SRPRB_MOUSE	Srprb	1	1	51000	0.00441			sp|P13439|UMPS_MOUSE	Umps	1	1	21000	0.00123			sp|Q8BY87|UBP47_MOUSE	Usp47	2	2	34000	0.00444			sp|Q8VE88|F1142_MOUSE	Fam114a2	2	2	130000	0.0147			sp|Q99LI5|ZN281_MOUSE	Znf281	1	1	13000	0.00133			sp|P53986|MOT1_MOUSE	Slc16a1	1	1	63000	0.00745			sp|P63037|DNJA1_MOUSE
	sp|Q8CI43|MYL6B_MOUSE	Myl6b	1	1	210000	0.0183			sp|Q9Z127|LAT1_MOUSE	Slc7a5	1	1	77000	0.00448			sp|Q8CH18|CCAR1_MOUSE	Ccar1	2	2	59000	0.0078			sp|Q8K2D3|EDC3_MOUSE	Edc3	2	2	47000	0.00519			sp|Q9CR67|TMM33_MOUSE	Tmem33	1	1	17000	0.00182			sp|Q61249|IGBP1_MOUSE	Igbp1	1	1	13000	0.00155			sp|Q9Z1F9|SAE2_MOUSE
	sp|P00342|LDHC_MOUSE	Ldhc	1	1	250000	0.0222			sp|Q02053|UBA1_MOUSE	Uba1	1	1	27000	0.00157			sp|Q99LC5|ETFA_MOUSE	Etfa	2	2	67000	0.00881			sp|Q99PT1|GDIR1_MOUSE	Arhgdia	2	2	140000	0.0151			sp|P53657|KPYR_MOUSE	Pklr	1	1	85000	0.00896			sp|Q4VAA2|CDV3_MOUSE	Cdv3	1	1	12000	0.00146			sp|Q8CEC0|NUP88_MOUSE
	sp|E9Q634|MYO1E_MOUSE	Myo1e	1	1	11000	0.00095			sp|Q9D287|SPF27_MOUSE	Bcas2	1	1	20000	0.0012			sp|Q8CFI0|NED4L_MOUSE	Nedd4l	2	2	100000	0.0139			sp|P62259|1433E_MOUSE	Ywhae	2	2	280000	0.0302			sp|P70349|HINT1_MOUSE	Hint1	1	1	140000	0.0147			sp|O89090|SP1_MOUSE	Sp1	1	1	18000	0.00209			sp|Q8BTW9|PAK4_MOUSE
	sp|Q91W50|CSDE1_MOUSE	Csde1	1	1	89000	0.00778			sp|Q99KI0|ACON_MOUSE	Aco2	1	1	26000	0.00152			sp|Q921C5|BICD2_MOUSE	Bicd2	2	2	91000	0.012			sp|P23198|CBX3_MOUSE	Cbx3	2	2	140000	0.015			sp|Q8CCS6|PABP2_MOUSE	Pabpn1	1	1	55000	0.00579			sp|P46664|PURA2_MOUSE	Adss	1	1	73000	0.0087			sp|P39749|FEN1_MOUSE
	sp|P46935|NEDD4_MOUSE	Nedd4	1	1	68000	0.00597			sp|Q922R8|PDIA6_MOUSE	Pdia6	1	1	38000	0.00224			sp|Q02248|CTNB1_MOUSE	Ctnnb1	2	2	96000	0.0128			sp|Q9DCH4|EIF3F_MOUSE	Eif3f	2	2	87000	0.00957			sp|Q9Z2U0|PSA7_MOUSE	Psma7	1	1	67000	0.00706			sp|Q8R010|AIMP2_MOUSE	Aimp2	1	1	74000	0.00882			sp|Q9QWT9|KIFC1_MOUSE
	sp|Q6PGG6|GNL3L_MOUSE	Gnl3l	1	1	14000	0.00124			sp|Q9CQ60|6PGL_MOUSE	Pgls	1	1	220000	0.013			tr|Q91V89|Q91V89_MOUSE	Ppp2r5d	2	2	46000	0.00604			sp|P62889|RL30_MOUSE	Rpl30	2	2	120000	0.0133			sp|P09803|CADH1_MOUSE	Cdh1	1	1	16000	0.00171			sp|Q99JY9|ARP3_MOUSE	Actr3	1	1	38000	0.00457			sp|Q922S8|KIF2C_MOUSE
	sp|Q9EQI8|RM46_MOUSE	Mrpl46	1	1	53000	0.00467			sp|P00342|LDHC_MOUSE	Ldhc	1	1	230000	0.0133			sp|P35486|ODPA_MOUSE	Pdha1	2	2	73000	0.00963			sp|Q921M3|SF3B3_MOUSE	Sf3b3	2	2	65000	0.00713			sp|Q5F2E7|NUFP2_MOUSE	Nufip2	1	1	29000	0.003			sp|P70698|PYRG1_MOUSE	Ctps1	1	1	7400	0.000876			sp|Q9Z2U0|PSA7_MOUSE
	sp|Q9D1L0|CHCH2_MOUSE	Chchd2	1	1	16000	0.00141			sp|Q5SUQ9|CTC1_MOUSE	Ctc1	1	1	23000	0.00136			sp|P06801|MAOX_MOUSE	Me1	2	2	53000	0.00701			sp|P57722|PCBP3_MOUSE	Pcbp3	2	2	1600000	0.17			tr|E9PWG6|E9PWG6_MOUSE	Ncapg	1	1	56000	0.0059			sp|Q8VIJ6|SFPQ_MOUSE	Sfpq	1	1	41000	0.00483			sp|Q64127|TIF1A_MOUSE
	sp|Q62186|SSRD_MOUSE	Ssr4	1	1	59000	0.00511			sp|G3X9C2|FBX50_MOUSE	Nccrp1	1	1	74000	0.00432			KV2A7_MOUSE		2	2	590000	0.0776			sp|O70194|EIF3D_MOUSE	Eif3d	2	2	160000	0.0174			sp|Q14C51|PTCD3_MOUSE	Ptcd3	1	1	27000	0.00286			sp|Q61545|EWS_MOUSE	Ewsr1	1	1	66000	0.0078			sp|Q5RJH6|SMG7_MOUSE
	sp|Q5SUF2|LC7L3_MOUSE	Luc7l3	1	1	21000	0.00187			sp|Q6ZWU9|RS27_MOUSE	Rps27	1	1	460000	0.0269			sp|O08638|MYH11_MOUSE	Myh11	2	2	53000	0.00703			sp|O70591|PFD2_MOUSE	Pfdn2	2	2	290000	0.0316			sp|P13439|UMPS_MOUSE	Umps	1	1	26000	0.0027			sp|P52875|TM165_MOUSE	Tmem165	1	1	29000	0.00348			sp|Q9D6T0|NOSIP_MOUSE
	sp|Q8CCS6|PABP2_MOUSE	Pabpn1	1	1	55000	0.00479			sp|Q99J62|RFC4_MOUSE	Rfc4	1	1	55000	0.00323			sp|O09106|HDAC1_MOUSE	Hdac1	2	2	87000	0.0115			sp|P40142|TKT_MOUSE	Tkt	2	2	67000	0.00735			sp|P45591|COF2_MOUSE	Cfl2	1	1	420000	0.0436			sp|P61982|1433G_MOUSE	Ywhag	1	1	18000	0.00218			sp|Q8VH51|RBM39_MOUSE
	sp|Q7TMF3|NDUAC_MOUSE	Ndufa12	1	1	29000	0.00254			sp|P51410|RL9_MOUSE	Rpl9	1	1	240000	0.014			sp|P14576|SRP54_MOUSE	Srp54	2	2	55000	0.00722			sp|Q569Z6|TR150_MOUSE	Thrap3	2	2	83000	0.00909			sp|Q8BVE3|VATH_MOUSE	Atp6v1h	1	1	36000	0.00377			sp|Q6ZQI3|MLEC_MOUSE	Mlec	1	1	36000	0.00428			sp|P60229|EIF3E_MOUSE
	tr|B2RXP7|B2RXP7_MOUSE	Naa30	1	1	39000	0.0034			sp|P62855|RS26_MOUSE	Rps26	1	1	1300000	0.0749			sp|P49312|ROA1_MOUSE	Hnrnpa1	2	2	83000	0.011			sp|P49312|ROA1_MOUSE	Hnrnpa1	2	2	76000	0.00834			sp|P28667|MRP_MOUSE	Marcksl1	1	1	41000	0.00426			sp|P54823|DDX6_MOUSE	Ddx6	1	1	54000	0.00644			sp|Q9DBY8|NVL_MOUSE
	sp|Q8BIW1|PRUN1_MOUSE	Prune1	1	1	12000	0.00107			sp|Q14CH7|SYAM_MOUSE	Aars2	1	1	31000	0.00181			sp|P05132|KAPCA_MOUSE	Prkaca	2	2	37000	0.00488			sp|Q8BX22|SALL4_MOUSE	Sall4	2	2	52000	0.00572			sp|Q9DCW4|ETFB_MOUSE	Etfb	1	1	98000	0.0104			sp|Q9CY57|CHTOP_MOUSE	Chtop	1	1	12000	0.00143			sp|Q91XU0|WRIP1_MOUSE
	sp|Q9D903|EBP2_MOUSE	Ebna1bp2	1	1	22000	0.00192			sp|Q9EPL8|IPO7_MOUSE	Ipo7	1	1	13000	0.000765			sp|Q3THK3|T2FA_MOUSE	Gtf2f1	2	2	160000	0.0212			sp|Q99J77|SIAS_MOUSE	Nans	2	2	72000	0.00787			KV2A7_MOUSE		1	1	440000	0.0463			sp|Q64737|PUR2_MOUSE	Gart	1	1	54000	0.00648			sp|Q9CQF3|CPSF5_MOUSE
	sp|Q9WVA4|TAGL2_MOUSE	Tagln2	1	1	26000	0.00228			sp|Q5SSK3|TEFM_MOUSE	Tefm	1	1	5300	0.000311			sp|Q9CWK3|CD2B2_MOUSE	Cd2bp2	2	2	190000	0.0251			tr|Q3UGA8|Q3UGA8_MOUSE	Ppat	2	2	100000	0.0111			sp|Q9ES00|UBE4B_MOUSE	Ube4b	1	1	20000	0.00211			sp|Q9R099|TBL2_MOUSE	Tbl2	1	1	24000	0.00289			sp|Q8BJ37|TYDP1_MOUSE
	sp|Q9R1T2|SAE1_MOUSE	Sae1	1	1	90000	0.00786			sp|Q8VI33|TAF9_MOUSE	Taf9	1	1	21000	0.00123			sp|Q80TY0|FNBP1_MOUSE	Fnbp1	2	2	80000	0.0106			sp|P08752|GNAI2_MOUSE	Gnai2	2	2	90000	0.00986			sp|Q9CPT5|NOP16_MOUSE	Nop16	1	1	26000	0.00269			sp|P63325|RS10_MOUSE	Rps10	1	1	30000	0.00363			sp|Q505F5|LRC47_MOUSE
	sp|Q5SSK3|TEFM_MOUSE	Tefm	1	1	6800	0.000593			sp|Q7TMM9|TBB2A_MOUSE	Tubb2a	1	1	60000	0.00351			sp|P62827|RAN_MOUSE	Ran	2	2	1500000	0.2			sp|P60229|EIF3E_MOUSE	Eif3e	2	2	42000	0.00465			sp|Q99JY9|ARP3_MOUSE	Actr3	1	1	42000	0.00445			sp|Q8CCS6|PABP2_MOUSE	Pabpn1	1	1	44000	0.00528			sp|Q6P9R2|OXSR1_MOUSE
	sp|P61021|RAB5B_MOUSE	Rab5b	1	1	92000	0.00806			sp|Q9D3D9|ATPD_MOUSE	Atp5d	1	1	31000	0.00181			sp|Q5XJY5|COPD_MOUSE	Arcn1	2	2	45000	0.00594			sp|Q8BH43|WASF2_MOUSE	Wasf2	2	2	93000	0.0102			sp|Q9Z315|SNUT1_MOUSE	Sart1	1	1	22000	0.00231			sp|G3X9C2|FBX50_MOUSE	Nccrp1	1	1	140000	0.0161			sp|P32233|DRG1_MOUSE
	sp|Q6A0A9|F120A_MOUSE	FAM120A	1	1	18000	0.00155			sp|Q922S8|KIF2C_MOUSE	Kif2c	1	1	54000	0.00314			sp|Q8C2E7|WASC5_MOUSE	Washc5	2	2	45000	0.00601			sp|P02468|LAMC1_MOUSE	Lamc1	2	2	44000	0.00477			sp|P68372|TBB4B_MOUSE	Tubb4b	1	1	990000	0.1			tr|Q8CB73|Q8CB73_MOUSE	Haus6	1	1	31000	0.00363			sp|Q04750|TOP1_MOUSE
	sp|Q6ZQI3|MLEC_MOUSE	Mlec	1	1	32000	0.00281			sp|Q9D1D4|TMEDA_MOUSE	Tmed10	1	1	26000	0.00153			sp|A2AHC3|CAMP1_MOUSE	Camsap1	2	2	97000	0.0128			sp|P08113|ENPL_MOUSE	Hsp90b1	2	2	710000	0.0776			sp|P59708|SF3B6_MOUSE	Sf3b6	1	1	31000	0.00325			sp|Q8K4Z5|SF3A1_MOUSE	Sf3a1	1	1	23000	0.00275			sp|Q62393|TPD52_MOUSE
	sp|O35350|CAN1_MOUSE	Capn1	1	1	31000	0.00274			sp|Q9R1T2|SAE1_MOUSE	Sae1	1	1	93000	0.00545			sp|Q8R080|GTSE1_MOUSE	Gtse1	2	2	97000	0.0128			sp|Q9QYC0|ADDA_MOUSE	Add1	2	2	63000	0.00688			sp|Q99J62|RFC4_MOUSE	Rfc4	1	1	36000	0.00378			sp|P97807|FUMH_MOUSE	Fh	1	1	17000	0.00204			sp|Q8BP67|RL24_MOUSE
	sp|Q9Z1Q9|SYVC_MOUSE	Vars	1	1	34000	0.00298			sp|P68372|TBB4B_MOUSE	Tubb4b	1	1	1100000	0.0637			sp|P43276|H15_MOUSE	Hist1h1b	2	2	510000	0.0676			sp|Q91YR7|PRP6_MOUSE	Prpf6	2	2	62000	0.00682			sp|P08030|APT_MOUSE	Aprt	1	1	43000	0.0045			sp|O09061|PSB1_MOUSE	Psmb1	1	1	16000	0.0019			sp|Q9R1X4|TIM_MOUSE
	sp|P17710|HXK1_MOUSE	Hk1	1	1	58000	0.00509			sp|Q3UA06|PCH2_MOUSE	Trip13	1	1	61000	0.00356			sp|Q91YD3|DCP1A_MOUSE	Dcp1a	2	2	12000000	1.58			sp|P51859|HDGF_MOUSE	Hdgf	2	2	83000	0.00915			sp|Q9R0P6|SC11A_MOUSE	Sec11a	1	1	52000	0.00551			sp|Q02053|UBA1_MOUSE	Uba1	1	1	30000	0.00352			sp|Q8R0K9|E2F4_MOUSE
	sp|P53657|KPYR_MOUSE	Pklr	1	1	210000	0.018			sp|P59708|SF3B6_MOUSE	Sf3b6	1	1	23000	0.00132			sp|O08807|PRDX4_MOUSE	Prdx4	2	2	1700000	0.22			sp|Q9ERA6|TFP11_MOUSE	Tfip11	2	2	62000	0.00681			sp|Q8BFY9|TNPO1_MOUSE	Tnpo1	1	1	34000	0.00359			sp|P62858|RS28_MOUSE	Rps28	1	1	14000	0.00165			sp|P33611|DPOA2_MOUSE
	sp|P19324|SERPH_MOUSE	Serpinh1	1	1	11000	0.001			KV2A7_MOUSE		1	1	490000	0.0285			sp|P15532|NDKA_MOUSE	Nme1	2	2	660000	0.0878			tr|Q91WW6|Q91WW6_MOUSE	Taf4	2	2	48000	0.0053			sp|Q9JKY0|CNOT9_MOUSE	Cnot9	1	1	5900	0.000618			sp|Q9JMD0|ZN207_MOUSE	Znf207	1	1	31000	0.00366			sp|Q91VR2|ATPG_MOUSE
	sp|Q61387|COX7R_MOUSE	Cox7a2l	1	1	31000	0.00267			sp|Q7TT37|ELP1_MOUSE	Ikbkap	1	1	13000	0.00076			sp|Q9CPR4|RL17_MOUSE	Rpl17	2	2	870000	0.12			sp|Q8C092|TAF5_MOUSE	Taf5	2	2	69000	0.00759			sp|P46664|PURA2_MOUSE	Adss	1	1	42000	0.00439			sp|Q8BPY9|FIGL1_MOUSE	Fignl1	1	1	17000	0.002			sp|Q5SWU9|ACACA_MOUSE
	sp|Q9CPT5|NOP16_MOUSE	Nop16	1	1	30000	0.00264			sp|Q99LD8|DDAH2_MOUSE	Ddah2	1	1	11000	0.00067			sp|Q99K85|SERC_MOUSE	Psat1	2	2	130000	0.0171			sp|P68368|TBA4A_MOUSE	Tuba4a	2	2	100000	0.0114			sp|A2AQ25|SKT_MOUSE	Skt	1	1	5000	0.000522			tr|Q3TDU5|Q3TDU5_MOUSE	Mfge8	1	1	15000	0.00178			sp|Q6PGC1|DHX29_MOUSE
	sp|Q99KV1|DJB11_MOUSE	Dnajb11	1	1	68000	0.00595			sp|Q3TWW8|SRSF6_MOUSE	Srsf6	1	1	97000	0.00563			sp|Q61598|GDIB_MOUSE	Gdi2	2	2	50000	0.00662			sp|O35345|IMA7_MOUSE	Kpna6	2	2	37000	0.00409			sp|Q9DBB4|NAA16_MOUSE	Naa16	1	1	38000	0.00402			sp|P63330|PP2AA_MOUSE	Ppp2ca	1	1	24000	0.00286			sp|Q9CX56|PSMD8_MOUSE
	sp|O70152|DPM1_MOUSE	Dpm1	1	1	45000	0.00396			sp|Q91VC3|IF4A3_MOUSE	Eif4a3	1	1	220000	0.013			sp|Q6NSQ7|LTV1_MOUSE	Ltv1	2	2	31000	0.00414			sp|Q9Z2U0|PSA7_MOUSE	Psma7	2	2	110000	0.0118			sp|Q921Y2|IMP3_MOUSE	Imp3	1	1	21000	0.00219			sp|Q03963|E2AK2_MOUSE	Eif2ak2	1	1	18000	0.00211			sp|Q9D620|RFIP1_MOUSE
	sp|Q8K363|DDX18_MOUSE	Ddx18	1	1	73000	0.00635			sp|Q9DCC4|P5CR3_MOUSE	Pycr3	1	1	330000	0.0191			sp|P80313|TCPH_MOUSE	Cct7	2	2	74000	0.00984			sp|Q91W50|CSDE1_MOUSE	Csde1	2	2	170000	0.0188			sp|Q5SQX6|CYFP2_MOUSE	Cyfip2	1	1	41000	0.00435			sp|O35704|SPTC1_MOUSE	Sptlc1	1	1	13000	0.00155			sp|Q9Z0N2|IF2H_MOUSE
	sp|Q8CBE3|WDR37_MOUSE	Wdr37	1	1	19000	0.00168			sp|P46061|RAGP1_MOUSE	Rangap1	1	1	18000	0.00106			sp|Q8BGD9|IF4B_MOUSE	Eif4b	2	2	250000	0.0328			sp|Q9DCD0|6PGD_MOUSE	Pgd	2	2	160000	0.0178			sp|P52875|TM165_MOUSE	Tmem165	1	1	31000	0.00324			sp|Q0P678|ZCH18_MOUSE	Zc3h18	1	1	26000	0.00314			sp|Q61990|PCBP2_MOUSE
	sp|P68372|TBB4B_MOUSE	Tubb4b	1	1	1100000	0.0992			sp|O54946|DNJB6_MOUSE	Dnajb6	1	1	48000	0.00277			sp|O08810|U5S1_MOUSE	Eftud2	2	2	100000	0.0138			sp|Q63850|NUP62_MOUSE	Nup62	2	2	130000	0.0147			sp|Q80X50|UBP2L_MOUSE	Ubap2l	1	1	24000	0.00255			sp|Q91YP3|DEOC_MOUSE	Dera	1	1	27000	0.00321			sp|P08249|MDHM_MOUSE
	sp|Q9D937|CK098_MOUSE		1	1	100000	0.0088			sp|P05202|AATM_MOUSE	Got2	1	1	50000	0.00293			sp|P63330|PP2AA_MOUSE	Ppp2ca	2	2	93000	0.0124			sp|Q9EP97|SENP3_MOUSE	Senp3	2	2	70000	0.00769			sp|Q9EQ61|PESC_MOUSE	Pes1	1	1	24000	0.00254			sp|Q78PY7|SND1_MOUSE	Snd1	1	1	14000	0.00166			sp|Q9ERG2|STRN3_MOUSE
	sp|Q8R016|BLMH_MOUSE	Blmh	1	1	31000	0.00269			tr|Q91XI2|Q91XI2_MOUSE	Cat	1	1	47000	0.00273			sp|P35761|TTK_MOUSE	Ttk	2	2	28000	0.00375			sp|P22682|CBL_MOUSE	Cbl	2	2	68000	0.00746			sp|Q8CI43|MYL6B_MOUSE	Myl6b	1	1	190000	0.0202			sp|Q99KV1|DJB11_MOUSE	Dnajb11	1	1	39000	0.00462			sp|Q8BJ05|ZC3HE_MOUSE
	tr|Q8R5L1|Q8R5L1_MOUSE	C1qbp	1	1	39000	0.0034			sp|Q9JJ80|RPF2_MOUSE	Rpf2	1	1	26000	0.00151			sp|P50396|GDIA_MOUSE	Gdi1	2	2	76000	0.01			sp|P70698|PYRG1_MOUSE	Ctps1	2	2	73000	0.00805			sp|P17710|HXK1_MOUSE	Hk1	1	1	56000	0.00589			sp|Q3TJ91|L2GL2_MOUSE	Llgl2	1	1	40000	0.00471			sp|P46938|YAP1_MOUSE
	sp|Q8BL97|SRSF7_MOUSE	Srsf7	1	1	150000	0.0128			sp|Q61545|EWS_MOUSE	Ewsr1	1	1	93000	0.0054			sp|P32037|GTR3_MOUSE	Slc2a3	2	2	49000	0.00652			sp|Q61820|RANT_MOUSE	Rasl2-9	2	2	250000	0.0279			sp|O09130|NF2IP_MOUSE	Nfatc2ip	1	1	36000	0.00378			sp|Q65Z40|WAPL_MOUSE	Wapl	1	1	28000	0.00331			sp|Q8C854|MYEF2_MOUSE
	sp|Q91XW8|FKBP6_MOUSE	Fkbp6	1	1	49000	0.00428			sp|Q9Z1Z2|STRAP_MOUSE	Strap	1	1	19000	0.00112			sp|Q9D819|IPYR_MOUSE	Ppa1	2	2	61000	0.00807			sp|Q99K85|SERC_MOUSE	Psat1	2	2	69000	0.00752			sp|O54946|DNJB6_MOUSE	Dnajb6	1	1	33000	0.00342			sp|Q9Z1S0|BUB1B_MOUSE	Bub1b	1	1	10000	0.00123			sp|Q99KP6|PRP19_MOUSE
	sp|Q8VCE2|GPN1_MOUSE	Gpn1	1	1	40000	0.00353			sp|O35465|FKBP8_MOUSE	Fkbp8	1	1	83000	0.00482			sp|Q8R016|BLMH_MOUSE	Blmh	2	2	110000	0.0139			sp|Q60960|IMA5_MOUSE	Kpna1	2	2	50000	0.00546			sp|Q8C1A5|THOP1_MOUSE	Thop1	1	1	22000	0.00229			sp|Q99LD9|EI2BB_MOUSE	Eif2b2	1	1	16000	0.00187			sp|P24288|BCAT1_MOUSE
	tr|G3UZ48|G3UZ48_MOUSE	Syncrip	1	1	93000	0.00809			sp|P40336|VP26A_MOUSE	Vps26a	1	1	19000	0.00113			sp|Q91WQ3|SYYC_MOUSE	Yars	2	2	53000	0.00699			sp|Q8R1S4|MTSS1_MOUSE	Mtss1	2	2	71000	0.00783			sp|P43275|H11_MOUSE	Hist1h1a	1	1	210000	0.0218			sp|Q80TM9|NISCH_MOUSE	Nisch	1	1	18000	0.00216			sp|Q9WU40|MAN1_MOUSE
	sp|Q9D0G0|RT30_MOUSE	Mrps30	1	1	51000	0.00449			sp|Q61411|RASH_MOUSE	Hras	1	1	140000	0.00825			sp|Q99K30|ES8L2_MOUSE	Eps8l2	2	2	22000	0.0029			sp|Q9CSU0|RPR1B_MOUSE	Rprd1b	2	2	28000	0.00301			sp|Q80VD1|FA98B_MOUSE	Fam98b	1	1	21000	0.00221			sp|P00342|LDHC_MOUSE	Ldhc	1	1	120000	0.0137			sp|B2RRE7|OTUD4_MOUSE
	sp|Q9EQ61|PESC_MOUSE	Pes1	1	1	39000	0.00339			sp|A2A7S8|K1522_MOUSE	Kiaa1522	1	1	12000	0.000727			sp|Q8CHY6|P66A_MOUSE	Gatad2a	2	2	49000	0.00653			sp|Q8BYK6|YTHD3_MOUSE	Ythdf3	2	2	55000	0.00598			sp|P50136|ODBA_MOUSE	Bckdha	1	1	18000	0.00189			sp|P53657|KPYR_MOUSE	Pklr	1	1	190000	0.0227			sp|O35593|PSDE_MOUSE
	sp|P55821|STMN2_MOUSE	Stmn2	1	1	59000	0.00511			sp|O55125|NIPS1_MOUSE	Nipsnap1	1	1	49000	0.00283			sp|Q9CRC8|LRC40_MOUSE	Lrrc40	2	2	33000	0.00434			sp|Q6PAM1|TXLNA_MOUSE	Txlna	2	2	94000	0.0103			tr|Q9CPN9|Q9CPN9_MOUSE	2210010C04Rik	1	1	140000	0.0143			sp|Q8R3F5|FABD_MOUSE	Mcat	1	1	19000	0.00225			sp|Q4JK59|TET2_MOUSE
	sp|P35293|RAB18_MOUSE	Rab18	1	1	72000	0.00628			sp|Q8VIJ6|SFPQ_MOUSE	Sfpq	1	1	63000	0.00365			sp|Q9Z1S0|BUB1B_MOUSE	Bub1b	2	2	35000	0.00459			sp|Q62446|FKBP3_MOUSE	Fkbp3	2	2	65000	0.00707			sp|P17879|HS71B_MOUSE	Hspa1b	1	1	1100000	0.11			sp|Q9JJ80|RPF2_MOUSE	Rpf2	1	1	33000	0.00391			sp|Q922U1|PRPF3_MOUSE
	sp|P28660|NCKP1_MOUSE	Nckap1	1	1	23000	0.00204			sp|Q4JK59|TET2_MOUSE	Tet2	1	1	24000	0.0014			sp|Q80UG5|SEPT9_MOUSE	2019-09-09	2	2	87000	0.0115			sp|Q9CQ65|MTAP_MOUSE	Mtap	2	2	32000	0.00355			tr|A2AFW6|A2AFW6_MOUSE	Mtch2	1	1	24000	0.00257			sp|P05202|AATM_MOUSE	Got2	1	1	55000	0.00651			sp|Q923A2|SPDLY_MOUSE
	sp|Q922R8|PDIA6_MOUSE	Pdia6	1	1	29000	0.00256			sp|P55821|STMN2_MOUSE	Stmn2	1	1	50000	0.00291			sp|Q8VCN5|CGL_MOUSE	Cth	2	2	65000	0.00856			sp|Q80WJ7|LYRIC_MOUSE	Mtdh	2	2	60000	0.00654			sp|Q8VDP2|CX056_MOUSE		1	1	15000	0.00159			sp|Q9QYA2|TOM40_MOUSE	Tomm40	1	1	12000	0.00144			sp|P47753|CAZA1_MOUSE
	sp|Q9CZD3|GARS_MOUSE	Gars	1	1	32000	0.00276			sp|Q8VDP6|CDIPT_MOUSE	Cdipt	1	1	41000	0.0024			sp|P52431|DPOD1_MOUSE	Pold1	2	2	37000	0.0049			sp|Q922Q4|P5CR2_MOUSE	Pycr2	2	2	91000	0.00994			sp|Q9QWT9|KIFC1_MOUSE	Kifc1	1	1	51000	0.00539			IgG1_bovine		1	1	18000	0.00213			sp|Q99P72|RTN4_MOUSE
	sp|Q8BPY9|FIGL1_MOUSE	Fignl1	1	1	20000	0.00173			sp|O70325|GPX41_MOUSE	Gpx4	1	1	52000	0.00304			sp|Q9DB20|ATPO_MOUSE	Atp5o	2	2	200000	0.0262			sp|Q8C5L3|CNOT2_MOUSE	Cnot2	2	2	210000	0.0235			sp|P39749|FEN1_MOUSE	Fen1	1	1	190000	0.0202			tr|Q921K2|Q921K2_MOUSE	Parp1	1	1	20000	0.00241			sp|Q9JJI8|RL38_MOUSE
	sp|Q8K4Z5|SF3A1_MOUSE	Sf3a1	1	1	18000	0.00155			sp|Q9Z1T1|AP3B1_MOUSE	Ap3b1	1	1	47000	0.00277			sp|Q91X43|SH319_MOUSE	Sh3d19	2	2	60000	0.00795			sp|A2A7S8|K1522_MOUSE	Kiaa1522	2	2	44000	0.00482			sp|Q3THE2|ML12B_MOUSE	Myl12b	1	1	48000	0.00508			sp|Q8C156|CND2_MOUSE	Ncaph	1	1	59000	0.00707			sp|Q99JY0|ECHB_MOUSE
	sp|P24547|IMDH2_MOUSE	Impdh2	1	1	73000	0.00637			sp|Q9QYH6|MAGD1_MOUSE	Maged1	1	1	26000	0.00151			sp|Q61062|DVL3_MOUSE	Dvl3	2	2	100000	0.0137			sp|O35654|DPOD2_MOUSE	Pold2	2	2	89000	0.00973			sp|Q8BL97|SRSF7_MOUSE	Srsf7	1	1	130000	0.014			sp|Q6NV83|SR140_MOUSE	U2surp	1	1	9600	0.00114			sp|O55023|IMPA1_MOUSE
	sp|Q60931|VDAC3_MOUSE	Vdac3	1	1	18000	0.00159			sp|Q6ZQ58|LARP1_MOUSE	Larp1	1	1	90000	0.00526			sp|Q99LF4|RTCB_MOUSE	Rtcb	2	2	100000	0.0138			sp|Q9DBR7|MYPT1_MOUSE	Ppp1r12a	2	2	79000	0.00865			sp|Q9DBE9|SPB1_MOUSE	Ftsj3	1	1	33000	0.00351			sp|Q922Y1|UBXN1_MOUSE	Ubxn1	1	1	29000	0.00347			sp|P61082|UBC12_MOUSE
	sp|P40336|VP26A_MOUSE	Vps26a	1	1	27000	0.00232			sp|Q91Z49|UIF_MOUSE	Fyttd1	1	1	33000	0.00191			sp|Q9CQE8|CN166_MOUSE		2	2	63000	0.0084			tr|E9PW10|E9PW10_MOUSE	Triml2	2	2	72000	0.00785			sp|Q6P5H2|NEST_MOUSE	Nes	1	1	750000	0.0788			sp|Q9D787|PPIL2_MOUSE	Ppil2	1	1	30000	0.00354			sp|Q8VCN5|CGL_MOUSE
	sp|P03930|ATP8_MOUSE	Mtatp8	1	1	110000	0.00923			sp|Q8K3Z9|PO121_MOUSE	Pom121	1	1	19000	0.0011			sp|Q9D1R9|RL34_MOUSE	Rpl34	2	2	430000	0.0574			sp|Q9CQE8|CN166_MOUSE		2	2	80000	0.00872			sp|Q9CSN1|SNW1_MOUSE	Snw1	1	1	17000	0.00179			sp|Q921E6|EED_MOUSE	Eed	1	1	36000	0.00429			sp|Q9CSH3|RRP44_MOUSE
	tr|Q3UMT8|Q3UMT8_MOUSE	Hnrnpr	1	1	32000	0.00279			sp|Q9CQL5|RM18_MOUSE	Mrpl18	1	1	20000	0.00114			sp|P61255|RL26_MOUSE	Rpl26	2	2	310000	0.0406			sp|Q00422|GABPA_MOUSE	Gabpa	2	2	310000	0.034			sp|Q9D1B9|RM28_MOUSE	Mrpl28	1	1	35000	0.00368			sp|Q9EQU5|SET_MOUSE	Set	1	1	79000	0.00945			sp|P19426|NELFE_MOUSE
	sp|Q8VDP6|CDIPT_MOUSE	Cdipt	1	1	19000	0.00168			sp|Q6P1F6|2ABA_MOUSE	Ppp2r2a	1	1	190000	0.0109			sp|Q8BMF4|ODP2_MOUSE	Dlat	2	2	23000	0.00307			sp|Q8CHU3|EPN2_MOUSE	Epn2	2	2	39000	0.00423			sp|P35293|RAB18_MOUSE	Rab18	1	1	51000	0.00535			sp|O88520|SHOC2_MOUSE	Shoc2	1	1	15000	0.0018			sp|Q9D0L8|MCES_MOUSE
	sp|Q8VE97|SRSF4_MOUSE	Srsf4	1	1	580000	0.0506			sp|Q8VDP3|MICA1_MOUSE	Mical1	1	1	24000	0.0014			sp|P14115|RL27A_MOUSE	Rpl27a	2	2	800000	0.11			sp|P32067|LA_MOUSE	Ssb	2	2	43000	0.00473			sp|Q61595|KTN1_MOUSE	Ktn1	1	1	47000	0.00494			sp|P50136|ODBA_MOUSE	Bckdha	1	1	6900	0.000822			sp|Q6PDL0|DC1L2_MOUSE
	tr|Q91V89|Q91V89_MOUSE	Ppp2r5d	1	1	11000	0.000926			tr|E9QAE3|E9QAE3_MOUSE	Btaf1	1	1	35000	0.00205			sp|O08808|DIAP1_MOUSE	Diaph1	2	2	50000	0.00661			sp|P15532|NDKA_MOUSE	Nme1	2	2	260000	0.0287			sp|Q3TJ91|L2GL2_MOUSE	Llgl2	1	1	58000	0.00615			sp|Q99LX0|PARK7_MOUSE	Park7	1	1	16000	0.00191			sp|O08808|DIAP1_MOUSE
	sp|Q9JIH2|NUP50_MOUSE	Nup50	1	1	26000	0.0023			sp|Q8JZQ2|AFG32_MOUSE	Afg3l2	1	1	27000	0.00158			sp|Q9D1A2|CNDP2_MOUSE	Cndp2	2	2	350000	0.0465			sp|Q8CF89|TAB1_MOUSE	Tab1	2	2	42000	0.00465			sp|O70152|DPM1_MOUSE	Dpm1	1	1	56000	0.00585			sp|Q8VHX6|FLNC_MOUSE	Flnc	1	1	14000	0.00166			sp|P26638|SYSC_MOUSE
	sp|Q3TJ91|L2GL2_MOUSE	Llgl2	1	1	38000	0.00336			sp|P43275|H11_MOUSE	Hist1h1a	1	1	150000	0.0087			sp|Q9CQA3|SDHB_MOUSE	Sdhb	2	2	65000	0.00865			tr|Q9EQC8|Q9EQC8_MOUSE	Prcc	2	2	100000	0.011			sp|Q8CIN4|PAK2_MOUSE	Pak2	1	1	14000	0.00151			sp|Q66JS6|EI3JB_MOUSE	Eif3j2	1	1	100000	0.0122			sp|Q6PB66|LPPRC_MOUSE
	sp|Q3THE2|ML12B_MOUSE	Myl12b	1	1	48000	0.00423			sp|Q9D0B6|PBDC1_MOUSE	Pbdc1	1	1	49000	0.00286			sp|Q6ZWX6|IF2A_MOUSE	Eif2s1	2	2	350000	0.0466			sp|Q06185|ATP5I_MOUSE	Atp5i	2	2	57000	0.00628			sp|P47757|CAPZB_MOUSE	Capzb	1	1	72000	0.00753			sp|P17710|HXK1_MOUSE	Hk1	1	1	66000	0.00785			sp|Q6ZWU9|RS27_MOUSE
	sp|O08759|UBE3A_MOUSE	Ube3a	1	1	14000	0.00119			sp|Q8BSY0|ASPH_MOUSE	Asph	1	1	19000	0.00112			sp|Q6PGC1|DHX29_MOUSE	Dhx29	2	2	130000	0.0176			sp|P97376|FRG1_MOUSE	Frg1	2	2	34000	0.00372			tr|Q99N15|Q99N15_MOUSE	Hsd17b10	1	1	28000	0.00294			tr|D3YWM4|D3YWM4_MOUSE	Pcca	1	1	49000	0.00581			sp|Q61183|PAPOA_MOUSE
	sp|O35609|SCAM3_MOUSE	Scamp3	1	1	27000	0.00239			sp|Q8K4Z3|NNRE_MOUSE	Naxe	1	1	34000	0.00199			sp|Q8K019|BCLF1_MOUSE	Bclaf1	2	2	93000	0.0123			sp|Q8BHG2|CA123_MOUSE		2	2	420000	0.0462			sp|Q5RL79|KTAP2_MOUSE	Krtcap2	1	1	14000	0.00146			sp|P05201|AATC_MOUSE	Got1	1	1	13000	0.00155			sp|Q9JIX8|ACINU_MOUSE
	sp|P05202|AATM_MOUSE	Got2	1	1	70000	0.00609			sp|Q66JS6|EI3JB_MOUSE	Eif3j2	1	1	49000	0.00287			sp|Q9CX56|PSMD8_MOUSE	Psmd8	2	2	160000	0.0215			sp|Q3UA37|QRIC1_MOUSE	Qrich1	2	2	65000	0.00715			sp|Q5NBX1|COBL_MOUSE	Cobl	1	1	18000	0.00188			sp|Q8BGT5|ALAT2_MOUSE	Gpt2	1	1	17000	0.00199			sp|Q91XC0|AJUBA_MOUSE
	sp|P20152|VIME_MOUSE	Vim	1	1	19000	0.00166			sp|P84104|SRSF3_MOUSE	Srsf3	1	1	140000	0.00804			sp|Q8C5D8|PIAS2_MOUSE	Pias2	2	2	100000	0.0134			sp|Q03147|CDK7_MOUSE	Cdk7	2	2	93000	0.0102			sp|P47738|ALDH2_MOUSE	Aldh2	1	1	13000	0.00141			sp|P32233|DRG1_MOUSE	Drg1	1	1	34000	0.00402			sp|P59326|YTHD1_MOUSE
	tr|E9Q614|E9Q614_MOUSE	Chd3	1	1	120000	0.0109			sp|Q9CPT5|NOP16_MOUSE	Nop16	1	1	24000	0.00138			tr|D3Z0M9|D3Z0M9_MOUSE	Ddx23	2	2	32000	0.00418			sp|Q99PL6|UBXN6_MOUSE	Ubxn6	2	2	32000	0.0035			sp|Q61545|EWS_MOUSE	Ewsr1	1	1	60000	0.00628			tr|E9Q614|E9Q614_MOUSE	Chd3	1	1	240000	0.0284			sp|Q8BY71|HAT1_MOUSE
	sp|P43274|H14_MOUSE	Hist1h1e	1	1	150000	0.0131			sp|P62814|VATB2_MOUSE	Atp6v1b2	1	1	18000	0.00104			sp|P62317|SMD2_MOUSE	Snrpd2	2	2	100000	0.0134			sp|Q9QUM9|PSA6_MOUSE	Psma6	2	2	97000	0.0106			sp|P00342|LDHC_MOUSE	Ldhc	1	1	220000	0.0229			sp|Q91VC3|IF4A3_MOUSE	Eif4a3	1	1	200000	0.0241			sp|Q99KC8|VMA5A_MOUSE
	sp|P17879|HS71B_MOUSE	Hspa1b	1	1	1400000	0.12			tr|Q0VBL3|Q0VBL3_MOUSE	Rbm15	1	1	15000	0.000871			sp|A2AQ19|RTF1_MOUSE	Rtf1	2	2	63000	0.00829			sp|Q6P9R2|OXSR1_MOUSE	Oxsr1	2	2	64000	0.007			sp|Q99KP6|PRP19_MOUSE	Prpf19	1	1	140000	0.0151			sp|Q8VCK3|TBG2_MOUSE	Tubg2	1	1	41000	0.00494			sp|Q64701|RBL1_MOUSE
	sp|Q9WV55|VAPA_MOUSE	Vapa	1	1	70000	0.0061			sp|Q8BIH0|SP130_MOUSE	Sap130	1	1	42000	0.00243			sp|Q60953|PML_MOUSE	Pml	2	2	59000	0.00778			sp|Q9JKY0|CNOT9_MOUSE	Cnot9	2	2	42000	0.00465			sp|Q9CYR0|SSBP_MOUSE	Ssbp1	1	1	9100	0.000956			tr|Q8R126|Q8R126_MOUSE	Nop53	1	1	27000	0.0032			sp|Q8C5P7|TDRP_MOUSE
	sp|P34022|RANG_MOUSE	Ranbp1	1	1	26000	0.00226			sp|Q9WU78|PDC6I_MOUSE	Pdcd6ip	1	1	11000	0.000656			sp|Q91YK2|RRP1B_MOUSE	Rrp1b	2	2	65000	0.00857			sp|Q6NZN0|RBM26_MOUSE	Rbm26	2	2	62000	0.00677			tr|G3UZ48|G3UZ48_MOUSE	Syncrip	1	1	86000	0.00908			sp|Q3UFS4|GPT11_MOUSE	Gpatch11	1	1	16000	0.00187			sp|Q8K310|MATR3_MOUSE
	sp|Q9Z127|LAT1_MOUSE	Slc7a5	1	1	58000	0.00504			sp|O09044|SNP23_MOUSE	Snap23	1	1	17000	0.001			sp|Q60692|PSB6_MOUSE	Psmb6	2	2	110000	0.0147			sp|O88342|WDR1_MOUSE	Wdr1	2	2	180000	0.0193			sp|Q9D2R8|RT33_MOUSE	Mrps33	1	1	42000	0.00442			sp|Q61792|LASP1_MOUSE	Lasp1	1	1	28000	0.00334			sp|Q8BFY9|TNPO1_MOUSE
	sp|P54822|PUR8_MOUSE	Adsl	1	1	43000	0.00374			sp|P57780|ACTN4_MOUSE	Actn4	1	1	26000	0.0015			sp|Q68FF6|GIT1_MOUSE	Git1	2	2	82000	0.0109			sp|Q8VH51|RBM39_MOUSE	Rbm39	2	2	41000	0.00452			sp|Q8VE97|SRSF4_MOUSE	Srsf4	1	1	400000	0.0423			tr|E9Q6E5|E9Q6E5_MOUSE	Srsf11	1	1	13000	0.00158			sp|Q8BL97|SRSF7_MOUSE
	sp|Q9QYY0|GAB1_MOUSE	Gab1	1	1	36000	0.00312			sp|Q8VE97|SRSF4_MOUSE	Srsf4	1	1	430000	0.0248			sp|Q6A028|SWP70_MOUSE	Swap70	2	2	130000	0.0167			sp|Q9Z315|SNUT1_MOUSE	Sart1	2	2	55000	0.00605			sp|Q07832|PLK1_MOUSE	Plk1	1	1	26000	0.00275			sp|Q9CR60|GOT1B_MOUSE	Golt1b	1	1	6200	0.000738			sp|Q3TLH4|PRC2C_MOUSE
	sp|P35486|ODPA_MOUSE	Pdha1	1	1	42000	0.00368			sp|Q5F2E7|NUFP2_MOUSE	Nufip2	1	1	37000	0.00217			sp|P97820|M4K4_MOUSE	Map4k4	2	2	37000	0.00492			sp|Q9D0R8|LSM12_MOUSE	Lsm12	2	2	170000	0.0191			sp|P62862|RS30_MOUSE	Fau	1	1	600000	0.0631			tr|B2RXP7|B2RXP7_MOUSE	Naa30	1	1	35000	0.00418			sp|P62754|RS6_MOUSE
	tr|Q8K205|Q8K205_MOUSE	Pop1	1	1	35000	0.00306			sp|Q8BPY9|FIGL1_MOUSE	Fignl1	1	1	19000	0.0011			sp|Q8K3G5|VRK3_MOUSE	Vrk3	2	2	41000	0.00544			sp|Q8BMK0|CEP85_MOUSE	Cep85	2	2	71000	0.00778			sp|O35465|FKBP8_MOUSE	Fkbp8	1	1	94000	0.00991			sp|Q9CXW2|RT22_MOUSE	Mrps22	1	1	17000	0.00199			sp|P14115|RL27A_MOUSE
	sp|Q99L47|F10A1_MOUSE	St13	1	1	22000	0.00196			sp|Q8CIM8|INT4_MOUSE	Ints4	1	1	21000	0.00123			tr|A2AJ72|A2AJ72_MOUSE	Fubp3	2	2	120000	0.0158			sp|Q3UMY5|EMAL4_MOUSE	Eml4	2	2	72000	0.00788			sp|Q99KQ4|NAMPT_MOUSE	Nampt	1	1	43000	0.00455			tr|Q8K000|Q8K000_MOUSE	Sec16a	1	1	24000	0.00288			sp|P62137|PP1A_MOUSE
	sp|Q8VCK3|TBG2_MOUSE	Tubg2	1	1	64000	0.0056			sp|P17879|HS71B_MOUSE	Hspa1b	1	1	170000	0.0102			sp|Q64701|RBL1_MOUSE	Rbl1	2	2	56000	0.00744			sp|Q64213|SF01_MOUSE	Sf1	2	2	330000	0.0356			sp|Q921J4|UBE2S_MOUSE	Ube2s	1	1	11000	0.00118			sp|Q3UA06|PCH2_MOUSE	Trip13	1	1	16000	0.00194			sp|Q922Q8|LRC59_MOUSE
	tr|A0A140T8K6|A0A140T8K6_MOUSE	Rpl36-ps3	1	1	370000	0.032			sp|Q9JKV1|ADRM1_MOUSE	Adrm1	1	1	80000	0.00464			sp|O55106|STRN_MOUSE	Strn	2	2	130000	0.0169			sp|P28667|MRP_MOUSE	Marcksl1	2	2	120000	0.013			sp|Q8K363|DDX18_MOUSE	Ddx18	1	1	40000	0.00423			sp|Q9DBB4|NAA16_MOUSE	Naa16	1	1	28000	0.00334			sp|Q6A028|SWP70_MOUSE
	sp|Q8BTZ7|GMPPB_MOUSE	Gmppb	1	1	13000	0.00113			sp|Q811L6|MAST4_MOUSE	Mast4	1	1	47000	0.00271			sp|Q8BJ05|ZC3HE_MOUSE	Zc3h14	2	2	140000	0.0179			sp|Q9CT10|RANB3_MOUSE	Ranbp3	2	2	97000	0.0106			sp|P11157|RIR2_MOUSE	Rrm2	1	1	11000	0.00117			sp|P58742|AAAS_MOUSE	Aaas	1	1	4800	0.000575			sp|Q925I1|ATAD3_MOUSE
	sp|Q6ZWU9|RS27_MOUSE	Rps27	1	1	660000	0.0573			sp|P09411|PGK1_MOUSE	Pgk1	1	1	34000	0.00201			sp|Q6PDL0|DC1L2_MOUSE	Dync1li2	2	2	73000	0.00967			sp|P35979|RL12_MOUSE	Rpl12	2	2	1000000	0.11			sp|Q9CZD3|GARS_MOUSE	Gars	1	1	38000	0.00398			sp|Q8VIG1|REST_MOUSE	Rest	1	1	14000	0.00164			sp|P97820|M4K4_MOUSE
	sp|Q3U186|SYRM_MOUSE	Rars2	1	1	9800000	0.85			tr|Q9D9G7|Q9D9G7_MOUSE	1700074P13Rik	1	1	340000	0.0199			sp|Q64433|CH10_MOUSE	Hspe1	2	2	760000	0.1			sp|Q99PP7|TRI33_MOUSE	Trim33	2	2	60000	0.00656			sp|O08759|UBE3A_MOUSE	Ube3a	1	1	32000	0.00339			sp|P06745|G6PI_MOUSE	Gpi	1	1	26000	0.00304			sp|Q03147|CDK7_MOUSE
	sp|Q9D0R4|DDX56_MOUSE	Ddx56	1	1	23000	0.002			sp|Q8BK72|RT27_MOUSE	Mrps27	1	1	15000	0.000887			sp|Q9QWT9|KIFC1_MOUSE	Kifc1	2	2	94000	0.0125			sp|Q8CBW3|ABI1_MOUSE	Abi1	2	2	180000	0.0194			sp|P62874|GBB1_MOUSE	Gnb1	1	1	24000	0.00253			sp|Q9Z0W3|NU160_MOUSE	Nup160	1	1	20000	0.00239			sp|Q05CL8|LARP7_MOUSE
	sp|Q99KP6|PRP19_MOUSE	Prpf19	1	1	68000	0.00598			sp|Q99KB8|GLO2_MOUSE	Hagh	1	1	46000	0.00268			sp|Q99020|ROAA_MOUSE	Hnrnpab	1	5	150000	0.0202			sp|Q920B9|SP16H_MOUSE	Supt16h	2	2	43000	0.00476			sp|Q61074|PPM1G_MOUSE	Ppm1g	1	1	20000	0.00213			sp|Q9R1P0|PSA4_MOUSE	Psma4	1	1	22000	0.00258			sp|Q8VBT9|ASPC1_MOUSE
	sp|O09130|NF2IP_MOUSE	Nfatc2ip	1	1	30000	0.00265			sp|P84099|RL19_MOUSE	Rpl19	1	1	850000	0.0494			sp|Q3V0C5|UBP48_MOUSE	Usp48	1	2	48000	0.00638			sp|Q9D620|RFIP1_MOUSE	Rab11fip1	2	2	100000	0.0113			sp|Q8CHP5|PYM1_MOUSE	Pym1	1	1	140000	0.0151			sp|Q07832|PLK1_MOUSE	Plk1	1	1	42000	0.005			sp|Q5FWK3|RHG01_MOUSE
	sp|Q9EQ28|DPOD3_MOUSE	Pold3	1	1	69000	0.00606			sp|Q99KP6|PRP19_MOUSE	Prpf19	1	1	180000	0.0104			sp|Q9DBX2|PHLP_MOUSE	Pdcl	1	2	16000	0.00211			sp|P59326|YTHD1_MOUSE	Ythdf1	2	2	41000	0.00445			sp|Q9JJW6|ALRF2_MOUSE	Alyref2	1	1	49000	0.00513			sp|P42208|SEPT2_MOUSE	2019-09-02	1	1	14000	0.00164			sp|P47911|RL6_MOUSE
	sp|Q5F2E7|NUFP2_MOUSE	Nufip2	1	1	32000	0.00283			sp|P61021|RAB5B_MOUSE	Rab5b	1	1	140000	0.00832			sp|P63276|RS17_MOUSE	Rps17	1	2	37000	0.00486			sp|Q91WQ3|SYYC_MOUSE	Yars	2	2	55000	0.00603			sp|A2AGT5|CKAP5_MOUSE	Ckap5	1	1	32000	0.00337			sp|P62900|RL31_MOUSE	Rpl31	1	1	69000	0.00819			sp|Q9CT10|RANB3_MOUSE
	sp|O08579|EMD_MOUSE	Emd	1	1	44000	0.00385			sp|P61161|ARP2_MOUSE	Actr2	1	1	91000	0.00528			sp|P68254|1433T_MOUSE	Ywhaq	1	2	480000	0.0634			sp|Q9EPE9|AT131_MOUSE	Atp13a1	2	2	35000	0.00388			tr|B2RQA7|B2RQA7_MOUSE	Ncapg	1	1	32000	0.00333			sp|Q99L47|F10A1_MOUSE	St13	1	1	17000	0.00205			sp|P62869|ELOB_MOUSE
	sp|Q8CD92|TTC27_MOUSE	Ttc27	1	1	95000	0.00829			sp|P50136|ODBA_MOUSE	Bckdha	1	1	19000	0.00111			sp|Q05D44|IF2P_MOUSE	Eif5b	1	2	34000	0.00451			sp|B2RRE7|OTUD4_MOUSE	Otud4	2	2	100000	0.011			sp|Q6P542|ABCF1_MOUSE	Abcf1	1	1	14000	0.00147			sp|Q91XW8|FKBP6_MOUSE	Fkbp6	1	1	55000	0.00656			sp|Q9D1E6|TBCB_MOUSE
	sp|Q9Z0V7|TI17B_MOUSE	Timm17b	1	1	180000	0.0154			sp|Q3TJ91|L2GL2_MOUSE	Llgl2	1	1	54000	0.00317			tr|Q8R2L7|Q8R2L7_MOUSE	Ahnak	1	2	65000	0.00854			sp|Q6PAJ1|BCR_MOUSE	Bcr	2	2	47000	0.00516			sp|Q91VY9|ZN622_MOUSE	Znf622	1	1	29000	0.003			sp|Q99MD9|NASP_MOUSE	Nasp	1	1	16000	0.00196			sp|Q9Z0W3|NU160_MOUSE
	sp|Q08093|CNN2_MOUSE	Cnn2	1	1	100000	0.00903			sp|Q8VCK3|TBG2_MOUSE	Tubg2	1	1	47000	0.00271			sp|Q8K1E0|STX5_MOUSE	Stx5	1	2	24000	0.00318			sp|Q8CIG8|ANM5_MOUSE	Prmt5	2	2	91000	0.00998			sp|P33610|PRI2_MOUSE	Prim2	1	1	5600	0.000589			sp|Q4U4S6|XIRP2_MOUSE	Xirp2	1	1	43000	0.00506			sp|Q8CCP0|NEMF_MOUSE
	sp|P61965|WDR5_MOUSE	Wdr5	1	1	17000	0.00145			sp|Q8BTW3|EXOS6_MOUSE	Exosc6	1	1	37000	0.00217			sp|Q99K28|ARFG2_MOUSE	Arfgap2	1	2	23000	0.00305			sp|Q9CQF3|CPSF5_MOUSE	Nudt21	2	2	140000	0.0157			sp|P24369|PPIB_MOUSE	Ppib	1	1	23000	0.00244			sp|Q8BWU5|OSGEP_MOUSE	Osgep	1	1	14000	0.00172			sp|Q9CZU6|CISY_MOUSE
	sp|P24270|CATA_MOUSE	Cat	1	1	96000	0.00841			sp|Q62093|SRSF2_MOUSE	Srsf2	1	1	140000	0.00815			sp|Q09XV5|CHD8_MOUSE	Chd8	1	2	110000	0.014			sp|P70261|PALD_MOUSE	Pald1	2	2	63000	0.00688			sp|Q922J9|FACR1_MOUSE	Far1	1	1	30000	0.00312			sp|Q5F2E7|NUFP2_MOUSE	Nufip2	1	1	20000	0.00232			sp|Q9D1R9|RL34_MOUSE
	sp|O35465|FKBP8_MOUSE	Fkbp8	1	1	160000	0.0141			sp|Q9CYA6|ZCHC8_MOUSE	Zcchc8	1	1	54000	0.00317			sp|Q6ZWU9|RS27_MOUSE	Rps27	1	2	260000	0.0346			sp|Q9EQP2|EHD4_MOUSE	Ehd4	2	2	750000	0.0817			sp|O09044|SNP23_MOUSE	Snap23	1	1	13000	0.00136			sp|Q8K2B3|SDHA_MOUSE	Sdha	1	1	23000	0.00274			sp|Q7TNE3|SPAG7_MOUSE
	sp|Q8CHP5|PYM1_MOUSE	Pym1	1	1	200000	0.0174			sp|Q9DCL9|PUR6_MOUSE	Paics	1	1	100000	0.00593			IGKC_MOUSE		1	2	220000	0.0287			sp|Q811P8|RHG32_MOUSE	Arhgap32	2	2	56000	0.00618			sp|Q62074|KPCI_MOUSE	Prkci	1	1	16000	0.00171			sp|Q6NZN0|RBM26_MOUSE	Rbm26	1	1	7400	0.000885			tr|A0A097PUD0|A0A097PUD0_MOUSE
	sp|P47757|CAPZB_MOUSE	Capzb	1	1	98000	0.00859			sp|P20152|VIME_MOUSE	Vim	1	1	28000	0.00165			sp|Q8C5L3|CNOT2_MOUSE	Cnot2	1	2	200000	0.0265			sp|Q8JZK9|HMCS1_MOUSE	Hmgcs1	2	2	94000	0.0103			sp|Q91WQ3|SYYC_MOUSE	Yars	1	1	19000	0.00201			tr|B9EJ54|B9EJ54_MOUSE	Nup205	1	1	25000	0.00292			sp|P32067|LA_MOUSE
	sp|Q99LE6|ABCF2_MOUSE	Abcf2	1	1	120000	0.0107			sp|Q8CGK3|LONM_MOUSE	Lonp1	1	1	9500	0.000556			sp|P32067|LA_MOUSE	Ssb	1	2	48000	0.00633			sp|Q6PF93|PK3C3_MOUSE	Pik3c3	2	2	56000	0.00609			sp|Q61990|PCBP2_MOUSE	Pcbp2	1	1	160000	0.0164			tr|Q3UGA8|Q3UGA8_MOUSE	Ppat	1	1	25000	0.00292			sp|Q9CYR0|SSBP_MOUSE
	sp|Q9WV32|ARC1B_MOUSE	Arpc1b	1	1	61000	0.00529			sp|Q07417|ACADS_MOUSE	Acads	1	1	26000	0.00152			sp|Q9CR60|GOT1B_MOUSE	Golt1b	1	2	38000	0.00497			sp|P26638|SYSC_MOUSE	Sars	2	2	51000	0.00555			sp|O35295|PURB_MOUSE	Purb	1	1	26000	0.00273			sp|Q8BMJ2|SYLC_MOUSE	Lars	1	1	33000	0.00387			sp|P59325|IF5_MOUSE
	sp|P10852|4F2_MOUSE	Slc3a2	1	1	41000	0.00361			sp|Q9QYS9|QKI_MOUSE	Qki	1	1	22000	0.0013			sp|Q64213|SF01_MOUSE	Sf1	1	2	83000	0.011			sp|Q6NV83|SR140_MOUSE	U2surp	2	2	490000	0.0541			sp|Q9D1J3|SARNP_MOUSE	Sarnp	1	1	12000	0.00127			sp|O35841|API5_MOUSE	Api5	1	1	16000	0.00193			sp|Q8K1J5|SDE2_MOUSE
	sp|Q6ZQ88|KDM1A_MOUSE	Kdm1a	1	1	12000	0.00107			sp|Q9CPU0|LGUL_MOUSE	Glo1	1	1	23000	0.00136			sp|Q8JZK9|HMCS1_MOUSE	Hmgcs1	1	2	59000	0.00788			sp|Q9D6F9|TBB4A_MOUSE	Tubb4a	2	2	990000	0.11			sp|Q61387|COX7R_MOUSE	Cox7a2l	1	1	63000	0.00662			sp|Q3UPF5|ZCCHV_MOUSE	Zc3hav1	1	1	31000	0.00368			tr|Q9EQC8|Q9EQC8_MOUSE
	sp|O35857|TIM44_MOUSE	Timm44	1	1	11000	0.000922			tr|Q99N15|Q99N15_MOUSE	Hsd17b10	1	1	26000	0.00153			sp|Q8BTW3|EXOS6_MOUSE	Exosc6	1	2	70000	0.00925			sp|O08807|PRDX4_MOUSE	Prdx4	2	2	2300000	0.25			sp|P54103|DNJC2_MOUSE	Dnajc2	1	1	25000	0.00258			sp|Q04692|SMRCD_MOUSE	Smarcad1	1	1	19000	0.00223			sp|P68368|TBA4A_MOUSE
	sp|Q8C1A5|THOP1_MOUSE	Thop1	1	1	17000	0.00147			sp|Q9QYY0|GAB1_MOUSE	Gab1	1	1	43000	0.0025			sp|Q9CPX6|ATG3_MOUSE	Atg3	1	2	15000	0.00197			sp|Q3TWF6|WDR70_MOUSE	Wdr70	2	2	47000	0.0052			sp|P57746|VATD_MOUSE	Atp6v1d	1	1	21000	0.00226			sp|Q9EQ61|PESC_MOUSE	Pes1	1	1	21000	0.00247			sp|Q99LD8|DDAH2_MOUSE
	sp|Q922Y1|UBXN1_MOUSE	Ubxn1	1	1	61000	0.00533			sp|P63276|RS17_MOUSE	Rps17	1	1	73000	0.00426			tr|Q3UJQ2|Q3UJQ2_MOUSE	Hmgcs1	1	1	36000	0.00477			sp|P60843|IF4A1_MOUSE	Eif4a1	2	2	210000	0.0235			sp|Q8R0X7|SGPL1_MOUSE	Sgpl1	1	1	51000	0.00531			sp|P45591|COF2_MOUSE	Cfl2	1	1	25000	0.00301			sp|Q61048|WBP4_MOUSE
	sp|Q61411|RASH_MOUSE	Hras	1	1	61000	0.00531			sp|Q9EQ06|DHB11_MOUSE	Hsd17b11	1	1	33000	0.00193			sp|Q6PB44|PTN23_MOUSE	Ptpn23	1	1	29000	0.00384			sp|Q9JIF7|COPB_MOUSE	Copb1	2	2	88000	0.00964			sp|P58059|RT21_MOUSE	Mrps21	1	1	19000	0.002			sp|O70475|UGDH_MOUSE	Ugdh	1	1	31000	0.00373			sp|P28738|KIF5C_MOUSE
	tr|E9Q8Z4|E9Q8Z4_MOUSE	Ctnnd1	1	1	220000	0.0189			sp|P68368|TBA4A_MOUSE	Tuba4a	1	1	33000	0.00195			sp|Q61655|DD19A_MOUSE	Ddx19a	1	1	92000	0.0122			sp|Q9Z1S0|BUB1B_MOUSE	Bub1b	2	2	45000	0.00491			sp|Q3UPF5|ZCCHV_MOUSE	Zc3hav1	1	1	39000	0.00411			tr|A2AJ72|A2AJ72_MOUSE	Fubp3	1	1	42000	0.00502			sp|Q8K2D3|EDC3_MOUSE
	sp|P62331|ARF6_MOUSE	Arf6	1	1	39000	0.00337			sp|Q9QZN0|FBX15_MOUSE	Fbxo15	1	1	61000	0.00358			sp|P83917|CBX1_MOUSE	Cbx1	1	1	130000	0.0174			sp|P33611|DPOA2_MOUSE	Pola2	2	2	110000	0.012			sp|P10852|4F2_MOUSE	Slc3a2	1	1	36000	0.00384			sp|P13020|GELS_MOUSE	Gsn	1	1	20000	0.00241			sp|Q9CPY7|AMPL_MOUSE
	sp|Q6P1B1|XPP1_MOUSE	Xpnpep1	1	1	5300	0.000465			sp|P63073|IF4E_MOUSE	Eif4e	1	1	16000	0.000927			sp|O08583|THOC4_MOUSE	Alyref	1	1	46000	0.00608			sp|Q9JKB1|UCHL3_MOUSE	Uchl3	2	2	1700000	0.18			sp|P70698|PYRG1_MOUSE	Ctps1	1	1	47000	0.00492			sp|Q9WUK4|RFC2_MOUSE	Rfc2	1	1	25000	0.00292			sp|P51859|HDGF_MOUSE
	sp|Q9CQ60|6PGL_MOUSE	Pgls	1	1	110000	0.00931			sp|O35350|CAN1_MOUSE	Capn1	1	1	16000	0.000918			sp|Q8R010|AIMP2_MOUSE	Aimp2	1	1	72000	0.00954			sp|P09103|PDIA1_MOUSE	P4hb	2	2	67000	0.00729			sp|O70551|SRPK1_MOUSE	Srpk1	1	1	21000	0.00216			sp|Q76KJ5|RPA34_MOUSE	Cd3eap	1	1	6600	0.00078			sp|Q62446|FKBP3_MOUSE
	sp|Q3U1G5|I20L2_MOUSE	Isg20l2	1	1	9700	0.000851			sp|Q64331|MYO6_MOUSE	Myo6	1	1	8700	0.000506			sp|Q9D0D5|T2EA_MOUSE	Gtf2e1	1	1	51000	0.0068			sp|P57784|RU2A_MOUSE	Snrpa1	2	2	120000	0.0131			sp|Q08122|TLE3_MOUSE	Tle3	1	1	66000	0.00693			sp|P23881|TCEA3_MOUSE	Tcea3	1	1	25000	0.00301			sp|Q9WTX5|SKP1_MOUSE
	sp|P42208|SEPT2_MOUSE	2019-09-02	1	1	19000	0.00166			tr|B2RQA7|B2RQA7_MOUSE	Ncapg	1	1	14000	0.000836			sp|Q5SUF2|LC7L3_MOUSE	Luc7l3	1	1	40000	0.00529			sp|Q8R332|NUP58_MOUSE	Nup58	2	2	110000	0.0116			sp|Q9CQN7|RM41_MOUSE	Mrpl41	1	1	45000	0.00478			sp|P98203|ARVC_MOUSE	Arvcf	1	1	26000	0.00311			sp|O70456|1433S_MOUSE
	sp|Q62426|CYTB_MOUSE	Cstb	1	1	210000	0.0181			sp|P18572|BASI_MOUSE	Bsg	1	1	32000	0.00188			sp|O09061|PSB1_MOUSE	Psmb1	1	1	25000	0.00331			sp|Q7TQK0|CCNT2_MOUSE	Ccnt2	2	2	67000	0.00735			sp|O08638|MYH11_MOUSE	Myh11	1	1	11000	0.00114			sp|Q99J62|RFC4_MOUSE	Rfc4	1	1	20000	0.00236			sp|Q99M28|RNPS1_MOUSE
	sp|Q80X90|FLNB_MOUSE	Flnb	1	1	17000	0.00151			sp|Q9D7H3|RTCA_MOUSE	RtcA	1	1	17000	0.000999			sp|P17897|LYZ1_MOUSE	Lyz1	1	1	470000	0.0625			sp|Q60930|VDAC2_MOUSE	Vdac2	2	2	120000	0.0133			sp|Q9JMD0|ZN207_MOUSE	Znf207	1	1	20000	0.00215			sp|P70261|PALD_MOUSE	Pald1	1	1	11000	0.00128			sp|Q80UJ7|RB3GP_MOUSE
	sp|Q8C052|MAP1S_MOUSE	Map1s	1	1	21000	0.00187			sp|Q04692|SMRCD_MOUSE	Smarcad1	1	1	46000	0.0027			sp|Q5SWD9|TSR1_MOUSE	Tsr1	1	1	24000	0.00317			sp|P62305|RUXE_MOUSE	Snrpe	2	2	140000	0.0149			tr|F6V431|F6V431_MOUSE	Prrc2b	1	1	7700	0.000814			sp|Q922Q8|LRC59_MOUSE	Lrrc59	1	1	58000	0.00688			sp|P06745|G6PI_MOUSE
	sp|P11438|LAMP1_MOUSE	Lamp1	1	1	42000	0.00369			sp|Q62348|TSN_MOUSE	Tsn	1	1	34000	0.00199			sp|P61982|1433G_MOUSE	Ywhag	1	1	140000	0.018			sp|Q9Z0N2|IF2H_MOUSE	Eif2s3y	2	2	99000	0.0108			sp|Q91UZ5|IMPA2_MOUSE	Impa2	1	1	82000	0.00859			sp|P14115|RL27A_MOUSE	Rpl27a	1	1	270000	0.0315			sp|P51141|DVL1_MOUSE
	sp|Q9R0Q4|MO4L2_MOUSE	Morf4l2	1	1	27000	0.00233			sp|O08547|SC22B_MOUSE	Sec22b	1	1	12000	0.000713			sp|O88907|PIAS1_MOUSE	Pias1	1	1	130000	0.0175			tr|Q80ZX0|Q80ZX0_MOUSE	Sec24b	2	2	55000	0.00599			sp|O35226|PSMD4_MOUSE	Psmd4	1	1	30000	0.00313			sp|P43274|H14_MOUSE	Hist1h1e	1	1	89000	0.0106			sp|Q8VE97|SRSF4_MOUSE
	sp|P59708|SF3B6_MOUSE	Sf3b6	1	1	35000	0.00308			sp|Q8QZY9|SF3B4_MOUSE	Sf3b4	1	1	29000	0.0017			sp|P60867|RS20_MOUSE	Rps20	1	1	590000	0.0779			sp|P24547|IMDH2_MOUSE	Impdh2	2	2	72000	0.00788			sp|P61021|RAB5B_MOUSE	Rab5b	1	1	76000	0.00794			sp|Q9QZQ1|AFAD_MOUSE	Afdn	1	1	12000	0.00142			sp|Q64213|SF01_MOUSE
	sp|Q62074|KPCI_MOUSE	Prkci	1	1	14000	0.00123			sp|P51150|RAB7A_MOUSE	Rab7a	1	1	11000	0.00064			sp|Q9CZ28|SNF8_MOUSE	Snf8	1	1	41000	0.00549			sp|P05064|ALDOA_MOUSE	Aldoa	2	2	230000	0.0256			sp|Q9D892|ITPA_MOUSE	Itpa	1	1	17000	0.00178			sp|Q8CFE3|RCOR1_MOUSE	Rcor1	1	1	8900	0.00105			sp|Q91X43|SH319_MOUSE
	sp|P84104|SRSF3_MOUSE	Srsf3	1	1	190000	0.0163			sp|P35486|ODPA_MOUSE	Pdha1	1	1	27000	0.00155			tr|E9Q740|E9Q740_MOUSE	Srp72	1	1	72000	0.0095			sp|Q8BGY2|IF5A2_MOUSE	Eif5a2	2	2	69000	0.00757			sp|P08249|MDHM_MOUSE	Mdh2	1	1	29000	0.003			tr|F8VQJ3|F8VQJ3_MOUSE	Lamc1	1	1	18000	0.00215			sp|P63276|RS17_MOUSE
	sp|P08122|CO4A2_MOUSE	Col4a2	1	1	42000	0.00371			sp|Q8C0P0|GWL_MOUSE	Mastl	1	1	27000	0.00157			tr|Q3TD51|Q3TD51_MOUSE	Picalm	1	1	52000	0.00682			sp|Q8BTV2|CPSF7_MOUSE	Cpsf7	2	2	100000	0.011			sp|Q8C052|MAP1S_MOUSE	Map1s	1	1	28000	0.00298			sp|Q63850|NUP62_MOUSE	Nup62	1	1	2300	0.000273			sp|Q60932|VDAC1_MOUSE
	sp|Q9CQN7|RM41_MOUSE	Mrpl41	1	1	35000	0.00305			sp|O70591|PFD2_MOUSE	Pfdn2	1	1	23000	0.00133			sp|P97379|G3BP2_MOUSE	G3bp2	1	1	55000	0.00732			tr|Q8CB73|Q8CB73_MOUSE	Haus6	2	2	110000	0.0124			sp|O70405|ULK1_MOUSE	Ulk1	1	1	8200	0.000861			sp|Q80U70|SUZ12_MOUSE	Suz12	1	1	36000	0.00426			sp|Q9ESV0|DDX24_MOUSE
	sp|Q922S8|KIF2C_MOUSE	Kif2c	1	1	57000	0.00494			sp|Q9QYR6|MAP1A_MOUSE	Map1a	1	1	21000	0.00121			sp|Q14C51|PTCD3_MOUSE	Ptcd3	1	1	12000	0.00153			sp|Q8BY71|HAT1_MOUSE	Hat1	2	2	170000	0.0181			sp|P24547|IMDH2_MOUSE	Impdh2	1	1	43000	0.00452			tr|Q9CPN9|Q9CPN9_MOUSE	2210010C04Rik	1	1	140000	0.0162			sp|Q9QXJ1|APBB1_MOUSE
	sp|Q61990|PCBP2_MOUSE	Pcbp2	1	1	270000	0.0233			sp|Q9ERG0|LIMA1_MOUSE	Lima1	1	1	110000	0.00629			sp|Q922W5|P5CR1_MOUSE	Pycr1	1	1	80000	0.0106			sp|P51949|MAT1_MOUSE	Mnat1	2	2	77000	0.00843			sp|G3X9C2|FBX50_MOUSE	Nccrp1	1	1	56000	0.00591			sp|Q60996|2A5G_MOUSE	Ppp2r5c	1	1	36000	0.00434			sp|Q62193|RFA2_MOUSE
	sp|Q9D1B9|RM28_MOUSE	Mrpl28	1	1	51000	0.00447			sp|P08228|SODC_MOUSE	Sod1	1	1	31000	0.00182			sp|Q99KI0|ACON_MOUSE	Aco2	1	1	47000	0.0062			sp|P08228|SODC_MOUSE	Sod1	2	2	69000	0.00758			tr|E9Q238|E9Q238_MOUSE	Kank1	1	1	19000	0.00203			sp|Q9D554|SF3A3_MOUSE	Sf3a3	1	1	17000	0.00203			sp|Q60692|PSB6_MOUSE
	sp|O70325|GPX41_MOUSE	Gpx4	1	1	57000	0.00497			sp|Q8R035|ICT1_MOUSE	Mrpl58	1	1	79000	0.00459			sp|Q60668|HNRPD_MOUSE	Hnrnpd	1	1	310000	0.0407			sp|Q9ES52|SHIP1_MOUSE	Inpp5d	2	2	51000	0.00558			sp|Q9Z2U1|PSA5_MOUSE	Psma5	1	1	51000	0.00537			sp|Q32MW3|ACO10_MOUSE	Acot10	1	1	21000	0.00254			sp|Q01405|SC23A_MOUSE
	sp|P06745|G6PI_MOUSE	Gpi	1	1	22000	0.00196			sp|Q99KF1|TMED9_MOUSE	Tmed9	1	1	69000	0.00401			sp|Q9CYI4|LUC7L_MOUSE	Luc7l	1	1	21000	0.00275			sp|Q64727|VINC_MOUSE	Vcl	2	2	470000	0.0513			sp|Q14CH7|SYAM_MOUSE	Aars2	1	1	26000	0.0027			sp|P24270|CATA_MOUSE	Cat	1	1	170000	0.0202			sp|Q9WTI7|MYO1C_MOUSE
	sp|P62855|RS26_MOUSE	Rps26	1	1	1300000	0.12			tr|E9Q3G8|E9Q3G8_MOUSE	Nup153	1	1	25000	0.00146			sp|Q00PI9|HNRL2_MOUSE	Hnrnpul2	1	1	12000	0.00152			sp|P14115|RL27A_MOUSE	Rpl27a	2	2	820000	0.0895			sp|Q9ERS2|NDUAD_MOUSE	Ndufa13	1	1	30000	0.0032			sp|Q9EQ28|DPOD3_MOUSE	Pold3	1	1	69000	0.00817			sp|Q64378|FKBP5_MOUSE
	sp|P84091|AP2M1_MOUSE	Ap2m1	1	1	70000	0.00613			sp|P50247|SAHH_MOUSE	Ahcy	1	1	23000	0.00135			sp|Q9D287|SPF27_MOUSE	Bcas2	1	1	22000	0.00289			sp|Q6ZWU9|RS27_MOUSE	Rps27	2	2	160000	0.0178			sp|O35326|SRSF5_MOUSE	Srsf5	1	1	16000	0.0017			sp|Q5RJH6|SMG7_MOUSE	Smg7	1	1	25000	0.00299			sp|Q9CR57|RL14_MOUSE
	sp|Q7M6Y3|PICAL_MOUSE	Picalm	1	1	13000	0.0011			sp|Q6P5F9|XPO1_MOUSE	Xpo1	1	1	33000	0.00194			sp|P68510|1433F_MOUSE	Ywhah	1	1	28000	0.00366			sp|Q04750|TOP1_MOUSE	Top1	2	2	41000	0.00455			sp|Q6ZQI3|MLEC_MOUSE	Mlec	1	1	19000	0.00201			sp|Q8VCR8|MYLK2_MOUSE	Mylk2	1	1	36000	0.00426			tr|B2RQA7|B2RQA7_MOUSE
	sp|Q9D2R8|RT33_MOUSE	Mrps33	1	1	36000	0.00313			sp|P46638|RB11B_MOUSE	Rab11b	1	1	16000	0.000911			sp|Q91X78|ERLN1_MOUSE	Erlin1	1	1	34000	0.00454			sp|O70435|PSA3_MOUSE	Psma3	2	2	74000	0.00815			sp|P84104|SRSF3_MOUSE	Srsf3	1	1	140000	0.0148			sp|Q8BK72|RT27_MOUSE	Mrps27	1	1	18000	0.00212			sp|Q9WUA3|PFKAP_MOUSE
	sp|P09803|CADH1_MOUSE	Cdh1	1	1	25000	0.00214			sp|Q8BH58|TIPRL_MOUSE	Tiprl	1	1	19000	0.00113			sp|O70591|PFD2_MOUSE	Pfdn2	1	1	76000	0.01			sp|Q8BH04|PCKGM_MOUSE	Pck2	2	2	69000	0.00752			sp|P08775|RPB1_MOUSE	Polr2a	1	1	13000	0.00134			sp|Q9DBR7|MYPT1_MOUSE	Ppp1r12a	1	1	7400	0.000883			sp|Q923D5|WBP11_MOUSE
	sp|Q8BK72|RT27_MOUSE	Mrps27	1	1	24000	0.00212			sp|P14873|MAP1B_MOUSE	Map1b	1	1	13000	0.000743			sp|Q9D706|RPAP3_MOUSE	Rpap3	1	1	27000	0.00362			sp|Q61598|GDIB_MOUSE	Gdi2	2	2	33000	0.00357			sp|P56960|EXOSX_MOUSE	Exosc10	1	1	26000	0.00272			sp|Q80UG5|SEPT9_MOUSE	2019-09-09	1	1	31000	0.00369			sp|Q91YR7|PRP6_MOUSE
	sp|Q8BGT7|SPF30_MOUSE	Smndc1	1	1	56000	0.00493			sp|Q91UZ5|IMPA2_MOUSE	Impa2	1	1	100000	0.0059			sp|Q6ZQ88|KDM1A_MOUSE	Kdm1a	1	1	16000	0.0021			sp|Q9JKB3|YBOX3_MOUSE	Ybx3	2	2	74000	0.00806			sp|Q7TMF3|NDUAC_MOUSE	Ndufa12	1	1	34000	0.00352			sp|Q9D2H6|SP2_MOUSE	Sp2	1	1	16000	0.00187			tr|Q3UGA8|Q3UGA8_MOUSE
	sp|O70551|SRPK1_MOUSE	Srpk1	1	1	26000	0.00228			tr|E9QN31|E9QN31_MOUSE	Nop2	1	1	32000	0.00187			sp|P62962|PROF1_MOUSE	Pfn1	1	1	13000	0.00177			tr|Q99N15|Q99N15_MOUSE	Hsd17b10	2	2	940000	0.1			sp|Q9D0B0|SRSF9_MOUSE	Srsf9	1	1	25000	0.00265			sp|P28740|KIF2A_MOUSE	Kif2a	1	1	12000	0.00138			sp|P42125|ECI1_MOUSE
	sp|Q9D0B6|PBDC1_MOUSE	Pbdc1	1	1	37000	0.00324			sp|P17809|GTR1_MOUSE	Slc2a1	1	1	43000	0.00252			tr|Q9EQC8|Q9EQC8_MOUSE	Prcc	1	1	11000	0.0014			sp|Q8BX09|RBBP5_MOUSE	Rbbp5	2	2	39000	0.00423			sp|Q9ERK4|XPO2_MOUSE	Cse1l	1	1	28000	0.00291			sp|P34152|FAK1_MOUSE	Ptk2	1	1	9000	0.00107			sp|O70251|EF1B_MOUSE
	sp|Q9D3D9|ATPD_MOUSE	Atp5d	1	1	32000	0.00276			sp|Q8VCR8|MYLK2_MOUSE	Mylk2	1	1	28000	0.00164			sp|P70349|HINT1_MOUSE	Hint1	1	1	57000	0.00755			KV2A7_MOUSE		2	2	730000	0.08			sp|Q08093|CNN2_MOUSE	Cnn2	1	1	77000	0.00811			sp|Q8VHR5|P66B_MOUSE	Gatad2b	1	1	17000	0.00203			sp|P83917|CBX1_MOUSE
	sp|P54923|ADPRH_MOUSE	Adprh	1	1	12000	0.00107			sp|Q04447|KCRB_MOUSE	Ckb	1	1	25000	0.00146			sp|O08715|AKAP1_MOUSE	Akap1	1	1	64000	0.00846			sp|Q9JKX6|NUDT5_MOUSE	Nudt5	2	2	95000	0.0104			sp|P03930|ATP8_MOUSE	Mtatp8	1	1	130000	0.0141			sp|Q9CXJ1|SYEM_MOUSE	Ears2	1	1	16000	0.00194			sp|O09044|SNP23_MOUSE
	tr|Q8BIS2|Q8BIS2_MOUSE	Krt90	1	1	14000	0.00123			sp|Q921Y2|IMP3_MOUSE	Imp3	1	1	19000	0.0011			sp|P62267|RS23_MOUSE	Rps23	1	1	110000	0.0151			sp|Q5NC05|TTF2_MOUSE	Ttf2	2	2	75000	0.00818			sp|P08228|SODC_MOUSE	Sod1	1	1	27000	0.00283			sp|O35465|FKBP8_MOUSE	Fkbp8	1	1	68000	0.00807			sp|O70591|PFD2_MOUSE
	tr|Q99N15|Q99N15_MOUSE	Hsd17b10	1	1	35000	0.00307			sp|Q91YQ5|RPN1_MOUSE	Rpn1	1	1	9400	0.000547			sp|Q6ZWV3|RL10_MOUSE	Rpl10	1	1	40000	0.00531			sp|Q99LE6|ABCF2_MOUSE	Abcf2	2	2	53000	0.00579			sp|Q6DFW4|NOP58_MOUSE	Nop58	1	1	19000	0.00204			sp|P97770|THUM3_MOUSE	Thumpd3	1	1	43000	0.00508			sp|Q9CYI4|LUC7L_MOUSE
	sp|Q9ERK4|XPO2_MOUSE	Cse1l	1	1	31000	0.00271			sp|Q9QZQ1|AFAD_MOUSE	Afdn	1	1	21000	0.00123			tr|Q91YW2|Q91YW2_MOUSE	Tjp1	1	1	91000	0.012			sp|Q6P5F9|XPO1_MOUSE	Xpo1	2	2	36000	0.00396			sp|P62814|VATB2_MOUSE	Atp6v1b2	1	1	17000	0.0018			tr|E9Q8Z4|E9Q8Z4_MOUSE	Ctnnd1	1	1	160000	0.019			sp|Q8BJA3|HMBX1_MOUSE
	sp|Q3V3R1|C1TM_MOUSE	Mthfd1l	1	1	20000	0.00174			tr|A0A0R4J1S9|A0A0R4J1S9_MOUSE	Acaca	1	1	54000	0.00314			sp|Q9ET54|PALLD_MOUSE	Palld	1	1	37000	0.00492			sp|P09411|PGK1_MOUSE	Pgk1	2	2	57000	0.00622			sp|Q8VCR8|MYLK2_MOUSE	Mylk2	1	1	27000	0.00285			sp|Q9JIM1|S29A1_MOUSE	Slc29a1	1	1	21000	0.0025			sp|Q91VY9|ZN622_MOUSE
	sp|Q9D7H3|RTCA_MOUSE	RtcA	1	1	16000	0.00139			tr|Q80U83|Q80U83_MOUSE	Sec24c	1	1	30000	0.00175			sp|P16546|SPTN1_MOUSE	Sptan1	1	1	20000	0.00263			sp|P67984|RL22_MOUSE	Rpl22	2	2	370000	0.0402			sp|P97823|LYPA1_MOUSE	Lypla1	1	1	49000	0.0051			sp|Q5FWK3|RHG01_MOUSE	Arhgap1	1	1	16000	0.00187			sp|Q7TNC4|LC7L2_MOUSE
	sp|Q9CPU0|LGUL_MOUSE	Glo1	1	1	23000	0.002			sp|Q9CRB9|MIC19_MOUSE	Chchd3	1	1	25000	0.00147			tr|F6V431|F6V431_MOUSE	Prrc2b	1	1	49000	0.00648			sp|O88532|ZFR_MOUSE	Zfr	2	2	45000	0.00497			sp|Q9WVL0|MAAI_MOUSE	Gstz1	1	1	6800	0.000711			sp|Q5SUQ9|CTC1_MOUSE	Ctc1	1	1	13000	0.00159			sp|Q8BVE3|VATH_MOUSE
	sp|Q99JR1|SFXN1_MOUSE	Sfxn1	1	1	56000	0.0049			sp|Q9Z2Q5|RM40_MOUSE	Mrpl40	1	1	9500	0.000554			sp|Q9QZE5|COPG1_MOUSE	Copg1	1	1	15000	0.00194			sp|Q3UMC0|SPAT5_MOUSE	Spata5	2	2	46000	0.00503			sp|P43274|H14_MOUSE	Hist1h1e	1	1	93000	0.00974			sp|P62270|RS18_MOUSE	Rps18	1	1	72000	0.00856			sp|Q8R1Q8|DC1L1_MOUSE
	sp|Q9Z1N5|DX39B_MOUSE	Ddx39b	1	1	30000	0.00263			sp|Q6GQT9|NOMO1_MOUSE	Nomo1	1	1	16000	0.00092			sp|Q99KK7|DPP3_MOUSE	Dpp3	1	1	15000	0.00196			sp|P62858|RS28_MOUSE	Rps28	2	2	110000	0.0122			sp|O55125|NIPS1_MOUSE	Nipsnap1	1	1	34000	0.00361			tr|O35603|O35603_MOUSE	EMAF-1	1	1	35000	0.00414			sp|Q8CCF0|PRP31_MOUSE
	tr|Q9CPN9|Q9CPN9_MOUSE	2210010C04Rik	1	1	150000	0.013			sp|Q8C2E7|WASC5_MOUSE	Washc5	1	1	26000	0.00153			sp|Q9Z0P5|TWF2_MOUSE	Twf2	1	1	25000	0.00329			sp|P62869|ELOB_MOUSE	Elob	2	2	570000	0.0624			tr|Q9D9G7|Q9D9G7_MOUSE	1700074P13Rik	1	1	270000	0.0282			sp|Q8R0G9|NU133_MOUSE	Nup133	1	1	13000	0.00151			sp|Q9ES00|UBE4B_MOUSE
	sp|Q8BU88|RM22_MOUSE	Mrpl22	1	1	48000	0.00421			sp|P09671|SODM_MOUSE	Sod2	1	1	29000	0.0017			sp|Q6P1B1|XPP1_MOUSE	Xpnpep1	1	1	9200	0.00122			sp|P47738|ALDH2_MOUSE	Aldh2	2	2	30000	0.00323			sp|P35486|ODPA_MOUSE	Pdha1	1	1	28000	0.00294			sp|Q99PP7|TRI33_MOUSE	Trim33	1	1	8500	0.00101			sp|Q14C51|PTCD3_MOUSE
	sp|Q8CHY6|P66A_MOUSE	Gatad2a	1	1	11000	0.000961			sp|P61327|MGN_MOUSE	Magoh	1	1	37000	0.00215			sp|P46664|PURA2_MOUSE	Adss	1	1	52000	0.00683			sp|Q9CQA3|SDHB_MOUSE	Sdhb	2	2	72000	0.0079			sp|P04627|ARAF_MOUSE	Araf	1	1	21000	0.00222			sp|P18653|KS6A1_MOUSE	Rps6ka1	1	1	13000	0.0016			sp|Q9D842|APLF_MOUSE
	sp|Q07832|PLK1_MOUSE	Plk1	1	1	26000	0.00229			sp|Q9Z1Q5|CLIC1_MOUSE	Clic1	1	1	21000	0.00122			sp|O35326|SRSF5_MOUSE	Srsf5	1	1	75000	0.00999			sp|Q8C854|MYEF2_MOUSE	Myef2	2	2	67000	0.00738			sp|P28738|KIF5C_MOUSE	Kif5c	1	1	36000	0.0038			sp|Q3U186|SYRM_MOUSE	Rars2	1	1	28000	0.00329			sp|P23198|CBX3_MOUSE
	sp|Q9DCA2|RT11_MOUSE	Mrps11	1	1	16000	0.00142			sp|P07607|TYSY_MOUSE	Tyms	1	1	28000	0.00161			sp|Q9WV55|VAPA_MOUSE	Vapa	1	1	57000	0.0076			sp|Q9CWM4|PFD1_MOUSE	Pfdn1	2	2	120000	0.0133			sp|Q9QXB9|DRG2_MOUSE	Drg2	1	1	13000	0.00133			sp|Q8BMF4|ODP2_MOUSE	Dlat	1	1	15000	0.00174			sp|P61982|1433G_MOUSE
	sp|Q9D1D4|TMEDA_MOUSE	Tmed10	1	1	27000	0.00232			sp|Q9D0L7|ARM10_MOUSE	Armc10	1	1	57000	0.00333			sp|P28667|MRP_MOUSE	Marcksl1	1	1	97000	0.0129			sp|Q8BVE3|VATH_MOUSE	Atp6v1h	2	2	53000	0.00582			sp|Q9D6F9|TBB4A_MOUSE	Tubb4a	1	1	1100000	0.11			sp|P24527|LKHA4_MOUSE	Lta4h	1	1	12000	0.00139			sp|Q61655|DD19A_MOUSE
	tr|Q80ZM5|Q80ZM5_MOUSE	H1fx	1	1	39000	0.00339			sp|P24270|CATA_MOUSE	Cat	1	1	55000	0.00321			sp|Q8BFR5|EFTU_MOUSE	Tufm	1	1	86000	0.0114			sp|P58404|STRN4_MOUSE	Strn4	2	2	120000	0.0129			sp|Q8CIG8|ANM5_MOUSE	Prmt5	1	1	40000	0.00416			sp|Q60875|ARHG2_MOUSE	Arhgef2	1	1	11000	0.00134			sp|Q5SWD9|TSR1_MOUSE
	sp|Q921E6|EED_MOUSE	Eed	1	1	34000	0.00293			sp|P08122|CO4A2_MOUSE	Col4a2	1	1	40000	0.00235			sp|P18760|COF1_MOUSE	Cfl1	1	1	140000	0.0179			sp|Q9CXW3|CYBP_MOUSE	Cacybp	2	2	150000	0.016			sp|Q9Z127|LAT1_MOUSE	Slc7a5	1	1	44000	0.00462			tr|F6V431|F6V431_MOUSE	Prrc2b	1	1	20000	0.00238			sp|Q80TA6|MTMRC_MOUSE
	sp|Q6P542|ABCF1_MOUSE	Abcf1	1	1	15000	0.00131			sp|P08249|MDHM_MOUSE	Mdh2	1	1	20000	0.00114			sp|P97931|UNG_MOUSE	Ung	1	1	34000	0.00448			sp|P23506|PIMT_MOUSE	Pcmt1	2	2	29000	0.0032			sp|Q9QYR6|MAP1A_MOUSE	Map1a	1	1	17000	0.00176			sp|Q78IK4|MIC27_MOUSE	Apool	1	1	57000	0.00681			sp|Q9JMA1|UBP14_MOUSE
	sp|Q8BZ98|DYN3_MOUSE	Dnm3	1	1	41000	0.00355			sp|P10833|RRAS_MOUSE	Rras	1	1	78000	0.00457			sp|Q8BHJ5|TBL1R_MOUSE	Tbl1xr1	1	1	54000	0.00713			sp|Q922Q8|LRC59_MOUSE	Lrrc59	2	2	100000	0.0115			sp|Q80U70|SUZ12_MOUSE	Suz12	1	1	37000	0.00387			sp|P26231|CTNA1_MOUSE	Ctnna1	1	1	37000	0.00444			sp|Q61598|GDIB_MOUSE
	sp|P62838|UB2D2_MOUSE	Ube2d2	1	1	100000	0.009			sp|Q8K363|DDX18_MOUSE	Ddx18	1	1	19000	0.00109			sp|Q9CYR0|SSBP_MOUSE	Ssbp1	1	1	30000	0.00399			sp|Q93092|TALDO_MOUSE	Taldo1	2	2	300000	0.0331			tr|O35603|O35603_MOUSE	EMAF-1	1	1	33000	0.00344			sp|Q99K85|SERC_MOUSE	Psat1	1	1	26000	0.00305			sp|Q99K85|SERC_MOUSE
	sp|Q8K1N4|SPAS2_MOUSE	Spats2	1	1	18000	0.00156			IGKC_MOUSE		1	1	100000	0.00603			sp|Q9QYI3|DNJC7_MOUSE	Dnajc7	1	1	17000	0.00226			sp|P61358|RL27_MOUSE	Rpl27	2	2	810000	0.0883			tr|Q91VA7|Q91VA7_MOUSE	Idh3b	1	1	740000	0.0783			sp|Q91VX2|UBAP2_MOUSE	Ubap2	1	1	48000	0.00576			sp|P31230|AIMP1_MOUSE
	sp|Q8VH51|RBM39_MOUSE	Rbm39	1	1	50000	0.00434			tr|Q9CQ73|Q9CQ73_MOUSE	Pkp2	1	1	16000	0.000905			sp|Q3UMC0|SPAT5_MOUSE	Spata5	1	1	31000	0.00408			sp|Q7TQI3|OTUB1_MOUSE	Otub1	2	2	49000	0.00534			sp|Q3UX10|TBAL3_MOUSE	Tubal3	1	1	38000	0.00397			sp|Q80TA6|MTMRC_MOUSE	Mtmr12	1	1	16000	0.00185			sp|P63330|PP2AA_MOUSE
	sp|Q9R0P6|SC11A_MOUSE	Sec11a	1	1	40000	0.00353			sp|Q9WV32|ARC1B_MOUSE	Arpc1b	1	1	46000	0.00271			sp|Q8R0K9|E2F4_MOUSE	E2f4	1	1	32000	0.0042			sp|P51410|RL9_MOUSE	Rpl9	2	2	200000	0.0215			sp|Q91Z49|UIF_MOUSE	Fyttd1	1	1	21000	0.00223			sp|Q3UHC7|DAB2P_MOUSE	Dab2ip	1	1	20000	0.00243			sp|Q3UVL4|VPS51_MOUSE
	sp|P60229|EIF3E_MOUSE	Eif3e	1	1	500000	0.0433			sp|O55234|PSB5_MOUSE	Psmb5	1	1	42000	0.00242			sp|O35465|FKBP8_MOUSE	Fkbp8	1	1	170000	0.023			sp|Q8R1F1|NIBL1_MOUSE	Fam129b	2	2	120000	0.0135			sp|Q6PCM2|INT6_MOUSE	Ints6	1	1	26000	0.00269			sp|Q99KQ4|NAMPT_MOUSE	Nampt	1	1	26000	0.00304			sp|Q9QYS9|QKI_MOUSE
	sp|O54781|SRPK2_MOUSE	Srpk2	1	1	12000	0.00107			sp|Q3UPF5|ZCCHV_MOUSE	Zc3hav1	1	1	34000	0.002			sp|P17563|SBP1_MOUSE	Selenbp1	1	1	1600000	0.21			sp|Q7TSZ8|NACC1_MOUSE	Nacc1	2	2	130000	0.0148			sp|Q9EQ06|DHB11_MOUSE	Hsd17b11	1	1	24000	0.00254			tr|E9QAT4|E9QAT4_MOUSE	Sec16a	1	1	12000	0.00141			sp|Q61749|EI2BD_MOUSE
	sp|Q8VDP3|MICA1_MOUSE	Mical1	1	1	6100	0.000533			sp|Q922B2|SYDC_MOUSE	Dars	1	1	35000	0.00203			sp|Q8BY71|HAT1_MOUSE	Hat1	1	1	95000	0.0126			sp|Q9CPY7|AMPL_MOUSE	Lap3	2	2	67000	0.00732			sp|Q9Z1F9|SAE2_MOUSE	Uba2	1	1	49000	0.0052			sp|P13439|UMPS_MOUSE	Umps	1	1	22000	0.0026			sp|O35654|DPOD2_MOUSE
	tr|Q3U3X7|Q3U3X7_MOUSE	Trim25	1	1	130000	0.0113			sp|Q80WJ7|LYRIC_MOUSE	Mtdh	1	1	16000	0.000959			sp|P45376|ALDR_MOUSE	Akr1b1	1	1	14000	0.00183			sp|Q9WU28|PFD5_MOUSE	Pfdn5	2	2	51000	0.00554			sp|P42209|SEPT1_MOUSE	2019-09-01	1	1	25000	0.0026			sp|E9Q8D0|DJC21_MOUSE	Dnajc21	1	1	50000	0.00599			sp|P62889|RL30_MOUSE
	sp|Q3THK7|GUAA_MOUSE	Gmps	1	1	18000	0.00155			sp|P70268|PKN1_MOUSE	Pkn1	1	1	71000	0.00413			sp|O88874|CCNK_MOUSE	Ccnk	1	1	49000	0.00643			sp|Q02614|S30BP_MOUSE	Sap30bp	2	2	62000	0.0068			sp|P56135|ATPK_MOUSE	Atp5j2	1	1	230000	0.0245			sp|Q8VE97|SRSF4_MOUSE	Srsf4	1	1	420000	0.0502			sp|Q9D1J3|SARNP_MOUSE
	sp|Q91VM5|RMXL1_MOUSE	Rbmxl1	1	1	38000	0.00328			sp|Q99ME2|WDR6_MOUSE	Wdr6	1	1	31000	0.00183			sp|Q99J77|SIAS_MOUSE	Nans	1	1	34000	0.00447			sp|P24288|BCAT1_MOUSE	Bcat1	2	2	120000	0.0137			sp|Q64331|MYO6_MOUSE	Myo6	1	1	12000	0.00123			sp|Q8VEM8|MPCP_MOUSE	Slc25a3	1	1	100000	0.0122			sp|Q64337|SQSTM_MOUSE
	sp|P62874|GBB1_MOUSE	Gnb1	1	1	29000	0.0025			sp|P34152|FAK1_MOUSE	Ptk2	1	1	19000	0.00111			tr|D4N6R6|D4N6R6_MUSMC	Hbbt1	1	1	25000	0.00334			sp|Q9WV03|FA50A_MOUSE	Fam50a	2	2	98000	0.0107			tr|Q3U3X7|Q3U3X7_MOUSE	Trim25	1	1	130000	0.0131			sp|Q80VD1|FA98B_MOUSE	Fam98b	1	1	14000	0.00171			sp|Q3TKY6|CWC27_MOUSE
	tr|D3YWM4|D3YWM4_MOUSE	Pcca	1	1	23000	0.00202			sp|Q9WUR9|KAD4_MOUSE	Ak4	1	1	120000	0.00706			sp|P50431|GLYC_MOUSE	Shmt1	1	1	31000	0.00405			sp|Q6P549|SHIP2_MOUSE	Inppl1	2	2	52000	0.00565			sp|Q8R0G9|NU133_MOUSE	Nup133	1	1	31000	0.00322			sp|Q8CD92|TTC27_MOUSE	Ttc27	1	1	8700	0.00103			sp|Q9WVR4|FXR2_MOUSE
	sp|Q9CPQ8|ATP5L_MOUSE	Atp5l	1	1	54000	0.00469			tr|Q8K119|Q8K119_MOUSE	Pms1	1	1	16000	0.000942			sp|Q9JMA1|UBP14_MOUSE	Usp14	1	1	32000	0.00421			sp|Q9JM76|ARPC3_MOUSE	Arpc3	2	2	94000	0.0103			tr|Q6P6L6|Q6P6L6_MOUSE	Gemin4	1	1	17000	0.00176			sp|Q60960|IMA5_MOUSE	Kpna1	1	1	7100	0.000841			sp|Q9D1J1|NECP2_MOUSE
	sp|Q80U70|SUZ12_MOUSE	Suz12	1	1	46000	0.00398			sp|P56135|ATPK_MOUSE	Atp5j2	1	1	180000	0.0107			sp|Q9D787|PPIL2_MOUSE	Ppil2	1	1	26000	0.00345			sp|Q3U1J4|DDB1_MOUSE	Ddb1	2	2	82000	0.00901			sp|Q6ZQ88|KDM1A_MOUSE	Kdm1a	1	1	13000	0.00132			sp|Q922R5|P4R3B_MOUSE	Ppp4r3b	1	1	9300	0.0011			sp|Q9WU28|PFD5_MOUSE
	sp|P46735|MYO1B_MOUSE	Myo1b	1	1	31000	0.00267			sp|Q9Z0N2|IF2H_MOUSE	Eif2s3y	1	1	110000	0.00649			sp|P69566|RANB9_MOUSE	Ranbp9	1	1	80000	0.0106			sp|Q99LX0|PARK7_MOUSE	Park7	2	2	110000	0.0118			sp|Q8VCK3|TBG2_MOUSE	Tubg2	1	1	34000	0.00359			sp|Q9WUM4|COR1C_MOUSE	Coro1c	1	1	43000	0.00513			sp|Q7TNV0|DEK_MOUSE
	sp|Q99LX5|MMTA2_MOUSE	Mmtag2	1	1	20000	0.00176			sp|Q4FZF3|DDX49_MOUSE	Ddx49	1	1	22000	0.00129			sp|P62858|RS28_MOUSE	Rps28	1	1	88000	0.0117			sp|Q99MV7|RNF17_MOUSE	Rnf17	2	2	150000	0.0159			sp|Q922S8|KIF2C_MOUSE	Kif2c	1	1	69000	0.00721			sp|P14131|RS16_MOUSE	Rps16	1	1	41000	0.00487			sp|P46460|NSF_MOUSE
	sp|Q8C1S0|MED19_MOUSE	Med19	1	1	30000	0.00265			sp|Q9JLV1|BAG3_MOUSE	Bag3	1	1	80000	0.00464			sp|O70194|EIF3D_MOUSE	Eif3d	1	1	140000	0.019			sp|Q91ZR2|SNX18_MOUSE	Snx18	2	2	78000	0.00855			sp|Q9CWD8|NUBPL_MOUSE	Nubpl	1	1	4200	0.000438			sp|Q9JIX8|ACINU_MOUSE	Acin1	1	1	23000	0.0027			sp|Q5SUF2|LC7L3_MOUSE
	sp|Q80UG5|SEPT9_MOUSE	2019-09-09	1	1	75000	0.00657			tr|Q3UKV0|Q3UKV0_MOUSE	Eif2b3	1	1	13000	0.000746			sp|P04104|K2C1_MOUSE	Krt1	1	1	520000	0.0687			sp|Q9WVJ2|PSD13_MOUSE	Psmd13	2	2	54000	0.00596			sp|Q91YP3|DEOC_MOUSE	Dera	1	1	32000	0.00339			sp|P47856|GFPT1_MOUSE	Gfpt1	1	1	12000	0.00148			sp|Q8BYK6|YTHD3_MOUSE
	sp|Q9ERS2|NDUAD_MOUSE	Ndufa13	1	1	41000	0.00361			sp|P43274|H14_MOUSE	Hist1h1e	1	1	80000	0.00465			sp|Q3UFS4|GPT11_MOUSE	Gpatch11	1	1	34000	0.00451			sp|Q9JHR7|IDE_MOUSE	Ide	2	2	49000	0.00537			sp|Q6Y7W8|GGYF2_MOUSE	Gigyf2	1	1	19000	0.00202			sp|Q8BUN5|SMAD3_MOUSE	Smad3	1	1	11000	0.00135			sp|Q61820|RANT_MOUSE
	sp|P56135|ATPK_MOUSE	Atp5j2	1	1	170000	0.0149			sp|P08556|RASN_MOUSE	Nras	1	1	33000	0.00194			tr|Q921K2|Q921K2_MOUSE	Parp1	1	1	460000	0.061			sp|Q8VEE4|RFA1_MOUSE	Rpa1	2	2	230000	0.025			sp|Q91W97|HKDC1_MOUSE	Hkdc1	1	1	56000	0.0059			sp|Q91W97|HKDC1_MOUSE	Hkdc1	1	1	66000	0.00787			sp|O35326|SRSF5_MOUSE
	sp|Q8CFI0|NED4L_MOUSE	Nedd4l	1	1	78000	0.00686			sp|Q8BFP9|PDK1_MOUSE	Pdk1	1	1	8800	0.000511			sp|Q9D554|SF3A3_MOUSE	Sf3a3	1	1	49000	0.00649			sp|Q9QWT9|KIFC1_MOUSE	Kifc1	2	2	86000	0.00947			sp|P07356|ANXA2_MOUSE	Anxa2	1	1	240000	0.0256			sp|Q921M3|SF3B3_MOUSE	Sf3b3	1	1	12000	0.00138			sp|Q3V0C5|UBP48_MOUSE
	sp|Q9ERY9|ERG28_MOUSE	ORF11	1	1	38000	0.00336			tr|E9PYH6|E9PYH6_MOUSE	Setd1a	1	1	15000	0.000857			sp|Q99P88|NU155_MOUSE	Nup155	1	1	25000	0.00326			sp|Q62193|RFA2_MOUSE	Rpa2	2	2	140000	0.0149			sp|Q9JKV1|ADRM1_MOUSE	Adrm1	1	1	35000	0.00368			sp|Q9R1T2|SAE1_MOUSE	Sae1	1	1	51000	0.00611			sp|P59708|SF3B6_MOUSE
	sp|Q9R1P3|PSB2_MOUSE	Psmb2	1	1	37000	0.00321			sp|Q62261|SPTB2_MOUSE	Sptbn1	1	1	32000	0.00189			sp|Q7TT37|ELP1_MOUSE	Ikbkap	1	1	39000	0.00522			sp|O88569|ROA2_MOUSE	Hnrnpa2b1	2	2	160000	0.0175			sp|Q78IK2|USMG5_MOUSE	Usmg5	1	1	54000	0.00563			sp|Q8BZ98|DYN3_MOUSE	Dnm3	1	1	26000	0.00312			sp|P00405|COX2_MOUSE
	sp|Q01730|RSU1_MOUSE	Rsu1	1	1	9600	0.000842			sp|P36536|SAR1A_MOUSE	Sar1a	1	1	23000	0.00136			sp|Q99PM3|TF2AA_MOUSE	Gtf2a1	1	1	100000	0.0136			sp|Q8BW70|UBP38_MOUSE	Usp38	2	2	110000	0.0122			sp|O88569|ROA2_MOUSE	Hnrnpa2b1	1	1	55000	0.00579			tr|Q3UYU2|Q3UYU2_MOUSE	Trmt2a	1	1	12000	0.00143			sp|Q9CWX9|DDX47_MOUSE
	sp|P13020|GELS_MOUSE	Gsn	1	1	27000	0.00237			sp|O08808|DIAP1_MOUSE	Diaph1	1	1	18000	0.00102			sp|Q6PDQ2|CHD4_MOUSE	Chd4	1	1	76000	0.0101			sp|Q9QZE5|COPG1_MOUSE	Copg1	2	2	49000	0.00535			sp|Q80UG5|SEPT9_MOUSE	2019-09-09	1	1	66000	0.00693			sp|Q9Z2Q2|KNOP1_MOUSE	Knop1	1	1	11000	0.0013			sp|Q9D880|TIM50_MOUSE
	sp|Q5FWI3|TMEM2_MOUSE	Tmem2	1	1	51000	0.00446			sp|P54775|PRS6B_MOUSE	Psmc4	1	1	160000	0.00941			sp|P70290|EM55_MOUSE	Mpp1	1	1	56000	0.00741			sp|Q99KN9|EPN4_MOUSE	Clint1	2	2	150000	0.016			sp|Q8C156|CND2_MOUSE	Ncaph	1	1	9700	0.00102			sp|Q9CYH6|RRS1_MOUSE	Rrs1	1	1	27000	0.00316			sp|Q91WN1|DNJC9_MOUSE
	sp|Q8JZX4|SPF45_MOUSE	Rbm17	1	1	34000	0.00294			sp|Q80U70|SUZ12_MOUSE	Suz12	1	1	46000	0.0027			sp|Q505F5|LRC47_MOUSE	Lrrc47	1	1	18000	0.00245			sp|P35492|HUTH_MOUSE	Hal	2	2	48000	0.00529			sp|Q5SSK3|TEFM_MOUSE	Tefm	1	1	14000	0.00151			sp|Q8CI12|SMTL2_MOUSE	Smtnl2	1	1	29000	0.0035			sp|Q8R332|NUP58_MOUSE
	sp|Q99J72|ABEC3_MOUSE	Apobec3	1	1	20000	0.00177			tr|A2AFW6|A2AFW6_MOUSE	Mtch2	1	1	25000	0.00145			sp|P61514|RL37A_MOUSE	Rpl37a	1	1	29000	0.00385			sp|Q99KC8|VMA5A_MOUSE	Vwa5a	2	2	34000	0.00369			sp|Q3TUH1|TAM41_MOUSE	Tamm41	1	1	25000	0.00261			sp|Q8CIG8|ANM5_MOUSE	Prmt5	1	1	29000	0.00347			sp|Q9Z1S0|BUB1B_MOUSE
	sp|Q9JMD0|ZN207_MOUSE	Znf207	1	1	26000	0.00231			sp|Q5SUR0|PUR4_MOUSE	Pfas	1	1	42000	0.00243			sp|Q8CCF0|PRP31_MOUSE	Prpf31	1	1	13000	0.00177			sp|O70311|NMT2_MOUSE	Nmt2	2	2	63000	0.00691			sp|Q571I9|A16A1_MOUSE	Aldh16a1	1	1	21000	0.00222			tr|Q3U3X7|Q3U3X7_MOUSE	Trim25	1	1	100000	0.0124			sp|Q60737|CSK21_MOUSE
	sp|P35278|RAB5C_MOUSE	Rab5c	1	1	26000	0.00223			sp|Q922Y1|UBXN1_MOUSE	Ubxn1	1	1	57000	0.00335			sp|Q8CGF7|TCRG1_MOUSE	Tcerg1	1	1	29000	0.00386			sp|Q9CPR4|RL17_MOUSE	Rpl17	2	2	590000	0.0649			sp|Q9Z2I9|SUCB1_MOUSE	Sucla2	1	1	50000	0.00522			sp|P25976|UBF1_MOUSE	Ubtf	1	1	25000	0.00297			sp|P28667|MRP_MOUSE
	sp|Q9CRC8|LRC40_MOUSE	Lrrc40	1	1	20000	0.00178			sp|Q91W97|HKDC1_MOUSE	Hkdc1	1	1	68000	0.00397			sp|P53762|ARNT_MOUSE	Arnt	1	1	25000	0.00326			sp|Q3TXU5|DHYS_MOUSE	Dhps	2	2	75000	0.0082			sp|Q922Y1|UBXN1_MOUSE	Ubxn1	1	1	29000	0.00307			sp|Q60973|RBBP7_MOUSE	Rbbp7	1	1	22000	0.00261			sp|Q9EPJ9|ARFG1_MOUSE
	sp|Q9D0L7|ARM10_MOUSE	Armc10	1	1	42000	0.00366			sp|Q8BFY9|TNPO1_MOUSE	Tnpo1	1	1	16000	0.000911			sp|P11440|CDK1_MOUSE	Cdk1	1	1	84000	0.0112			sp|Q8C0D5|EFL1_MOUSE	Efl1	2	2	230000	0.0254			sp|Q01320|TOP2A_MOUSE	Top2a	1	1	8200	0.000865			sp|Q8BTV2|CPSF7_MOUSE	Cpsf7	1	1	15000	0.00183			sp|P35979|RL12_MOUSE
	sp|Q9Z2U1|PSA5_MOUSE	Psma5	1	1	66000	0.00576			sp|Q63870|CO7A1_MOUSE	Col7a1	1	1	30000	0.00177			sp|P05202|AATM_MOUSE	Got2	1	1	53000	0.00701			sp|Q9JIG7|CCD22_MOUSE	Ccdc22	2	2	180000	0.0194			tr|Q80ZM5|Q80ZM5_MOUSE	H1fx	1	1	34000	0.0036			tr|B2RXQ2|B2RXQ2_MOUSE	Ppfia1	1	1	17000	0.00201			sp|P51410|RL9_MOUSE
	sp|Q8BUN5|SMAD3_MOUSE	Smad3	1	1	15000	0.00133			sp|Q60520|SIN3A_MOUSE	Sin3a	1	1	45000	0.00264			sp|Q6PCM1|KDM3A_MOUSE	Kdm3a	1	1	34000	0.0045			sp|Q8K019|BCLF1_MOUSE	Bclaf1	2	2	40000	0.00437			sp|Q61733|RT31_MOUSE	Mrps31	1	1	26000	0.00272			sp|P62874|GBB1_MOUSE	Gnb1	1	1	19000	0.00228			sp|Q80U70|SUZ12_MOUSE
	sp|P48678|LMNA_MOUSE	Lmna	1	1	23000	0.00201			sp|Q9JIX8|ACINU_MOUSE	Acin1	1	1	66000	0.00385			sp|P47955|RLA1_MOUSE	Rplp1	1	1	18000	0.00234			sp|Q7TSG2|CTDP1_MOUSE	Ctdp1	2	2	93000	0.0102			sp|Q3TCH7|CUL4A_MOUSE	Cul4a	1	1	64000	0.00672			sp|Q8K1N4|SPAS2_MOUSE	Spats2	1	1	17000	0.00199			sp|P51660|DHB4_MOUSE
	sp|O55125|NIPS1_MOUSE	Nipsnap1	1	1	34000	0.00297			sp|O08579|EMD_MOUSE	Emd	1	1	67000	0.00393			sp|Q9JIF0|ANM1_MOUSE	Prmt1	1	1	59000	0.00786			sp|Q3URQ0|TEX10_MOUSE	Tex10	2	2	56000	0.00617			sp|P56959|FUS_MOUSE	Fus	1	1	15000	0.00155			sp|Q9CYG7|TOM34_MOUSE	Tomm34	1	1	18000	0.00217			sp|Q9R0N0|GALK1_MOUSE
	sp|Q922U1|PRPF3_MOUSE	Prpf3	1	1	32000	0.00277			sp|Q80UG5|SEPT9_MOUSE	2019-09-09	1	1	99000	0.0058			sp|P97315|CSRP1_MOUSE	Csrp1	1	1	51000	0.0067			sp|Q8BJ05|ZC3HE_MOUSE	Zc3h14	2	2	110000	0.0119			sp|Q569Z6|TR150_MOUSE	Thrap3	1	1	21000	0.00218			sp|Q8C052|MAP1S_MOUSE	Map1s	1	1	20000	0.00236			sp|P33215|NEDD1_MOUSE
	sp|P02088|HBB1_MOUSE	Hbb-b1	1	1	24000	0.0021			sp|Q61733|RT31_MOUSE	Mrps31	1	1	27000	0.00159			sp|P35564|CALX_MOUSE	Canx	1	1	28000	0.00372			sp|Q9D7S9|CHMP5_MOUSE	Chmp5	2	2	78000	0.00857			sp|Q61411|RASH_MOUSE	Hras	1	1	52000	0.00544			sp|P42669|PURA_MOUSE	Pura	1	1	26000	0.00309			sp|Q9ERA6|TFP11_MOUSE
[truncated: 677 more rows]
[truncated: 94 more columns]
